# Supplementary material for: Whole-transcriptome RNA sequencing reveals the global molecular responses and ceRNA regulatory network of mRNAs, lncRNAs, miRNAs and circRNAs in response to copper toxicity in Ziyang Xiangcheng (Citrus junos Sieb. Ex Tanaka)
Source: BMC Plant Biol. 2019 Nov 21;19:509. doi: 10.1186/s12870-019-2087-1 (PMC6873749; doi:10.1186/s12870-019-2087-1)
Supplement: Supplementary file 1 — Additional file 1: Table S1. List of 5734 and 222 DEmRNAs in the root and leaf, respectively. [file 12870_2019_2087_MOESM1_ESM.xlsx]

## Sheet: 5734 DEmRNAs in Root
seq_id	CKR1_count	CKR3_count	CKR2_count	CuR3_count	CuR2_count	CuR1_count	CKR1_fpkm	CKR3_fpkm	CKR2_fpkm	CuR3_fpkm	CuR2_fpkm	CuR1_fpkm	CKR_mean_fpkm	CuR_mean_fpkm	logFC(CuR/CKR)	p-value	FDR	significant	regulate	NR_Description	Swissprot_Description	String_description	KEGG_GENE	Ath	Ath_name	Ath_description
Cg9g017080	1.60303	2.60255	1.49247	1125.13	647.161	1043.32	0.0819474	0.131936	0.0764846	57.5294	33.2731	53.5722	0.1	48.19	7.94	9.95e-110	1.13e-106	yes	up	_	_	hypothetical protein	_	AT2G41380	-	S-adenosyl-L-methionine-dependent methyltransferases superfamily protein
Cg3g017700	2.40455	3.47006	2.2387	1155.22	741.018	1833.02	0.0865824	0.124215	0.0807514	41.6032	26.7902	66.2094	0.1	44.67	7.83	1.84e-86	9.98e-84	yes	up	PREDICTED: chalcone synthase 2-like [Citrus sinensis]	RecName: Full=Chalcone synthase 2; AltName: Full=Naringenin-chalcone synthase 2 [Citrus sinensis]	chalcone synthase-like protein (EC:2.3.1.74)	CHS	AT5G13930	CHS	Chalcone synthase
Cg3g017730	0	6.94013	1.49247	1093.22	727.61	1826.51	0	0.24843	0.0538343	39.3703	26.3054	65.9745	0.1	43.66	7.76	1.02e-75	3.56e-73	yes	up	PREDICTED: chalcone synthase 2-like [Citrus sinensis]	RecName: Full=Chalcone synthase 2; AltName: Full=Naringenin-chalcone synthase 2 [Citrus sinensis]	chalcone synthase-like protein (EC:2.3.1.74)	CHS	AT5G13930	CHS	Chalcone synthase
Cg9g016890	1.60303	3.47006	2.98493	938.215	508.612	851.011	0.0944035	0.202398	0.176287	55.266	30.1508	50.3735	0.16	45.34	7.46	4.47e-93	3.18e-90	yes	up	_	_	hypothetical protein	_	AT2G41380	-	S-adenosyl-L-methionine-dependent methyltransferases superfamily protein
Cg9g017050	4.8091	12.1452	0.746234	1550.02	885.825	1543.15	0.228819	0.573398	0.0355881	73.7655	42.3732	73.7279	0.28	63.33	7.38	9.64e-102	1.04e-98	yes	up	_	_	hypothetical protein	_	AT2G41380	-	S-adenosyl-L-methionine-dependent methyltransferases superfamily protein
Cg4g005500	0	0	0	17.3237	33.0732	22.2972	0	0	0	11.1783	22.3941	14.8843	0	16.1	7.34	4.76e-15	4.96e-14	yes	up	hypothetical protein CICLE_v10002142mg [Citrus clementina]	RecName: Full=Expansin-like B1; Short=At-EXPR1; Short=AtEXLB1; Short=AtEXPR1; AltName: Full=Ath-ExpBeta-3.1; Flags: Precursor [Arabidopsis thaliana]	_	_	AT4G17030	EXLB1	Expansin-like B1
Cg3g017710	0	0	0	15.5002	9.83256	13.9358	0	0	0	18.3021	12.4073	17.2268	0	16	7.33	2.8e-10	1.91e-09	yes	up	PREDICTED: caffeic acid 3-O-methyltransferase-like [Citrus sinensis]	RecName: Full=Caffeic acid 3-O-methyltransferase; Short=CAOMT; Short=COMT; AltName: Full=S-adenosysl-L-methionine:caffeic acid 3-O-methyltransferase [Catharanthus	_	E2.1.1.68, COMT	AT1G21100	-	O-methyltransferase family protein
Cg9g017100	0	0	0	308.18	152.852	278.715	0	0	0	19.6815	9.82912	17.8939	0	15.83	7.32	2.34e-54	2.99e-52	yes	up	_	_	hypothetical protein	_	AT2G41380	-	S-adenosyl-L-methionine-dependent methyltransferases superfamily protein
Cg2g000670	1.60303	19.9529	12.686	2254.82	2329.42	1794.93	0.0639846	0.791231	0.507338	90.0157	93.3948	71.8926	0.45	85.26	7.27	4.54e-163	1.48e-159	yes	up	hypothetical protein CICLE_v10015715mg [Citrus clementina]	RecName: Full=Feruloyl CoA ortho-hydroxylase 1 [Arabidopsis thaliana]	hypothetical protein	F6H1	AT3G13610	F6'H1	Feruloyl CoA ortho-hydroxylase 1
CgUng019050	0.801517	3.47006	0.746234	615.447	370.062	1035.89	0.0288608	0.124215	0.0269171	22.1643	13.3789	37.4169	0.06	24.2	7.24	4.98e-60	8.34e-58	yes	up	PREDICTED: chalcone synthase 2-like [Citrus sinensis]	RecName: Full=Chalcone synthase 2; AltName: Full=Naringenin-chalcone synthase 2 [Citrus sinensis]	chalcone synthase-like protein (EC:2.3.1.74)	CHS	AT5G13930	CHS	Chalcone synthase
Cg7g004370	2.40455	14.7478	1.49247	978.333	808.058	1915.7	0.0750125	0.457729	0.0466296	30.5242	25.2964	59.9244	0.19	38.33	7.03	3.56e-54	4.47e-52	yes	up	_	RecName: Full=Shikimate O-hydroxycinnamoyltransferase; AltName: Full=Hydroxycinnamoyl transferase; AltName: Full=Hydroxycinnamoyl-Coenzyme A shikimate/quinate hydrox	_	E2.3.1.133, HCT	AT5G48930	HST	Shikimate O-hydroxycinnamoyltransferase
Cg5g039800	0	0	0	81.1479	112.628	59.4593	0	0	0	11.1717	15.7358	8.27813	0	11.75	6.89	1.88e-32	6.49e-31	yes	up	hypothetical protein CICLE_v10022564mg [Citrus clementina]	_	_	_	AT3G10500	NAC053	NAC domain-containing protein 53
Cg5g039790	0	0.867516	0	103.03	199.333	77.1112	0	0.0922643	0	11.1568	21.8383	8.42487	0.03	13.82	6.73	1.51e-30	4.63e-29	yes	up	hypothetical protein CICLE_v10022564mg [Citrus clementina]	RecName: Full=Protein CUP-SHAPED COTYLEDON 1; AltName: Full=NAC domain-containing protein 1; AltName: Full=NAC domain-containing protein 54; Short=ANAC054; AltName	_	_	AT1G54330	ANAC020	NAC domain containing protein 20
Cg4g001460	8.01517	10.4102	5.22364	1094.13	1066.39	1290.45	0.253076	0.327005	0.15185	32.9034	32.564	39.2823	0.24	34.86	6.66	5.51e-159	1.57e-155	yes	up	hypothetical protein CISIN_1g025097mg [Citrus sinensis]	RecName: Full=WRKY transcription factor 18; AltName: Full=WRKY DNA-binding protein 18; Short=AtWRKY18 [Arabidopsis thaliana]	_	_	AT1G80840	WRKY40	Probable WRKY transcription factor 40
Cg9g012620	0	0	0.746234	111.236	79.5544	74.3241	0	0	0.108264	16.0371	11.6475	10.8415	0.04	12.89	6.58	3.31e-36	1.41e-34	yes	up	_	_	_	_	_	_	_
Cg1g013580	8.81669	67.6663	5.22364	3235.89	2411.66	1964.94	0.724133	5.4837	0.430742	265.864	199.909	162.541	2.23	210.44	6.5	8.47e-22	1.48e-20	yes	up	hypothetical protein CICLE_v10026890mg [Citrus clementina]	_	_	_	AT3G21352	-	unknown protein; FUNCTIONS IN: molecular_function unknown; INVOLVED IN: biological_process unknown; LOCATED IN: endomembrane system; BEST Arabidopsis thaliana protein match is: unknown protein (TAIR:AT3G21351); Has 26 Blast hits to 26 proteins in //ies: Archae - 0; Bacteria - 0; Metazoa - 0; Fungi - 0; Plants - 26; Viruses - 0; Other Eukaryotes - 0 (source: NCBI BLink)
Cg7g008250	4.00759	6.07261	4.4774	517.888	394.196	419.931	1.5052	2.17707	1.7079	194.827	153.442	161.934	1.8	170.41	6.49	2.12e-88	1.18e-85	yes	up	_	_	_	_	AT3G50470	HR3	RPW8-like protein 3
Cg5g011080	16.8319	18.2178	0.746234	1469.78	1204.94	1265.37	0.49699	0.53532	0.0220654	43.4033	35.6956	37.458	0.35	38.92	6.42	5.47e-129	9.57e-126	yes	up	PREDICTED: UDP-glycosyltransferase 83A1-like [Citrus sinensis]	RecName: Full=UDP-glycosyltransferase 83A1 [Arabidopsis thaliana]	SubName: Full=Chromosome chr17 scaffold_12, whole genome shotgun sequence;	_	AT3G02100	UGT83A1	UDP-glycosyltransferase 83A1
Cg8g010190	0.801517	4.33758	0.746234	166.855	186.819	164.442	0.348481	1.79281	0.329955	72.656	84.4748	73.5738	0.83	76.88	6.37	1.55e-55	2.08e-53	yes	up	_	_	_	_	_	_	_
Cg2g038900	219.616	1506.88	229.84	62658.9	54157.8	37557.8	4.96959	33.9723	5.20665	1418.02	1228.62	851.549	14.81	1171.34	6.3	2.31e-21	3.88e-20	yes	up	PREDICTED: cannabidiolic acid synthase-like 1-like [Citrus sinensis]	RecName: Full=Tetrahydrocannabinolic acid synthase; Short=THCAS; AltName: Full=Delta(1)-tetrahydrocannabinolic acid synthase; AltName: Full=THCA synthase; Flags: P	hypothetical protein	_	AT4G20820	-	FAD-binding Berberine family protein
Cg8g011240	16.0303	162.226	7.46234	5618.35	5266.68	2363.51	0.74807	7.51287	0.349026	262.238	247.063	110.743	2.89	208.05	6.12	1.79e-12	1.5e-11	yes	up	_	RecName: Full=Pathogenesis-related protein PR-4B; Flags: Precursor	SubName: Full=Putative uncharacterized protein;	_	AT3G04720	HEL	Hevein-like preproprotein
Cg2g012180	33.6637	164.828	47.759	6045.97	7561.24	3895.51	1.2886	6.26999	1.83154	231.469	290.677	149.611	3.14	224.57	6.11	1.9e-34	7.34e-33	yes	up	hypothetical protein CICLE_v10012590mg [Citrus clementina]	RecName: Full=Thaumatin-like protein 1; Flags: Precursor	SubName: Full=Chromosome chr8 scaffold_106, whole genome shotgun sequence;	_	AT1G20030	-	Pathogenesis-related thaumatin superfamily protein
Cg6g023310	8.81669	42.5083	26.8644	2139.93	1824.39	1694.59	0.406748	1.94634	1.24214	98.743	84.6022	78.4917	1.2	87.48	6.08	1.15e-97	1.01e-94	yes	up	hypothetical protein CISIN_1g035681mg [Citrus sinensis]	RecName: Full=Matrix metalloproteinase-20; Short=MMP-20; AltName: Full=Enamel metalloproteinase; AltName: Full=Enamelysin; Flags: Precursor [Sus scrofa]	SubName: Full=Chromosome chr14 scaffold_21, whole genome shotgun sequence;	_	AT1G24140	-	Matrixin family protein
Cg9g009460	189.96	289.75	164.171	15584.9	16393.6	10712.9	7.70891	11.6808	6.6755	632.576	668.312	436.283	8.71	580.75	6.04	7.22e-117	1.03e-113	yes	up	_	RecName: Full=Protein SRG1; Short=AtSRG1; AltName: Full=Protein SENESCENCE-RELATED GENE 1 [Arabidopsis thaliana]	SubName: Full=Chromosome chr15 scaffold_19, whole genome shotgun sequence;	_	AT1G17020	SRG1	Protein SRG1
Cg9g025060	26.4501	484.074	16.4171	11234	7929.52	15465	0.832267	15.1534	0.517364	353.531	250.387	487.945	5.55	362.9	6.01	1.05e-09	6.77e-09	yes	up	_	RecName: Full=Flavonol synthase/flavanone 3-hydroxylase; AltName: Full=CitFLS; Short=FLS [Citrus unshiu]	hypothetical protein	_	AT4G10490	-	2-oxoglutarate (2OG) and Fe(II)-dependent oxygenase superfamily protein
Cg3g015570	0	0	0	8.20596	9.83256	12.0777	0	0	0	4.52825	5.6691	6.87556	0	5.67	5.85	3.72e-08	2.03e-07	yes	up	hypothetical protein CICLE_v10003034mg [Citrus clementina]	_	_	_	_	_	_
Cg2g007960	34.4652	260.255	66.4148	6552.01	8409.52	6241.36	0.902089	6.78275	1.74054	171.511	220.756	163.732	3.16	185.34	5.83	1.25e-24	2.66e-23	yes	up	hypothetical protein CISIN_1g011108mg [Citrus sinensis]	RecName: Full=Serine carboxypeptidase-like 40; Flags: Precursor [Arabidopsis thaliana]	SubName: Full=Chromosome chr18 scaffold_1, whole genome shotgun sequence;	SCPL-II	AT3G63470	SCPL40	Serine carboxypeptidase-like 40
Cg6g008670	0.801517	2.60255	1.49247	155.002	176.092	138.429	0.0611424	0.196077	0.114273	11.8279	13.5484	10.6301	0.12	12.01	5.76	1.57e-51	1.67e-49	yes	up	hypothetical protein CICLE_v10033385mg [Citrus clementina]	RecName: Full=Phenylalanine N-monooxygenase; AltName: Full=Cytochrome P450 79A2; AltName: Full=Phenylalanine N-hydroxylase [Arabidopsis thaliana]	SubName: Full=Chromosome undetermined scaffold_119, whole genome shotgun sequence;	CYP79A2	AT5G05260	CYP79A2	cytochrome p450 79a2
Cg5g004120	8.01517	40.7733	13.4322	1333.93	1354.21	1039.61	0.32746	1.6547	0.549861	54.5071	55.5801	42.6241	0.85	51.01	5.75	6.1e-65	1.27e-62	yes	up	hypothetical protein CICLE_v10005316mg [Citrus clementina]	RecName: Full=Glucan endo-1,3-beta-glucosidase, basic isoform; AltName: Full=(1-)3)-beta-glucan endohydrolase; Short=(1-)3)-beta-glucanase; AltName: Full=Beta-1,3-en	SubName: Full=Chromosome chr8 scaffold_34, whole genome shotgun sequence;	_	AT3G57270	BG1	beta-1,3-glucanase 1
Cg2g007950	4.8091	35.5682	15.6709	1212.66	1146.83	859.372	0.29765	2.17929	0.972837	75.0751	71.4754	53.476	1.15	66.87	5.74	4.68e-61	8.45e-59	yes	up	hypothetical protein CICLE_v10015024mg [Citrus clementina]	RecName: Full=Serine carboxypeptidase II-3; AltName: Full=CP-MII.3; Contains: RecName: Full=Serine carboxypeptidase II-3 chain A; Contains: RecName: Full=Serine car	_	SCPL-II	AT5G23210	SCPL34	Serine carboxypeptidase-like 34
Cg2g004250	13.6258	45.1108	20.1483	1405.96	2466.19	410.641	1.3691	4.45939	2.03438	141.332	250.611	41.6226	2.63	145.26	5.74	4.89e-23	9.4e-22	yes	up	PREDICTED: putative lipid-transfer protein DIR1-like [Citrus sinensis]	_	_	_	AT4G30880	-	Bifunctional inhibitor/lipid-transfer protein/seed storage 2S albumin superfamily protein
Cg3g000280	20.8394	39.9057	57.46	2769.06	1488.29	2316.12	0.759391	1.44553	2.09755	100.92	54.4552	84.6671	1.43	80.22	5.72	1.14e-74	3.7e-72	yes	up	hypothetical protein CISIN_1g017733mg [Citrus sinensis]	RecName: Full=Putative 12-oxophytodienoate reductase 11; AltName: Full=OPDA-reductase 11; Short=OsOPR11 [Oryza sativa Japonica Group]	hypothetical protein	OPR	AT1G76690	OPR2	12-oxophytodienoate reductase 2
Cg7g013920	131.449	274.135	83.5782	7347.99	8447.07	10000.3	12.9578	26.5943	8.27839	724.654	841.952	994.28	16.02	851.08	5.72	6e-57	8.87e-55	yes	up	_	_	_	_	AT4G33550	-	Bifunctional inhibitor/lipid-transfer protein/seed storage 2S albumin superfamily protein
Cg2g010670	0.801517	0.867516	2.98493	176.884	125.142	173.733	0.0505534	0.0541556	0.188843	11.1595	7.94898	11.0179	0.1	10.05	5.69	5.85e-48	5.06e-46	yes	up	hypothetical protein CISIN_1g030050mg [Citrus sinensis]	RecName: Full=Probable WRKY transcription factor 75; AltName: Full=WRKY DNA-binding protein 75 [Arabidopsis thaliana]	SubName: Full=Chromosome chr14 scaffold_9, whole genome shotgun sequence;	_	AT5G13080	WRKY75	Probable WRKY transcription factor 75
Cg9g023940	79.3502	329.656	41.0429	8842.38	7697.11	6391.87	3.01837	12.4619	1.5641	336.407	294.037	243.942	5.72	292.34	5.65	5.23e-22	9.29e-21	yes	up	_	RecName: Full=Acidic endochitinase; Flags: Precursor	SubName: Full=Chromosome chr15 scaffold_40, whole genome shotgun sequence;	E3.2.1.14	AT5G24090	CHIB1	Acidic endochitinase
Cg7g011030	8.01517	42.5083	18.6558	1556.4	1314.88	825.926	0.31577	1.66392	0.736381	61.3271	52.0309	32.6501	0.91	48.94	5.61	2.83e-47	2.35e-45	yes	up	_	RecName: Full=Mitochondrial phosphate carrier protein 3, mitochondrial; AltName: Full=Mitochondrial phosphate transporter 3; Short=MPT3; AltName: Full=Phosphate tr	phosphate carrier protein, mitochondrial precursor, putative, expressed	SLC25A3, PHC, PIC	AT5G14040	MPT3	Mitochondrial phosphate carrier protein 3, mitochondrial
Cg2g038730	8.81669	45.1108	3.73117	1298.37	821.466	1259.79	0.220166	1.12189	0.0932855	32.4256	20.5706	31.5271	0.48	28.2	5.6	1.07e-27	2.75e-26	yes	up	hypothetical protein CISIN_1g009115mg [Citrus sinensis]	RecName: Full=Cannabidiolic acid synthase-like 2; Flags: Precursor	hypothetical protein	_	AT4G20820	-	FAD-binding Berberine family protein
Cg4g002970	27.2516	37.3032	13.4322	1796.19	656.1	1615.62	1.14814	1.56083	0.567071	75.6894	27.773	68.3173	1.1	57.39	5.59	2.53e-44	1.74e-42	yes	up	hypothetical protein CICLE_v10010709mg [Citrus clementina]	_	hypothetical protein	_	AT5G11330	-	FAD/NAD(P)-binding oxidoreductase family protein
Cg2g014010	8.01517	41.6408	6.7161	1100.51	897.445	759.035	1.07841	5.4835	0.909551	148.165	122.582	103.32	2.51	125.12	5.59	3.25e-36	1.39e-34	yes	up	hypothetical protein CISIN_1g042223mg, partial [Citrus sinensis]	RecName: Full=Cannabidiolic acid synthase; AltName: Full=CBDA synthase.; Flags: Precursor	_	_	AT5G44380	-	FAD-binding Berberine family protein
Cg7g009540	22.4425	64.1962	14.1784	1364.01	1255.89	2523.3	1.06782	3.03082	0.676175	64.9136	60.075	120.557	1.6	81.36	5.58	9.83e-37	4.38e-35	yes	up	_	RecName: Full=Peroxidase N1; AltName: Full=Peroxidase B2; AltName: Full=Peroxidase B3; Flags: Precursor [Nicotiana tabacum]	SubName: Full=Chromosome chr12 scaffold_57, whole genome shotgun sequence;	E1.11.1.7	AT2G41480	PER25	Peroxidase superfamily protein
Cg4g022620	7.21366	9.54268	4.4774	352.856	167.154	567.65	1.17771	1.5187	0.736793	57.6569	27.7905	93.9785	1.15	59.52	5.58	2.15e-31	6.96e-30	yes	up	PREDICTED: EG45-like domain containing protein-like [Citrus sinensis]	RecName: Full=EG45-like domain containing protein; AltName: Full=Blight-associated protein p12; AltName: Full=Plant natriuretic peptide; Short=PNP; Flags: Precursor	SubName: Full=Chromosome chr7 scaffold_44, whole genome shotgun sequence;	HHT1	AT4G30380	EGC1	Putative EG45-like domain containing protein 1
Cg3g020840	0.801517	14.7478	0.746234	496.917	302.128	230.405	0.042775	0.78022	0.0399278	26.5253	16.2205	12.3532	0.29	18.51	5.58	1.42e-30	4.37e-29	yes	up	hypothetical protein CISIN_1g032680mg [Citrus sinensis]	_	_	_	AT2G23270	-	unknown protein; FUNCTIONS IN: molecular_function unknown; INVOLVED IN: biological_process unknown; LOCATED IN: endomembrane system; EXPRESSED IN: stem, sperm cell, root, stamen; EXPRESSED DURING: 4 anthesis; BEST Arabidopsis thaliana protein match //known protein (TAIR:AT4G37290); Has 36 Blast hits to 35 proteins in 6 species: Archae - 0; Bacteria - 0; Metazoa - 0; Fungi - 0; Plants - 36; Viruse…
Cg1g017890	0	12.1452	0.746234	133.119	335.201	428.293	0	0.56606	0.0351281	6.25344	15.8264	20.1977	0.2	13.96	5.54	1.11e-22	2.06e-21	yes	up	PREDICTED: hyoscyamine 6-dioxygenase-like [Citrus sinensis]	RecName: Full=Naringenin,2-oxoglutarate 3-dioxygenase; AltName: Full=FHT; AltName: Full=Flavanone-3-hydroxylase; Short=F3H	hypothetical protein	_	AT4G10490	-	2-oxoglutarate (2OG) and Fe(II)-dependent oxygenase superfamily protein
Cg2g038810	5.61062	26.893	1.49247	784.125	473.751	834.288	0.140105	0.668817	0.0373142	19.5828	11.8633	20.8786	0.28	17.44	5.51	1.21e-31	4.04e-30	yes	up	hypothetical protein CISIN_1g009115mg [Citrus sinensis]	RecName: Full=Cannabidiolic acid synthase-like 2; Flags: Precursor	hypothetical protein	_	AT4G20820	-	FAD-binding Berberine family protein
Cg9g007940	0	2.60255	0.746234	257.12	170.729	274.999	0	0.0619734	0.0178601	6.14734	4.09238	6.58777	0.03	5.61	5.49	1.47e-56	2.12e-54	yes	up	_	RecName: Full=Ethylene-responsive transcription factor 1B; Short=AtERF1B; AltName: Full=Ethylene-responsive element-binding factor 1B; Short=EREBP-1B [Arabidopsis	AP2/ERF domain-containing transcription factor	ERF1	AT3G23240	ERF1B	Ethylene-responsive transcription factor 1B
Cg7g008070	6.41214	48.5809	10.4473	1551.84	1008.28	820.352	0.137737	1.03989	0.224649	33.3377	21.7108	17.6546	0.47	24.39	5.43	7.9e-27	1.92e-25	yes	up	_	RecName: Full=Cysteine-rich receptor-like protein kinase 10; Short=Cysteine-rich RLK10; AltName: Full=Receptor-like protein kinase 4; Flags: Precursor [Arabidopsi	hypothetical protein	_	AT4G05200	CRK25	Cysteine-rich receptor-like protein kinase 25
Cg1g010650	214.807	1223.2	297.747	27942.2	25772.9	21823.4	3.81718	21.6734	5.29562	496.58	458.904	388.407	10.31	448.97	5.43	2.31e-24	4.81e-23	yes	up	PREDICTED: cytochrome P450 71A1-like [Citrus sinensis]	RecName: Full=Cytochrome P450 71A1; AltName: Full=ARP-2; AltName: Full=CYPLXXIA1	cytochrome P450	_	AT5G07990	CYP75B1	Flavonoid 3'-monooxygenase
Cg2g038910	37.6713	122.32	40.2966	3417.33	2694.12	2536.31	0.989561	3.19934	1.05987	89.7775	70.9783	66.7765	1.76	76.07	5.36	1.97e-49	1.85e-47	yes	up	hypothetical protein CISIN_1g046660mg, partial [Citrus sinensis]	RecName: Full=Cannabidiolic acid synthase; AltName: Full=CBDA synthase.; Flags: Precursor	annotation not avaliable	_	AT5G44380	-	FAD-binding Berberine family protein
Cg3g002370	409.575	1096.54	466.396	25585.3	25754.2	28476.3	19.6417	52.1755	22.4187	1227.23	1241.73	1371.32	31.5	1278.79	5.34	1.37e-56	1.99e-54	yes	up	hypothetical protein CICLE_v10003652mg [Citrus clementina]	_	_	_	AT3G17380	-	TRAF-like family protein
Cg2g026820	7.21366	29.4955	10.4473	465.005	664.145	842.649	0.848729	3.40514	1.23623	54.7402	79.1792	100.16	1.84	77.59	5.33	2.21e-47	1.85e-45	yes	up	hypothetical protein CISIN_1g033335mg [Citrus sinensis]	_	annotation not avaliable	_	AT3G07600	-	Heavy metal transport/detoxification superfamily protein
Cg7g016740	40.8774	143.14	26.1182	3885.07	2479.59	2129.38	1.65152	5.74503	1.05729	156.991	100.634	86.3332	2.83	115.35	5.3	7.19e-27	1.75e-25	yes	up	_	RecName: Full=Probable WRKY transcription factor 75; AltName: Full=WRKY DNA-binding protein 75 [Arabidopsis thaliana]	SubName: Full=Chromosome chr1 scaffold_136, whole genome shotgun sequence;	_	AT5G13080	WRKY75	Probable WRKY transcription factor 75
Cg3g010070	347.057	893.542	332.82	21978.3	16321.2	23017.2	10.8242	27.3239	10.3363	669.369	500.11	703.782	16.22	624.34	5.26	5.34e-49	4.92e-47	yes	up	hypothetical protein CICLE_v10001426mg [Citrus clementina]	_	SubName: Full=Chromosome chr2 scaffold_113, whole genome shotgun sequence;	_	AT4G19420	PAE8	Pectin acetylesterase 8
Cg2g020430	2.40455	33.8331	3.73117	680.183	573.864	456.164	0.124671	1.73938	0.193941	35.274	29.9271	23.7579	0.69	29.76	5.24	2.24e-20	3.49e-19	yes	up	hypothetical protein CICLE_v10017742mg, partial [Citrus clementina]	RecName: Full=Nudix hydrolase 10; Short=AtNUDT10; AltName: Full=ADP-ribose pyrophosphatase; AltName: Full=NADH pyrophosphatase [Arabidopsis thaliana]	SubName: Full=Chromosome chr12 scaffold_47, whole genome shotgun sequence;	_	AT4G25434	NUDT10	Nudix hydrolase 10
Cg2g019530	8.81669	8.67516	1.49247	105.766	71.5096	656.839	0.799878	0.775509	0.135999	9.59919	6.55399	60.0624	0.57	24.96	5.22	4.09e-11	3.02e-10	yes	up	hypothetical protein CICLE_v10018069mg [Citrus clementina]	_	SubName: Full=Chromosome chr12 scaffold_36, whole genome shotgun sequence;	_	AT2G44310	-	Calcium-binding EF-hand family protein
Cg3g004640	49.6941	130.995	31.3418	2821.03	2451.88	2959.03	1.50263	3.94143	0.949095	85.3125	74.3907	89.7093	2.14	83.11	5.21	8.81e-43	5.54e-41	yes	up	hypothetical protein CICLE_v10001160mg [Citrus clementina]	RecName: Full=BAHD acyltransferase At5g47980 [Arabidopsis thaliana]	_	_	AT3G26040	-	HXXXD-type acyl-transferase family protein
Cg7g012670	10.4197	13.8803	9.70104	527.005	719.565	462.667	0.242256	0.321486	0.225801	12.254	16.7733	10.7786	0.26	13.28	5.2	7.47e-77	2.74e-74	yes	up	_	RecName: Full=Phenylalanine N-monooxygenase; AltName: Full=Cytochrome P450 79A2; AltName: Full=Phenylalanine N-hydroxylase [Arabidopsis thaliana]	SubName: Full=Chromosome chr6 scaffold_15, whole genome shotgun sequence;	CYP79A2	AT5G05260	CYP79A2	cytochrome p450 79a2
Cg7g001130	10.4197	204.734	10.4473	3746.48	2493	2257.59	0.4159	8.11871	0.417807	149.565	99.9532	90.4239	3.01	113.9	5.2	4.47e-09	2.68e-08	yes	up	hypothetical protein CISIN_1g018139mg [Citrus sinensis]	RecName: Full=Probable caffeine synthase 2 [Camellia sinensis]	_	E2.1.1.141	AT1G19640	JMT	Jasmonate O-methyltransferase
Cg2g004650	6.41214	6.94013	1.49247	159.56	76.8728	666.13	0.195022	0.210032	0.0454596	4.85358	2.34602	20.3135	0.15	9.04	5.19	8.71e-15	8.88e-14	yes	up	PREDICTED: anthraniloyl-CoA:methanol acyltransferase-like [Citrus sinensis]	RecName: Full=Methanol O-anthraniloyltransferase; AltName: Full=Anthraniloyl-CoA:methanol acyltransferase; AltName: Full=Benzyl alcohol O-benzoyltransferase [Viti	SubName: Full=Chromosome chr2 scaffold_140, whole genome shotgun sequence;	_	AT5G17540	-	HXXXD-type acyl-transferase family protein
CgUng015820	13.6258	14.7478	9.70104	664.683	334.307	644.761	0.529365	0.569325	0.377598	25.8274	13.0445	25.1337	0.49	21.36	5.18	2.33e-54	2.99e-52	yes	up	hypothetical protein CICLE_v10023552mg [Citrus clementina]	RecName: Full=Eugenol synthase 1	SubName: Full=Putative uncharacterized protein;	_	AT1G75280	-	Isoflavone reductase homolog P3
Cg8g011290	265.302	823.273	324.612	19110.8	19736.6	12000.6	13.954	42.931	17.1171	1005.39	1044.22	634.08	24.74	897.81	5.18	7e-40	3.73e-38	yes	up	_	RecName: Full=Pathogenesis-related protein PR-4A; Flags: Precursor	SubName: Full=Chromosome chr14 scaffold_190, whole genome shotgun sequence;	_	AT3G04720	HEL	Hevein-like preproprotein
Cg3g002380	238.852	716.568	350.73	15131.8	15567.6	16247.2	11.4545	34.0957	16.8589	725.815	750.589	782.41	20.84	752.4	5.17	1.07e-53	1.3e-51	yes	up	hypothetical protein CICLE_v10003652mg [Citrus clementina]	_	_	_	AT3G17380	-	TRAF-like family protein
Cg7g001790	0.801517	0	1.49247	51.9711	59.8893	51.0978	0.0961623	0	0.180106	6.23871	7.28262	6.19461	0.09	6.57	5.12	5.73e-28	1.51e-26	yes	up	hypothetical protein CISIN_1g001974mg [Citrus sinensis]	RecName: Full=Putative receptor-like protein kinase At3g47110; Flags: Precursor [Arabidopsis thaliana]	_	_	AT3G47110	-	Putative receptor-like protein kinase At3g47110
Cg9g023180	25.6486	91.0892	20.8945	1591.05	1571.42	1879.47	0.804267	2.84168	0.656192	49.8975	49.4487	59.0955	1.44	52.73	5.1	2.12e-37	9.9e-36	yes	up	_	_	_	_	AT5G51160	-	Ankyrin repeat family protein
Cg3g018660	40.0759	96.2943	29.8493	2343.26	1671.54	2082.93	0.906443	2.17646	0.674516	52.9516	37.8974	47.1867	1.26	46.08	5.09	7.56e-56	1.02e-53	yes	up	PREDICTED: ethylene-responsive transcription factor ABR1-like isoform X2 [Citrus sinensis]	RecName: Full=Ethylene-responsive transcription factor ERF110 [Arabidopsis thaliana]	_	_	AT5G64750	ABR1	Ethylene-responsive transcription factor ABR1
Cg6g014940	4.00759	7.80765	5.96987	231.591	102.795	448.732	0.223026	0.430571	0.333127	12.8913	5.75643	25.0933	0.33	14.48	5.09	3.88e-23	7.49e-22	yes	up	hypothetical protein CICLE_v10013351mg [Citrus clementina]	RecName: Full=F-box protein PP2-B15; AltName: Full=Protein PHLOEM PROTEIN 2-LIKE B15; Short=AtPP2-B15 [Arabidopsis thaliana]	SubName: Full=Chromosome chr14 scaffold_27, whole genome shotgun sequence;	_	AT1G09155	PP2B15	F-box protein PP2-B15
CgUng018020	42.4804	91.0892	39.5504	1956.67	1939.7	2166.55	2.03721	4.3342	1.90111	93.8539	93.522	104.333	2.77	97.14	5.08	1.55e-88	9.04e-86	yes	up	hypothetical protein CICLE_v10003652mg [Citrus clementina]	_	_	_	AT3G17380	-	TRAF-like family protein
Cg2g038800	40.0759	162.226	95.5179	2984.24	5256.85	2160.97	1.01115	4.07623	2.41296	75.3033	133.01	54.6429	2.5	87.76	5.08	2.72e-31	8.8e-30	yes	up	PREDICTED: reticuline oxidase-like protein-like [Citrus sinensis]	RecName: Full=Reticuline oxidase-like protein; Flags: Precursor [Arabidopsis thaliana]	hypothetical protein	_	AT1G30700	-	FAD-binding Berberine family protein
Cg2g014020	11.2212	43.3758	17.1634	1024.83	783.923	687.498	0.773377	2.95607	1.18688	70.6533	54.448	47.6676	1.64	57.82	5.05	4.28e-52	4.75e-50	yes	up	hypothetical protein CISIN_1g042223mg, partial [Citrus sinensis]	RecName: Full=Reticuline oxidase-like protein; Flags: Precursor [Arabidopsis thaliana]	SubName: Full=Chromosome chr10 scaffold_50, whole genome shotgun sequence;	_	AT4G20820	-	FAD-binding Berberine family protein
Cg2g038720	29.6561	137.935	88.0556	2108.93	4780.41	1939.86	0.748253	3.46588	2.22444	53.2162	120.955	49.0517	2.15	74.36	5.05	7.66e-27	1.86e-25	yes	up	PREDICTED: reticuline oxidase-like protein-like [Citrus sinensis]	RecName: Full=Reticuline oxidase-like protein; Flags: Precursor [Arabidopsis thaliana]	hypothetical protein	_	AT1G30700	-	FAD-binding Berberine family protein
Cg2g037700	2.40455	4.33758	5.22364	183.267	174.305	102.196	0.297274	0.525705	0.649688	22.6703	21.8501	12.7705	0.49	19.19	5.03	2.66e-35	1.08e-33	yes	up	hypothetical protein CICLE_v10016767mg [Citrus clementina]	_	_	_	AT1G17860	-	Kunitz family trypsin and protease inhibitor protein
Cg2g044860	29.6561	42.5083	18.6558	987.451	872.417	1317.39	1.1424	1.6272	0.719994	38.0443	33.752	50.9179	1.17	40.8	5.01	2.6e-79	1.02e-76	yes	up	PREDICTED: gibberellin 2-beta-dioxygenase-like [Citrus sinensis]	RecName: Full=Gibberellin 2-beta-dioxygenase; AltName: Full=GA 2-oxidase; AltName: Full=Gibberellin 2-beta-hydroxylase; AltName: Full=Gibberellin 2-oxidase	gibberellin 2-oxidase	E1.14.11.13	AT1G30040	GA2OX2	Gibberellin 2-beta-dioxygenase 2
Cg2g046810	0	0	0	15.5002	21.4529	15.7939	0	0	0	2.71283	3.82463	2.803	0	3.11	5.01	3.84e-13	3.39e-12	yes	up	PREDICTED: uncharacterized protein LOC102624365 isoform X1 [Citrus sinensis]	_	hypothetical protein	_	AT4G05030	-	Copper transport protein family
Cg5g034060	0	0	0	32.8239	32.1793	12.0777	0	0	0	3.86401	3.83641	1.43559	0	3.07	4.99	1.25e-13	1.15e-12	yes	up	hypothetical protein CICLE_v10023656mg [Citrus clementina]	RecName: Full=Ethylene-responsive transcription factor ERF098 [Arabidopsis thaliana]	AP2/ERF domain-containing transcription factor	_	AT3G23230	ERF098	Ethylene-responsive transcription factor ERF098
Cg3g002790	25.6486	61.5936	18.6558	1268.28	1016.33	1337.83	0.854285	2.04037	0.622381	42.249	33.9777	44.6887	1.18	40.29	4.98	3.68e-60	6.25e-58	yes	up	hypothetical protein CICLE_v10001160mg [Citrus clementina]	RecName: Full=BAHD acyltransferase At5g47980 [Arabidopsis thaliana]	_	_	AT3G26040	-	HXXXD-type acyl-transferase family protein
Cg2g019570	16.8319	38.1707	12.686	752.213	1008.28	602.954	0.678531	1.52864	0.512402	30.3287	40.8302	24.3917	0.91	31.89	4.98	1.78e-56	2.52e-54	yes	up	PREDICTED: DEAD-box ATP-dependent RNA helicase 52-like [Citrus sinensis]	RecName: Full=Glycine-rich protein DC9.1	_	PRNP, PrP	AT2G05540	-	Glycine-rich protein family
Cg3g021460	0.801517	0	0	13.6766	8.04482	17.652	0.496054	0	0	8.47241	5.22361	11.3042	0.17	8.31	4.98	1.63e-08	9.21e-08	yes	up	hypothetical protein CICLE_v10003536mg [Citrus clementina]	_	_	_	AT2G43290	CML5	Calmodulin-like protein 5
Cg5g003570	135.456	267.195	169.395	5167.02	5898.64	5520.42	2.43954	4.94979	3.09197	104.953	119.96	112.201	3.5	112.29	4.97	8.12e-95	5.96e-92	yes	up	PREDICTED: probable peptide/nitrate transporter At5g62680-like [Citrus sinensis]	RecName: Full=Protein NRT1/ PTR FAMILY 2.11; Short=AtNPF2.11; AltName: Full=Nitrate transporter 1.10; AltName: Full=Protein GLUCOSINOLATE TRANSPORTER-2 [Arabidopsi	hypothetical protein	_	AT5G62680	NPF2	Protein NRT1/ PTR FAMILY 2
Cg5g042620	4.00759	15.6153	10.4473	463.181	372.744	363.259	0.139079	0.538843	0.363171	16.0766	12.986	12.6445	0.35	13.94	4.97	4.79e-66	1.07e-63	yes	up	hypothetical protein CICLE_v10022337mg [Citrus clementina]	RecName: Full=BON1-associated protein 2; AltName: Full=Protein BON1-ASSOCIATED PROTEIN 1-LIKE [Arabidopsis thaliana]	_	_	AT2G45760	BAP2	BON1-associated protein 2
Cg6g020250	3.20607	11.2777	1.49247	179.619	157.321	130.996	3.79302	12.3126	1.80826	212.089	198.517	161.932	6.01	191.31	4.97	7.57e-36	3.16e-34	yes	up	hypothetical protein CISIN_1g038507mg [Citrus sinensis]	_	_	_	_	_	_
Cg2g019520	5.61062	14.7478	2.2387	102.119	48.2689	645.69	0.594899	1.5371	0.238597	10.8329	5.17929	69.0968	0.8	27.86	4.96	6.14e-09	3.62e-08	yes	up	hypothetical protein CICLE_v10018354mg [Citrus clementina]	_	SubName: Full=Chromosome chr12 scaffold_36, whole genome shotgun sequence;	_	AT2G44310	-	Calcium-binding EF-hand family protein
CgUng013160	20.0379	43.3758	9.70104	860.714	738.336	881.669	0.736819	1.58542	0.357355	31.6545	27.2615	32.5237	0.9	30.48	4.94	1.58e-60	2.78e-58	yes	up	hypothetical protein CICLE_v10001160mg [Citrus clementina]	RecName: Full=BAHD acyltransferase At5g47980 [Arabidopsis thaliana]	_	_	AT3G26040	-	HXXXD-type acyl-transferase family protein
Cg6g008160	8.01517	86.7516	17.1634	1015.72	1418.57	1283.95	0.214254	2.30883	0.459389	27.1542	38.0335	34.4009	1	33.12	4.92	1.03e-17	1.33e-16	yes	up	PREDICTED: aspartic proteinase CDR1-like [Citrus sinensis]	RecName: Full=Aspartic proteinase CDR1; AltName: Full=Protein CONSTITUTIVE DISEASE RESISTANCE 1; Flags: Precursor [Arabidopsis thaliana]	_	_	AT5G33340	CDR1	Aspartic proteinase CDR1
Cg6g008170	4.8091	68.5338	11.9397	725.772	1211.19	1073.98	0.101684	1.44407	0.252713	15.3471	25.6701	22.75	0.6	21.18	4.92	3.32e-16	3.81e-15	yes	up	PREDICTED: aspartic proteinase CDR1-like [Citrus sinensis]	RecName: Full=Aspartic proteinase CDR1; AltName: Full=Protein CONSTITUTIVE DISEASE RESISTANCE 1; Flags: Precursor [Arabidopsis thaliana]	_	_	AT5G33340	CDR1	Aspartic proteinase CDR1
Cg5g038920	5.61062	118.85	3.73117	798.714	1122.7	2027.19	0.557601	11.6227	0.372609	79.4134	112.829	203.216	4.22	130.68	4.92	7.49e-08	3.97e-07	yes	up	hypothetical protein CICLE_v10022863mg [Citrus clementina]	_	_	_	_	_	_
Cg3g021680	66.5259	156.153	68.6535	3289.68	3799.84	1898.05	2.29994	5.36808	2.37748	113.748	131.878	65.8168	3.36	104.22	4.91	5.67e-47	4.6e-45	yes	up	PREDICTED: patatin-05-like [Citrus sinensis]	RecName: Full=Patatin-like protein 2; Short=AtPLP2; AltName: Full=Patatin-related phospholipase A IIalpha; Short=pPLAIIa; AltName: Full=Phospholipase A IIA; Short=A	hypothetical protein	_	AT2G26560	PLP2	Patatin-like protein 2
Cg4g010510	0	0	0	8.20596	13.408	1.8581	0	0	0	2.92456	4.9381	0.678229	0	2.86	4.89	2.17e-05	8.51e-05	yes	up	PREDICTED: glutamate receptor 2.8-like [Prunus mume]	_	_	_	_	_	_
Cg4g005590	358.278	319.246	170.888	8205.96	7620.24	9235.7	19.1204	16.8895	9.14348	438.032	409.113	495.176	15.11	446.97	4.88	3.18e-84	1.57e-81	yes	up	hypothetical protein CICLE_v10002142mg [Citrus clementina]	RecName: Full=Expansin-like B1; Short=At-EXPR1; Short=AtEXLB1; Short=AtEXPR1; AltName: Full=Ath-ExpBeta-3.1; Flags: Precursor [Arabidopsis thaliana]	expansin-related protein 1 precursor	_	AT4G17030	EXLB1	Expansin-like B1
Cg1g015360	4.00759	15.6153	4.4774	293.591	258.328	177.449	0.815829	3.08302	0.920372	59.8345	53.7724	36.7417	1.61	50.33	4.88	1.4e-36	6.17e-35	yes	up	hypothetical protein CISIN_1g036060mg [Citrus sinensis]	_	_	_	AT1G12663	-	Thionin-like protein 2
Cg9g015640	0	0	0	40.118	28.6038	16.7229	0	0	0	3.95642	2.85105	1.66268	0	2.85	4.88	6.7e-16	7.47e-15	yes	up	_	RecName: Full=DNA-directed RNA polymerase subunit alpha; Short=PEP; AltName: Full=Plastid-encoded RNA polymerase subunit alpha; Short=RNA polymerase subunit alpha	_	rpoA	ATCG00740	RPOA	DNA-directed RNA polymerase subunit alpha
Cg7g003730	191.563	547.403	338.79	11801.1	8168.18	11242.4	5.2242	14.862	9.25153	321.871	223.439	307.324	9.79	284.47	4.85	4.76e-51	4.95e-49	yes	up	_	RecName: Full=Phenylalanine N-monooxygenase; AltName: Full=Cytochrome P450 79A2; AltName: Full=Phenylalanine N-hydroxylase [Arabidopsis thaliana]	SubName: Full=Chromosome chr6 scaffold_15, whole genome shotgun sequence;	CYP79A2	AT5G05260	CYP79A2	cytochrome p450 79a2
Cg7g014480	0	2.60255	3.73117	95.7362	90.2808	91.976	0	0.213765	0.31191	7.97373	7.58723	7.71342	0.17	7.76	4.84	2.02e-35	8.29e-34	yes	up	_	_	_	_	AT3G25882	NIMIN-2	Protein NIM1-INTERACTING 2
Cg1g013590	8.01517	76.3414	47.0127	1239.1	1154.88	1328.54	1.44235	13.3626	8.53386	223.197	212.006	242.749	7.77	225.82	4.84	1.77e-25	3.98e-24	yes	up	hypothetical protein CICLE_v10026882mg [Citrus clementina]	_	_	_	AT3G21351	-	unknown protein; LOCATED IN: endomembrane system; BEST Arabidopsis thaliana protein match is: unknown protein (TAIR:AT3G21352)
Cg5g003470	36.0683	128.392	46.2665	2309.52	2112.21	1780.99	1.08522	3.84407	1.39409	69.4975	63.7663	53.7262	2.11	62.48	4.82	5.39e-41	3.07e-39	yes	up	PREDICTED: hypersensitive-induced response protein 1-like [Citrus sinensis]	RecName: Full=Hypersensitive-induced response protein 1; Short=AtHIR1 [Arabidopsis thaliana]	SubName: Full=Chromosome chr17 scaffold_101, whole genome shotgun sequence;	_	AT5G62740	HIR1	Hypersensitive-induced response protein 1
Cg2g035660	4.00759	6.07261	4.4774	184.178	130.505	222.972	0.249739	0.374595	0.279862	11.4805	8.18966	13.9703	0.3	11.2	4.81	2.71e-40	1.48e-38	yes	up	hypothetical protein CISIN_1g048091mg [Citrus sinensis]	_	_	_	AT2G47485	-	unknown protein; BEST Arabidopsis thaliana protein match is: unknown protein (TAIR:AT3G62650); Has 35333 Blast hits to 34131 proteins in 2444 species: Archae - 798; Bacteria - 22429; Metazoa - 974; Fungi - 991; Plants - 531; Viruses - 0; Other Euk //s - 9610 (source: NCBI BLink)
Cg3g015540	2.40455	0	0	54.7064	33.0732	41.8073	0.309849	0	0	7.05375	4.32381	5.4477	0.1	5.63	4.81	6.95e-21	1.13e-19	yes	up	hypothetical protein CICLE_v10002994mg [Citrus clementina]	_	_	_	_	_	_
Cg9g005790	0	2.60255	0	33.7356	71.5096	52.0269	0	0.242781	0	3.1972	6.84676	4.96942	0.08	4.98	4.81	1.43e-19	2.09e-18	yes	up	_	RecName: Full=Putative ribosomal-protein-alanine acetyltransferase [Bacillus subtilis subsp. subtilis str. 168]	hypothetical protein	_	AT2G32020	-	Acyl-CoA N-acyltransferases (NAT) superfamily protein
Cg7g001800	8.01517	8.67516	1.49247	288.121	298.552	280.573	0.180141	0.194257	0.0335797	6.47612	6.72684	6.31818	0.14	6.51	4.8	4.3e-66	9.78e-64	yes	up	hypothetical protein CISIN_1g001974mg [Citrus sinensis]	RecName: Full=Probable LRR receptor-like serine/threonine-protein kinase At3g47570; Flags: Precursor [Arabidopsis thaliana]	SubName: Full=Chromosome chr13 scaffold_48, whole genome shotgun sequence;	_	AT3G47570	-	Probable LRR receptor-like serine/threonine-protein kinase At3g47570
Cg2g031250	565.871	1434	778.322	31477.2	27869.1	18018	7.54492	19.0782	10.3843	419.718	372.14	240.517	12.36	345.78	4.8	8.91e-48	7.62e-46	yes	up	hypothetical protein CICLE_v10000236mg [Citrus clementina]	RecName: Full=Probable linoleate 9S-lipoxygenase 5; AltName: Full=Leaf lipoxygenase [Solanum tuberosum]	lipoxygenase (EC:1.13.11.12); Plant lipoxygenase may be involved in a number of diverse aspe [...]	_	AT1G55020	LOX1	Linoleate 9S-lipoxygenase 1
Cg6g014150	39.2743	89.3542	21.6408	1493.49	1393.54	1623.05	1.02136	2.31384	0.563493	38.8434	36.3456	42.3039	1.31	39.14	4.8	2.63e-46	2.08e-44	yes	up	hypothetical protein CICLE_v10004973mg [Citrus clementina]	RecName: Full=Xyloglucan galactosyltransferase KATAMARI1; AltName: Full=Protein MURUS 3 [Arabidopsis thaliana]	hypothetical protein	_	AT4G13990	-	Exostosin family protein
Cg5g010330	0.801517	17.3503	2.98493	195.12	305.703	146.79	0.0919328	1.95355	0.34428	22.3916	35.518	17.0051	0.8	25	4.8	7.86e-22	1.38e-20	yes	up	hypothetical protein CICLE_v10022426mg [Citrus clementina]	RecName: Full=Probable calcium-binding protein CML45; AltName: Full=Calmodulin-like protein 45 [Arabidopsis thaliana]	hypothetical protein	CALM	AT5G39670	CML45	Probable calcium-binding protein CML45
Cg6g013450	133.853	288.883	136.561	4278.04	4474.71	7190.85	2.87019	6.17273	2.93129	91.7416	96.1807	154.479	4	113.57	4.79	2.21e-52	2.51e-50	yes	up	hypothetical protein CICLE_v10011299mg [Citrus clementina]	_	calmodulin-binding family protein; calmodulin-binding family protein; FUNCTIONS IN: calmodul [...]	_	AT3G58480	-	calmodulin-binding family protein
Cg4g022640	28.0531	23.4229	32.0881	876.215	886.718	576.012	1.83945	1.5195	2.11073	57.47	58.5717	37.9852	1.82	51.51	4.75	1.39e-74	4.44e-72	yes	up	hypothetical protein CISIN_1g032956mg [Citrus sinensis]	RecName: Full=EG45-like domain containing protein 2; AltName: Full=Plant natriuretic peptide A; Short=AtEXPR3; Short=AtPNP-A; Short=Ath-ExpGamma-1.2; Flags: Precurs	hypothetical protein	_	AT2G18660	EGC2	EG45-like domain containing protein 2
CgUng002490	0	0	0	5.47064	4.46935	1.8581	0	0	0	3.48188	2.98384	1.22315	0	2.58	4.75	0.0018	0.00511	yes	up	PREDICTED: cysteine-rich receptor-like protein kinase 10-like [Citrus sinensis]	RecName: Full=Putative G-type lectin S-receptor-like serine/threonine-protein kinase At1g61610; Flags: Precursor [Arabidopsis thaliana]	_	_	AT1G11300	-	protein serine/threonine kinases;protein kinases;ATP binding;sugar binding;kinases;carbohydrate binding
Cg5g041520	2.40455	7.80765	3.73117	259.856	263.691	75.2531	0.0776051	0.250658	0.120609	8.38781	8.54125	2.43555	0.15	6.51	4.72	4.86e-22	8.66e-21	yes	up	hypothetical protein CICLE_v10019970mg [Citrus clementina]	RecName: Full=1-aminocyclopropane-1-carboxylate synthase 1; Short=ACC synthase 1; AltName: Full=S-adenosyl-L-methionine methylthioadenosine-lyase	1-aminocyclopropane-1-carboxylate	ACS	AT3G61510	ACS1	1-aminocyclopropane-1-carboxylate synthase-like protein 1
Cg8g019880	6.41214	98.0293	21.6408	1636.63	1051.19	733.95	0.357387	5.41425	1.20944	91.2414	58.9564	41.106	2.34	64.26	4.72	7.08e-13	6.12e-12	yes	up	_	RecName: Full=Kiwellin; AltName: Allergen=Act d 5; Contains: RecName: Full=Kissper; Contains: RecName: Full=KiTH-3; Contains: RecName: Full=KiTH-1; Contains: RecNa	SubName: Full=Chromosome chr6 scaffold_3, whole genome shotgun sequence;	_	_	_	_
Cg7g023910	6.41214	17.3503	15.6709	454.975	400.453	288.006	0.36984	0.991351	0.9064	26.2486	23.2472	16.6951	0.75	22.15	4.7	2.25e-51	2.37e-49	yes	up	_	_	annotation not avaliable	_	AT1G05575	-	unknown protein; FUNCTIONS IN: molecular_function unknown; INVOLVED IN: anaerobic respiration; LOCATED IN: endomembrane system; EXPRESSED IN: 17 plant structures; EXPRESSED DURING: 9 growth stages; BEST Arabidopsis thaliana protein match is: unknown //in (TAIR:AT2G31945); Has 63 Blast hits to 63 proteins in 10 species: Archae - 0; Bacteria - 0; Metazoa - 0; Fungi - 0; Plants - 63; Viruses - 0; Ot…
Cg4g022630	17.6334	19.9529	18.6558	609.977	504.142	347.465	2.91759	3.21725	3.11161	101.014	84.9651	58.3096	3.08	81.83	4.69	4.91e-56	6.78e-54	yes	up	hypothetical protein CISIN_1g032886mg [Citrus sinensis]	RecName: Full=EG45-like domain containing protein 2; AltName: Full=Plant natriuretic peptide A; Short=AtEXPR3; Short=AtPNP-A; Short=Ath-ExpGamma-1.2; Flags: Precurs	hypothetical protein	_	AT2G18660	EGC2	EG45-like domain containing protein 2
Cg3g003630	6.41214	6.94013	4.4774	260.767	132.293	218.327	0.295817	0.31777	0.207023	12.0326	6.1348	10.1127	0.27	9.45	4.67	4.34e-37	1.99e-35	yes	up	hypothetical protein CICLE_v10023552mg [Citrus clementina]	RecName: Full=Eugenol synthase 1	SubName: Full=Putative uncharacterized protein;	_	AT1G75280	-	Isoflavone reductase homolog P3
Cg2g019740	12.0228	29.4955	9.70104	483.24	522.914	487.752	0.439429	1.07163	0.3552	17.6651	19.1908	17.8839	0.62	18.24	4.66	5.91e-65	1.24e-62	yes	up	hypothetical protein CICLE_v10015458mg [Citrus clementina]	_	_	_	AT3G07870	-	F-box protein At3g07870
Cg5g026620	9.61821	21.6879	11.1935	459.534	323.581	337.246	1.10667	2.44951	1.29514	52.9018	37.7151	39.193	1.62	43.41	4.66	1.19e-52	1.37e-50	yes	up	hypothetical protein CISIN_1g044990mg, partial [Citrus sinensis]	_	_	_	AT4G28460	-	unknown protein; FUNCTIONS IN: molecular_function unknown; INVOLVED IN: biological_process unknown; LOCATED IN: endomembrane system; EXPRESSED IN: 10 plant structures; EXPRESSED DURING: LP four leaves visible, 4 anthesis, petal differentiation an //nsion stage; Has 8 Blast hits to 8 proteins in 3 species: Archae - 0; Bacteria - 0; Metazoa - 0; Fungi - 0; Plants - 8; Viruses - 0; Other Eukaryotes …
Cg1g020770	0.801517	7.80765	2.2387	123.089	75.085	103.125	0.163166	1.54151	0.460186	25.0859	15.6293	21.3525	0.72	20.73	4.66	2.42e-26	5.7e-25	yes	up	_	_	_	_	_	_	_
Cg2g044070	33.6637	20.8204	12.686	723.948	483.583	710.724	0.927786	0.571235	0.350098	19.9547	13.3689	19.6347	0.62	17.66	4.63	3e-59	4.94e-57	yes	up	PREDICTED: protein SRG1-like [Citrus sinensis]	RecName: Full=Protein SRG1; Short=AtSRG1; AltName: Full=Protein SENESCENCE-RELATED GENE 1 [Arabidopsis thaliana]	SubName: Full=Chromosome undetermined scaffold_186, whole genome shotgun sequence;	_	AT1G17020	SRG1	Protein SRG1
Cg6g008660	0.801517	6.07261	0	98.4716	110.84	67.8207	0.0528412	0.396062	0	6.49373	7.36152	4.49687	0.15	6.13	4.63	1.02e-27	2.64e-26	yes	up	PREDICTED: phenylalanine N-monooxygenase-like [Citrus sinensis]	RecName: Full=Phenylalanine N-monooxygenase; AltName: Full=Cytochrome P450 79A2; AltName: Full=Phenylalanine N-hydroxylase [Arabidopsis thaliana]	_	CYP79A2	AT5G05260	CYP79A2	cytochrome p450 79a2
Cg8g011270	160.303	348.741	147.008	6123.47	5667.13	4235.54	13.9193	29.8565	12.8188	531.907	496.903	370.563	18.92	467.94	4.62	1.33e-51	1.42e-49	yes	up	_	RecName: Full=Hevein-like preproprotein; Contains: RecName: Full=CB-HEL; Contains: RecName: Full=CD-HEL; AltName: Full=RNase; Flags: Precursor [Arabidopsis thaliana]	SubName: Full=Putative uncharacterized protein;	_	AT3G04720	HEL	Hevein-like preproprotein
Cg8g000960	58.5108	111.042	68.6535	2331.41	1930.76	2087.58	0.71955	1.36282	0.844786	28.6725	23.7766	25.6999	0.98	26.08	4.6	6.99e-101	7.23e-98	yes	up	_	RecName: Full=Lysine histidine transporter-like 8; AltName: Full=Amino acid transporter-like protein 1 [Arabidopsis thaliana]	SubName: Full=Chromosome undetermined scaffold_1894, whole genome shotgun sequence;	_	AT1G47670	AATL1	Lysine histidine transporter-like 8
Cg6g006480	2.40455	10.4102	0.746234	134.031	246.708	221.114	0.0615648	0.265422	0.0191299	3.43203	6.3347	5.67387	0.12	5.12	4.59	1.53e-34	5.95e-33	yes	up	PREDICTED: putative peptide/nitrate transporter At2g38100-like [Citrus sinensis]	RecName: Full=Protein NRT1/ PTR FAMILY 8.1; Short=AtNPF8.1; AltName: Full=Peptide transporter PTR1 [Arabidopsis thaliana]	_	SLC15A3_4, PHT	AT2G38100	NPF5	Protein NRT1/ PTR FAMILY 5
Cg1g021340	38.4728	85.8841	36.5655	1570.07	1173.65	1390.79	0.873689	1.9759	0.849443	35.9442	26.9923	31.9401	1.24	31.67	4.57	8.43e-64	1.68e-61	yes	up	hypothetical protein CICLE_v10026105mg [Citrus clementina]	RecName: Full=Probable WRKY transcription factor 40; AltName: Full=WRKY DNA-binding protein 40 [Arabidopsis thaliana]	SubName: Full=Chromosome chr9 scaffold_90, whole genome shotgun sequence;	_	AT1G80840	WRKY40	Probable WRKY transcription factor 40
Cg3g025080	0.801517	6.94013	0.746234	129.472	249.39	51.0978	0.0234382	0.201976	0.0218525	3.78653	7.31662	1.49801	0.08	4.22	4.56	2.06e-16	2.4e-15	yes	up	PREDICTED: vinorine synthase-like [Citrus sinensis]	RecName: Full=BAHD acyltransferase At5g47980 [Arabidopsis thaliana]	_	_	AT3G26040	-	HXXXD-type acyl-transferase family protein
Cg9g017390	2.40455	2.60255	2.2387	73.8537	82.236	74.3241	0.2572	0.2736	0.240708	7.90346	8.90255	8.02422	0.26	8.27	4.55	2.75e-31	8.89e-30	yes	up	_	_	_	_	_	_	_
Cg2g038930	283.737	692.278	585.793	15318.7	10109.7	10107.1	6.06269	14.7404	12.5298	327.349	216.533	216.363	11.1	254.55	4.51	6.67e-50	6.46e-48	yes	up	PREDICTED: cannabidiolic acid synthase-like 1-like [Citrus sinensis]	RecName: Full=Reticuline oxidase-like protein; Flags: Precursor [Arabidopsis thaliana]	SubName: Full=Chromosome chr12 scaffold_18, whole genome shotgun sequence;	_	AT5G44380	-	FAD-binding Berberine family protein
Cg3g001150	1134.95	1520.76	514.155	21417.6	24022.7	27224.9	26.5377	35.5329	12.0425	502.552	565.369	640.385	24.82	568.13	4.51	3.24e-45	2.36e-43	yes	up	hypothetical protein CICLE_v10000817mg [Citrus clementina]	RecName: Full=Reticuline oxidase-like protein; Flags: Precursor [Arabidopsis thaliana]	hypothetical protein	_	AT4G20820	-	FAD-binding Berberine family protein
Cg7g003750	257.287	728.714	402.966	12597.1	8993.22	9611.03	7.0166	19.7846	11.004	343.581	246.008	262.728	12.62	284.95	4.49	1.49e-44	1.03e-42	yes	up	_	RecName: Full=Phenylalanine N-monooxygenase; AltName: Full=Cytochrome P450 79A2; AltName: Full=Phenylalanine N-hydroxylase [Arabidopsis thaliana]	SubName: Full=Chromosome chr6 scaffold_15, whole genome shotgun sequence;	CYP79A2	AT5G05260	CYP79A2	cytochrome p450 79a2
Cg5g009740	19.2364	21.6879	23.1332	640.977	624.815	415.286	0.460773	0.51746	0.554758	15.355	15.0065	9.9681	0.51	13.49	4.48	8.14e-65	1.67e-62	yes	up	PREDICTED: multidrug and toxin extrusion protein 1-like [Citrus sinensis]	RecName: Full=Multidrug and toxin extrusion protein 1; Short=MATE-1; Short=hMATE-1; AltName: Full=Solute carrier family 47 member 1 [Homo sapiens]	SubName: Full=Chromosome chr16 scaffold_189, whole genome shotgun sequence;	TC.MATE, SLC47A, norM, mdtK, dinF	AT4G23030	-	MATE efflux family protein
Cg9g023190	52.0986	132.73	51.4901	1694.99	1646.51	2021.61	2.87299	7.2538	2.84704	93.4927	91.3602	112.018	4.34	98.8	4.48	5.7e-48	4.96e-46	yes	up	_	RecName: Full=Serine/threonine-protein kinase BIK1; AltName: Full=Protein BOTRYTIS-INDUCED KINASE 1 [Arabidopsis thaliana]	_	_	AT2G17220	-	Protein kinase superfamily protein
Cg5g019260	51.2971	65.9312	85.0706	2081.58	1548.18	903.038	2.91259	3.70894	4.84353	118.218	88.4653	51.5269	3.81	86.7	4.47	2.86e-49	2.67e-47	yes	up	Non-specific lipid-transfer protein, putative [Theobroma cacao]	RecName: Full=Non-specific lipid-transfer protein; Short=LTP; AltName: Allergen=Mal d 3; Flags: Precursor	_	_	AT2G38540	LTP1	Non-specific lipid-transfer protein 1
Cg1g026190	61.7168	277.605	68.6535	3092.74	2904.18	3291.63	1.54434	6.91809	1.72	77.3976	72.8749	82.5451	3.41	77.57	4.47	3.84e-23	7.44e-22	yes	up	hypothetical protein CICLE_v10025686mg [Citrus clementina]	RecName: Full=FAD-dependent urate hydroxylase [Klebsiella pneumoniae subsp. pneumoniae MGH 78578]	hypothetical protein	_	AT4G38540	-	FAD/NAD(P)-binding oxidoreductase family protein
Cg1g002700	1.60303	8.67516	1.49247	166.855	149.276	91.047	0.0669951	0.360089	0.0625007	6.97455	6.26792	3.81893	0.16	5.72	4.46	2.83e-28	7.57e-27	yes	up	PREDICTED: red chlorophyll catabolite reductase, chloroplastic-like [Citrus sinensis]	RecName: Full=Red chlorophyll catabolite reductase, chloroplastic; Short=AtRCCR; Short=RCC reductase; AltName: Full=Accelerated cell death protein 2; Flags: Precurs	red chlorophyll catabolite reductase	ACD2	AT4G37000	RCCR	Red chlorophyll catabolite reductase, chloroplastic
Cg8g002630	8.81669	21.6879	5.96987	309.091	320.899	332.6	0.296919	0.726368	0.201375	10.4108	10.8477	11.2337	0.41	10.82	4.42	7.09e-52	7.73e-50	yes	up	_	RecName: Full=F-box protein SKIP22; AltName: Full=SKP1-interacting partner 22 [Arabidopsis thaliana]	_	FBXO7	AT1G23770	-	Putative F-box protein At1g23770
Cg1g006790	97.7851	330.524	160.44	5238.14	4652.59	3148.55	1.1464	3.86498	1.88202	61.371	54.5855	36.928	2.3	51.19	4.42	3.35e-34	1.27e-32	yes	up	PREDICTED: calcium-transporting ATPase 2, plasma membrane-type-like [Citrus sinensis]	RecName: Full=Calcium-transporting ATPase 2, plasma membrane-type; AltName: Full=Ca(2+)-ATPase isoform 2 [Arabidopsis thaliana]	autoinhibited calcium ATPase	E3.6.3.8	AT4G37640	ACA2	Calcium-transporting ATPase 2, plasma membrane-type
Cg5g025490	9.61821	3.47006	4.4774	179.619	101.901	180.236	0.598351	0.213692	0.279382	11.1772	6.38367	11.2733	0.36	9.62	4.39	5.2e-30	1.55e-28	yes	up	hypothetical protein CICLE_v10023451mg [Citrus clementina]	RecName: Full=Eugenol synthase 1	SubName: Full=Putative uncharacterized protein;	_	AT1G75280	-	Isoflavone reductase homolog P3
Cg9g005470	2.40455	1.73503	2.2387	77.5008	53.6322	40.8782	0.351947	0.248131	0.33001	11.3519	7.97955	6.05914	0.31	8.51	4.39	1.66e-20	2.61e-19	yes	up	_	RecName: Full=40S ribosomal protein S24-1 [Arabidopsis thaliana]	_	RP-S24e, RPS24	AT3G04920	RPS24A	40S ribosomal protein S24-1
Cg8g012150	4.00759	1.73503	0	77.5008	34.8609	245.269	0.103702	0.0447065	0	2.00566	0.904688	6.36094	0.05	3.05	4.39	1.94e-13	1.75e-12	yes	up	_	RecName: Full=Fasciclin-like arabinogalactan protein 16; Flags: Precursor [Arabidopsis thaliana]	annotation not avaliable	_	AT5G06390	FLA17	Fasciclin-like arabinogalactan protein 17
Cg9g008130	12.8243	19.9529	12.686	330.062	328.05	386.485	0.740853	1.14184	0.734919	19.0723	19.0744	22.4394	0.87	20.17	4.38	1.77e-60	3.1e-58	yes	up	_	RecName: Full=Myb-related protein Myb4; AltName: Full=OsMyb4; AltName: Full=Transcription factor RLTR1 [Oryza sativa Japonica Group]	SubName: Full=Chromosome chr5 scaffold_2, whole genome shotgun sequence;	MYBP	AT3G23250	MYB15	myb domain protein 15
Cg5g013950	2.40455	2.60255	3.73117	227.943	89.3869	127.28	0.0538428	0.058063	0.0836392	5.10461	2.00658	2.8556	0.07	3.35	4.38	8.56e-28	2.22e-26	yes	up	hypothetical protein CISIN_1g035533mg [Citrus sinensis]	RecName: Full=Phenylalanine N-monooxygenase; AltName: Full=Cytochrome P450 79A2; AltName: Full=Phenylalanine N-hydroxylase [Arabidopsis thaliana]	SubName: Full=Chromosome chr6 scaffold_25, whole genome shotgun sequence;	CYP79A2	AT5G05260	CYP79A2	cytochrome p450 79a2
Cg3g000200	0	0	0	8.20596	6.25709	9.29051	0	0	0	2.03496	1.59081	2.3469	0	1.99	4.38	1.61e-06	7.34e-06	yes	up	hypothetical protein CISIN_1g017733mg [Citrus sinensis]	RecName: Full=Putative 12-oxophytodienoate reductase 5; AltName: Full=OPDA-reductase 5; Short=OsOPR5 [Oryza sativa Japonica Group]	_	OPR	AT1G76690	OPR2	12-oxophytodienoate reductase 2
Cg8g011280	48.8926	124.922	59.6987	1888.28	1733.21	1219.84	4.29659	10.8221	5.26864	166.002	153.822	108.02	6.81	143.15	4.37	1.32e-46	1.06e-44	yes	up	_	RecName: Full=Wound-induced protein WIN2; Flags: Precursor [Solanum tuberosum]	SubName: Full=Putative uncharacterized protein;	_	AT3G04720	HEL	Hevein-like preproprotein
Cg3g025150	4.00759	8.67516	2.98493	181.443	154.639	181.165	0.122195	0.263196	0.0911479	5.53308	4.73121	5.53851	0.16	5.27	4.37	7.11e-46	5.42e-44	yes	up	hypothetical protein CICLE_v10001106mg [Citrus clementina]	RecName: Full=BAHD acyltransferase At5g47980 [Arabidopsis thaliana]	_	_	AT3G26040	-	HXXXD-type acyl-transferase family protein
Cg7g003740	274.119	725.243	496.992	11120.9	8873.44	10850.4	5.58842	14.8246	10.1523	227.883	181.715	222.025	10.19	210.65	4.36	2.36e-50	2.32e-48	yes	up	_	RecName: Full=Phenylalanine N-monooxygenase; AltName: Full=Cytochrome P450 79A2; AltName: Full=Phenylalanine N-hydroxylase [Arabidopsis thaliana]	SubName: Full=Chromosome undetermined scaffold_119, whole genome shotgun sequence;	CYP79A2	AT5G05260	CYP79A2	cytochrome p450 79a2
CgUng006850	4.8091	4.33758	0	59.2653	41.118	269.425	0.159015	0.14265	0	1.95991	1.36463	8.93424	0.1	4.03	4.36	2.2e-11	1.66e-10	yes	up	PREDICTED: anthraniloyl-CoA:methanol acyltransferase-like [Citrus sinensis]	RecName: Full=Benzyl alcohol O-benzoyltransferase; AltName: Full=Benzoyl coenzyme A:benzyl alcohol benzoyl transferase [Nicotiana tabacum]	_	_	AT5G17540	-	HXXXD-type acyl-transferase family protein
Cg4g024340	129.044	196.926	82.8319	3293.33	2804.96	2378.37	4.55208	6.90665	2.92692	116.191	99.3375	84.155	4.81	100.2	4.35	1.71e-61	3.2e-59	yes	up	PREDICTED: chitotriosidase-1-like [Citrus sinensis]	RecName: Full=Endochitinase; Flags: Precursor [Manduca sexta]	hypothetical protein	E3.2.1.14	AT4G19810	-	Glycosyl hydrolase family protein with chitinase insertion domain
Cg9g007350	9.61821	36.4357	17.1634	442.21	486.265	480.319	0.436536	1.64146	0.780701	20.0743	22.1823	21.8861	0.95	21.36	4.35	1.93e-49	1.83e-47	yes	up	_	_	_	_	AT1G03670	-	ankyrin repeat family protein
Cg8g006040	3.20607	30.3631	11.9397	239.797	676.659	212.753	0.0911188	0.858935	0.339804	6.81602	19.2924	6.06151	0.43	10.71	4.35	4.38e-15	4.59e-14	yes	up	_	RecName: Full=Allene oxide synthase; AltName: Full=Cytochrome P450 74A2; AltName: Full=Rubber particle protein; Short=RPP [Parthenium argentatum]	allene oxide synthase (EC:4.2.1.92)	AOS	AT5G42650	CYP74A	Allene oxide synthase, chloroplastic
Cg9g024530	338.24	1042.75	420.13	11908.7	11030.3	13871.7	5.85632	18.0032	7.28027	206.203	191.351	240.536	10.41	212.41	4.34	8.48e-35	3.37e-33	yes	up	_	RecName: Full=L-type lectin-domain containing receptor kinase IX.1; Short=LecRK-IX.1; Flags: Precursor [Arabidopsis thaliana]	hypothetical protein	_	AT5G10530	LECRK91	L-type lectin-domain containing receptor kinase IX
Cg2g040380	49.6941	228.157	63.4299	1561.87	2792.45	2915.36	0.975938	4.46636	1.24688	30.676	54.9613	57.3522	2.24	47.39	4.34	1.28e-20	2.03e-19	yes	up	PREDICTED: cysteine-rich receptor-like protein kinase 10-like [Citrus sinensis]	RecName: Full=G-type lectin S-receptor-like serine/threonine-protein kinase At4g03230; Flags: Precursor [Arabidopsis thaliana]	hypothetical protein	IRAK4	AT4G23160	CRK8	cysteine-rich RLK (RECEPTOR-like protein kinase) 8
Cg1g009760	6.41214	18.2178	5.22364	291.768	228.831	299.154	0.166277	0.470416	0.135628	7.56685	5.95119	7.77503	0.26	7.1	4.33	4.76e-46	3.69e-44	yes	up	hypothetical protein CICLE_v10027399mg [Citrus clementina]	RecName: Full=Fructan 6-exohydrolase; Flags: Precursor	SubName: Full=Chromosome chr9 scaffold_7, whole genome shotgun sequence;	E3.2.1.26, sacA	AT3G13790	CWINV1	Beta-fructofuranosidase, insoluble isoenzyme CWINV1
Cg5g016940	3.20607	7.80765	3.73117	89.3538	168.941	80.8274	0.393701	0.940025	0.460925	10.9788	21.0335	10.0317	0.6	14.01	4.33	4.48e-22	8.03e-21	yes	up	hypothetical protein CICLE_v10010829mg [Citrus clementina]	_	_	_	_	_	_
Cg3g006540	191.563	267.195	167.903	4319.98	4543.54	3656.74	8.99709	12.4533	7.90383	202.937	214.521	172.447	9.8	196.89	4.31	1.23e-100	1.22e-97	yes	up	PREDICTED: sigma factor binding protein 1, chloroplastic-like [Citrus sinensis]	RecName: Full=Sigma factor binding protein 1, chloroplastic; Short=AtsibI; Short=Sigma factor binding protein I; AltName: Full=SigA binding protein; Flags: Precurso	_	_	AT3G56710	SIB1	Sigma factor binding protein 1, chloroplastic
Cg1g020320	2.40455	7.80765	5.22364	174.149	277.1	120.777	0.0510195	0.165087	0.110949	3.69541	5.89345	2.56735	0.11	4.06	4.31	8.76e-31	2.73e-29	yes	up	hypothetical protein CICLE_v10027555mg [Citrus clementina]	RecName: Full=Putative UPF0481 protein At3g02645 [Arabidopsis thaliana]	_	_	AT3G02645	-	Putative UPF0481 protein At3g02645
Cg2g041040	8.01517	19.9529	9.70104	271.709	335.201	205.32	0.579846	1.42653	0.704275	19.6625	24.4473	14.9473	0.91	19.72	4.3	5.44e-39	2.77e-37	yes	up	PREDICTED: calcium-binding protein PBP1-like [Citrus sinensis]	RecName: Full=Calcium-binding protein PBP1; AltName: Full=KIC-related protein 2; AltName: Full=PINOID-binding protein 1 [Arabidopsis thaliana]	hypothetical protein	_	AT4G27280	-	Calcium-binding EF-hand family protein
Cg2g032180	89.7699	353.079	129.845	4144.92	3090.11	3639.09	1.72789	6.90191	2.71983	88.5041	62.3784	77.4944	3.79	76.26	4.29	3.51e-27	8.73e-26	yes	up	PREDICTED: uncharacterized protein LOC102614233 isoform X1 [Citrus sinensis]	_	_	_	AT5G57580	CBP60B	Calmodulin-binding protein 60 B
Cg1g021950	13.6258	36.4357	2.2387	351.945	430.845	420.86	0.421819	1.12225	0.0694084	10.8967	13.3841	13.0638	0.54	12.43	4.29	6.28e-22	1.11e-20	yes	up	hypothetical protein CISIN_1g013128mg [Citrus sinensis]	RecName: Full=Mitochondrial chaperone BCS1; AltName: Full=BCS1-like protein [Danio rerio]	SubName: Full=Chromosome chr9 scaffold_49, whole genome shotgun sequence;	BCS1	AT3G50940	-	P-loop containing nucleoside triphosphate hydrolases superfamily protein
Cg8g024040	0	1.73503	0	108.501	36.6486	82.6855	0	0.0493118	0	3.09857	1.04983	2.36689	0.02	2.18	4.29	2.01e-21	3.4e-20	yes	up	_	RecName: Full=ABC transporter G family member 31; Short=ABC transporter ABCG.31; Short=AtABCG31; AltName: Full=Probable pleiotropic drug resistance protein 3 [Arab	_	_	AT2G29940	ABCG31	ABC transporter G family member 31
Cg8g002400	27.2516	43.3758	23.8795	595.388	688.279	569.508	3.23761	5.05555	2.85341	70.7735	82.8681	68.361	3.72	74.01	4.28	1.25e-68	3.28e-66	yes	up	_	RecName: Full=Pathogenesis-related leaf protein 6; Short=P6; AltName: Full=Ethylene-induced protein P1; AltName: Full=P14; AltName: Full=P14A; AltName: Full=PR protei	SubName: Full=Chromosome chr3 scaffold_95, whole genome shotgun sequence;	PR1	AT2G14580	PRB1	Pathogenesis-related protein 1
Cg7g017630	92.976	255.05	254.466	5022.96	3348.43	3956.83	0.736035	2.01646	2.01522	39.7651	26.531	31.3453	1.59	32.64	4.28	7.78e-42	4.66e-40	yes	up	_	RecName: Full=ABC transporter C family member 3; Short=ABC transporter ABCC.3; Short=AtABCC3; AltName: Full=ATP-energized glutathione S-conjugate pump 3; AltName: F	multidrug resistance protein ABC transporter family	_	AT3G13080	ABCC3	ABC transporter C family member 3
Cg3g011940	41.6789	65.0637	48.5052	1089.57	1339.02	984.794	0.579712	0.902892	0.676457	15.0142	18.5227	13.5619	0.72	15.71	4.27	1.72e-88	9.76e-86	yes	up	PREDICTED: probable RNA helicase SDE3-like [Citrus sinensis]	RecName: Full=Probable RNA helicase SDE3; AltName: Full=Silencing defective protein 3 [Arabidopsis thaliana]	hypothetical protein	MOV10	AT1G05460	SDE3	Probable RNA helicase SDE3
Cg9g009900	0	4.33758	1.49247	79.3243	66.1463	26.0134	0	0.362822	0.127097	6.72991	5.66349	2.22251	0.16	4.91	4.25	4.85e-15	5.06e-14	yes	up	_	_	_	_	AT4G13450	-	Adenine nucleotide alpha hydrolases-like superfamily protein
Cg3g005670	0.801517	2.60255	0.746234	83.8832	81.3421	73.395	0.0255962	0.0826782	0.0238676	2.67915	2.60693	2.35035	0.04	2.55	4.2	1.86e-33	6.79e-32	yes	up	hypothetical protein CICLE_v10001089mg [Citrus clementina]	RecName: Full=BAHD acyltransferase At5g47980 [Arabidopsis thaliana]	_	_	AT3G26040	-	HXXXD-type acyl-transferase family protein
Cg6g003680	1.60303	23.4229	19.4021	469.564	379.895	209.036	0.0330316	0.481018	0.400192	9.67652	7.84604	4.31504	0.3	7.33	4.2	8.1e-23	1.53e-21	yes	up	hypothetical protein CISIN_1g044027mg [Citrus sinensis]	_	hypothetical protein	EXOC7, EXO70	AT3G09520	ATEXO70H4	exocyst subunit exo70 family protein H4
Cg1g015400	747.014	1179.82	596.241	13436.8	11494.3	21543.8	17.2687	27.1708	13.7987	310.648	266.4	499.025	19.47	357.08	4.19	3.65e-47	3e-45	yes	up	PREDICTED: bilirubin oxidase-like [Citrus sinensis]	RecName: Full=Multicopper oxidase LPR1; AltName: Full=Protein LOW PHOSPHATE ROOT 1; Flags: Precursor [Arabidopsis thaliana]	hypothetical protein	_	AT1G23010	LPR1	Multicopper oxidase LPR1
Cg9g025050	14.4273	42.5083	17.9096	466.828	579.227	610.386	0.252073	0.740578	0.31318	8.15699	10.14	10.6808	0.44	9.63	4.18	1.48e-46	1.19e-44	yes	up	_	RecName: Full=Putative wall-associated receptor kinase-like 11; Flags: Precursor [Arabidopsis thaliana]	SubName: Full=Chromosome chr3 scaffold_158, whole genome shotgun sequence;	_	AT1G19390	WAKL11	Putative wall-associated receptor kinase-like 11
Cg1g024070	1.60303	13.8803	2.2387	76.589	97.4318	146.79	0.528163	4.38089	0.748174	25.2753	33.1681	49.5542	1.9	35.77	4.17	1.05e-16	1.25e-15	yes	up	hypothetical protein CICLE_v10002423mg [Citrus clementina]	RecName: Full=Probable glutathione S-transferase parA; AltName: Full=Auxin-regulated protein parA; AltName: Full=STR246C protein	SubName: Full=Chromosome undetermined scaffold_175, whole genome shotgun sequence;	GST, gst	AT1G17180	GSTU25	Glutathione S-transferase U25
Cg4g002960	39.2743	58.9911	41.0429	1180.75	413.862	903.967	4.57661	6.74622	4.80985	137.665	48.8618	106.409	5.38	98.04	4.16	6.23e-32	2.09e-30	yes	up	hypothetical protein CICLE_v10010533mg [Citrus clementina]	_	SubName: Full=Chromosome chr4 scaffold_6, whole genome shotgun sequence;	_	AT5G11330	-	FAD/NAD(P)-binding oxidoreductase family protein
Cg5g021790	1.60303	3.47006	2.98493	97.5598	144.807	70.6079	0.0476026	0.102545	0.0887662	2.89744	4.3144	2.10213	0.08	3.11	4.16	1.95e-27	4.92e-26	yes	up	hypothetical protein CICLE_v10020250mg [Citrus clementina]	RecName: Full=Aspartic proteinase CDR1; AltName: Full=Protein CONSTITUTIVE DISEASE RESISTANCE 1; Flags: Precursor [Arabidopsis thaliana]	_	_	AT5G33340	CDR1	Aspartic proteinase CDR1
Cg6g017810	9.61821	19.0854	8.9548	217.002	361.123	214.611	0.385598	0.76014	0.359701	8.70121	14.5427	8.63384	0.5	10.62	4.15	2.11e-35	8.64e-34	yes	up	PREDICTED: 3-oxoacyl-[acyl-carrier-protein]	RecName: Full=Uncharacterized oxidoreductase MXAN_5909	annotation not avaliable	_	AT3G55290	-	NAD(P)-binding Rossmann-fold superfamily protein
Cg7g008710	29.6561	130.127	35.8192	614.536	221.68	2796.44	0.952067	4.15566	1.15171	19.7315	7.14233	90.0262	2.1	38.36	4.13	3.59e-08	1.96e-07	yes	up	_	RecName: Full=Epidermis-specific secreted glycoprotein EP1; AltName: Full=52/54 kDa medium protein; Flags: Precursor [Daucus carota]	hypothetical protein	_	AT1G78850	-	D-mannose binding lectin protein with Apple-like carbohydrate-binding domain
Cg9g023030	17.6334	19.9529	12.686	310.003	466.6	280.573	0.444907	0.501354	0.320471	7.82252	11.806	7.09465	0.42	8.91	4.11	1.07e-44	7.54e-43	yes	up	_	RecName: Full=Reticuline oxidase-like protein; Flags: Precursor [Arabidopsis thaliana]	hypothetical protein	_	AT1G30760	-	FAD-binding Berberine family protein
Cg6g020530	176.334	418.143	124.621	4302.66	3311.79	4565.36	28.7884	66.5466	20.5074	703.057	550.608	755.827	38.79	669.56	4.11	2.74e-30	8.27e-29	yes	up	PREDICTED: uncharacterized protein LOC102612079 [Citrus sinensis]	_	hypothetical protein	_	AT3G29970	-	B12D protein
Cg7g021380	76.1441	195.191	101.488	2696.12	1870.87	2002.1	1.93594	4.94206	2.58348	68.5554	47.7018	51.0153	3.16	55.94	4.1	1.05e-44	7.37e-43	yes	up	_	RecName: Full=NAC transcription factor 29; Short=AtNAC029; AltName: Full=Protein NAC-LIKE, ACTIVATED BY AP3/PI; Short=AtNAP [Arabidopsis thaliana]	SubName: Full=Chromosome chr1 scaffold_84, whole genome shotgun sequence;	_	AT1G69490	NAC029	NAC transcription factor 29
Cg1g008170	0.801517	0.867516	0	20.9708	26.8161	21.3682	0.0943032	0.100151	0	2.46867	3.19701	2.53989	0.07	2.73	4.1	9.83e-14	9.15e-13	yes	up	hypothetical protein CISIN_1g011035mg [Citrus sinensis]	_	_	TC.MATE, SLC47A, norM, mdtK, dinF	AT5G65380	-	MATE efflux family protein
Cg9g007420	0	0	0	2.73532	2.68161	1.8581	0	0	0	1.76499	1.81574	1.24036	0	1.61	4.1	0.0104	0.0249	yes	up	_	RecName: Full=Inhibitor of trypsin and hageman factor; AltName: Full=CMTI-V	hypothetical protein	_	AT2G38870	-	Serine protease inhibitor, potato inhibitor I-type family protein
Cg3g021660	334.233	961.208	511.17	11566.8	12064.6	7109.1	8.55751	24.5073	13.104	296.182	309.781	182.422	15.41	263.79	4.09	3.56e-33	1.29e-31	yes	up	hypothetical protein CICLE_v10001337mg [Citrus clementina]	RecName: Full=Patatin-like protein 2; Short=AtPLP2; AltName: Full=Patatin-related phospholipase A IIalpha; Short=pPLAIIa; AltName: Full=Phospholipase A IIA; Short=A	hypothetical protein	_	AT2G26560	PLP2	Patatin-like protein 2
Cg9g022540	2.40455	3.47006	1.49247	76.589	65.2525	59.4593	0.151137	0.215882	0.0940947	4.81526	4.13042	3.75775	0.15	4.24	4.09	1.21e-27	3.08e-26	yes	up	_	RecName: Full=Wall-associated receptor kinase 5; Flags: Precursor [Arabidopsis thaliana]	_	IRAK1	AT3G25490	WAKL16	Putative wall-associated receptor kinase-like 16
Cg4g009720	222.822	420.745	167.156	4065.6	4393.37	5434.02	8.4318	15.8232	6.33698	153.871	166.956	206.305	10.23	175.23	4.08	4.46e-45	3.21e-43	yes	up	hypothetical protein CICLE_v10009223mg [Citrus clementina]	RecName: Full=L-type lectin-domain containing receptor kinase VII.1; Short=LecRK-VII.1; Flags: Precursor [Arabidopsis thaliana]	_	_	AT4G04960	LECRK71	L-type lectin-domain containing receptor kinase VII
Cg2g020060	137.059	231.627	130.591	3590.57	2899.71	2351.43	1.39959	2.36132	1.3342	36.6669	29.6445	24.033	1.7	30.24	4.07	4.1e-65	8.79e-63	yes	up	hypothetical protein CICLE_v10014091mg [Citrus clementina]	RecName: Full=Calcium-transporting ATPase 12, plasma membrane-type; AltName: Full=Ca(2+)-ATPase isoform 12 [Arabidopsis thaliana]	_	E3.6.3.8	AT3G63380	ACA12	Calcium-transporting ATPase 12, plasma membrane-type
Cg5g026890	4.8091	12.1452	1.49247	136.766	177.88	118.919	0.184578	0.502406	0.0622851	5.32714	7.2386	4.66827	0.25	5.75	4.06	1.36e-29	3.94e-28	yes	up	PREDICTED: probable E3 ubiquitin-protein ligase RNF217-like isoform X1 [Citrus sinensis]	_	_	RNF144	AT3G14250	-	RING/U-box superfamily protein
Cg9g004720	17.6334	53.786	0	320.033	401.347	566.721	0.891411	2.69665	0	16.182	20.4044	28.7752	1.21	21.67	4.06	9.32e-09	5.42e-08	yes	up	_	_	hypothetical protein	_	AT1G03220	-	Eukaryotic aspartyl protease family protein
Cg9g004650	68.129	120.585	4.4774	885.332	1003.82	1473.47	2.26505	3.98727	0.149098	29.4384	33.4978	49.1295	2.15	37.17	4.05	5.52e-10	3.66e-09	yes	up	_	_	hypothetical protein	_	AT1G03220	-	Eukaryotic aspartyl protease family protein
Cg9g007410	110.609	218.614	160.44	3202.15	2584.18	2117.31	17.5905	33.9103	25.7128	509.666	418.322	341.343	25.74	424.73	4.04	8.79e-61	1.56e-58	yes	up	_	RecName: Full=Glu S.griseus protease inhibitor; AltName: Full=BGIA	hypothetical protein	_	AT5G43580	-	Serine protease inhibitor, potato inhibitor I-type family protein
Cg1g008400	80.1517	38.1707	14.9247	768.625	429.057	1234.71	1.5623	0.741643	0.291183	14.9831	8.38135	24.1074	0.87	15.75	4.03	4.99e-18	6.6e-17	yes	up	PREDICTED: lanC-like protein GCL1-like [Citrus sinensis]	RecName: Full=LanC-like protein GCL1; AltName: Full=G protein-coupled receptor 2-like protein 1; Short=Protein GCR2-like 1 [Arabidopsis thaliana]	hypothetical protein	_	AT5G65280	GCL1	LanC-like protein GCL1
Cg1g020780	0.801517	0	0	5.47064	2.68161	6.50336	1.87137	0	0	12.6723	6.79228	16.0162	0.63	11.8	4.03	0.00132	0.00385	yes	up	hypothetical protein CICLE_v10026439mg [Citrus clementina]	_	_	_	_	_	_
Cg9g008180	5.61062	17.3503	15.6709	192.384	246.708	226.688	0.556084	1.6922	1.56068	19.0761	24.7256	22.6621	1.27	22.12	4.02	1.06e-38	5.3e-37	yes	up	_	_	hypothetical protein	GST, gst	AT3G09270	GSTU8	Glutathione S-transferase U8
Cg1g004610	109.808	311.438	49.2514	2072.46	1608.07	4246.69	2.82736	7.91718	1.26972	52.9876	40.5601	108.56	4.03	66.89	4.02	2.9e-14	2.84e-13	yes	up	hypothetical protein CISIN_1g017514mg [Citrus sinensis]	RecName: Full=Salicylate/benzoate carboxyl methyltransferase; AltName: Full=Benzoate O-methyltransferase; AltName: Full=S-adenosyl-L-methionine:benzoic acid carbox	SubName: Full=Chromosome chr4 scaffold_32, whole genome shotgun sequence;	E2.1.1.141	AT1G19640	JMT	Jasmonate O-methyltransferase
Cg8g021770	101.793	192.589	116.412	2313.17	1899.47	2436.9	5.588	10.4779	6.40761	127.014	104.917	134.415	7.5	122.08	4.01	6.05e-67	1.5e-64	yes	up	_	RecName: Full=Zinc finger protein ZAT8 [Arabidopsis thaliana]	SubName: Full=Chromosome chr6 scaffold_3, whole genome shotgun sequence;	_	AT2G28710	-	C2H2-type zinc finger family protein
Cg4g000480	14.4273	71.1363	30.5956	691.125	699.9	610.386	0.495957	2.43169	1.05352	23.7618	24.1527	21.0455	1.33	23.01	4.01	1.05e-27	2.7e-26	yes	up	PREDICTED: G-type lectin S-receptor-like serine/threonine-protein kinase At2g19130-like isoform X1 [Citrus sinensis]	RecName: Full=G-type lectin S-receptor-like serine/threonine-protein kinase At1g34300; Flags: Precursor [Arabidopsis thaliana]	SubName: Full=Chromosome chr16 scaffold_10, whole genome shotgun sequence;	IRAK1	AT5G38280	PR5K	PR5-like receptor kinase
Cg7g004840	9.61821	7.80765	7.46234	206.061	169.835	131.925	0.367013	0.296072	0.285277	7.8642	6.50836	5.05073	0.32	6.5	3.99	4.23e-36	1.79e-34	yes	up	_	RecName: Full=WAT1-related protein At2g39510 [Arabidopsis thaliana]	hypothetical protein	_	AT2G39510	-	WAT1-related protein At2g39510
Cg6g007240	268.508	884.866	557.437	7640.66	7363.7	12405.6	6.71886	22.0514	13.9656	191.212	184.778	311.099	14.25	227.97	3.99	1.53e-28	4.16e-27	yes	up	hypothetical protein CICLE_v10004690mg [Citrus clementina]	RecName: Full=Phenylalanine N-monooxygenase; AltName: Full=Cytochrome P450 79A2; AltName: Full=Phenylalanine N-hydroxylase [Arabidopsis thaliana]	SubName: Full=Chromosome chr6 scaffold_15, whole genome shotgun sequence;	CYP79A2	AT5G05260	CYP79A2	cytochrome p450 79a2
Cg1g029400	0	0	0.746234	8.20596	19.6651	13.0067	0	0	0.113184	1.2365	3.01119	1.98393	0.04	2.07	3.98	2.1e-08	1.18e-07	yes	up	hypothetical protein CICLE_v10027186mg [Citrus clementina]	_	_	_	AT2G22320	-	unknown protein; Has 7 Blast hits to 7 proteins in 4 species: Archae - 0; Bacteria - 0; Metazoa - 0; Fungi - 0; Plants - 7; Viruses - 0; Other Eukaryotes - 0 (source: NCBI BLink)
Cg2g042300	30.4577	74.6064	25.3719	613.624	850.964	564.863	5.17873	12.3547	4.34966	104.429	147.45	97.4463	7.32	116.45	3.97	1.78e-31	5.83e-30	yes	up	hypothetical protein CICLE_v10030029mg [Citrus clementina]	RecName: Full=Pathogenesis-related leaf protein 6; Short=P6; AltName: Full=Ethylene-induced protein P1; AltName: Full=P14; AltName: Full=P14A; AltName: Full=PR protei	annotation not avaliable	PR1	AT2G14580	PRB1	Pathogenesis-related protein 1
Cg6g010690	117.022	628.082	160.44	3662.6	5281.87	5201.76	4.16834	22.2425	5.72481	130.483	188.894	185.862	10.76	167.84	3.95	4.05e-16	4.59e-15	yes	up	hypothetical protein CICLE_v10012055mg [Citrus clementina]	RecName: Full=Probable WRKY transcription factor 70; AltName: Full=WRKY DNA-binding protein 70 [Arabidopsis thaliana]	_	_	AT3G56400	WRKY70	Probable WRKY transcription factor 70
Cg2g026810	167.517	1010.66	187.305	5498	6855.98	8658.76	8.12986	48.6612	9.1116	266.882	334.545	421.997	22.09	339.67	3.94	7e-13	6.05e-12	yes	up	hypothetical protein CICLE_v10017001mg [Citrus clementina]	_	_	_	AT3G07600	-	Heavy metal transport/detoxification superfamily protein
Cg7g011400	16.0303	34.7006	20.1483	392.975	388.833	338.175	1.27076	2.71547	1.60335	31.1625	31.0991	26.9932	1.87	29.79	3.93	1.87e-48	1.67e-46	yes	up	_	_	hypothetical protein	_	AT1G06330	-	Heavy metal transport/detoxification superfamily protein
Cg5g026610	24.0455	82.414	45.5203	826.979	716.883	820.352	1.68271	5.70189	3.19636	57.8896	50.5631	57.7588	3.53	55.41	3.93	9.64e-38	4.62e-36	yes	up	PREDICTED: uncharacterized protein LOC102608912 isoform X1 [Citrus sinensis]	_	_	_	AT4G28460	-	unknown protein; FUNCTIONS IN: molecular_function unknown; INVOLVED IN: biological_process unknown; LOCATED IN: endomembrane system; EXPRESSED IN: 10 plant structures; EXPRESSED DURING: LP four leaves visible, 4 anthesis, petal differentiation an //nsion stage; Has 8 Blast hits to 8 proteins in 3 species: Archae - 0; Bacteria - 0; Metazoa - 0; Fungi - 0; Plants - 8; Viruses - 0; Other Eukaryotes …
Cg5g034080	8.81669	6.07261	5.22364	117.619	120.672	106.841	0.918812	0.622246	0.547132	12.2631	12.7236	11.2355	0.7	12.08	3.93	4.39e-33	1.57e-31	yes	up	PREDICTED: ethylene-responsive transcription factor ERF098-like [Citrus sinensis]	RecName: Full=Ethylene-responsive transcription factor ERF098 [Arabidopsis thaliana]	AP2/ERF domain-containing transcription factor	_	AT3G23230	ERF098	Ethylene-responsive transcription factor ERF098
Cg2g039720	5.61062	2.60255	2.2387	151.354	131.399	76.1822	0.119533	0.0552536	0.0477443	3.22487	2.8061	1.62605	0.07	2.57	3.93	6.86e-28	1.79e-26	yes	up	PREDICTED: phospholipase A1-Igamma3, chloroplastic-like [Citrus sinensis]	RecName: Full=Phospholipase A1-Igamma3, chloroplastic; Flags: Precursor [Arabidopsis thaliana]	SubName: Full=Chromosome chr10 scaffold_43, whole genome shotgun sequence;	_	AT1G30370	-	alpha/beta-Hydrolases superfamily protein
Cg6g024190	5.61062	16.4828	2.2387	68.383	15.1958	409.711	0.192872	0.56344	0.0770866	2.3511	0.524389	14.1264	0.28	5.57	3.9	5.51e-06	2.35e-05	yes	up	hypothetical protein CISIN_1g039529mg [Citrus sinensis]	RecName: Full=Serine carboxypeptidase-like 46; Flags: Precursor [Arabidopsis thaliana]	SubName: Full=Chromosome chr14 scaffold_21, whole genome shotgun sequence;	SCPL-II	AT2G33530	SCPL46	Serine carboxypeptidase-like 46
Cg3g009280	197.975	412.938	198.498	4694.72	4022.41	3299.06	9.16818	18.9789	9.21309	217.455	187.246	153.395	12.48	186.64	3.89	2.22e-45	1.63e-43	yes	up	hypothetical protein CICLE_v10003251mg [Citrus clementina]	RecName: Full=Transcription factor MYB39; AltName: Full=Myb-related protein 39; Short=AtMYB39 [Arabidopsis thaliana]	SubName: Full=Chromosome chr2 scaffold_11, whole genome shotgun sequence;	MYBP	AT3G02940	MYB107	myb domain protein 107
Cg7g014520	5.61062	29.4955	19.4021	323.68	338.777	207.178	0.31659	1.64907	1.0978	18.2687	19.2374	11.7479	1.02	16.47	3.89	3.84e-27	9.54e-26	yes	up	_	_	hypothetical protein	_	AT4G39670	-	ACD11 homolog protein
Cg5g034360	0.801517	6.94013	1.49247	73.8537	37.5425	37.162	0.167724	1.40758	0.315438	15.4726	8.03739	7.9127	0.63	10.55	3.86	3.11e-13	2.77e-12	yes	up	PREDICTED: uncharacterized protein LOC102623647 [Citrus sinensis]	_	_	_	_	_	_
Cg5g024620	53.7017	90.2217	74.6234	1095.04	1024.37	1078.63	2.69604	4.49249	3.75553	54.9873	51.7179	54.3881	3.65	53.71	3.84	3.88e-80	1.64e-77	yes	up	hypothetical protein CISIN_1g027463mg [Citrus sinensis]	RecName: Full=Nudix hydrolase 12, mitochondrial; Short=AtNUDT12; Flags: Precursor [Arabidopsis thaliana]	hypothetical protein	E3.6.1.52	AT1G12880	NUDT12	Nudix hydrolase 12, mitochondrial
Cg6g015910	65.7244	66.7987	32.8343	878.038	772.303	858.443	1.76856	1.78957	0.884683	23.6297	20.8444	23.1536	1.49	22.55	3.84	1.34e-61	2.53e-59	yes	up	hypothetical protein CICLE_v10012029mg [Citrus clementina]	RecName: Full=F-box protein At3g44326 [Arabidopsis thaliana]	_	_	AT2G27310	-	F-box protein At2g27310
Cg2g002860	13.6258	26.893	28.3569	291.768	511.293	334.458	0.354601	0.696895	0.738898	7.59388	13.3448	8.7237	0.6	9.87	3.84	7.97e-37	3.6e-35	yes	up	hypothetical protein CICLE_v10015337mg [Citrus clementina]	_	_	_	AT4G31980	-	unknown protein; CONTAINS InterPro DOMAIN/s: Protein of unknown function DUF247, plant (InterPro:IPR004158), Protein of unknown function DUF862, eukaryotic (InterPro:IPR008580); BEST Arabidopsis thaliana protein match is: Plant protein of unknown fu // (DUF247) (TAIR:AT5G11290); Has 1967 Blast hits to 1844 proteins in 183 species: Archae - 0; Bacteria - 6; Metazoa - 223; Fungi - 83; Plants - 1477…
Cg4g014360	3.20607	1.73503	6.7161	227.943	150.17	101.267	0.0401597	0.0216887	0.084178	2.85541	1.88369	1.26986	0.05	2.02	3.84	7.76e-30	2.29e-28	yes	up	hypothetical protein CICLE_v10018087mg [Citrus clementina]	RecName: Full=Putative receptor-like protein kinase At3g47110; Flags: Precursor [Arabidopsis thaliana]	hypothetical protein	_	AT3G47110	-	Putative receptor-like protein kinase At3g47110
Cg4g008690	2.40455	25.158	8.9548	248.002	215.423	175.591	0.0803833	0.836434	0.299841	8.29182	7.2285	5.88699	0.41	7.16	3.84	1.39e-21	2.38e-20	yes	up	hypothetical protein CICLE_v10010400mg [Citrus clementina]	_	SubName: Full=Chromosome chr11 scaffold_13, whole genome shotgun sequence;	_	AT2G26190	-	calmodulin-binding family protein
Cg5g017700	0	0.867516	0	11.8531	2.68161	0.929051	0	0.719934	0	10.5619	2.53129	0.861722	0.24	4.75	3.82	0.00501	0.013	yes	up	_	_	_	_	_	_	_
Cg5g007290	27.2516	52.051	29.8493	573.506	400.453	589.018	2.24837	4.23709	2.47258	47.3335	33.3465	48.9463	2.99	43.21	3.81	1.81e-43	1.18e-41	yes	up	PREDICTED: putative germin-like protein 9-2-like [Citrus sinensis]	RecName: Full=Putative germin-like protein 9-2; Flags: Precursor [Oryza sativa Japonica Group]	_	_	AT1G09560	GLP4	Germin-like protein subfamily 2 member 1
Cg9g023200	24.847	75.4739	16.4171	630.947	623.027	476.603	0.954116	2.88002	0.631586	24.2321	24.0271	18.3625	1.5	22.26	3.81	4.68e-22	8.35e-21	yes	up	_	_	_	_	AT5G51160	-	Ankyrin repeat family protein
Cg2g029780	185.15	297.558	197.006	3519.45	3132.12	2763.93	9.78907	15.6761	10.3357	186.378	167.105	146.865	11.95	167.16	3.8	7.24e-76	2.58e-73	yes	up	hypothetical protein CISIN_1g031916mg [Citrus sinensis]	RecName: Full=Protein PLANT CADMIUM RESISTANCE 2; Short=AtPCR2 [Arabidopsis thaliana]	SubName: Full=Chromosome chr1 scaffold_5, whole genome shotgun sequence;	_	AT1G14870	PCR2	Protein PLANT CADMIUM RESISTANCE 2
Cg9g023340	42.4804	75.4739	39.5504	611.8	923.367	824.068	1.01955	1.80431	0.950334	14.685	22.2209	19.8193	1.26	18.85	3.8	6.16e-49	5.65e-47	yes	up	_	RecName: Full=Hexose carrier protein HEX6	hypothetical protein	_	AT5G61520	STP3	Sugar transport protein 3
Cg1g007670	314.195	600.321	329.089	6140.8	5445.45	5813.07	6.61262	12.591	6.93316	129.252	114.876	122.567	8.73	122.31	3.79	2.7e-58	4.21e-56	yes	up	PREDICTED: probable mannitol dehydrogenase-like [Citrus sinensis]	RecName: Full=Probable mannitol dehydrogenase; AltName: Full=NAD-dependent mannitol dehydrogenase	cinnamyl alcohol dehydrogenase-like protein	E1.1.1.195	AT4G37990	CAD8	Cinnamyl alcohol dehydrogenase 8
Cg2g035470	10.4197	21.6879	4.4774	222.473	211.847	219.256	0.271943	0.563616	0.117003	5.80694	5.54514	5.7353	0.32	5.7	3.79	1.47e-34	5.73e-33	yes	up	hypothetical protein CICLE_v10014618mg [Citrus clementina]	RecName: Full=Probable receptor-like protein kinase At1g67000; Flags: Precursor [Arabidopsis thaliana]	Ser/Thr protein kinase, putative, expressed	_	AT4G18250	-	receptor serine/threonine kinase, putative
Cg5g038840	10.4197	17.3503	9.70104	280.826	157.321	203.462	0.319579	0.52948	0.297979	8.61425	4.84173	6.25694	0.38	6.6	3.79	1.71e-32	5.92e-31	yes	up	hypothetical protein CICLE_v10021479mg [Citrus clementina]	RecName: Full=Transcription factor MYB108; AltName: Full=Myb-related protein 108; Short=AtMYB108; AltName: Full=Protein BOTRYTIS-SUSCEPTIBLE 1 [Arabidopsis thalian	hypothetical protein	MYBP	AT5G49620	MYB78	myb domain protein 78
Cg2g019210	706.938	771.222	768.621	13858	10227.7	7394.32	25.8156	26.973	27.0757	479.774	354.537	258.967	26.62	366.55	3.78	2.18e-66	5.22e-64	yes	up	ACC oxidase [Citrus sinensis]	RecName: Full=1-aminocyclopropane-1-carboxylate oxidase; Short=ACC oxidase; AltName: Full=Ethylene-forming enzyme; Short=EFE	SubName: Full=Putative uncharacterized protein;	E1.14.17.4	AT1G05010	ACO4	1-aminocyclopropane-1-carboxylate oxidase 4
Cg3g013540	7.21366	19.9529	6.7161	226.12	162.684	133.783	0.435376	1.19244	0.406535	13.6509	9.88539	8.11687	0.68	10.61	3.78	2.58e-25	5.75e-24	yes	up	PREDICTED: uncharacterized protein LOC102627429 [Citrus sinensis]	_	hypothetical protein	_	AT5G64460	-	Phosphoglycerate mutase-like protein 1
Cg1g025650	28.0531	50.3159	27.6106	575.329	506.824	582.515	0.49561	0.886355	0.488211	10.165	8.9717	10.307	0.62	9.81	3.77	5.88e-58	8.92e-56	yes	up	PREDICTED: G-type lectin S-receptor-like serine/threonine-protein kinase RLK1-like [Citrus sinensis]	RecName: Full=G-type lectin S-receptor-like serine/threonine-protein kinase RLK1; AltName: Full=Receptor-like protein kinase 1; Flags: Precursor [Arabidopsis thali	_	_	AT5G24080	-	Protein kinase superfamily protein
Cg3g004880	0	0	1.49247	21.8826	3.57548	16.7229	0	0	0.251199	3.65664	0.608138	2.83207	0.08	2.38	3.77	5.1e-07	2.46e-06	yes	up	hypothetical protein CICLE_v10003867mg [Citrus clementina]	RecName: Full=3-oxo-Delta(4,5)-steroid 5-beta-reductase; AltName: Full=Delta(4)-3-oxosteroid 5-beta-reductase; AltName: Full=Delta-4,5-steroid 5-beta-reductase; Sho	_	_	AT4G24220	VEP1	3-oxo-Delta(4,5)-steroid 5-beta-reductase
Cg7g017190	1195.06	2077.7	1365.61	20803.9	21293.8	20562.7	31.3922	54.3434	35.9179	546.545	560.997	541.379	40.6	549.67	3.76	1.03e-70	2.85e-68	yes	up	_	RecName: Full=Cytochrome P450 71B37 [Arabidopsis thaliana]	SubName: Full=Chromosome chr1 scaffold_5, whole genome shotgun sequence;	_	AT3G26310	CYP71B35	Cytochrome P450 71B35
Cg8g000100	71.335	154.418	72.3847	1636.63	1405.16	1156.67	1.35562	2.92537	1.37683	31.1044	26.7599	22.0171	1.89	26.71	3.75	2.13e-43	1.39e-41	yes	up	_	RecName: Full=Probable L-type lectin-domain containing receptor kinase S.7; Short=LecRK-S.7; Flags: Precursor [Arabidopsis thaliana]	hypothetical protein	_	AT5G06740	LECRKS5	Probable L-type lectin-domain containing receptor kinase S
Cg1g020360	0.801517	7.80765	2.98493	95.7362	122.46	81.7565	0.0202652	0.196589	0.0755621	2.42081	3.10499	2.07163	0.1	2.53	3.74	1.16e-27	2.98e-26	yes	up	hypothetical protein CICLE_v10027555mg [Citrus clementina]	RecName: Full=Putative UPF0481 protein At3g02645 [Arabidopsis thaliana]	_	_	AT3G02645	-	Putative UPF0481 protein At3g02645
Cg1g026460	3.20607	12.1452	2.98493	155.002	120.672	59.4593	0.128391	0.483197	0.119768	6.20832	4.85421	2.38942	0.24	4.52	3.74	9.5e-17	1.13e-15	yes	up	PREDICTED: ethylene-responsive transcription factor ABR1-like [Citrus sinensis]	RecName: Full=Ethylene-responsive transcription factor ABR1; AltName: Full=Protein ABA REPRESSOR 1 [Arabidopsis thaliana]	_	_	AT5G64750	ABR1	Ethylene-responsive transcription factor ABR1
Cg6g005910	391.942	1369.81	264.167	9637.45	10418.9	7197.36	8.40432	29.2695	5.67036	206.673	223.948	154.619	14.53	195.52	3.74	9.73e-16	1.07e-14	yes	up	hypothetical protein CISIN_1g008366mg [Citrus sinensis]	RecName: Full=Laccase-7; AltName: Full=Benzenediol:oxygen oxidoreductase 7; AltName: Full=Diphenol oxidase 7; AltName: Full=Urishiol oxidase 7; Flags: Precursor [Ar	SubName: Full=Chromosome chr8 scaffold_23, whole genome shotgun sequence;	E1.10.3.2	AT3G09220	LAC7	Laccase-7
Cg9g016550	134.655	163.093	129.098	2043.29	1520.47	2139.6	6.02886	7.24886	5.79264	91.5009	68.4179	96.1689	6.36	85.35	3.73	1.89e-80	8.27e-78	yes	up	_	RecName: Full=Putative methyltransferase DDB_G0268948 [Dictyostelium discoideum]	hypothetical protein	_	AT2G41380	-	S-adenosyl-L-methionine-dependent methyltransferases superfamily protein
Cg1g022820	0.801517	1.73503	0.746234	30.0885	25.9222	25.0844	0.0747639	0.159405	0.0699231	2.80774	2.44343	2.35887	0.1	2.54	3.71	3.24e-14	3.15e-13	yes	up	hypothetical protein CICLE_v10003699mg, partial [Citrus clementina]	RecName: Full=GATA transcription factor 5 [Arabidopsis thaliana]	_	_	AT4G36240	GATA7	GATA transcription factor 7
Cg2g019510	36.0683	36.4357	21.6408	258.032	117.097	922.548	2.29077	2.29024	1.37869	16.3926	7.49023	58.9172	1.99	27.23	3.71	1.26e-10	8.91e-10	yes	up	PREDICTED: uncharacterized protein LOC102626661 [Citrus sinensis]	_	annotation not avaliable	_	AT2G44310	-	Calcium-binding EF-hand family protein
Cg4g003730	0	0.867516	0	11.8531	16.9835	13.0067	0	0.0992091	0	1.38197	2.00513	1.53107	0.03	1.64	3.7	1.34e-09	8.51e-09	yes	up	hypothetical protein CICLE_v10024978mg [Citrus clementina]	RecName: Full=G-type lectin S-receptor-like serine/threonine-protein kinase RLK1; AltName: Full=Receptor-like protein kinase 1; Flags: Precursor [Arabidopsis thali	_	_	AT1G34300	-	G-type lectin S-receptor-like serine/threonine-protein kinase At1g34300
Cg4g022340	1.60303	0	0.746234	26.4414	8.04482	6.50336	0.491321	0	0.231833	8.11707	2.54341	2.03999	0.24	4.29	3.69	1.75e-05	6.96e-05	yes	up	hypothetical protein CICLE_v10010751mg [Citrus clementina]	RecName: Full=Thaumatin-like protein; AltName: Allergen=Act d 2; Flags: Precursor [Actinidia deliciosa]	_	_	AT4G11650	OSM34	Osmotin-like protein OSM34
Cg5g006830	11.2212	8.67516	8.9548	175.972	169.835	182.094	0.24897	0.191781	0.198898	3.90474	3.77757	4.04798	0.21	3.91	3.68	3.5e-43	2.27e-41	yes	up	PREDICTED: cytochrome P450 94A1-like [Citrus sinensis]	RecName: Full=Cytochrome P450 94B1 [Arabidopsis thaliana]	hypothetical protein	_	AT5G63450	CYP94B1	Cytochrome P450 94B1
Cg7g017180	1299.26	3019.82	1471.57	28564	21739.8	23636.9	32.9413	76.2471	37.356	724.289	552.755	600.608	48.96	627.21	3.68	9.27e-38	4.46e-36	yes	up	_	RecName: Full=Cytochrome P450 71B37 [Arabidopsis thaliana]	SubName: Full=Chromosome chr1 scaffold_5, whole genome shotgun sequence;	_	AT3G26310	CYP71B35	Cytochrome P450 71B35
Cg6g008690	50.4956	81.5465	21.6408	620.006	812.527	399.492	67.9707	100.881	29.844	832.207	1170.4	562.924	66.57	857.13	3.68	4.96e-21	8.12e-20	yes	up	hypothetical protein CICLE_v10031740mg [Citrus clementina]	RecName: Full=Homogentisate phytyltransferase 1, chloroplastic; AltName: Full=Tocopherol polyprenyltransferase 1; AltName: Full=Vitamin E pathway gene 2-1 protein;	_	HPT, HGGT, ubiA	AT2G18950	HPT1	Homogentisate phytyltransferase 1, chloroplastic
Cg4g008150	31.2592	138.803	19.4021	926.362	649.843	909.541	1.80012	7.91838	1.12043	53.3595	37.6648	52.6403	3.64	47.92	3.68	1.74e-12	1.46e-11	yes	up	PREDICTED: auxin-responsive protein IAA1-like [Citrus sinensis]	RecName: Full=Auxin-responsive protein IAA1; AltName: Full=Indoleacetic acid-induced protein 1 [Oryza sativa Japonica Group]	_	IAA	AT3G04730	IAA16	Auxin-responsive protein IAA16
Cg5g039400	0.801517	0	0	9.11774	9.83256	4.64525	0.206509	0	0	2.35254	2.60309	1.22161	0.07	2.07	3.68	1.36e-05	5.5e-05	yes	up	hypothetical protein JCGZ_14128 [Jatropha curcas]	_	_	_	AT3G20898	-	unknown protein; FUNCTIONS IN: molecular_function unknown; INVOLVED IN: biological_process unknown; LOCATED IN: cellular_component unknown; BEST Arabidopsis thaliana protein match is: unknown protein (TAIR:AT1G51355); Has 66 Blast hits to 66 prote // 10 species: Archae - 0; Bacteria - 0; Metazoa - 0; Fungi - 0; Plants - 66; Viruses - 0; Other Eukaryotes - 0 (source: NCBI BLink)
Cg8g000810	24.0455	66.7987	35.8192	599.035	681.128	429.222	0.778812	2.15211	1.16197	19.4049	22.1413	13.9412	1.37	18.54	3.67	2.76e-32	9.43e-31	yes	up	_	RecName: Full=Putative NAC domain-containing protein 94; Short=ANAC094	NAC domain protein, IPR003441	_	AT2G17040	anac036	NAC domain containing protein 36
Cg8g010640	5.61062	28.628	8.20857	210.62	181.455	190.455	0.4067	2.05078	0.597115	15.2721	13.2607	13.8929	1.02	14.16	3.67	1.12e-21	1.93e-20	yes	up	_	_	_	_	_	_	_
Cg5g022250	231.638	999.379	354.461	6628.6	6876.54	6822.02	4.82493	20.7457	7.39073	138.083	143.569	142.357	11.02	141.29	3.67	7.93e-20	1.18e-18	yes	up	PREDICTED: uncharacterized protein LOC102612087 [Citrus sinensis]	_	hypothetical protein	_	AT1G73805	SARD1	Protein SAR DEFICIENT 1
Cg4g019190	33.6637	138.803	40.2966	713.007	1019.91	1069.34	1.41829	5.75954	1.70121	29.7639	42.9658	44.7375	2.97	39.01	3.67	9.23e-19	1.28e-17	yes	up	hypothetical protein CICLE_v10009761mg [Citrus clementina]	RecName: Full=Probable WRKY transcription factor 50; AltName: Full=WRKY DNA-binding protein 50 [Arabidopsis thaliana]	_	_	AT5G26170	WRKY50	Probable WRKY transcription factor 50
Cg1g009530	371.904	766.884	474.605	6527.39	6624.47	7664.67	3.07935	6.34116	3.93129	54.0485	54.9011	63.5087	4.46	57.4	3.66	8.17e-53	9.59e-51	yes	up	PREDICTED: ABC transporter C family member 8-like isoform X1 [Citrus sinensis]	RecName: Full=ABC transporter C family member 8; Short=ABC transporter ABCC.8; Short=AtABCC8; AltName: Full=ATP-energized glutathione S-conjugate pump 6; AltName:	SubName: Full=Chromosome chr9 scaffold_7, whole genome shotgun sequence;	_	AT3G21250	ABCC8	ABC transporter C family member 8
Cg6g012120	26.4501	91.0892	38.8042	624.565	748.169	722.802	0.646137	2.30945	0.94665	15.563	19.0855	18.4126	1.3	17.66	3.66	8.85e-29	2.45e-27	yes	up	hypothetical protein CICLE_v10012062mg [Citrus clementina]	RecName: Full=Zinc transporter 5; AltName: Full=ZRT/IRT-like protein 5; Flags: Precursor [Arabidopsis thaliana]	SubName: Full=Chromosome undetermined scaffold_89, whole genome shotgun sequence;	SLC39A1_2_3, ZIP1_2_3	AT1G05300	ZIP5	Zinc transporter 5
Cg9g011230	2.40455	0.867516	0	20.9708	20.559	28.8006	0.288487	0.102089	0	2.51738	2.5	3.4915	0.13	2.83	3.66	7.61e-13	6.57e-12	yes	up	_	_	_	_	_	_	_
Cg1g000840	639.611	1159.87	625.344	14385.1	8200.36	7807.74	13.8126	24.9593	13.5187	310.679	177.518	168.927	17.47	220.47	3.65	2.27e-36	9.79e-35	yes	up	hypothetical protein CICLE_v10027208mg [Citrus clementina]	RecName: Full=Probable acyl-activating enzyme 1, peroxisomal; AltName: Full=AMP-binding protein 1; Short=AtAMPBP1 [Arabidopsis thaliana]	hypothetical protein	_	AT1G20560	AAE1	Probable acyl-activating enzyme 1, peroxisomal
Cg5g016200	30.4577	36.4357	21.6408	528.829	239.557	435.725	0.985618	1.17284	0.701401	17.1154	7.78027	14.1398	0.96	13.05	3.64	3.67e-30	1.1e-28	yes	up	hypothetical protein CICLE_v10021090mg [Citrus clementina]	RecName: Full=Gibberellin 2-beta-dioxygenase 1; AltName: Full=GA 2-oxidase 1; AltName: Full=Gibberellin 2-beta-hydroxylase 1; AltName: Full=Gibberellin 2-oxidase 1;	hypothetical protein	_	AT1G78440	GA2OX1	Gibberellin 2-beta-dioxygenase 1
Cg5g010000	3269.39	6872.46	2885.69	75969	52733.8	32004.9	170.726	355.829	151.072	3967.97	2769.91	1678.88	226.6	2827.49	3.64	8.56e-25	1.85e-23	yes	up	PREDICTED: osmotin [Citrus sinensis]	RecName: Full=Thaumatin-like protein; AltName: Allergen=Act d 2; Flags: Precursor [Actinidia deliciosa]	hypothetical protein	_	AT4G11650	OSM34	Osmotin-like protein OSM34
Cg2g012190	0	1.73503	0	34.6474	26.8161	27.8715	0	0.0866309	0	1.74463	1.35764	1.40928	0.03	1.51	3.64	4.67e-17	5.71e-16	yes	up	hypothetical protein CISIN_1g026012mg [Citrus sinensis]	RecName: Full=Thaumatin-like protein 1; AltName: Full=PpAZ44; Flags: Precursor	_	_	AT4G36010	-	Pathogenesis-related thaumatin superfamily protein
Cg2g042870	87.3654	183.913	122.382	1670.37	1492.76	1765.2	3.72388	7.78472	5.22724	71.2112	63.9323	75.5191	5.58	70.19	3.63	3.16e-54	4.02e-52	yes	up	PREDICTED: pathogenesis-related genes transcriptional activator PTI5-like [Citrus sinensis]	RecName: Full=Pathogenesis-related genes transcriptional activator PTI5; AltName: Full=PTO-interacting protein 5 [Solanum lycopersicum]	SubName: Full=Chromosome chr10 scaffold_138, whole genome shotgun sequence;	_	AT3G23240	ERF1B	Ethylene-responsive transcription factor 1B
Cg2g001850	1.60303	3.47006	2.98493	109.413	111.734	91.047	0.0256345	0.0553455	0.0477699	1.74977	1.78996	1.45798	0.04	1.67	3.63	4.15e-37	1.9e-35	yes	up	hypothetical protein CICLE_v10017506mg [Citrus clementina]	RecName: Full=G-type lectin S-receptor-like serine/threonine-protein kinase RLK1; AltName: Full=Receptor-like protein kinase 1; Flags: Precursor [Arabidopsis thali	hypothetical protein	_	AT1G34300	-	G-type lectin S-receptor-like serine/threonine-protein kinase At1g34300
Cg2g041090	8.01517	29.4955	10.4473	190.561	188.606	285.219	0.413144	1.44305	0.516501	9.41996	9.35366	14.1846	0.79	10.94	3.63	1.64e-23	3.23e-22	yes	up	PREDICTED: myb-related protein Myb4-like [Citrus sinensis]	RecName: Full=Myb-related protein Myb4; AltName: Full=OsMyb4; AltName: Full=Transcription factor RLTR1 [Oryza sativa Japonica Group]	hypothetical protein	MYBP	AT2G31180	ATMYB14	myb domain protein 14
Cg3g011920	6.41214	29.4955	14.9247	259.856	159.109	261.063	0.400955	1.82564	0.936085	16.2533	10.0192	16.4134	1.06	14.24	3.63	6.2e-22	1.09e-20	yes	up	hypothetical protein CICLE_v10002694mg [Citrus clementina]	_	_	_	AT2G32030	-	Acyl-CoA N-acyltransferases (NAT) superfamily protein
Cg2g041710	0	0	1.49247	10.9413	152.852	4.64525	0	0	0.0338305	0.247763	3.46974	0.105388	0.01	1.27	3.63	5.44e-07	2.61e-06	yes	up	hypothetical protein CISIN_1g042556mg [Citrus sinensis]	RecName: Full=Polyphenol oxidase, chloroplastic; Short=PPO; AltName: Full=Catechol oxidase; Flags: Precursor [Malus domestica]	polyphenol oxidase	E1.10.3.1	_	_	_
Cg7g011250	138.662	157.02	86.5631	1522.66	1288.96	1914.77	9.09216	10.1863	5.69407	99.8697	85.1415	126.27	8.35	103.55	3.62	4.5e-54	5.53e-52	yes	up	_	RecName: Full=Ethylene-responsive transcription factor ERF114 [Arabidopsis thaliana]	AP2 domain-containing transcription factor family protein; encodes a member of the ERF (ethy [...]	_	AT5G07310	ERF115	Ethylene-responsive transcription factor ERF115
Cg2g035490	7.21366	11.2777	5.96987	154.09	164.472	128.209	0.165185	0.25728	0.136855	3.52883	3.77589	2.94168	0.19	3.42	3.62	1.59e-36	6.94e-35	yes	up	hypothetical protein CICLE_v10014618mg [Citrus clementina]	RecName: Full=Probable receptor-like protein kinase At5g39020; Flags: Precursor [Arabidopsis thaliana]	SubName: Full=Chromosome chr1 scaffold_5, whole genome shotgun sequence;	_	AT1G66910	-	Protein kinase superfamily protein
CgUng005270	2.40455	5.2051	6.7161	148.619	139.444	93.8341	0.0391742	0.0845738	0.109503	2.42143	2.27592	1.53088	0.08	2.08	3.62	4.25e-32	1.44e-30	yes	up	hypothetical protein CISIN_1g003780mg [Citrus sinensis]	RecName: Full=Probable leucine-rich repeat receptor-like protein kinase At1g35710; Flags: Precursor [Arabidopsis thaliana]	hypothetical protein	_	AT4G08850	-	Probable LRR receptor-like serine/threonine-protein kinase At4g08850
Cg3g025340	940.981	638.492	134.322	9468.77	4469.35	7050.57	55.9578	37.6026	8.01087	563.228	267.559	421.452	34.09	419.06	3.62	5.06e-13	4.42e-12	yes	up	hypothetical protein CICLE_v10002169mg [Citrus clementina]	RecName: Full=Transport and Golgi organization 2 homolog; AltName: Full=Ser/Thr-rich protein T10 in DGCR region [Mus musculus]	hypothetical protein	_	AT4G38260	-	Protein of unknown function (DUF833)
Cg7g017640	0	0	0	7.29419	16.9835	13.0067	0	0	0	0.660368	1.55267	1.18638	0	1.13	3.62	5.57e-09	3.3e-08	yes	up	_	RecName: Full=ABC transporter C family member 8; Short=ABC transporter ABCC.8; Short=AtABCC8; AltName: Full=ATP-energized glutathione S-conjugate pump 6; AltName:	_	_	AT3G21250	ABCC8	ABC transporter C family member 8
Cg5g007750	46.488	52.9185	48.5052	618.183	605.15	689.356	1.34644	1.52544	1.40684	17.9068	17.584	20.0162	1.43	18.48	3.61	6.97e-69	1.87e-66	yes	up	PREDICTED: ethylene-responsive transcription factor 1A-like [Citrus sinensis]	RecName: Full=Ethylene-responsive transcription factor 2; Short=NsERF2; AltName: Full=Ethylene-responsive element-binding factor 2; Short=EREBP-2 [Nicotiana sylvest	SubName: Full=Chromosome undetermined scaffold_237, whole genome shotgun sequence;	EREBP	AT4G17500	ERF1A	Ethylene-responsive transcription factor 1A
Cg3g013550	18.4349	58.9911	32.0881	503.299	434.421	395.776	0.781637	2.5888	1.42847	23.4673	20.0863	18.468	1.6	20.72	3.61	1.85e-30	5.65e-29	yes	up	hypothetical protein CICLE_v10001737mg [Citrus clementina]	_	unknown protein; FUNCTIONS IN: molecular_function unknown; INVOLVED IN: biological_process u [...]	_	AT5G64460	-	Phosphoglycerate mutase-like protein 1
Cg7g004900	8.81669	9.54268	5.96987	127.648	106.37	90.1179	0.962833	1.02387	0.655412	13.9468	11.7596	9.9352	0.88	11.92	3.61	2.64e-26	6.2e-25	yes	up	_	RecName: Full=Zinc finger protein ZAT12; AltName: Full=Protein RESPONSIVE TO HIGH LIGHT 41 [Arabidopsis thaliana]	_	_	AT2G28710	-	C2H2-type zinc finger family protein
Cg6g010270	109.808	172.636	48.5052	1263.72	1124.49	1800.5	3.16028	4.94512	1.39793	36.3744	32.4673	51.9481	3.18	40.13	3.61	3.54e-26	8.24e-25	yes	up	hypothetical protein CISIN_1g013839mg [Citrus sinensis]	RecName: Full=Aspartate aminotransferase, mitochondrial; AltName: Full=Transaminase A; Flags: Precursor [Arabidopsis thaliana]	aspartate transaminase (EC:2.6.1.1)	GOT2	AT2G30970	ASP1	Aspartate aminotransferase, mitochondrial
Cg2g001440	5115.28	5438.46	2970.76	65950.4	55019.5	42065.6	167.316	176.937	97.3248	2157.48	1806.24	1379.84	147.65	1788.56	3.6	9.68e-49	8.75e-47	yes	up	hypothetical protein CISIN_1g018873mg [Citrus sinensis]	RecName: Full=Peroxidase 15; Short=Prx15; AltName: Full=Anionic peroxidase; Flags: Precursor	SubName: Full=Peroxidase; EC=1.11.1.7;	E1.11.1.7	AT5G06720	PER53	Peroxidase 53
Cg9g007260	4.00759	13.8803	11.9397	106.678	177.88	120.777	0.287637	0.984635	0.859943	7.65895	12.8702	8.72278	0.71	9.73	3.6	7.14e-23	1.35e-21	yes	up	_	_	_	_	AT3G12360	ITN1	Ankyrin repeat-containing protein At3g12360
Cg9g023680	52.0986	30.3631	47.0127	580.8	519.338	681.923	0.754595	0.438735	0.681409	8.41281	7.53427	9.88937	0.62	8.6	3.59	4.42e-55	5.79e-53	yes	up	_	RecName: Full=Probable LRR receptor-like serine/threonine-protein kinase At4g08850; Flags: Precursor [Arabidopsis thaliana]	hypothetical protein	_	AT4G08850	-	Probable LRR receptor-like serine/threonine-protein kinase At4g08850
Cg7g011870	604.344	1154.66	782.799	12384.6	11289.6	6932.58	13.2634	25.2502	17.1982	271.828	248.378	152.437	18.59	225.31	3.59	4.19e-41	2.4e-39	yes	up	_	RecName: Full=Glutamate dehydrogenase 2; Short=GDH 2 [Arabidopsis thaliana]	glutamate dehydrogenase (NAD(P)+) (EC:1.4.1.3)	GLUD1_2, gdhA	AT5G07440	GDH2	Glutamate dehydrogenase 2
Cg4g007050	802.319	1969.26	1387.99	16060.9	15833.1	18321.8	19.9122	48.6755	34.4891	398.647	394.044	455.696	34.36	415.63	3.59	1.01e-40	5.65e-39	yes	up	hypothetical protein CICLE_v10008731mg [Citrus clementina]	RecName: Full=Blue copper protein; Flags: Precursor	_	_	AT2G32300	UCC1	uclacyanin 1
Cg4g004030	3.20607	6.94013	0	82.0596	65.2525	78.9693	0.100017	0.215402	0	2.56028	2.04274	2.47021	0.11	2.36	3.58	3.21e-25	7.12e-24	yes	up	hypothetical protein CICLE_v10007811mg [Citrus clementina]	RecName: Full=Ankyrin repeat-containing protein At3g12360 [Arabidopsis thaliana]	SubName: Full=Chromosome chr4 scaffold_6, whole genome shotgun sequence;	_	AT1G10340	-	Ankyrin repeat family protein
Cg6g025030	132.25	302.763	175.365	2300.41	2354.45	2523.3	14.3139	32.2002	19.0804	249.102	257.946	275.686	21.89	260.66	3.57	2.85e-45	2.08e-43	yes	up	hypothetical protein CICLE_v10012752mg [Citrus clementina]	RecName: Full=Probable calcium-binding protein CML45; AltName: Full=Calmodulin-like protein 45 [Arabidopsis thaliana]	hypothetical protein	CALM	AT5G39670	CML45	Probable calcium-binding protein CML45
Cg9g022530	13.6258	36.4357	12.686	282.65	279.781	288.006	0.460158	1.22368	0.455514	9.54665	9.48418	9.75469	0.72	9.59	3.57	9.23e-34	3.46e-32	yes	up	_	RecName: Full=Putative wall-associated receptor kinase-like 16; Flags: Precursor	_	IRAK1	AT3G57710	-	Protein kinase superfamily protein
Cg9g023980	1.60303	4.33758	1.49247	62.0006	54.526	42.7363	0.0728468	0.195654	0.0679719	2.81805	2.49048	1.94975	0.11	2.43	3.57	2.25e-21	3.8e-20	yes	up	_	RecName: Full=23.6 kDa heat shock protein, mitochondrial; Short=AtHsp23.6; Flags: Precursor [Arabidopsis thaliana]	_	HSP20	AT4G25200	HSP23	23 kDa heat shock protein, mitochondrial
Cg9g007980	4.00759	4.33758	0	38.2945	41.118	47.3816	0.462571	0.491423	0	4.42243	4.80788	5.52403	0.32	4.91	3.57	3.55e-17	4.38e-16	yes	up	_	_	_	_	AT4G32375	-	Pectin lyase-like superfamily protein
Cg9g006420	113.815	272.4	148.501	2791.85	2173	1572.88	1.38425	3.30639	1.80716	33.9569	26.4644	19.1499	2.17	26.67	3.56	1.53e-33	5.63e-32	yes	up	_	RecName: Full=Calcium-transporting ATPase 8, plasma membrane-type; AltName: Full=Ca(2+)-ATPase isoform 8 [Arabidopsis thaliana]	autoinhibited calcium ATPase	E3.6.3.8	AT3G22910	ACA13	Putative calcium-transporting ATPase 13, plasma membrane-type
Cg2g002950	23.244	42.5083	19.4021	271.709	411.18	445.944	0.608386	1.10785	0.508472	7.11247	10.7937	11.6986	0.74	9.82	3.56	3.54e-32	1.2e-30	yes	up	PREDICTED: UPF0481 protein At3g47200-like [Citrus sinensis]	_	_	_	AT4G31980	-	unknown protein; CONTAINS InterPro DOMAIN/s: Protein of unknown function DUF247, plant (InterPro:IPR004158), Protein of unknown function DUF862, eukaryotic (InterPro:IPR008580); BEST Arabidopsis thaliana protein match is: Plant protein of unknown fu // (DUF247) (TAIR:AT5G11290); Has 1967 Blast hits to 1844 proteins in 183 species: Archae - 0; Bacteria - 6; Metazoa - 223; Fungi - 83; Plants - 1477…
Cg2g033060	9.61821	16.4828	4.4774	122.178	218.998	162.584	0.200098	0.353914	0.0983866	2.55908	4.9547	3.48934	0.22	3.66	3.56	1.03e-25	2.36e-24	yes	up	hypothetical protein CISIN_1g037508mg [Citrus sinensis]	RecName: Full=Putative pumilio homolog 7, chloroplastic; Short=APUM-7; Short=AtPUM7; Flags: Precursor	hypothetical protein	_	AT4G08840	APUM11	Pumilio homolog 11
Cg4g022350	0	0	0	0.911774	2.68161	3.7162	0	0	0	0.397027	1.21256	1.66269	0	1.08	3.56	0.0113	0.0269	yes	up	hypothetical protein CICLE_v10010751mg [Citrus clementina]	RecName: Full=Pathogenesis-related protein R minor form; Short=PR-R; AltName: Full=PROB12; AltName: Full=Thaumatin-like protein E2; Flags: Precursor	_	_	AT4G11650	OSM34	Osmotin-like protein OSM34
Cg9g023820	0	2.60255	0.746234	46.5005	37.5425	35.3039	0	0.103204	0.0298434	1.85637	1.50521	1.41404	0.04	1.6	3.55	2.6e-19	3.74e-18	yes	up	_	_	_	_	AT2G34930	-	disease resistance family protein / LRR family protein
Cg7g006090	0.801517	0	0.746234	15.5002	22.3467	18.581	0.0670396	0	0.0626696	1.29692	1.88673	1.56548	0.04	1.58	3.55	1.35e-11	1.04e-10	yes	up	_	RecName: Full=LOB domain-containing protein 1; AltName: Full=ASYMMETRIC LEAVES 2-like protein 8; Short=AS2-like protein 8 [Arabidopsis thaliana]	hypothetical protein	_	AT1G07900	LBD1	LOB domain-containing protein 1
Cg1g024280	163.51	233.362	162.679	2233.85	1773.44	2567.9	5.61026	7.96217	5.59105	76.6579	61.0835	88.3712	6.4	75.29	3.54	2.48e-66	5.85e-64	yes	up	hypothetical protein CISIN_1g021910mg [Citrus sinensis]	RecName: Full=Protein ATAF2; AltName: Full=NAC domain-containing protein 81; Short=ANAC081 [Arabidopsis thaliana]	NAC domain protein, IPR003441	_	AT1G01720	NAC002	NAC domain-containing protein 2
Cg1g000850	3466.56	10585.4	5083.34	98749.7	74491.5	47881.4	136.836	416.313	200.37	3881	2937.33	1890.18	251.69	2921.76	3.54	5.68e-22	1.01e-20	yes	up	hypothetical protein CISIN_1g020187mg [Citrus sinensis]	RecName: Full=Endochitinase A; Short=CHN-A; Flags: Precursor	SubName: Full=Chitinase (Chromosome undetermined scaffold_319, whole genome shotgun sequence [...]	E3.2.1.14	AT3G12500	CHI-B	Basic endochitinase B
Cg6g009110	0.801517	13.0127	3.73117	102.119	84.0237	88.2598	0.0355366	0.572774	0.165783	4.52846	3.74388	3.92824	0.26	4.07	3.54	3.91e-21	6.45e-20	yes	up	hypothetical protein CISIN_1g022743mg [Citrus sinensis]	RecName: Full=Trihelix transcription factor GT-3b; AltName: Full=Transcription factor GT-1-like; AltName: Full=Trihelix DNA-binding protein GT-3b [Arabidopsis thal	SubName: Full=Chromosome chr8 scaffold_99, whole genome shotgun sequence;	_	AT2G38250	GT-3B	Trihelix transcription factor GT-3b
Cg5g021820	1.60303	8.67516	1.49247	72.9419	117.097	57.6012	0.0461719	0.248694	0.0430474	2.10119	3.38361	1.66323	0.11	2.38	3.54	4.95e-18	6.55e-17	yes	up	PREDICTED: aspartic proteinase CDR1-like [Citrus sinensis]	RecName: Full=Aspartic proteinase CDR1; AltName: Full=Protein CONSTITUTIVE DISEASE RESISTANCE 1; Flags: Precursor [Arabidopsis thaliana]	_	_	AT5G33340	CDR1	Aspartic proteinase CDR1
Cg7g012690	5.61062	1.73503	2.2387	42.8534	50.9506	22.2972	2.20853	0.651062	0.895374	16.8955	20.8087	9.01805	1.25	15.64	3.54	3.13e-11	2.33e-10	yes	up	_	RecName: Full=Homogentisate phytyltransferase 1, chloroplastic; AltName: Full=Tocopherol polyprenyltransferase 1; AltName: Full=Vitamin E pathway gene 2-1 protein;	_	HPT, HGGT, ubiA	AT2G18950	HPT1	Homogentisate phytyltransferase 1, chloroplastic
Cg7g015680	612.359	840.623	658.178	8431.17	6861.34	9023.87	25.2731	34.4606	27.2185	348.03	284.491	373.767	29	335.28	3.53	2.02e-80	8.67e-78	yes	up	_	RecName: Full=Codeine O-demethylase	hypothetical protein	_	AT5G20400	-	2-oxoglutarate (2OG) and Fe(II)-dependent oxygenase superfamily protein
Cg9g015570	189.158	324.451	208.945	2531.08	2647.64	3213.59	10.6736	18.1398	11.8225	142.856	150.346	182.224	13.56	158.12	3.53	3.13e-61	5.74e-59	yes	up	_	_	_	_	AT3G17380	-	TRAF-like family protein
Cg5g026650	118.625	236.832	120.89	2117.14	1726.06	1715.03	5.39067	10.6827	5.50573	96.2281	78.8379	78.2443	7.21	84.62	3.53	9.08e-46	6.87e-44	yes	up	hypothetical protein CICLE_v10022123mg [Citrus clementina]	RecName: Full=Endochitinase B; AltName: Full=Seed chitinase B; Flags: Precursor, partial [Zea mays]	_	E3.2.1.14	AT3G54420	ATEP3	homolog of carrot EP3-3 chitinase
Cg6g012110	28.0531	87.6191	40.2966	549.8	719.565	634.542	0.808009	2.51181	1.16228	15.8377	20.7924	18.3223	1.5	18.29	3.53	8.65e-29	2.39e-27	yes	up	hypothetical protein CICLE_v10012062mg [Citrus clementina]	RecName: Full=Zinc transporter 5; AltName: Full=ZRT/IRT-like protein 5; Flags: Precursor [Arabidopsis thaliana]	SubName: Full=Chromosome undetermined scaffold_89, whole genome shotgun sequence;	SLC39A1_2_3, ZIP1_2_3	AT1G05300	ZIP5	Zinc transporter 5
Cg9g015840	0	3.47006	0.746234	17.3237	73.2973	28.8006	0	0.152005	0.0329957	0.764497	3.25003	1.27561	0.06	1.76	3.52	2.83e-10	1.92e-09	yes	up	_	RecName: Full=Probable leucine-rich repeat receptor-like protein kinase At1g35710; Flags: Precursor [Arabidopsis thaliana]	_	_	AT4G08850	-	Probable LRR receptor-like serine/threonine-protein kinase At4g08850
Cg5g020580	0	2.60255	0	6.38242	0	32.5168	0	0.783409	0	2.00615	0	10.4476	0.26	4.08	3.52	0.00972	0.0236	yes	up	hypothetical protein CICLE_v10022282mg [Citrus clementina]	RecName: Full=Miraculin; Short=MIR; Flags: Precursor	_	_	AT1G17860	-	Kunitz family trypsin and protease inhibitor protein
Cg2g015090	0	2.60255	0.746234	49.2358	42.0119	70.6079	0	0.0649905	0.0187343	1.2347	1.05639	1.77432	0.03	1.35	3.5	1.45e-21	2.47e-20	yes	up	hypothetical protein CISIN_1g010842mg [Citrus sinensis]	RecName: Full=Aromatic-L-amino-acid decarboxylase; Short=AADC; AltName: Full=DOPA decarboxylase; AltName: Full=Tryptophan decarboxylase [Catharanthus roseus]	hypothetical protein	E4.1.1.25	AT2G20340	ELI5	Tyrosine decarboxylase 1
Cg1g006040	1841.89	3764.15	1459.63	29773.1	23827	25600.9	38.3	78.0052	30.3821	619.153	496.61	533.304	49.07	550.61	3.49	3.9e-32	1.32e-30	yes	up	PREDICTED: isoflavone 2'-hydroxylase-like [Citrus sinensis]	RecName: Full=Isoflavone 2'-hydroxylase; AltName: Full=CYP GE-3; AltName: Full=Cytochrome P450 81E1; AltName: Full=Cytochrome P450 91A4	SubName: Full=Chromosome chr7 scaffold_20, whole genome shotgun sequence;	CYP81E1_7	AT4G37370	CYP81D8	cytochrome P450, family 81, subfamily D, polypeptide 8
Cg9g007270	7.21366	11.2777	7.46234	128.56	84.0237	130.996	0.407044	0.630529	0.422231	7.25601	4.77129	7.42803	0.49	6.49	3.49	4.88e-25	1.06e-23	yes	up	_	_	hypothetical protein	_	AT4G03460	-	Ankyrin repeat family protein
Cg4g007530	17.6334	36.4357	22.387	299.062	317.324	224.83	4.5432	9.05128	5.8368	77.1633	84.0088	59.1259	6.48	73.58	3.48	3.39e-33	1.23e-31	yes	up	hypothetical protein CICLE_v10009574mg [Citrus clementina]	_	_	_	AT1G15380	-	Lactoylglutathione lyase / glyoxalase I family protein
Cg4g020390	1.60303	33.8331	4.4774	89.3538	14.3019	381.84	0.130484	2.71766	0.365894	7.27577	1.17483	31.3017	1.08	13.05	3.48	0.000377	0.00121	yes	up	hypothetical protein CICLE_v10022282mg [Citrus clementina]	RecName: Full=Miraculin; Short=MIR; Flags: Precursor	SubName: Full=Chromosome undetermined scaffold_200, whole genome shotgun sequence;	_	AT1G17860	-	Kunitz family trypsin and protease inhibitor protein
Cg9g005350	2.40455	6.07261	0	107.589	75.9789	89.1889	0.0405154	0.102038	0	1.81296	1.28262	1.50498	0.05	1.54	3.47	1.11e-29	3.23e-28	yes	up	_	RecName: Full=G-type lectin S-receptor-like serine/threonine-protein kinase RLK1; AltName: Full=Receptor-like protein kinase 1; Flags: Precursor [Arabidopsis thali	SubName: Full=Chromosome chr5 scaffold_2, whole genome shotgun sequence;	_	AT5G24080	-	Protein kinase superfamily protein
Cg6g005200	11.2212	29.4955	29.1031	300.885	204.696	265.709	1.43083	3.68489	3.73404	38.3894	26.477	34.2571	2.94	33.09	3.45	2.19e-28	5.91e-27	yes	up	hypothetical protein CICLE_v10033476mg [Citrus clementina]	RecName: Full=Arogenate dehydrogenase 1, chloroplastic; AltName: Full=TYRATC; AltName: Full=TyrAAT1; Flags: Precursor [Arabidopsis thaliana]	hypothetical protein	TYRAAT	AT5G34930	TYRAAT1	Arogenate dehydrogenase 1, chloroplastic
Cg6g012100	25.6486	66.7987	31.3418	396.622	532.746	486.823	1.04436	2.70186	1.2787	16.1525	21.7915	19.8926	1.68	19.24	3.44	7.97e-31	2.49e-29	yes	up	hypothetical protein CICLE_v10012062mg [Citrus clementina]	RecName: Full=Zinc transporter 5; AltName: Full=ZRT/IRT-like protein 5; Flags: Precursor [Arabidopsis thaliana]	SubName: Full=Chromosome undetermined scaffold_89, whole genome shotgun sequence;	SLC39A1_2_3, ZIP1_2_3	AT1G05300	ZIP5	Zinc transporter 5
Cg2g028430	0.801517	0.867516	0.746234	13.6766	8.93869	30.6587	0.0867511	0.0922643	0.0811933	1.48099	0.979295	3.34965	0.09	1.92	3.44	1.59e-07	8.1e-07	yes	up	hypothetical protein CISIN_1g045159mg [Citrus sinensis]	_	_	_	AT1G61610	-	Putative G-type lectin S-receptor-like serine/threonine-protein kinase At1g61610
Cg2g002870	0	0	0.746234	7.29419	2.68161	6.50336	0	0	0.255792	2.46837	0.936631	2.25213	0.08	1.89	3.44	0.000499	0.00158	yes	up	hypothetical protein CICLE_v10015337mg [Citrus clementina]	_	_	_	AT5G22560	-	Plant protein of unknown function (DUF247)
Cg3g012090	36.0683	70.2688	41.0429	551.623	602.468	577.87	0.728778	1.41513	0.830105	11.1468	12.2007	11.6966	0.99	11.68	3.43	5.7e-48	4.96e-46	yes	up	PREDICTED: cysteine-rich receptor-like protein kinase 10-like isoform X1 [Citrus sinensis]	RecName: Full=Receptor-like serine/threonine-protein kinase SD1-7; AltName: Full=Arabidopsis thaliana receptor kinase 1; AltName: Full=S-domain-1 (SD1) receptor kin	hypothetical protein	_	AT4G23180	CRK10	Cysteine-rich receptor-like protein kinase 10
Cg5g022210	12.8243	26.0255	23.1332	251.65	201.121	275.928	0.60154	1.21144	1.08757	11.8063	9.48354	12.9956	0.97	11.42	3.43	2.59e-34	9.88e-33	yes	up	PREDICTED: probable serine/threonine-protein kinase At1g18390-like isoform X2 [Citrus sinensis]	_	_	_	AT1G66880	-	Protein kinase superfamily protein
Cg1g015220	35.2668	32.9656	38.0579	408.475	434.421	366.046	1.31405	1.22084	1.42061	15.2223	16.2543	13.6832	1.32	15.07	3.42	4.07e-52	4.54e-50	yes	up	PREDICTED: coatomer subunit beta'-2-like [Citrus sinensis]	RecName: Full=Coatomer subunit beta'-2; AltName: Full=Beta'-coat protein 2; Short=Beta'-COP 2 [Arabidopsis thaliana]	SubName: Full=Chromosome chr9 scaffold_7, whole genome shotgun sequence;	COPB2, SEC27	AT1G52360	-	Coatomer subunit beta'-2
Cg2g002220	34.4652	58.1236	35.073	538.858	365.593	560.218	0.970439	1.62906	0.9889	15.1745	10.3265	15.8127	1.2	13.77	3.42	3.84e-38	1.87e-36	yes	up	hypothetical protein CICLE_v10015045mg [Citrus clementina]	RecName: Full=UDP-glycosyltransferase 92A1 [Arabidopsis thaliana]	SubName: Full=Chromosome chr6 scaffold_3, whole genome shotgun sequence;	_	AT5G12890	UGT92A1	UDP-glycosyltransferase 92A1
Cg9g023710	16.0303	15.6153	6.7161	195.12	177.88	245.269	0.228906	0.222458	0.0959692	2.78639	2.5441	3.50667	0.18	2.94	3.42	6.12e-36	2.57e-34	yes	up	_	RecName: Full=Probable LRR receptor-like serine/threonine-protein kinase At4g08850; Flags: Precursor [Arabidopsis thaliana]	hypothetical protein	_	AT4G08850	-	Probable LRR receptor-like serine/threonine-protein kinase At4g08850
Cg5g019730	363.087	693.145	411.921	5017.49	4460.41	6199.56	11.3658	21.5869	12.9141	157.085	140.116	194.595	15.31	163.62	3.41	6.72e-46	5.14e-44	yes	up	PREDICTED: flavanone 3-dioxygenase-like [Citrus sinensis]	RecName: Full=Naringenin,2-oxoglutarate 3-dioxygenase; AltName: Full=FHT; AltName: Full=Flavanone-3-hydroxylase; Short=F3H	oxidoreductase, 2OG-Fe(II) oxygenase family protein	_	AT5G24530	DMR6	2-oxoglutarate (2OG) and Fe(II)-dependent oxygenase superfamily protein
Cg4g022460	65.7244	183.046	153.724	1416.9	1460.58	1589.61	0.906524	2.51901	2.1217	19.5441	20.1766	21.9514	1.85	20.54	3.41	5.54e-35	2.21e-33	yes	up	PREDICTED: glutamate receptor 2.9-like isoform X1 [Citrus sinensis]	RecName: Full=Glutamate receptor 2.9; AltName: Full=Ligand-gated ion channel 2.9; Flags: Precursor [Arabidopsis thaliana]	_	GRIP	AT2G29110	GLR2	Glutamate receptor 2
Cg2g031590	13.6258	14.7478	5.22364	128.56	139.444	165.371	0.516687	0.555775	0.198444	4.87577	5.31018	6.29151	0.43	5.48	3.41	2.79e-28	7.5e-27	yes	up	cytochrome P450, putative [Ricinus communis]	RecName: Full=Secologanin synthase; Short=SLS; AltName: Full=CYPLXXII; AltName: Full=Cytochrome P450 72A1 [Catharanthus roseus]	_	_	AT3G14690	CYP72A15	Cytochrome P450 72A15
Cg7g023640	24.847	46.8459	14.1784	295.415	284.25	362.33	1.94428	3.61923	1.11369	23.124	22.4388	28.5459	2.24	24.66	3.41	1.87e-26	4.44e-25	yes	up	_	_	_	_	_	_	_
Cg4g018980	4.8091	8.67516	0.746234	94.8245	56.3138	76.1822	0.18011	0.322917	0.0279986	3.55192	2.11792	2.86245	0.18	2.85	3.41	5.81e-19	8.18e-18	yes	up	hypothetical protein [Citrus unshiu]	_	hypothetical protein	_	AT4G12070	-	unknown protein; INVOLVED IN: biological_process unknown; LOCATED IN: plasma membrane; EXPRESSED IN: 22 plant structures; EXPRESSED DURING: 13 growth stages; Has 30201 Blast hits to 17322 proteins in 780 species: Archae - 12; Bacteria - 1396; Metazo //338; Fungi - 3422; Plants - 5037; Viruses - 0; Other Eukaryotes - 2996 (source: NCBI BLink)
Cg5g028340	0.801517	7.80765	2.98493	35.5592	45.5873	55.7431	0.14015	1.32878	0.526361	6.22355	8.12733	9.89294	0.67	8.05	3.41	4.37e-14	4.21e-13	yes	up	hypothetical protein CICLE_v10033269mg [Citrus clementina]	_	_	_	_	_	_
Cg3g009340	325.416	544.8	375.356	4451.28	4143.98	4570.93	10.2483	17.0691	11.8391	140.202	130.966	144.345	13.06	138.48	3.4	3.57e-66	8.2e-64	yes	up	hypothetical protein CICLE_v10001766mg [Citrus clementina]	RecName: Full=Ubiquinol oxidase 1a, mitochondrial; AltName: Full=Alternative oxidase 1a; Flags: Precursor [Arabidopsis thaliana]	annotation not avaliable	AOX1, AOX2	AT3G22370	AOX1A	Ubiquinol oxidase 1a, mitochondrial
Cg9g011020	4.00759	15.6153	2.2387	137.678	101.901	75.2531	0.135088	0.523467	0.0755858	4.64153	3.44788	2.54407	0.25	3.56	3.4	5.83e-16	6.54e-15	yes	up	_	_	_	_	AT4G31980	-	unknown protein; CONTAINS InterPro DOMAIN/s: Protein of unknown function DUF247, plant (InterPro:IPR004158), Protein of unknown function DUF862, eukaryotic (InterPro:IPR008580); BEST Arabidopsis thaliana protein match is: Plant protein of unknown fu // (DUF247) (TAIR:AT5G11290); Has 1967 Blast hits to 1844 proteins in 183 species: Archae - 0; Bacteria - 6; Metazoa - 223; Fungi - 83; Plants - 1477…
Cg5g031070	84.1593	207.336	131.337	1575.55	1353.32	1554.3	2.95444	7.23692	4.61848	55.3183	47.6957	54.7307	4.94	52.6	3.39	2.97e-39	1.53e-37	yes	up	PREDICTED: probable calcium-binding protein CML45-like [Citrus sinensis]	RecName: Full=Probable calcium-binding protein CML30; AltName: Full=Calmodulin-like protein 30 [Arabidopsis thaliana]	annotation not avaliable	CALM	AT3G29000	CML30	Probable calcium-binding protein CML30
Cg9g012140	0.801517	5.2051	5.22364	84.795	50.0567	68.7498	0.0259835	0.167845	0.169606	2.74926	1.62863	2.235	0.12	2.21	3.39	1.22e-20	1.94e-19	yes	up	_	RecName: Full=Paired amphipathic helix protein Sin3-like 4 [Arabidopsis thaliana]	_	SIN3A	AT3G01320	SNL1	Paired amphipathic helix protein Sin3-like 1
Cg4g022770	0.801517	11.2777	3.73117	98.4716	71.5096	27.8715	0.0631257	0.876877	0.294984	7.75803	5.68193	2.21018	0.41	5.27	3.39	1.41e-09	8.93e-09	yes	up	hypothetical protein POPTR_0006s19160g [Populus trichocarpa]	RecName: Full=WAT1-related protein At4g30420 [Arabidopsis thaliana]	_	_	AT4G30420	-	WAT1-related protein At4g30420
Cg6g006220	0.801517	1.73503	0	9.11774	25.9222	17.652	0.0859856	0.182927	0	0.978608	2.81459	1.91141	0.09	1.89	3.39	4.02e-08	2.19e-07	yes	up	hypothetical protein CICLE_v10012894mg [Citrus clementina]	_	_	_	_	_	_
Cg5g040920	117.022	268.93	194.021	1806.22	1887.85	2065.28	2.56793	6.13373	4.43281	43.8107	45.992	49.8674	4.38	46.5	3.38	9.51e-42	5.65e-40	yes	up	hypothetical protein CICLE_v10020744mg [Citrus clementina]	RecName: Full=Probable WRKY transcription factor 41; AltName: Full=WRKY DNA-binding protein 41 [Arabidopsis thaliana]	_	_	AT4G23810	WRKY53	Probable WRKY transcription factor 53
Cg8g007660	26.4501	21.6879	40.2966	289.944	360.229	379.053	0.674841	0.551033	1.02939	7.39838	9.21709	9.6925	0.75	8.75	3.38	7.92e-40	4.21e-38	yes	up	_	RecName: Full=Probable mitochondrial chaperone bcs1; AltName: Full=BCS1-like protein [Schizosaccharomyces pombe 972h-]	SubName: Full=Putative uncharacterized protein;	_	AT3G50930	BCS1	cytochrome BC1 synthesis
Cg2g035330	0.801517	1.73503	0.746234	21.8826	17.8774	13.9358	0.111528	0.236134	0.10454	3.04696	2.52664	1.96255	0.15	2.52	3.38	2.65e-09	1.63e-08	yes	up	hypothetical protein CICLE_v10007630mg [Citrus clementina]	RecName: Full=Arogenate dehydrogenase 1, chloroplastic; AltName: Full=TYRATC; AltName: Full=TyrAAT1; Flags: Precursor [Arabidopsis thaliana]	hypothetical protein	TYRAAT	AT5G34930	TYRAAT1	Arogenate dehydrogenase 1, chloroplastic
Cg5g034350	0.801517	5.2051	0.746234	29.1768	29.4977	18.581	0.210751	1.31891	0.198595	7.68294	7.97322	4.98838	0.58	6.91	3.37	2.13e-10	1.47e-09	yes	up	_	_	_	_	_	_	_
Cg2g034230	96.9836	139.67	118.651	1063.13	1347.06	1372.21	1.96075	2.77801	2.34499	20.9995	26.9552	27.6046	2.36	25.12	3.36	7.49e-65	1.55e-62	yes	up	hypothetical protein CISIN_1g011296mg [Citrus sinensis]	RecName: Full=MATE efflux family protein 5; AltName: Full=Protein DETOXIFICATION 1-like 1; AltName: Full=Protein DTX3 [Arabidopsis thaliana]	SubName: Full=Chromosome chr1 scaffold_5, whole genome shotgun sequence;	TC.MATE, SLC47A, norM, mdtK, dinF	AT1G15170	-	MATE efflux family protein
Cg8g021060	0.801517	6.07261	2.2387	46.5005	41.118	35.3039	0.071999	0.537579	0.201978	4.17869	3.731	3.19616	0.27	3.71	3.36	9.26e-16	1.02e-14	yes	up	_	_	_	_	_	_	_
Cg4g008430	352.668	411.203	512.663	5370.35	2900.61	4826.42	7.62955	8.86443	11.1025	116.192	62.9033	104.61	9.18	94.74	3.35	1.09e-45	8.17e-44	yes	up	hypothetical protein CICLE_v10007732mg [Citrus clementina]	RecName: Full=Probable sulfate transporter 3.5 [Arabidopsis thaliana]	SubName: Full=Chromosome chr11 scaffold_13, whole genome shotgun sequence;	SULTR3	AT5G19600	SULTR3%3B5	Probable sulfate transporter 3
Cg6g013240	531.406	722.641	411.175	5218.08	7108.05	4446.44	33.9282	45.6595	26.3334	333.246	457.083	285.467	35.39	358.86	3.34	4.07e-46	3.16e-44	yes	up	hypothetical protein CISIN_1g029641mg [Citrus sinensis]	RecName: Full=Dirigent protein 3; Short=AtDIR3; Flags: Precursor [Arabidopsis thaliana]	SubName: Full=Putative uncharacterized protein;	_	AT1G58170	DIR19	Dirigent protein 19
Cg9g004810	366.293	506.629	213.423	3308.83	2804.07	5012.23	9.64974	13.2893	5.62966	87.1786	74.0893	132.346	9.56	97.49	3.34	2.23e-30	6.76e-29	yes	up	_	_	_	_	AT1G03220	-	Eukaryotic aspartyl protease family protein
Cg5g022200	16.8319	21.6879	14.1784	201.502	238.663	185.81	0.452256	0.580176	0.381458	5.4148	6.43197	5.0042	0.47	5.62	3.32	5.58e-36	2.35e-34	yes	up	PREDICTED: probable receptor-like protein kinase At1g67000-like [Citrus sinensis]	RecName: Full=Probable receptor-like protein kinase At5g39020; Flags: Precursor [Arabidopsis thaliana]	SubName: Full=Chromosome chr17 scaffold_16, whole genome shotgun sequence;	_	AT5G38280	PR5K	PR5-like receptor kinase
Cg3g002740	4.8091	12.1452	8.9548	131.295	139.444	98.4794	0.116033	0.291881	0.216312	3.16819	3.37355	2.38106	0.21	2.98	3.32	1.54e-27	3.9e-26	yes	up	hypothetical protein CISIN_1g038036mg, partial [Citrus sinensis]	RecName: Full=Tyrosine-sulfated glycopeptide receptor 1 [Arabidopsis thaliana]	SubName: Full=Chromosome chr9 scaffold_7, whole genome shotgun sequence;	_	AT1G17250	AtRLP3	receptor like protein 3
Cg2g027590	114.617	84.1491	89.548	1179.84	735.655	1141.8	2.99982	2.26057	2.39343	30.2003	18.7869	29.3342	2.55	26.13	3.31	7.44e-49	6.77e-47	yes	up	hypothetical protein CISIN_1g012194mg [Citrus sinensis]	RecName: Full=UDP-glycosyltransferase 74F2; AltName: Full=AtSGT1; AltName: Full=Salicylic acid glucosyltransferase 1 [Arabidopsis thaliana]	hypothetical protein	SGT1	AT1G05680	UGT74E2	UDP-glycosyltransferase 74E2
Cg1g009770	936.974	2097.65	1608.88	17301.8	15641.8	13304	10.6889	23.8851	18.3641	197.387	178.668	151.921	17.64	176.42	3.31	6.03e-39	3.04e-37	yes	up	PREDICTED: beta-fructofuranosidase, insoluble isoenzyme CWINV1-like [Citrus hypothetical protein CISIN_1g008242mg [Citrus sinens	RecName: Full=Beta-fructofuranosidase, insoluble isoenzyme CWINV1; AltName: Full=Cell wall beta-fructosidase 1; Short=AtbetaFRUCT1; AltName: Full=Cell wall invertas	SubName: Full=Chromosome chr9 scaffold_7, whole genome shotgun sequence;	E3.2.1.26, sacA	AT3G13790	CWINV1	Beta-fructofuranosidase, insoluble isoenzyme CWINV1
Cg3g025850	12.0228	17.3503	18.6558	166.855	179.668	133.783	0.278961	0.384556	0.411528	3.98122	5.16298	4.23025	0.36	4.45	3.31	1.05e-28	2.88e-27	yes	up	hypothetical protein CISIN_1g015164mg [Citrus sinensis]	_	hypothetical protein	_	AT1G20925	-	Auxin efflux carrier family protein
Cg6g017580	71.335	168.298	58.2062	1186.22	1089.63	718.156	2.98471	6.9937	2.44033	49.6411	45.8049	30.1575	4.16	42.05	3.31	1.15e-22	2.14e-21	yes	up	hypothetical protein CICLE_v10012099mg [Citrus clementina]	RecName: Full=Glucan endo-1,3-beta-glucosidase, acidic isoform PR-Q'; AltName: Full=(1-)3)-beta-glucan endohydrolase; Short=(1-)3)-beta-glucanase; AltName: Full=Beta-	SubName: Full=Chromosome chr8 scaffold_34, whole genome shotgun sequence;	_	AT3G57240	BG3	beta-1,3-glucanase 3
Cg4g019760	484.116	768.619	622.359	7621.52	5006.56	5936.64	6.67479	10.5735	8.58656	105.088	69.1349	81.9497	8.61	85.64	3.3	1.62e-54	2.11e-52	yes	up	hypothetical protein CICLE_v10007630mg [Citrus clementina]	RecName: Full=Arogenate dehydrogenase 1, chloroplastic; AltName: Full=TYRATC; AltName: Full=TyrAAT1; Flags: Precursor [Arabidopsis thaliana]	annotation not avaliable	TYRAAT	AT5G34930	TYRAAT1	Arogenate dehydrogenase 1, chloroplastic
Cg1g025790	6.41214	8.67516	2.98493	78.4125	79.5544	107.77	0.196499	0.264519	0.0916087	2.40325	2.44631	3.31138	0.19	2.71	3.3	9.66e-24	1.93e-22	yes	up	hypothetical protein CICLE_v10027296mg [Citrus clementina]	RecName: Full=UDP-glycosyltransferase 76C4 [Arabidopsis thaliana]	_	_	AT3G11340	-	UDP-Glycosyltransferase superfamily protein
Cg5g016450	4.8091	12.1452	4.4774	50.1476	71.5096	89.1889	1.75753	4.23992	1.66142	18.3567	27.0673	33.4514	2.56	26.15	3.3	3.57e-15	3.76e-14	yes	up	hypothetical protein CISIN_1g0406751mg, partial [Citrus sinensis]	RecName: Full=Probable glutathione S-transferase parC; AltName: Full=Auxin-regulated protein parC	_	GST, gst	AT1G17180	GSTU25	Glutathione S-transferase U25
Cg8g011560	0	0	0	3.6471	6.25709	6.50336	0	0	0	0.588112	1.02641	1.06238	0	0.89	3.3	5.04e-05	0.000187	yes	up	_	RecName: Full=Neurogenic locus notch homolog protein 3; Short=Notch 3; Contains: RecName: Full=Notch 3 extracellular truncation; Contains: RecName: Full=Notch 3 i	_	_	_	_	_
Cg7g008230	401.56	825.875	689.52	5372.17	5996.08	7332.07	29.8813	60.7145	51.4948	399.887	449.927	549.142	47.33	464.93	3.29	1.28e-41	7.57e-40	yes	up	_	RecName: Full=Germin-like protein subfamily 1 member 15; Flags: Precursor [Arabidopsis thaliana]	SubName: Full=Chromosome chr14 scaffold_27, whole genome shotgun sequence;	_	AT5G39150	-	Germin-like protein subfamily 1 member 17
Cg7g016000	4.00759	33.8331	8.9548	299.974	199.333	92.9051	0.0759998	0.639621	0.169975	5.68916	3.78817	1.76475	0.3	3.78	3.29	3.97e-10	2.67e-09	yes	up	_	RecName: Full=E3 ubiquitin-protein ligase At3g02290; AltName: Full=RING finger protein At3g02290 [Arabidopsis thaliana]	_	_	AT3G02290	-	E3 ubiquitin-protein ligase At3g02290
Cg5g020600	0	6.07261	0	17.3237	9.83256	65.0336	0	0.487785	0	1.41061	0.807696	5.33119	0.16	2.48	3.29	2.85e-05	0.00011	yes	up	hypothetical protein CICLE_v10021858mg [Citrus clementina]	RecName: Full=Miraculin; Short=MIR; Flags: Precursor	SubName: Full=Chromosome undetermined scaffold_200, whole genome shotgun sequence;	_	AT1G17860	-	Kunitz family trypsin and protease inhibitor protein
Cg4g003020	32.0607	50.3159	41.0429	493.27	379.001	336.316	2.87996	4.45423	3.70293	44.3269	34.3901	30.4476	3.68	36.52	3.28	1.01e-37	4.83e-36	yes	up	PREDICTED: uncharacterized protein LOC102609753 [Citrus sinensis]	_	_	_	AT2G25625	-	unknown protein; FUNCTIONS IN: molecular_function unknown; INVOLVED IN: biological_process unknown; LOCATED IN: chloroplast; EXPRESSED IN: 10 plant structures; EXPRESSED DURING: LP six leaves visible, LP four leaves visible, 4 anthesis, petal //entiation and expansion stage; Has 24 Blast hits to 24 proteins in 9 species: Archae - 0; Bacteria - 0; Metazoa - 0; Fungi - 0; Plants - 24; Viruses - 0; …
Cg9g001450	173.128	249.845	132.083	2570.29	1623.27	1069.34	27.5329	38.7547	21.1682	409.097	262.772	172.394	29.23	283.72	3.27	2.42e-26	5.7e-25	yes	up	_	RecName: Full=Basic leucine zipper 1; Short=AtbZIP1; Short=bZIP protein 1 [Arabidopsis thaliana]	_	_	AT3G62420	ATBZIP53	basic region/leucine zipper motif 53
Cg5g031390	636.405	879.661	711.907	8233.32	7924.15	5154.37	12.0437	16.5957	13.4849	155.825	150.279	97.7046	14.05	135.13	3.26	3.2e-54	4.05e-52	yes	up	hypothetical protein CICLE_v10019305mg [Citrus clementina]	RecName: Full=Lysosomal beta glucosidase; Flags: Precursor [Dictyostelium discoideum]	annotation not avaliable	E3.2.1.21	AT5G20950	-	Glycosyl hydrolase family protein
Cg3g015560	31.2592	45.1108	29.8493	374.739	335.201	340.962	2.09494	2.99037	2.00697	25.1216	22.6342	22.9842	2.37	23.6	3.26	8.11e-43	5.11e-41	yes	up	PREDICTED: uncharacterized protein LOC102624581 [Citrus sinensis]	_	_	_	_	_	_
Cg9g005800	26.4501	31.2306	44.774	308.18	300.34	405.995	1.82296	2.12837	3.0962	21.2463	20.8604	28.1497	2.34	23.36	3.26	4.23e-35	1.7e-33	yes	up	_	_	SubName: Full=Chromosome chr5 scaffold_2, whole genome shotgun sequence;	_	AT2G32030	-	Acyl-CoA N-acyltransferases (NAT) superfamily protein
Cg3g013030	194.769	284.545	197.752	2051.49	2093.44	2383.02	5.8505	8.5053	5.94876	61.631	63.095	71.7683	6.78	65.41	3.25	3.61e-68	9.13e-66	yes	up	PREDICTED: uncharacterized protein LOC102607333 [Citrus sinensis]	_	_	_	AT1G58420	-	Uncharacterised conserved protein UCP031279
Cg2g013180	8.01517	13.8803	10.4473	128.56	99.2195	157.939	0.260066	0.447985	0.339514	4.17194	3.23107	5.13905	0.35	4.17	3.25	5.13e-25	1.12e-23	yes	up	hypothetical protein CISIN_1g022744mg [Citrus sinensis]	RecName: Full=UDP-glycosyltransferase 74E2 [Arabidopsis thaliana]	hypothetical protein	SGT1	AT1G05680	UGT74E2	UDP-glycosyltransferase 74E2
Cg1g021000	0	0	0	17.3237	22.3467	13.0067	0	0	0	0.834249	1.08174	0.628852	0	0.85	3.25	1.66e-12	1.39e-11	yes	up	hypothetical protein CICLE_v10027427mg [Citrus clementina]	RecName: Full=G-type lectin S-receptor-like serine/threonine-protein kinase CES101; AltName: Full=Protein CALLUS EXPRESSION OF RBCS 101; Flags: Precursor [Arabido	Putative uncharacterized protein	_	AT3G16030	CES101	G-type lectin S-receptor-like serine/threonine-protein kinase CES101
Cg4g023370	27.2516	104.102	36.5655	806.008	602.468	237.837	1.02378	3.88692	1.37619	30.2848	22.7288	8.96419	2.1	20.86	3.25	1.33e-11	1.03e-10	yes	up	PREDICTED: WAT1-related protein At4g28040-like [Citrus sinensis]	RecName: Full=WAT1-related protein At4g28040 [Arabidopsis thaliana]	_	_	AT4G30420	-	WAT1-related protein At4g30420
Cg1g001750	0.801517	8.67516	1.49247	64.7359	96.5379	28.8006	0.0237239	0.255533	0.0442386	1.91635	2.86688	0.854653	0.11	1.89	3.25	7.67e-11	5.52e-10	yes	up	PREDICTED: LRR receptor-like serine/threonine-protein kinase ERL2-like [Citrus sinensis]	RecName: Full=Probable inactive leucine-rich repeat receptor-like protein kinase At1g66830; Flags: Precursor [Arabidopsis thaliana]	_	_	AT2G34930	-	disease resistance family protein / LRR family protein
Cg5g034830	398.354	732.184	500.723	5348.47	4906.45	5352.26	4.09076	7.50626	5.14456	54.9267	50.443	55.0122	5.59	53.47	3.24	4.08e-54	5.05e-52	yes	up	hypothetical protein CICLE_v10018645mg [Citrus clementina]	RecName: Full=Putative calcium-transporting ATPase 13, plasma membrane-type; AltName: Full=Ca(2+)-ATPase isoform 13 [Arabidopsis thaliana]	autoinhibited calcium ATPase	E3.6.3.8	AT3G63380	ACA12	Calcium-transporting ATPase 12, plasma membrane-type
Cg7g003500	5.61062	10.4102	5.96987	98.4716	62.5709	102.196	0.253383	0.46668	0.270198	4.44797	2.84012	4.63342	0.33	3.97	3.24	1.66e-20	2.61e-19	yes	up	_	_	_	_	AT5G05300	-	unknown protein; FUNCTIONS IN: molecular_function unknown; INVOLVED IN: biological_process unknown; LOCATED IN: endomembrane system; EXPRESSED IN: 10 plant structures; EXPRESSED DURING: 8 growth stages; Has 1807 Blast hits to 1807 proteins in 277 sp // Archae - 0; Bacteria - 0; Metazoa - 736; Fungi - 347; Plants - 385; Viruses - 0; Other Eukaryotes - 339 (source: NCBI BLink)
Cg2g037110	435.224	393.852	396.996	3781.13	3669.33	4105.48	14.5896	13.1305	13.3297	126.769	123.466	138.025	13.69	129.32	3.23	7.26e-97	5.91e-94	yes	up	hypothetical protein CISIN_1g021930mg [Citrus sinensis]	RecName: Full=Mitochondrial amidoxime-reducing component 1; Short=mARC1; AltName: Full=Molybdenum cofactor sulfurase C-terminal domain-containing protein 1; Short	SubName: Full=Putative uncharacterized protein;	_	AT1G30910	-	Molybdenum cofactor sulfurase family protein
Cg5g016710	452.857	648.035	394.758	5084.05	4691.92	4756.74	2.37253	3.39216	2.06867	26.6361	24.5955	24.9321	2.62	25.41	3.23	2.68e-65	5.82e-63	yes	up	PREDICTED: receptor-like protein kinase 5-like [Citrus sinensis]	RecName: Full=LRR receptor-like serine/threonine-protein kinase HSL2; AltName: Full=Protein HAESA-LIKE2; Flags: Precursor [Arabidopsis thaliana]	hypothetical protein	_	AT5G25930	-	Protein kinase family protein with leucine-rich repeat domain
Cg2g006070	184.349	275.003	185.812	2344.17	2189.98	1578.46	4.20552	6.25019	4.24359	53.4824	50.0873	36.0804	4.91	46.71	3.23	1.19e-51	1.27e-49	yes	up	hypothetical protein CICLE_v10014579mg [Citrus clementina]	RecName: Full=Alpha-dioxygenase 1; Short=Alpha DOX1; AltName: Full=Fatty acid dioxygenase AlphaDOX1; AltName: Full=Pathogen-induced oxygenase; AltName: Full=Plant a	SubName: Full=Chromosome chr14 scaffold_21, whole genome shotgun sequence;	DOX1	AT3G01420	DOX1	Alpha-dioxygenase 1
Cg2g025670	734.991	1868.63	733.548	12225.1	10509.2	8694.99	14.2957	36.2295	14.2811	237.799	204.851	169.404	21.67	204.67	3.23	3.9e-24	8.02e-23	yes	up	hypothetical protein CICLE_v10025429mg [Citrus clementina]	RecName: Full=Cytochrome P450 71A1; AltName: Full=ARP-2; AltName: Full=CYPLXXIA1	SubName: Full=Chromosome chr18 scaffold_1, whole genome shotgun sequence;	_	AT4G31500	CYP83B1	Cytochrome P450 83B1
Cg2g006060	1195.06	1608.37	1461.87	15114.5	14547.7	9875.81	26.7599	35.8829	32.7698	338.476	326.57	221.569	31.8	296.59	3.22	3.36e-58	5.17e-56	yes	up	PREDICTED: alpha-dioxygenase 1-like [Citrus sinensis]	RecName: Full=Alpha-dioxygenase 1; Short=Alpha DOX1; AltName: Full=Fatty acid dioxygenase AlphaDOX1; AltName: Full=Pathogen-induced oxygenase; AltName: Full=Plant a	SubName: Full=Chromosome chr14 scaffold_21, whole genome shotgun sequence;	DOX1	AT3G01420	DOX1	Alpha-dioxygenase 1
Cg6g024500	36.0683	56.3885	39.5504	450.416	333.413	508.191	1.34667	2.09254	1.47936	16.8197	12.5007	19.0357	1.64	16.1	3.22	1.71e-36	7.42e-35	yes	up	hypothetical protein CISIN_1g0167861mg [Citrus sinensis]	RecName: Full=Probable purine permease 11; Short=AtPUP11 [Arabidopsis thaliana]	SubName: Full=Chromosome chr15 scaffold_19, whole genome shotgun sequence;	_	AT1G44750	PUP11	Probable purine permease 11
Cg3g021260	90.5714	230.759	113.428	1637.55	1312.2	1137.16	2.43178	6.16854	3.04941	43.972	35.3376	30.6031	3.89	36.77	3.21	3.72e-28	9.87e-27	yes	up	PREDICTED: uncharacterized protein LOC102607820 isoform X1 [Citrus sinensis]	_	SubName: Full=Chromosome chr18 scaffold_1, whole genome shotgun sequence;	_	AT5G42930	-	alpha/beta-Hydrolases superfamily protein
Cg2g044080	9.61821	21.6879	4.4774	151.354	141.231	99.4085	0.38265	0.857233	0.178472	6.0225	5.64382	3.96854	0.48	5.23	3.21	1.06e-17	1.37e-16	yes	up	PREDICTED: protein SRG1-like [Citrus sinensis]	RecName: Full=Protein SRG1; Short=AtSRG1; AltName: Full=Protein SENESCENCE-RELATED GENE 1 [Arabidopsis thaliana]	hypothetical protein	_	AT1G17020	SRG1	Protein SRG1
Cg1g025300	24.0455	25.158	8.20857	154.09	91.1747	405.066	0.528676	0.551147	0.18067	3.38821	2.00955	8.92298	0.42	4.73	3.21	6.16e-11	4.47e-10	yes	up	hypothetical protein CISIN_1g038499mg [Citrus sinensis]	_	hypothetical protein	_	AT1G08490	NFS2	Cysteine desulfurase 1, chloroplastic
Cg1g010620	28.0531	185.648	58.2062	903.568	1297.9	420.86	0.579692	3.8233	1.20398	18.6731	26.882	8.7123	1.88	18.17	3.21	2e-09	1.25e-08	yes	up	PREDICTED: cytochrome P450 71A1-like [Citrus sinensis]	RecName: Full=Cytochrome P450 71A1; AltName: Full=ARP-2; AltName: Full=CYPLXXIA1	cytochrome P450	_	AT5G07990	CYP75B1	Flavonoid 3'-monooxygenase
Cg5g018510	33.6637	32.9656	48.5052	403.004	317.324	384.627	1.46053	1.42013	2.10887	17.4879	13.8344	16.7504	1.66	16.04	3.2	6.66e-40	3.56e-38	yes	up	hypothetical protein CICLE_v10022365mg [Citrus clementina]	RecName: Full=Homeobox-leucine zipper protein ATHB-7; AltName: Full=HD-ZIP protein ATHB-7; AltName: Full=Homeodomain transcription factor ATHB-7 [Arabidopsis thali	SubName: Full=Chromosome chr15 scaffold_37, whole genome shotgun sequence;	HD-ZIP	AT3G61890	ATHB-12	Homeobox-leucine zipper protein ATHB-12
Cg5g004100	4.8091	4.33758	4.4774	35.5592	117.991	19.5101	0.241104	0.21569	0.225021	1.78314	5.94879	0.982404	0.23	2.91	3.2	3.14e-08	1.73e-07	yes	up	hypothetical protein CISIN_1g043874mg, partial [Citrus sinensis]	RecName: Full=Glucan endo-1,3-beta-glucosidase, basic isoform; AltName: Full=(1-)3)-beta-glucan endohydrolase; Short=(1-)3)-beta-glucanase; AltName: Full=Beta-1,3-en	SubName: Full=Chromosome chr8 scaffold_34, whole genome shotgun sequence;	_	AT3G57270	BG1	beta-1,3-glucanase 1
Cg5g033450	110.609	151.815	155.963	1180.75	1558.91	1319.25	1.15343	1.58042	1.62719	12.3133	16.2752	13.7695	1.45	14.1	3.19	5.15e-62	9.84e-60	yes	up	hypothetical protein CICLE_v10018554mg [Citrus clementina]	RecName: Full=Probable leucine-rich repeat receptor-like protein kinase At1g35710; Flags: Precursor [Arabidopsis thaliana]	hypothetical protein	_	AT1G35710	-	Probable leucine-rich repeat receptor-like protein kinase At1g35710
Cg7g000610	51.2971	60.7261	46.2665	541.594	386.152	453.377	36.023	39.9859	33.1767	380.55	285.415	330.084	36.43	332.59	3.19	7.48e-41	4.23e-39	yes	up	hypothetical protein CICLE_v10030949mg [Citrus clementina]	RecName: Full=Wall-associated receptor kinase-like 20; Flags: Precursor [Arabidopsis thaliana]	_	_	AT5G02070	WAKL20	Wall-associated receptor kinase-like 20
Cg2g035510	49.6941	98.8968	44.774	589.006	609.619	647.549	1.48537	2.94163	1.34025	17.6078	18.2827	19.4057	1.93	18.42	3.19	1.54e-34	6e-33	yes	up	hypothetical protein CISIN_1g048542mg, partial [Citrus sinensis]	RecName: Full=Probable receptor-like protein kinase At5g39020; Flags: Precursor [Arabidopsis thaliana]	SubName: Full=Chromosome chr1 scaffold_5, whole genome shotgun sequence;	_	AT5G38280	PR5K	PR5-like receptor kinase
Cg2g040660	52.0986	108.44	49.9977	892.627	641.798	525.843	0.869786	1.80545	0.835386	14.9035	10.7348	8.79167	1.17	11.54	3.19	1.07e-27	2.76e-26	yes	up	PREDICTED: putative cysteine-rich receptor-like protein kinase 35-like [Citrus sinensis]	RecName: Full=Cysteine-rich receptor-like protein kinase 14; Short=Cysteine-rich RLK14; Flags: Precursor [Arabidopsis thaliana]	hypothetical protein	_	AT4G11530	CRK35	Putative cysteine-rich receptor-like protein kinase 35
Cg9g009860	165.113	284.545	273.122	1704.11	2596.69	2212.07	16.5447	28.0524	27.501	170.831	263.139	223.594	24	218.6	3.18	4.08e-43	2.63e-41	yes	up	_	_	_	_	AT4G13440	-	Calcium-binding EF-hand family protein
Cg5g026630	206.791	517.04	227.601	2917.68	3190.22	2550.24	7.90736	19.6475	8.71924	111.585	122.512	97.8413	12.12	110.75	3.18	5.18e-28	1.37e-26	yes	up	PREDICTED: endochitinase PR4-like [Citrus sinensis]	RecName: Full=Endochitinase PR4; Flags: Precursor	hypothetical protein	E3.2.1.14	AT3G54420	ATEP3	homolog of carrot EP3-3 chitinase
Cg8g012210	24.0455	32.9656	23.1332	283.562	226.149	258.276	1.09956	1.49624	1.06019	12.9694	10.3945	11.8575	1.22	11.75	3.17	3.44e-36	1.46e-34	yes	up	_	_	_	_	_	_	_
Cg2g013490	21.641	22.5554	9.70104	174.149	169.835	176.52	1.38169	1.42515	0.621295	11.1218	10.9212	11.3328	1.15	11.12	3.17	1.82e-28	4.94e-27	yes	up	hypothetical protein CISIN_1g048517mg, partial [Citrus sinensis]	RecName: Full=Probable receptor-like protein kinase At5g39020; Flags: Precursor [Arabidopsis thaliana]	SubName: Full=Chromosome chr1 scaffold_5, whole genome shotgun sequence;	_	AT1G66930	-	Protein kinase superfamily protein
Cg5g033430	407.972	589.043	548.482	4178.66	5146.01	4554.21	4.88999	7.04647	6.57797	50.0884	61.7632	54.6439	6.17	55.44	3.15	2.23e-68	5.76e-66	yes	up	hypothetical protein CICLE_v10018554mg [Citrus clementina]	RecName: Full=Probable LRR receptor-like serine/threonine-protein kinase At4g08850; Flags: Precursor [Arabidopsis thaliana]	hypothetical protein	_	AT1G35710	-	Probable leucine-rich repeat receptor-like protein kinase At1g35710
Cg9g028970	74.5411	92.8242	74.6234	722.125	665.039	814.778	2.94303	3.64129	2.95192	28.5157	26.3734	32.2795	3.18	29.03	3.15	2.32e-56	3.24e-54	yes	up	hypothetical protein CICLE_v10005652mg [Citrus clementina]	_	SubName: Full=Chromosome undetermined scaffold_80, whole genome shotgun sequence;	_	AT1G79160	-	unknown protein; BEST Arabidopsis thaliana protein match is: unknown protein (TAIR:AT1G16500); Has 104 Blast hits to 102 proteins in 13 species: Archae - 0; Bacteria - 0; Metazoa - 0; Fungi - 0; Plants - 104; Viruses - 0; Other Eukaryotes - 0 (sou //CBI BLink)
Cg3g021470	0.801517	2.60255	2.98493	25.5297	17.8774	20.4391	0.215159	0.672886	0.811154	6.86333	4.93556	5.60376	0.56	5.81	3.15	3.67e-09	2.22e-08	yes	up	hypothetical protein CISIN_1g045293mg, partial [Citrus sinensis]	_	_	CALM	_	_	_
Cg9g004400	25.6486	183.913	38.0579	595.388	634.647	960.639	3.0177	21.232	4.50341	70.0889	75.6625	114.185	9.63	86.25	3.15	5.22e-09	3.1e-08	yes	up	_	_	_	_	AT4G13440	-	Calcium-binding EF-hand family protein
Cg9g004730	2.40455	2.60255	0	13.6766	18.7713	23.2263	0.473999	0.497951	0	2.69896	3.78125	4.65472	0.33	3.69	3.15	1.03e-08	5.94e-08	yes	up	_	_	_	_	AT1G03220	-	Eukaryotic aspartyl protease family protein
Cg9g019170	57.7092	104.102	60.4449	824.244	576.546	626.18	1.8397	3.30137	1.92989	26.2794	18.4453	20.0171	2.36	21.65	3.14	2.99e-36	1.28e-34	yes	up	_	RecName: Full=Arabinogalactan peptide 22; Short=AG-peptide 22; Flags: Precursor [Arabidopsis thaliana]	AGP22 (ARABINOGALACTAN PROTEIN 22); ARABINOGALACTAN PROTEIN 22 (AGP22); LOCATED IN: anchored [...]	_	AT2G46330	AGP16	Arabinogalactan peptide 16
Cg3g004680	3.20607	15.6153	2.2387	90.2656	92.0685	104.054	0.0743978	0.360983	0.0520082	2.09485	2.14203	2.41946	0.16	2.22	3.14	5.92e-18	7.78e-17	yes	up	hypothetical protein CICLE_v10028269mg [Citrus clementina]	RecName: Full=Geraniol 8-hydroxylase; AltName: Full=Cytochrome P450 76B6; AltName: Full=Geraniol 10-hydroxylase; Short=CrG10H [Catharanthus roseus]	cytochrome P450	_	AT2G45550	CYP76C4	Cytochrome P450 76C4
Cg3g005700	0	0	1.49247	39.2063	36.6486	13.9358	0	0	0.0451199	1.1837	1.11008	0.42179	0.01	0.91	3.14	1.44e-13	1.32e-12	yes	up	hypothetical protein CICLE_v10001089mg [Citrus clementina]	RecName: Full=BAHD acyltransferase At5g47980 [Arabidopsis thaliana]	_	_	AT3G26040	-	HXXXD-type acyl-transferase family protein
Cg9g002560	20.0379	79.8115	19.4021	533.388	297.659	294.509	0.584078	2.31532	0.566344	15.5495	8.70469	8.60628	1.16	11.02	3.14	2.91e-12	2.39e-11	yes	up	_	RecName: Full=Bifunctional epoxide hydrolase 2; Includes: RecName: Full=Cytosolic epoxide hydrolase 2; Short=CEH; AltName: Full=Epoxide hydratase; AltName: Full=Sol	hypothetical protein	_	AT2G26740	ATSEH	soluble epoxide hydrolase
CgUng001610	24.847	32.9656	24.6257	205.149	66.1463	467.313	3.66602	4.75161	3.6595	30.2909	9.92183	69.8306	4.03	36.36	3.14	4.17e-09	2.51e-08	yes	up	hypothetical protein CICLE_v10009506mg [Citrus clementina]	RecName: Full=Cysteine proteinase inhibitor 5; Short=AtCYS-5; Flags: Precursor [Arabidopsis thaliana]	_	_	AT5G47550	CYS5	Cysteine proteinase inhibitor 5
Cg2g028480	104.999	337.464	83.5782	1117.83	598.893	3034.28	3.1855	10.1874	2.53936	33.9178	18.2313	92.2981	5.33	47.65	3.14	1.65e-08	9.31e-08	yes	up	hypothetical protein CICLE_v10017695mg [Citrus clementina]	RecName: Full=G-type lectin S-receptor-like serine/threonine-protein kinase At5g35370; Flags: Precursor [Arabidopsis thaliana]	_	_	AT1G78830	-	Curculin-like (mannose-binding) lectin family protein
Cg5g020620	0.801517	2.60255	0	9.11774	0.893869	49.2397	0.0652418	0.209051	0	0.742425	0.0734269	4.03647	0.09	1.59	3.13	0.00116	0.00341	yes	up	hypothetical protein CICLE_v10022284mg [Citrus clementina]	RecName: Full=Miraculin; Short=MIR; Flags: Precursor	SubName: Full=Chromosome undetermined scaffold_200, whole genome shotgun sequence;	_	AT1G17860	-	Kunitz family trypsin and protease inhibitor protein
Cg1g005540	4213.58	7048.57	3711.77	43339.3	43334.8	43957.1	166.608	277.533	146.853	1710.85	1715.99	1739.24	197.48	1721.77	3.12	8.02e-44	5.36e-42	yes	up	PREDICTED: caffeoyl-CoA O-methyltransferase-like [Citrus sinensis]	RecName: Full=Caffeoyl-CoA O-methyltransferase; AltName: Full=Trans-caffeoyl-CoA 3-O-methyltransferase; Short=CCoAMT; Short=CCoAOMT [Populus tremuloides]	SubName: Full=Chromosome chr7 scaffold_20, whole genome shotgun sequence;	E2.1.1.104	AT4G34050	CCOAOMT1	Caffeoyl-CoA O-methyltransferase 1
CgUng005180	0	0	0.746234	1.82355	1.78774	15.7939	0	0	0.135458	0.328473	0.328183	2.88583	0.04	1.16	3.12	0.00262	0.00719	yes	up	hypothetical protein CICLE_v10030043mg [Citrus clementina]	RecName: Full=Indole-3-acetic acid-induced protein ARG7	SAUR family protein	SAUR	AT4G34770	-	SAUR-like auxin-responsive protein family
Cg1g023360	39.2743	90.2217	45.5203	465.916	461.237	648.478	1.39216	3.17959	1.61633	16.5178	16.4145	23.0574	2.07	18.61	3.11	5.99e-27	1.47e-25	yes	up	hypothetical protein CISIN_1g020089mg [Citrus sinensis]	_	_	_	AT1G31130	-	unknown protein; FUNCTIONS IN: molecular_function unknown; INVOLVED IN: biological_process unknown; LOCATED IN: cellular_component unknown; EXPRESSED IN: 23 plant structures; EXPRESSED DURING: 13 growth stages; BEST Arabidopsis thaliana protein matc //unknown protein (TAIR:AT4G19950); Has 246 Blast hits to 244 proteins in 29 species: Archae - 2; Bacteria - 16; Metazoa - 0; Fungi - 0; Plants - 222…
CgUng020900	0	0	0	13.6766	7.15096	29.7296	0	0	0	0.623965	0.327854	1.36146	0	0.76	3.11	3.8e-09	2.29e-08	yes	up	PREDICTED: chalcone synthase 2-like [Citrus sinensis]	RecName: Full=Chalcone synthase E; AltName: Full=Naringenin-chalcone synthase E; Short=CHS-E	_	CHS	AT5G13930	CHS	Chalcone synthase
Cg2g013640	26.4501	135.333	15.6709	411.21	435.314	741.383	1.1642	5.91396	0.691231	18.1029	19.2551	32.757	2.61	23.24	3.11	4.06e-08	2.21e-07	yes	up	hypothetical protein CICLE_v10016466mg [Citrus clementina]	_	_	_	AT4G20970	-	basic helix-loop-helix (bHLH) DNA-binding superfamily protein
Cg7g000620	782.281	1038.42	796.978	8996.47	6315.19	7168.56	19.4946	25.7722	19.8848	224.218	157.815	179.028	21.74	187.51	3.1	2.35e-61	4.34e-59	yes	up	hypothetical protein CICLE_v10030949mg [Citrus clementina]	RecName: Full=Wall-associated receptor kinase-like 20; Flags: Precursor [Arabidopsis thaliana]	SubName: Full=Chromosome chr13 scaffold_17, whole genome shotgun sequence;	_	AT5G02070	WAKL20	Wall-associated receptor kinase-like 20
Cg2g008000	17.6334	38.1707	20.1483	336.445	240.451	202.533	0.299329	0.646153	0.342302	5.71161	4.08945	3.44309	0.43	4.44	3.1	8.68e-26	1.99e-24	yes	up	hypothetical protein CICLE_v10017769mg [Citrus clementina]	RecName: Full=Leucine-rich repeat receptor-like kinase protein THICK TASSEL DWARF1; AltName: Full=CLAVATA1-like protein; AltName: Full=CLV1 related kinase 5; Short=	_	_	AT2G34930	-	disease resistance family protein / LRR family protein
Cg9g023990	12.8243	18.2178	10.4473	163.208	121.566	113.344	0.659281	0.928724	0.538423	8.39216	6.28569	5.85297	0.71	6.87	3.1	4.91e-24	1e-22	yes	up	_	RecName: Full=Heat shock 22 kDa protein, mitochondrial; Flags: Precursor	hypothetical protein	HSP20	AT5G51440	HSP23	23 kDa heat shock protein, mitochondrial
Cg2g042720	12.0228	9.54268	8.20857	153.178	100.113	112.415	0.240656	0.190388	0.164468	3.06639	2.00843	2.25409	0.2	2.45	3.09	1.4e-25	3.16e-24	yes	up	PREDICTED: MLO-like protein 12-like [Citrus sinensis]	RecName: Full=MLO-like protein 2; Short=AtMlo2 [Arabidopsis thaliana]	_	MLO	AT2G39200	MLO12	MLO-like protein 12
Cg2g041190	298.966	194.324	126.86	1907.43	1169.18	2238.08	16.3627	10.5409	6.96161	104.42	64.3842	123.076	11.33	97.18	3.09	1.55e-25	3.5e-24	yes	up	PREDICTED: uncharacterized protein LOC102606609 [Citrus sinensis]	_	hypothetical protein	_	AT4G05070	-	Wound-responsive family protein
Cg4g018480	0	8.67516	3.73117	82.9714	68.8279	39.0201	0	0.225446	0.0975025	2.1657	1.80159	1.02069	0.11	1.67	3.09	8.82e-14	8.25e-13	yes	up	hypothetical protein CICLE_v10010773mg [Citrus clementina]	RecName: Full=Probable flavin-containing monooxygenase 1 [Arabidopsis thaliana]	hypothetical protein	FMO	AT1G19250	FMO1	Probable flavin-containing monooxygenase 1
Cg5g026270	0.801517	0.867516	0	20.9708	23.2406	23.2263	0.0337688	0.0362985	0	0.883683	0.983784	0.982134	0.02	0.95	3.09	1.14e-13	1.05e-12	yes	up	PREDICTED: leucine-rich repeat receptor-like serine/threonine/tyrosine-protein kinase SOBIR1-like [Citrus sinensis]	RecName: Full=Leucine-rich repeat receptor-like serine/threonine/tyrosine-protein kinase SOBIR1; AltName: Full=Protein EVERSHED; AltName: Full=Protein SUPPRESSOR O	hypothetical protein	_	AT2G31880	SOBIR1	Leucine-rich repeat receptor-like serine/threonine/tyrosine-protein kinase SOBIR1
Cg4g020580	3969.11	4368.81	4120.7	25123	33363.7	47297.1	97.9725	107.404	101.836	620.195	825.818	1169.97	102.41	866.84	3.08	1.89e-45	1.4e-43	yes	up	cinnamate 4-hydroxylase CYP73 [Citrus sinensis]	RecName: Full=Cytochrome P450 CYP73A100 [Panax ginseng]	SubName: Full=Chromosome undetermined scaffold_184, whole genome shotgun sequence;	CYP73A	AT2G30490	CYP73A5	Trans-cinnamate 4-monooxygenase
Cg9g009230	173.929	644.564	335.805	4012.72	2470.66	3388.25	2.61594	9.67055	5.05428	60.3562	37.2219	51.0267	5.79	49.65	3.08	6.28e-18	8.23e-17	yes	up	_	RecName: Full=Cyclopropane-fatty-acyl-phospholipid synthase; Short=CFA synthase; Short=Cyclopropane fatty acid synthase [Escherichia coli CFT073]	hypothetical protein	_	AT3G23510	-	Cyclopropane-fatty-acyl-phospholipid synthase
Cg2g016720	4.8091	3.47006	3.73117	53.7947	37.5425	44.5944	0.303847	0.216994	0.236465	3.39975	2.38886	2.83306	0.25	2.88	3.08	3.53e-16	4.02e-15	yes	up	hypothetical protein CICLE_v10018816mg [Citrus clementina]	RecName: Full=Probable leucine-rich repeat receptor-like protein kinase At5g63930; Flags: Precursor [Arabidopsis thaliana]	_	_	AT4G08850	-	Probable LRR receptor-like serine/threonine-protein kinase At4g08850
Cg9g018290	5312.46	8614.44	5167.67	51914.6	72141.5	35393.1	158.66	256.022	154.56	1550.67	2161.78	1059.79	190.09	1594.31	3.07	1.89e-30	5.76e-29	yes	up	_	RecName: Full=Glucan endo-1,3-beta-glucosidase, basic isoform; AltName: Full=(1-)3)-beta-glucan endohydrolase; Short=(1-)3)-beta-glucanase; AltName: Full=Beta-1,3-en	SubName: Full=Chromosome chr8 scaffold_34, whole genome shotgun sequence;	_	AT3G57240	BG3	beta-1,3-glucanase 3
Cg2g040370	34.4652	26.893	16.4171	151.354	307.491	281.502	0.573159	0.469492	0.314271	2.79765	5.72807	5.22888	0.45	4.56	3.07	6.82e-21	1.11e-19	yes	up	PREDICTED: cysteine-rich receptor-like protein kinase 10-like [Citrus sinensis]	RecName: Full=G-type lectin S-receptor-like serine/threonine-protein kinase B120; Flags: Precursor [Arabidopsis thaliana]	_	_	AT4G23180	CRK10	Cysteine-rich receptor-like protein kinase 10
Cg6g024670	11.2212	12.1452	9.70104	149.531	243.132	64.1045	0.1373	0.148308	0.11877	1.82972	2.97899	0.7852	0.13	1.87	3.07	2.05e-15	2.21e-14	yes	up	PREDICTED: uncharacterized protein LOC102629486 [Citrus sinensis]	_	SubName: Full=Chromosome chr14 scaffold_21, whole genome shotgun sequence;	_	AT3G28880	-	Ankyrin repeat family protein
Cg6g016060	800.716	1118.23	935.031	8378.29	7714.09	7825.4	14.8598	20.6892	17.368	155.498	143.457	145.459	17.64	148.24	3.06	1.73e-73	5.11e-71	yes	up	hypothetical protein CICLE_v10010903mg [Citrus clementina]	RecName: Full=ABC transporter G family member 34; Short=ABC transporter ABCG.34; Short=AtABCG34; AltName: Full=Pleiotropic drug resistance protein 6 [Arabidopsis t	_	_	AT1G66950	ABCG39	ABC transporter G family member 39
Cg9g005780	32.8622	75.4739	50.7439	380.21	499.673	438.512	3.98189	8.96855	6.18492	46.0957	61.3738	53.6955	6.38	53.63	3.05	2.71e-29	7.7e-28	yes	up	_	RecName: Full=60S ribosomal protein L19-1; AltName: Full=Protein EMBRYO DEFECTIVE 2386 [Arabidopsis thaliana]	RecName: Full=Ribosomal protein L19;	RP-L19e, RPL19	AT1G02780	RPL19A	60S ribosomal protein L19-1
Cg2g003170	32.0607	87.6191	65.6686	689.301	491.628	403.208	1.15443	3.13643	2.36871	24.824	17.7739	14.5641	2.22	19.15	3.05	3.65e-22	6.57e-21	yes	up	PREDICTED: ADP,ATP carrier protein, mitochondrial-like [Citrus sinensis]	RecName: Full=ADP,ATP carrier protein, mitochondrial; AltName: Full=ADP/ATP translocase; AltName: Full=Adenine nucleotide translocator; Short=ANT; Flags: Precursor, p	hypothetical protein	SLC25A4S, ANT	AT3G08580	AAC1	ADP,ATP carrier protein 1, mitochondrial
Cg2g036140	18.4349	35.5682	20.8945	312.738	164.472	216.469	0.523117	1.00462	0.593729	8.87548	4.68197	6.15776	0.71	6.6	3.05	1.41e-21	2.42e-20	yes	up	PREDICTED: transcription factor MYB108-like [Citrus sinensis]	RecName: Full=Transcription factor MYB108; AltName: Full=Myb-related protein 108; Short=AtMYB108; AltName: Full=Protein BOTRYTIS-SUSCEPTIBLE 1 [Arabidopsis thalian	hypothetical protein	MYBP	AT1G68320	MYB62	myb domain protein 62
Cg1g005970	2.40455	4.33758	3.73117	57.4417	26.8161	21.3682	0.249871	0.443215	0.389689	5.97186	2.81932	2.24063	0.36	3.71	3.05	2.33e-09	1.44e-08	yes	up	PREDICTED: uncharacterized protein LOC102625390 [Citrus sinensis]	_	_	_	AT4G37290	-	unknown protein; FUNCTIONS IN: molecular_function unknown; INVOLVED IN: response to karrikin; LOCATED IN: endomembrane system; EXPRESSED IN: cotyledon, hypocotyl, leaf; EXPRESSED DURING: LP four leaves visible; BEST Arabidopsis thaliana protein m //s: unknown protein (TAIR:AT2G23270); Has 30201 Blast hits to 17322 proteins in 780 species: Archae - 12; Bacteria - 1396; Metazoa - 17338; Fungi - 342…
Cg1g010660	763.044	656.71	639.522	5353.94	5543.78	6313.83	8.27693	7.11084	6.9407	58.0782	60.2077	68.5521	7.45	62.18	3.04	4.98e-82	2.31e-79	yes	up	PREDICTED: linoleate 13S-lipoxygenase 3-1, chloroplastic-like [Citrus sinensis]	RecName: Full=Linoleate 13S-lipoxygenase 3-1, chloroplastic; Flags: Precursor [Solanum tuberosum]	lipoxygenase (EC:1.13.11.12); Plant lipoxygenase may be involved in a number of diverse aspe [...]	LOX2S	AT1G17420	LOX3	Lipoxygenase 3, chloroplastic
Cg6g025140	8.81669	6.07261	5.22364	92.0892	66.1463	98.4794	0.207771	0.142554	0.123239	2.17036	1.5629	2.32548	0.16	2.02	3.04	2.31e-22	4.22e-21	yes	up	hypothetical protein CICLE_v10011948mg [Citrus clementina]	RecName: Full=Transcription factor MYB28; AltName: Full=Myb-related protein 28; Short=AtMYB28; AltName: Full=Protein HIGH ALIPHATIC GLUCOSINOLATE 1; AltName: Full=	SubName: Full=Chromosome chr14 scaffold_21, whole genome shotgun sequence;	MYBP	AT3G01140	MYB106	myb domain protein 106
Cg4g000510	0.801517	5.2051	0	50.1476	44.6935	39.0201	0.0203926	0.13188	0	1.27602	1.14035	0.994963	0.05	1.14	3.04	3.84e-19	5.5e-18	yes	up	PREDICTED: G-type lectin S-receptor-like serine/threonine-protein kinase At1g34300-like [Citrus sinensis]	RecName: Full=G-type lectin S-receptor-like serine/threonine-protein kinase At1g34300; Flags: Precursor [Arabidopsis thaliana]	Os04g0655300	IRAK1	AT5G38280	PR5K	PR5-like receptor kinase
Cg4g007080	730.984	986.366	755.935	6202.8	5930.82	8055.8	35.7617	47.8714	37.0702	303.521	291.747	395.789	40.27	329.55	3.03	8.07e-59	1.31e-56	yes	up	PREDICTED: blue copper protein-like [Citrus sinensis]	RecName: Full=Cucumber peeling cupredoxin; Short=CPC; AltName: Full=Stellacyanin [Cucumis sativus]	_	_	AT5G20230	BCB	Blue copper protein
Cg2g040680	55.3047	92.8242	40.2966	467.74	667.72	464.525	2.0398	3.40303	1.48892	17.2544	24.7294	17.188	2.32	19.71	3.03	8.91e-27	2.16e-25	yes	up	hypothetical protein CISIN_1g021048mg [Citrus sinensis]	RecName: Full=Cysteine-rich receptor-like protein kinase 26; Short=Cysteine-rich RLK26; Flags: Precursor [Arabidopsis thaliana]	_	_	AT3G22060	CRRSP38	Cysteine-rich repeat secretory protein 38
Cg9g015690	177.937	589.911	224.616	2511.03	3014.13	2761.14	2.38383	7.88573	3.01115	33.6422	40.4409	37.0341	4.44	37	3.03	7.8e-19	1.09e-17	yes	up	_	RecName: Full=LRR receptor-like serine/threonine-protein kinase GSO1; AltName: Full=Protein GASSHO 1; Flags: Precursor [Arabidopsis thaliana]	_	_	AT2G34930	-	disease resistance family protein / LRR family protein
Cg2g024540	25.6486	104.102	35.073	539.77	560.456	376.266	0.418983	1.69602	0.57339	8.81806	9.1721	6.15522	0.9	8.07	3.03	3.16e-15	3.36e-14	yes	up	hypothetical protein CISIN_1g045210mg, partial [Citrus sinensis]	RecName: Full=Serine/threonine-protein kinase BRI1-like 2; AltName: Full=BRASSINOSTEROID INSENSITIVE 1-like protein 2; AltName: Full=Protein VASCULAR HIGHWAY 1; Fla	_	_	AT2G34930	-	disease resistance family protein / LRR family protein
Cg8g005190	0.801517	1.73503	0	15.5002	15.1958	11.1486	0.0803142	0.171051	0	1.55384	1.53989	1.12689	0.08	1.41	3.03	6.8e-08	3.62e-07	yes	up	_	_	_	_	AT2G15780	-	Cupredoxin superfamily protein
Cg6g019270	19.2364	34.7006	36.5655	380.21	232.406	201.604	0.426884	0.790144	0.829737	8.63364	5.30628	4.58254	0.68	6.21	3.02	3.92e-22	7.03e-21	yes	up	hypothetical protein CICLE_v10011795mg [Citrus clementina]	_	hypothetical protein	_	AT5G38200	-	Class I glutamine amidotransferase-like superfamily protein
Cg6g020070	605.947	1573.67	1109.65	11192	9671.67	5609.61	12.9932	33.6256	23.8187	240.01	207.886	120.51	23.48	190.57	3.02	3.55e-21	5.89e-20	yes	up	hypothetical protein CICLE_v10011584mg [Citrus clementina]	RecName: Full=Proline dehydrogenase 1, mitochondrial; AltName: Full=Osmotic stress-induced proline dehydrogenase; AltName: Full=Proline oxidase; AltName: Full=Prote	proline dehydrogenase (EC:1.5.99.8)	PRODH	AT3G30775	POX1	Proline dehydrogenase 1, mitochondrial
CgUng004340	3.20607	4.33758	0.746234	63.8242	59.8893	33.4458	0.0752125	0.101367	0.0175261	1.49743	1.40866	0.786218	0.07	1.24	3.02	4.14e-17	5.08e-16	yes	up	hypothetical protein CICLE_v10028269mg [Citrus clementina]	RecName: Full=Geraniol 8-hydroxylase; AltName: Full=Cytochrome P450 76B6; AltName: Full=Geraniol 10-hydroxylase; Short=CrG10H [Catharanthus roseus]	cytochrome P450	_	AT2G45550	CYP76C4	Cytochrome P450 76C4
Cg9g025020	24.0455	103.234	58.9525	467.74	698.112	464.525	0.435585	1.86455	1.06886	8.47378	12.672	8.42812	1.12	9.85	3.02	1.29e-16	1.52e-15	yes	up	_	RecName: Full=Wall-associated receptor kinase-like 2; Flags: Precursor [Arabidopsis thaliana]	SubName: Full=Chromosome chr3 scaffold_158, whole genome shotgun sequence;	_	AT1G16260	WAKL8	Wall-associated receptor kinase-like 8
Cg1g021330	54.5032	33.8331	25.3719	243.444	207.378	580.657	1.20488	0.745232	0.561489	5.38222	4.59577	12.861	0.84	7.55	3.02	1.01e-14	1.02e-13	yes	up	hypothetical protein CICLE_v10025649mg [Citrus clementina]	RecName: Full=CBL-interacting serine/threonine-protein kinase 6; AltName: Full=SNF1-related kinase 3.14; AltName: Full=SOS2-like protein kinase PKS4; AltName: Full	SubName: Full=CBL-interacting protein kinase 6;	PRKAA, AMPK	AT5G25110	CIPK25	CBL-interacting serine/threonine-protein kinase 25
Cg9g024960	187.555	570.826	195.513	3214.91	3165.19	1449.32	3.29237	9.99432	3.42937	56.3866	55.6995	25.4092	5.59	46.11	3.02	3.52e-14	3.42e-13	yes	up	_	RecName: Full=Acid beta-fructofuranosidase AIV-18; AltName: Full=Acid invertase; AltName: Full=Acid sucrose hydrolase	hypothetical protein	E3.2.1.26, sacA	AT1G12240	BFRUCT4	Acid beta-fructofuranosidase 4, vacuolar
Cg5g010010	523.391	1168.54	233.571	6259.33	6520.78	2730.48	23.0093	51.0036	10.2902	275.224	288.082	120.496	28.27	229.29	3.02	3.94e-11	2.91e-10	yes	up	hypothetical protein CICLE_v10022100mg [Citrus clementina]	RecName: Full=Thaumatin-like protein; AltName: Allergen=Act d 2; Flags: Precursor [Actinidia deliciosa]	hypothetical protein	_	AT4G11650	OSM34	Osmotin-like protein OSM34
Cg6g005920	1292.05	2671.08	1703.65	17985.6	14878.5	12650.9	30.2716	62.3417	39.9606	421.432	349.506	297.003	44.24	357.18	3.01	3.28e-34	1.24e-32	yes	up	hypothetical protein CISIN_1g008422mg [Citrus sinensis]	RecName: Full=Laccase-10; AltName: Full=Benzenediol:oxygen oxidoreductase 10; AltName: Full=Diphenol oxidase 10; AltName: Full=Urishiol oxidase 10; Flags: Precurso	SubName: Full=Chromosome chr8 scaffold_23, whole genome shotgun sequence;	E1.10.3.2	AT3G09220	LAC7	Laccase-7
Cg7g012340	14.4273	27.7605	12.686	182.355	169.835	117.06	1.00002	1.90256	0.882282	12.6436	11.8639	8.163	1.27	10.93	3.01	3.29e-20	5.05e-19	yes	up	_	RecName: Full=Putative Myb family transcription factor At1g14600	SubName: Full=Chromosome chr12 scaffold_18, whole genome shotgun sequence;	_	AT2G40260	-	Homeodomain-like superfamily protein
Cg8g002750	52.0986	101.499	26.1182	448.593	479.114	531.417	5.02693	9.64127	2.53195	43.3025	46.7327	51.7077	5.76	47.17	3.01	2.63e-18	3.53e-17	yes	up	_	_	_	_	AT1G58420	-	Uncharacterised conserved protein UCP031279
Cg2g021360	236.448	306.233	217.9	2684.26	1880.7	1558.95	5.48334	7.07478	5.0589	62.2556	43.7278	36.2256	5.88	47.66	3	5.31e-42	3.21e-40	yes	up	PREDICTED: NAC domain-containing protein 72-like [Citrus sinensis]	RecName: Full=NAC domain-containing protein 72; Short=ANAC072; AltName: Full=Protein RESPONSIVE TO DESICCATION 26 [Arabidopsis thaliana]	SubName: Full=Putative uncharacterized protein;	_	AT4G27410	NAC072	NAC domain-containing protein 72
Cg3g025290	69.732	137.935	96.2642	893.538	881.355	714.44	1.90027	3.74215	2.62677	24.3527	24.0912	19.5153	2.76	22.7	3	1.05e-37	5.01e-36	yes	up	hypothetical protein CICLE_v10001177mg [Citrus clementina]	RecName: Full=Probable serine/threonine-protein kinase Cx32, chloroplastic; Flags: Precursor [Arabidopsis thaliana]	hypothetical protein	_	AT1G76360	-	Protein kinase superfamily protein
Cg6g005660	79.3502	63.3287	36.5655	468.652	479.114	520.269	4.5195	3.57358	2.0884	26.6993	27.4634	29.7796	3.41	27.95	3	1.55e-34	6.03e-33	yes	up	hypothetical protein CISIN_1g034856mg [Citrus sinensis]	_	_	_	_	_	_
Cg3g004630	52.0986	167.431	118.651	1033.04	810.74	838.004	4.93546	15.6189	11.292	97.9035	77.6251	80.0431	10.61	85.38	3	7.17e-22	1.26e-20	yes	up	PREDICTED: germin-like protein 1-1-like [Citrus sinensis]	RecName: Full=Germin-like protein subfamily 2 member 1; Flags: Precursor [Arabidopsis thaliana]	_	_	AT1G09560	GLP4	Germin-like protein subfamily 2 member 1
Cg2g002620	0	0	0	16.4119	15.1958	13.0067	0	0	0	0.766031	0.712842	0.609435	0	0.7	3	1.96e-11	1.49e-10	yes	up	hypothetical protein CICLE_v10006737mg, partial [Citrus clementina]	_	_	_	AT5G45470	-	Protein of unknown function (DUF594)
Cg5g031990	0.801517	4.33758	1.49247	41.9416	24.1345	19.5101	0.0503789	0.269853	0.0940947	2.63693	1.52769	1.23301	0.14	1.81	3	9.37e-11	6.69e-10	yes	up	hypothetical protein CISIN_1g048785mg, partial [Citrus sinensis]	RecName: Full=Putative quinone-oxidoreductase homolog, chloroplastic [Arabidopsis thaliana]	hypothetical protein	_	AT4G13010	-	Putative quinone-oxidoreductase homolog, chloroplastic
Cg3g005370	1762.54	1859.95	1265.61	16526.8	12076.2	10022.6	54.5172	57.2399	39.2055	511.26	374.825	310.843	50.42	400.94	2.99	4.98e-44	3.37e-42	yes	up	hypothetical protein CISIN_1g018873mg [Citrus sinensis]	RecName: Full=Peroxidase 15; Short=Prx15; AltName: Full=Anionic peroxidase; Flags: Precursor	SubName: Full=Peroxidase; EC=1.11.1.7;	E1.11.1.7	AT5G06720	PER53	Peroxidase 53
Cg6g011750	13.6258	13.0127	17.9096	125.825	160.896	181.165	0.249814	0.237859	0.328645	2.30704	2.95592	3.32674	0.27	2.85	2.99	5.38e-28	1.42e-26	yes	up	hypothetical protein CICLE_v10011118mg [Citrus clementina]	RecName: Full=G-type lectin S-receptor-like serine/threonine-protein kinase At4g27290; Flags: Precursor	hypothetical protein	_	AT4G27290	-	G-type lectin S-receptor-like serine/threonine-protein kinase At4g27290
Cg4g024820	24.847	72.0038	69.3997	470.475	384.364	451.519	4.28388	12.0868	12.0654	81.1895	67.5492	78.9975	9.46	75.95	2.99	2.35e-22	4.27e-21	yes	up	PREDICTED: uncharacterized protein LOC102618226 [Citrus sinensis]	_	_	_	AT5G25240	-	unknown protein; FUNCTIONS IN: molecular_function unknown; INVOLVED IN: biological_process unknown; LOCATED IN: cellular_component unknown; EXPRESSED IN: 23 plant structures; EXPRESSED DURING: 13 growth stages; Has 1807 Blast hits to 1807 proteins i //species: Archae - 0; Bacteria - 0; Metazoa - 736; Fungi - 347; Plants - 385; Viruses - 0; Other Eukaryotes - 339 (source: NCBI BLink)
Cg4g001470	237.249	801.585	271.629	3166.59	3606.76	3714.35	7.29501	24.5236	8.36459	97.3801	111.284	114.515	13.44	107.56	2.99	1.23e-16	1.45e-15	yes	up	hypothetical protein CICLE_v10008930mg [Citrus clementina]	RecName: Full=Probable WRKY transcription factor 40; AltName: Full=WRKY DNA-binding protein 40 [Arabidopsis thaliana]	_	_	AT1G80840	WRKY40	Probable WRKY transcription factor 40
Cg8g005210	0	2.60255	0	11.8531	15.1958	13.9358	0	0.256577	0	1.18823	1.53989	1.40862	0.09	1.38	2.99	1.12e-07	5.79e-07	yes	up	_	_	SubName: Full=Chromosome chr3 scaffold_8, whole genome shotgun sequence;	_	AT2G15780	-	Cupredoxin superfamily protein
Cg3g023500	0	1.73503	0	8.20596	8.93869	4.64525	0	0.399507	0	1.95844	2.18546	1.12873	0.13	1.76	2.99	0.000185	0.000624	yes	up	PREDICTED: S-type anion channel SLAH1-like [Citrus sinensis]	RecName: Full=S-type anion channel SLAH4; AltName: Full=SLAC1-homolog protein 4 [Arabidopsis thaliana]	_	_	AT1G62262	SLAH4	S-type anion channel SLAH4
Cg2g011580	1352.16	1818.31	1608.13	12088.3	11631	13963.6	27.8937	37.3834	33.2074	249.391	240.491	288.572	32.83	259.15	2.98	3.71e-68	9.27e-66	yes	up	hypothetical protein CICLE_v10015213mg [Citrus clementina]	RecName: Full=Lysine histidine transporter 1 [Arabidopsis thaliana]	annotation not avaliable	_	AT5G40780	LHT1	Lysine histidine transporter 1
Cg9g016540	0	0	0	7.29419	4.46935	4.64525	0	0	0	0.911559	0.566084	0.586493	0	0.69	2.98	8.93e-05	0.000319	yes	up	_	_	_	_	AT2G41380	-	S-adenosyl-L-methionine-dependent methyltransferases superfamily protein
Cg6g016170	37.6713	72.8714	44.774	387.504	342.352	497.971	3.58737	6.83286	4.28351	36.9167	32.952	47.8151	4.91	39.14	2.97	5.73e-28	1.51e-26	yes	up	hypothetical protein CICLE_v10013016mg [Citrus clementina]	_	_	_	_	_	_
Cg2g044350	4.8091	8.67516	8.20857	63.8242	82.236	60.3883	0.258544	0.462311	0.442456	3.43207	4.44784	3.26176	0.39	3.71	2.97	2.25e-18	3.04e-17	yes	up	hypothetical protein CISIN_1g021142mg [Citrus sinensis]	RecName: Full=Probable WRKY transcription factor 71; AltName: Full=WRKY DNA-binding protein 71 [Arabidopsis thaliana]	_	_	AT4G18170	WRKY28	Probable WRKY transcription factor 28
Cg5g006000	404.766	756.474	585.793	6200.06	3635.37	3756.15	6.12574	11.4201	8.87191	93.8379	55.1109	56.9203	8.81	69	2.96	4.39e-31	1.39e-29	yes	up	PREDICTED: probable galactinol--sucrose galactosyltransferase 2-like [Citrus sinensis]	RecName: Full=Probable galactinol--sucrose galactosyltransferase 2; AltName: Full=Protein SEED IMBIBITION 2; AltName: Full=Raffinose synthase 2 [Arabidopsis thalia	hypothetical protein	_	AT3G57520	RFS2	Probable galactinol--sucrose galactosyltransferase 2
Cg2g045030	4.8091	19.9529	5.22364	114.883	72.4034	64.1045	0.446298	1.82396	0.486957	10.6658	6.78962	5.99727	0.92	7.86	2.96	2.82e-11	2.11e-10	yes	up	hypothetical protein CISIN_1g047514mg, partial [Citrus sinensis]	_	_	_	AT4G21920	-	unknown protein; FUNCTIONS IN: molecular_function unknown; INVOLVED IN: N-terminal protein myristoylation; LOCATED IN: cellular_component unknown; BEST Arabidopsis thaliana protein match is: unknown protein (TAIR:AT3G20340); Has 40 Blast hits to 4 //eins in 10 species: Archae - 0; Bacteria - 0; Metazoa - 0; Fungi - 0; Plants - 40; Viruses - 0; Other Eukaryotes - 0 (source: NCBI BLink)
Cg9g004420	1.60303	2.60255	0.746234	11.8531	14.3019	26.9425	0.218086	0.346464	0.102195	1.61362	1.9756	3.70875	0.22	2.41	2.96	7.13e-07	3.39e-06	yes	up	_	_	_	_	AT4G13440	-	Calcium-binding EF-hand family protein
Cg8g011910	21.641	44.2433	23.8795	233.414	282.463	294.509	0.383444	0.78165	0.42347	4.13605	5.01473	5.22626	0.53	4.78	2.95	2.11e-29	6.04e-28	yes	up	_	RecName: Full=Wall-associated receptor kinase-like 9; Flags: Precursor [Arabidopsis thaliana]	hypothetical protein	_	AT1G16130	WAKL2	Wall-associated receptor kinase-like 2
Cg2g038780	0	6.07261	0	41.9416	37.5425	35.3039	0	0.180185	0	1.25073	1.12314	1.05538	0.06	1.14	2.95	3.96e-16	4.49e-15	yes	up	hypothetical protein CICLE_v10014810mg [Citrus clementina]	RecName: Full=Cannabidiolic acid synthase-like 1; Flags: Precursor	hypothetical protein	_	AT4G20820	-	FAD-binding Berberine family protein
Cg1g001000	21.641	160.49	19.4021	950.068	482.689	149.577	1.095	7.95759	0.965763	47.3744	24.2363	7.45957	3.36	26.74	2.95	4.32e-05	0.000162	yes	up	hypothetical protein CICLE_v10026577mg [Citrus clementina]	RecName: Full=Rhodanese-like domain-containing protein 15, chloroplastic; AltName: Full=Protein DARK INDUCIBLE 1; AltName: Full=Senescence-associated protein 1; Sh	hypothetical protein	_	AT4G35770	STR15	Rhodanese-like domain-containing protein 15, chloroplastic
Cg9g001080	18.4349	36.4357	42.5353	334.621	217.21	235.05	0.814367	1.59797	1.88304	14.7848	9.64293	10.4233	1.43	11.66	2.94	1.82e-22	3.33e-21	yes	up	_	_	annotation not avaliable	CALM	AT5G49480	ATCP1	Ca2+-binding protein 1
Cg5g037570	23.244	40.7733	26.1182	149.531	280.675	273.141	2.49358	4.29879	2.81656	16.0492	30.4753	29.5765	3.21	25.23	2.94	1.62e-19	2.36e-18	yes	up	PREDICTED: cysteine-rich receptor-like protein kinase 10-like [Citrus sinensis]	RecName: Full=G-type lectin S-receptor-like serine/threonine-protein kinase B120; Flags: Precursor [Arabidopsis thaliana]	_	IRAK4	AT4G21390	B120	G-type lectin S-receptor-like serine/threonine-protein kinase B120
Cg5g034970	28.0531	87.6191	17.1634	427.622	412.074	220.185	1.1474	3.55981	0.703391	17.4932	16.9316	9.0378	1.81	14.56	2.94	1.49e-10	1.04e-09	yes	up	hypothetical protein CICLE_v10021103mg [Citrus clementina]	RecName: Full=Chlorophyllase-1, chloroplastic; AltName: Full=Chlorophyll-chlorophyllido hydrolase 1; Short=Chlase 1; Flags: Precursor [Citrus sinensis]	_	E3.1.1.14	AT1G19670	CLH1	Chlorophyllase-1
Cg5g010750	291.752	379.105	387.295	2800.97	2545.74	2869.84	3.13668	4.06864	4.16605	30.1151	27.4026	30.8829	3.79	29.46	2.93	1.58e-71	4.56e-69	yes	up	PREDICTED: probable LRR receptor-like serine/threonine-protein kinase At1g74360-like [Citrus sinensis]	RecName: Full=Probable LRR receptor-like serine/threonine-protein kinase At1g74360; Flags: Precursor [Arabidopsis thaliana]	leucine-rich repeat transmembrane protein kinase, putative; leucine-rich repeat transmembran [...]	_	AT1G74360	-	Probable LRR receptor-like serine/threonine-protein kinase At1g74360
Cg3g015550	108.205	109.307	64.1761	640.977	711.52	773.899	19.1921	18.8642	11.4808	113.798	128.707	139.348	16.56	127.04	2.93	1.65e-39	8.64e-38	yes	up	hypothetical protein CICLE_v10003031mg [Citrus clementina]	_	_	_	_	_	_
Cg4g017950	38.4728	587.308	56.7138	1925.67	1599.13	1763.34	1.02842	15.6308	1.51798	51.4809	42.8745	47.2453	6.1	47.25	2.93	3.38e-05	0.000129	yes	up	hypothetical protein CICLE_v10008046mg [Citrus clementina]	RecName: Full=Probable flavin-containing monooxygenase 1 [Arabidopsis thaliana]	hypothetical protein	FMO	AT1G19250	FMO1	Probable flavin-containing monooxygenase 1
Cg9g007430	0	0.867516	0	3.6471	5.36322	4.64525	0	0.224295	0	0.980475	1.48067	1.27358	0.08	1.24	2.93	0.0019	0.00536	yes	up	_	_	_	_	_	_	_
Cg6g006640	92.1745	228.157	148.501	923.627	1434.66	1341.55	1.22272	3.01999	1.97117	12.2529	19.0594	17.8165	2.07	16.32	2.92	1.3e-25	2.96e-24	yes	up	PREDICTED: putative receptor-like protein kinase At3g47110-like [Citrus sinensis]	RecName: Full=Putative receptor-like protein kinase At3g47110; Flags: Precursor [Arabidopsis thaliana]	hypothetical protein	_	AT3G47110	-	Putative receptor-like protein kinase At3g47110
Cg6g007760	171.525	329.656	144.023	2325.93	1543.71	1073.05	4.2715	8.17607	3.59096	57.9293	38.5506	26.7802	5.36	41.39	2.92	5.52e-20	8.31e-19	yes	up	hypothetical protein CICLE_v10031489mg [Citrus clementina]	RecName: Full=Benzyl alcohol O-benzoyltransferase; AltName: Full=Benzoyl coenzyme A:benzyl alcohol benzoyl transferase [Nicotiana tabacum]	hypothetical protein	_	AT5G17540	-	HXXXD-type acyl-transferase family protein
Cg2g038890	0.801517	9.54268	2.2387	62.9124	64.3586	39.0201	0.0218096	0.258505	0.0609962	1.71207	1.75656	1.06426	0.11	1.52	2.92	8.6e-14	8.06e-13	yes	up	hypothetical protein CICLE_v10014810mg [Citrus clementina]	RecName: Full=Tetrahydrocannabinolic acid synthase; Short=THCAS; AltName: Full=Delta(1)-tetrahydrocannabinolic acid synthase; AltName: Full=THCA synthase; Flags: P	hypothetical protein	_	AT4G20820	-	FAD-binding Berberine family protein
Cg2g035650	6.41214	4.33758	7.46234	73.8537	45.5873	42.7363	0.458413	0.306504	0.535347	5.28153	3.28535	3.07433	0.43	3.9	2.91	2.61e-14	2.57e-13	yes	up	hypothetical protein CISIN_1g042163mg [Citrus sinensis]	_	_	_	AT2G47485	-	unknown protein; BEST Arabidopsis thaliana protein match is: unknown protein (TAIR:AT3G62650); Has 35333 Blast hits to 34131 proteins in 2444 species: Archae - 798; Bacteria - 22429; Metazoa - 974; Fungi - 991; Plants - 531; Viruses - 0; Other Euk //s - 9610 (source: NCBI BLink)
CgUng012750	0	0	0.746234	5.47064	8.93869	3.7162	0	0	0.114126	0.831154	1.38022	0.571579	0.04	0.93	2.91	0.000316	0.00103	yes	up	hypothetical protein CICLE_v10000811mg [Citrus clementina]	RecName: Full=Cannabidiolic acid synthase-like 1; Flags: Precursor	_	_	AT2G34790	MEE23	FAD-binding Berberine family protein
Cg6g012070	190.761	277.605	149.247	1696.81	1475.78	1445.6	10.1359	14.6228	7.95053	90.1788	78.8823	77.1659	10.93	82.21	2.9	8.51e-42	5.08e-40	yes	up	hypothetical protein CICLE_v10012635mg [Citrus clementina]	_	_	_	AT3G22160	VQ22	VQ motif-containing protein 22
Cg5g030560	108.205	177.841	121.636	928.186	1393.54	795.268	2.6547	4.34566	2.98778	22.7746	34.2833	19.5527	3.33	25.55	2.9	4.41e-31	1.4e-29	yes	up	hypothetical protein CICLE_v10020717mg [Citrus clementina]	RecName: Full=NAC domain-containing protein 18; Short=ANAC018; AltName: Full=Protein NO APICAL MERISTEM; Short=AtNAM [Arabidopsis thaliana]	NAC domain protein, IPR003441	_	AT3G04070	anac047	NAC domain containing protein 47
Cg9g006640	60.1138	146.61	99.2491	873.479	871.523	718.156	0.650519	1.58373	1.07458	9.45276	9.44257	7.7788	1.1	8.91	2.9	6.33e-30	1.88e-28	yes	up	_	_	SubName: Full=Putative uncharacterized protein;	_	AT1G68940	PUB42	Putative U-box domain-containing protein 42
Cg1g002990	16.8319	62.4612	23.1332	337.356	328.944	199.746	0.307664	1.13829	0.42322	6.16691	6.02497	3.65689	0.63	5.31	2.9	6.69e-15	6.87e-14	yes	up	hypothetical protein CISIN_1g004959mg [Citrus sinensis]	RecName: Full=Mitogen-activated protein kinase kinase kinase YODA; AltName: Full=YODA MAPKK kinase [Arabidopsis thaliana]	SubName: Full=Chromosome undetermined scaffold_245, whole genome shotgun sequence;	_	AT5G66850	MAPKKK5	mitogen-activated protein kinase kinase kinase 5
Cg6g006620	305.378	405.13	373.863	3245.91	2639.6	2220.43	5.52369	7.30632	6.76838	58.7168	47.8418	40.2263	6.53	49.11	2.89	2.58e-55	3.43e-53	yes	up	hypothetical protein CICLE_v10013378mg [Citrus clementina]	RecName: Full=Uncharacterized protein At4g19900 [Arabidopsis thaliana]	hypothetical protein	A4GALT	AT5G01250	-	alpha 1,4-glycosyltransferase family protein
Cg7g008380	137.059	252.447	238.049	1604.72	1432.87	1608.19	10.199	18.5587	17.778	119.45	107.518	120.447	15.49	115.81	2.89	4.6e-41	2.63e-39	yes	up	_	RecName: Full=Germin-like protein subfamily 1 member 15; Flags: Precursor [Arabidopsis thaliana]	SubName: Full=Chromosome chr14 scaffold_27, whole genome shotgun sequence;	_	AT5G39150	-	Germin-like protein subfamily 1 member 17
Cg2g021890	39.2743	42.5083	17.1634	253.473	184.137	321.452	2.66149	2.84897	1.16693	17.182	12.5736	21.9124	2.24	17.19	2.89	4.52e-19	6.42e-18	yes	up	hypothetical protein CISIN_1g032337mg [Citrus sinensis]	_	_	_	_	_	_
Cg2g011280	4.8091	6.07261	3.73117	60.1771	31.2854	39.9492	0.370737	0.462295	0.288716	4.64063	2.43277	3.10042	0.37	3.41	2.89	4.9e-12	3.95e-11	yes	up	hypothetical protein CISIN_1g037913mg [Citrus sinensis]	RecName: Full=Calcium-binding protein CML38; AltName: Full=Calmodulin-like protein 38 [Arabidopsis thaliana]	hypothetical protein	CML	AT1G76650	CML38	Calcium-binding protein CML38
Cg9g020350	494.536	536.125	385.803	3359.89	3158.93	3970.76	16.2049	17.4737	12.6621	110.112	103.892	130.484	15.47	114.66	2.88	2.21e-60	3.83e-58	yes	up	_	RecName: Full=Heat stress transcription factor B-3; Short=AtHsfB3; AltName: Full=AtHsf-05 [Arabidopsis thaliana]	hypothetical protein	HSFF	AT2G41690	HSFB3	Heat stress transcription factor B-3
Cg6g004220	245.264	458.916	360.431	3295.15	2509.09	2252.02	3.42838	6.43018	5.10585	45.5897	34.8931	30.9573	4.99	37.29	2.88	5.95e-38	2.88e-36	yes	up	PREDICTED: cation/H(+) antiporter 20-like [Citrus sinensis]	RecName: Full=Cation/H(+) antiporter 20; AltName: Full=Protein CATION/H+ EXCHANGER 20; Short=AtCHX20 [Arabidopsis thaliana]	cation proton exchanger	_	AT3G53720	CHX20	Cation/H(+) antiporter 20
Cg9g001440	232.44	353.947	264.167	2913.12	1985.28	1322.04	4.98038	7.53076	5.68247	62.9592	43.1368	28.6253	6.07	45.24	2.88	1.43e-27	3.64e-26	yes	up	_	RecName: Full=Seed maturation protein PM36 [Glycine max]	SubName: Full=Chromosome chr5 scaffold_64, whole genome shotgun sequence;	_	AT3G16990	TENA_E	Bifunctional TENA-E protein
Cg2g035540	8.81669	19.9529	8.20857	112.148	112.628	98.4794	0.327173	0.735938	0.305156	4.1623	4.19683	3.6662	0.46	4.01	2.88	1.23e-20	1.96e-19	yes	up	PREDICTED: probable receptor-like protein kinase At1g67000-like [Citrus sinensis]	RecName: Full=Probable receptor-like protein kinase At5g39030; Flags: Precursor [Arabidopsis thaliana]	SubName: Full=Chromosome chr1 scaffold_5, whole genome shotgun sequence;	_	AT1G66910	-	Protein kinase superfamily protein
Cg5g031860	0	0	0.746234	4.55887	2.68161	9.29051	0	0	0.127931	0.775848	0.464654	1.60274	0.04	0.94	2.88	0.000628	0.00195	yes	up	hypothetical protein CICLE_v10020145mg [Citrus clementina]	_	_	_	AT3G04440	-	Plasma-membrane choline transporter family protein
Cg3g006980	370.301	519.642	363.416	3300.62	3075.8	2822.46	8.59842	12.0203	8.44805	76.6484	71.6063	65.6698	9.7	71.41	2.87	2.9e-58	4.5e-56	yes	up	hypothetical protein CICLE_v10001722mg [Citrus clementina]	RecName: Full=Probable carboxylesterase 15; AltName: Full=AtCXE15 [Arabidopsis thaliana]	hypothetical protein	_	AT5G06570	CXE15	Probable carboxylesterase 15
Cg7g004890	102.594	97.1618	81.3395	775.008	704.369	578.799	8.68073	8.10858	6.91065	65.5992	60.1671	49.3351	7.91	58.52	2.87	8.11e-45	5.77e-43	yes	up	_	RecName: Full=Zinc finger protein ZAT11 [Arabidopsis thaliana]	_	_	AT2G28710	-	C2H2-type zinc finger family protein
Cg3g004170	10.4197	26.0255	17.9096	155.913	142.125	133.783	0.511823	1.26817	0.881829	7.66018	7.01981	6.59961	0.89	7.1	2.87	2.5e-22	4.54e-21	yes	up	PREDICTED: probable leucine-rich repeat receptor-like protein kinase At1g35710-like isoform X1 [Citrus sinensis]	RecName: Full=Probably inactive leucine-rich repeat receptor-like protein kinase At2g25790; Flags: Precursor [Arabidopsis thaliana]	_	_	AT4G08850	-	Probable LRR receptor-like serine/threonine-protein kinase At4g08850
Cg5g003790	88.1669	296.691	247.75	2657.82	965.379	926.264	6.44229	21.4221	18.1672	194.266	71.1203	68.1127	15.32	112.45	2.87	8.65e-11	6.2e-10	yes	up	hypothetical protein CICLE_v10023942mg [Citrus clementina]	RecName: Full=Germin-like protein 3-3; Flags: Precursor [Oryza sativa Japonica Group]	_	_	AT1G18980	-	Germin-like protein subfamily T member 2
Cg9g018690	87.3654	93.6917	67.161	884.421	605.15	428.293	1.23591	1.32233	0.950739	12.5121	8.57425	6.06624	1.17	9.11	2.86	3.6e-27	8.96e-26	yes	up	_	RecName: Full=LRR receptor-like serine/threonine-protein kinase FLS2; AltName: Full=Protein FLAGELLIN-SENSING 2; AltName: Full=Protein FLAGELLIN-SENSITIVE 2; Flags:	_	_	AT2G34930	-	disease resistance family protein / LRR family protein
Cg2g041840	1409.87	3096.17	1692.46	21436.7	15081.4	8223.03	38.9155	85.0756	46.7781	591.77	417.567	227.518	57.02	415.75	2.86	1.92e-17	2.43e-16	yes	up	PREDICTED: uncharacterized protein LOC102609704 isoform X1 [Citrus sinensis]	RecName: Full=Stem-specific protein TSJT1 [Nicotiana tabacum]	SubName: Full=Chromosome chr19 scaffold_4, whole genome shotgun sequence;	_	AT4G27450	-	Aluminium induced protein with YGL and LRDR motifs
Cg6g003470	27.2516	39.0382	28.3569	259.856	129.611	401.35	0.512	0.731192	0.533251	4.88253	2.44024	7.55282	0.59	4.94	2.86	1.53e-15	1.66e-14	yes	up	hypothetical protein CICLE_v10013485mg [Citrus clementina]	RecName: Full=ABC transporter G family member 20; Short=ABC transporter ABCG.20; Short=AtABCG20; AltName: Full=Probable white-brown complex homolog protein 20; Sho	annotation not avaliable	_	AT3G53510	ABCG20	ABC transporter G family member 20
Cg5g003820	113.014	525.715	363.416	2954.15	2056.79	2181.41	8.25784	37.9585	26.6488	215.925	151.526	160.41	24.27	176.53	2.86	1.62e-13	1.47e-12	yes	up	hypothetical protein CICLE_v10022128mg [Citrus clementina]	RecName: Full=Germin-like protein subfamily T member 2; Flags: Precursor [Arabidopsis thaliana]	_	_	AT1G18980	-	Germin-like protein subfamily T member 2
Cg5g022170	3.20607	2.60255	2.2387	27.3532	32.1793	28.8006	0.200478	0.161086	0.140413	1.71087	2.02635	1.81073	0.17	1.85	2.86	1.06e-12	9.03e-12	yes	up	PREDICTED: probable receptor-like protein kinase At1g67000-like [Citrus sinensis]	_	_	_	AT5G38210	-	Protein kinase family protein
Cg6g001740	991.477	1755.85	2478.99	12813.2	11637.3	13148.9	15.7101	27.7496	39.3101	203.04	184.722	208.632	27.48	198.77	2.85	3.35e-27	8.37e-26	yes	up	hypothetical protein CICLE_v10011134mg [Citrus clementina]	RecName: Full=Phenylalanine ammonia-lyase	SubName: Full=Chromosome chr16 scaffold_10, whole genome shotgun sequence;	E4.3.1.24	AT2G37040	PAL1	Phenylalanine ammonia-lyase 1
Cg5g016920	16.0303	17.3503	14.1784	85.7067	213.635	93.8341	0.572125	0.61563	0.506907	3.05935	7.65519	3.35934	0.57	4.68	2.85	1.21e-13	1.12e-12	yes	up	hypothetical protein CICLE_v10004108mg [Citrus clementina]	RecName: Full=Probable LRR receptor-like serine/threonine-protein kinase At4g08850; Flags: Precursor [Arabidopsis thaliana]	annotation not avaliable	_	AT4G08850	-	Probable LRR receptor-like serine/threonine-protein kinase At4g08850
Cg5g005610	133.853	319.246	191.782	1800.75	1478.46	1478.12	1.60491	3.82025	2.30081	21.5922	17.7506	17.7411	2.58	19.07	2.84	9.56e-29	2.64e-27	yes	up	PREDICTED: C2 and GRAM domain-containing protein At5g50170-like isoform X1 [Citrus sinensis]	RecName: Full=C2 and GRAM domain-containing protein At5g50170 [Arabidopsis thaliana]	hypothetical protein	_	AT5G50170	-	C2 and GRAM domain-containing protein At5g50170
Cg9g004820	107.403	235.964	184.32	1266.45	966.273	1597.97	3.22089	7.04162	5.53555	37.9842	29.0747	48.0459	5.26	38.29	2.84	2.26e-26	5.34e-25	yes	up	_	_	SubName: Full=Chromosome chr7 scaffold_31, whole genome shotgun sequence;	_	AT1G03220	-	Eukaryotic aspartyl protease family protein
Cg5g003860	111.411	415.54	270.137	2335.05	1613.43	1723.39	8.14071	30.0035	19.8088	170.674	118.863	126.729	19.32	139.21	2.84	2.88e-16	3.33e-15	yes	up	hypothetical protein CICLE_v10022128mg [Citrus clementina]	RecName: Full=Germin-like protein subfamily T member 2; Flags: Precursor [Arabidopsis thaliana]	_	_	AT1G18980	-	Germin-like protein subfamily T member 2
Cg1g001720	8.01517	15.6153	8.20857	82.9714	101.007	55.7431	0.907914	1.73675	0.934952	9.40338	11.5879	6.37667	1.2	9.15	2.84	3.9e-14	3.77e-13	yes	up	hypothetical protein CICLE_v10010520mg [Citrus clementina]	_	_	_	AT2G34930	-	disease resistance family protein / LRR family protein
Cg1g026520	0	0.867516	0	4.55887	1.78774	4.64525	0	0.295075	0	1.62476	0.658413	1.69557	0.1	1.33	2.84	0.00639	0.0162	yes	up	hypothetical protein CICLE_v10027329mg [Citrus clementina]	_	_	_	AT5G09876	-	unknown protein; FUNCTIONS IN: molecular_function unknown; INVOLVED IN: biological_process unknown; LOCATED IN: cellular_component unknown; Has 5 Blast hits to 5 proteins in 2 species: Archae - 0; Bacteria - 0; Metazoa - 0; Fungi - 0; Plants - 5; Vi //- 0; Other Eukaryotes - 0 (source: NCBI BLink)
Cg2g029080	99.3881	199.529	138.799	1153.39	1011.86	1029.39	2.15913	4.3192	3.01848	25.0589	22.0353	22.4048	3.17	23.19	2.83	1.65e-36	7.2e-35	yes	up	PREDICTED: U-box domain-containing protein 21-like [Citrus sinensis]	RecName: Full=U-box domain-containing protein 21; AltName: Full=Plant U-box protein 21 [Arabidopsis thaliana]	SubName: Full=Chromosome chr1 scaffold_5, whole genome shotgun sequence;	_	AT5G37490	PUB21	U-box domain-containing protein 21
Cg3g001170	12.0228	9.54268	5.96987	97.5598	87.5992	94.7632	0.262437	0.207557	0.13045	2.12977	1.91682	2.07244	0.2	2.04	2.83	1e-23	1.99e-22	yes	up	PREDICTED: cannabidiolic acid synthase-like 2-like [Citrus sinensis]	RecName: Full=Reticuline oxidase-like protein; Flags: Precursor [Arabidopsis thaliana]	hypothetical protein	_	AT4G20820	-	FAD-binding Berberine family protein
Cg7g001550	26.4501	57.2561	19.4021	310.003	316.43	216.469	0.432076	0.932809	0.317195	5.06443	5.17851	3.54115	0.56	4.61	2.83	4.85e-19	6.88e-18	yes	up	hypothetical protein CISIN_1g045210mg, partial [Citrus sinensis]	RecName: Full=Probable leucine-rich repeat receptor-like protein kinase At1g35710; Flags: Precursor [Arabidopsis thaliana]	_	_	AT2G34930	-	disease resistance family protein / LRR family protein
Cg9g002580	28.0531	145.743	52.9826	562.564	542.579	561.147	0.85322	4.41068	1.61382	17.1123	16.5585	17.1121	2.3	16.93	2.83	5.41e-12	4.34e-11	yes	up	_	RecName: Full=Bifunctional epoxide hydrolase 2; Includes: RecName: Full=Cytosolic epoxide hydrolase 2; Short=CEH; AltName: Full=Epoxide hydratase; AltName: Full=Solu	hypothetical protein	_	AT2G26740	ATSEH	soluble epoxide hydrolase
Cg8g010970	0	0	0	12.7648	5.36322	14.8648	0	0	0	0.710544	0.300336	0.831249	0	0.61	2.83	7.14e-08	3.79e-07	yes	up	_	_	_	_	_	_	_
Cg4g022560	480.91	722.641	438.039	4428.49	4169.9	3124.4	5.66231	8.49502	5.16935	52.1782	49.2125	36.8918	6.45	46.23	2.82	2.13e-40	1.18e-38	yes	up	hypothetical protein CISIN_1g003042mg [Citrus sinensis]	RecName: Full=Probable alpha,alpha-trehalose-phosphate synthase [UDP-forming]	ATTPS11; transferase, transferring glycosyl groups; Encodes an enzyme putatively involved in [...]	TPS	AT2G18700	TPS11	Probable alpha,alpha-trehalose-phosphate synthase
Cg3g020670	61.7168	98.8968	100.742	819.685	512.187	592.735	1.27532	2.03671	2.08382	16.9396	10.6084	12.2703	1.8	13.32	2.82	1.5e-30	4.6e-29	yes	up	hypothetical protein CICLE_v10000723mg [Citrus clementina]	RecName: Full=Tyrosine/DOPA decarboxylase 1; Includes: RecName: Full=DOPA decarboxylase; Short=DDC; Includes: RecName: Full=Tyrosine decarboxylase	SubName: Full=Chromosome chr10 scaffold_43, whole genome shotgun sequence;	E4.1.1.25	AT2G20340	ELI5	Tyrosine decarboxylase 1
Cg2g034390	13.6258	28.628	11.1935	184.178	202.908	215.54	0.111079	0.233066	0.0912864	1.50149	1.65563	1.75834	0.15	1.64	2.82	6.54e-29	1.82e-27	yes	up	PREDICTED: probable receptor-like protein kinase At5g39020-like, partial [Citrus sinensis]	RecName: Full=Probable receptor-like protein kinase At5g39030; Flags: Precursor [Arabidopsis thaliana]	SubName: Full=Chromosome chr1 scaffold_5, whole genome shotgun sequence;	_	AT1G66920	-	Protein kinase superfamily protein
Cg6g011700	13.6258	18.2178	21.6408	136.766	166.26	181.165	0.233917	0.311871	0.37182	2.34806	2.8597	3.11473	0.31	2.77	2.82	4.07e-27	1.01e-25	yes	up	PREDICTED: G-type lectin S-receptor-like serine/threonine-protein kinase At4g27290-like isoform X1 [Citrus sinensis]	RecName: Full=G-type lectin S-receptor-like serine/threonine-protein kinase At4g27290; Flags: Precursor	SubName: Full=Chromosome chr19 scaffold_4, whole genome shotgun sequence;	_	AT4G27290	-	G-type lectin S-receptor-like serine/threonine-protein kinase At4g27290
Cg5g004960	413.583	568.223	415.652	3592.39	1919.14	4391.62	6.85716	9.96897	6.97645	62.6733	32.6734	74.7717	7.94	56.64	2.82	9.97e-27	2.41e-25	yes	up	PREDICTED: probable inactive poly [ADP-ribose]	RecName: Full=Probable inactive poly [ADP-ribose]	hypothetical protein	_	AT5G62520	SRO5	Probable inactive poly
Cg2g024400	2.40455	18.2178	8.20857	82.0596	140.337	44.5944	0.0666234	0.502481	0.227742	2.27391	3.90043	1.23856	0.27	2.48	2.82	6.05e-09	3.57e-08	yes	up	hypothetical protein CICLE_v10010776mg, partial [Citrus clementina]	RecName: Full=Probable LRR receptor-like serine/threonine-protein kinase At4g36180; Flags: Precursor [Arabidopsis thaliana]	_	_	AT4G20140	GSO1	LRR receptor-like serine/threonine-protein kinase GSO1
Cg2g026790	3.20607	23.4229	4.4774	83.8832	67.9341	68.7498	0.731919	5.17154	1.03319	19.1744	15.8948	15.9904	2.32	17.05	2.82	1.54e-08	8.75e-08	yes	up	hypothetical protein CICLE_v10017259mg [Citrus clementina]	_	hypothetical protein	_	AT3G07600	-	Heavy metal transport/detoxification superfamily protein
Cg6g001770	4470.06	4785.22	4386.36	29481.3	35101.4	31022.9	73.9833	78.9849	72.6562	487.975	582.034	514.192	75.23	527.71	2.81	4.49e-74	1.4e-71	yes	up	hypothetical protein CISIN_1g005031mg [Citrus sinensis]	RecName: Full=Phenylalanine ammonia-lyase	RecName: Full=Phenylalanine ammonia-lyase; EC=4.3.1.24; Flags: Fragment;; This is a key enzy [...]	E4.3.1.24	AT2G37040	PAL1	Phenylalanine ammonia-lyase 1
Cg7g003800	52.9001	96.2943	85.0706	572.594	501.461	598.309	2.0751	3.75316	3.3434	22.4648	19.7573	23.5498	3.05	21.92	2.8	2.27e-34	8.71e-33	yes	up	_	_	_	_	AT3G51580	-	unknown protein; FUNCTIONS IN: molecular_function unknown; INVOLVED IN: biological_process unknown; LOCATED IN: endomembrane system; EXPRESSED IN: 25 plant structures; EXPRESSED DURING: 15 growth stages; Has 1768 Blast hits to 1607 proteins in 294 s //: Archae - 2; Bacteria - 552; Metazoa - 381; Fungi - 236; Plants - 306; Viruses - 38; Other Eukaryotes - 253 (source: NCBI BLink)
Cg5g015980	287.745	242.905	109.696	1707.75	1250.52	1582.17	6.83842	5.75034	2.61	40.5899	29.7986	37.6789	5.09	36.06	2.8	3.98e-24	8.17e-23	yes	up	PREDICTED: 11-oxo-beta-amyrin 30-oxidase-like isoform X1 [Citrus sinensis]	RecName: Full=Cytochrome P450 CYP72A219; AltName: Full=Cytochrome P450 CYP72A129 [Panax ginseng]	cytochrome P450	_	AT3G14690	CYP72A15	Cytochrome P450 72A15
Cg2g035690	0	0.867516	0	6.38242	8.04482	7.43241	0	0.0953231	0	0.714459	0.911472	0.839694	0.03	0.82	2.8	4.54e-05	0.00017	yes	up	hypothetical protein CICLE_v10017837mg [Citrus clementina]	_	_	_	AT2G47485	-	unknown protein; BEST Arabidopsis thaliana protein match is: unknown protein (TAIR:AT3G62650); Has 35333 Blast hits to 34131 proteins in 2444 species: Archae - 798; Bacteria - 22429; Metazoa - 974; Fungi - 991; Plants - 531; Viruses - 0; Other Euk //s - 9610 (source: NCBI BLink)
Cg5g010380	22.4425	28.628	23.8795	218.826	99.2195	209.966	1.05159	1.21037	1.02945	10.2098	4.658	9.71813	1.1	8.21	2.79	1.05e-15	1.15e-14	yes	up	hypothetical protein CICLE_v10022880mg [Citrus clementina]	_	SubName: Full=Putative uncharacterized protein;	_	AT1G18730	PNSB4	Photosynthetic NDH subunit of subcomplex B 4, chloroplastic
Cg6g003930	4.00759	3.47006	0	24.6179	21.4529	36.233	0.235248	0.201752	0	1.44545	1.26761	2.13778	0.15	1.61	2.79	1.05e-10	7.44e-10	yes	up	hypothetical protein CICLE_v10013311mg [Citrus clementina]	RecName: Full=Zinc finger protein ZAT11 [Arabidopsis thaliana]	_	_	AT2G37430	ZAT11	Zinc finger protein ZAT11
Cg5g022180	32.8622	47.7134	42.5353	292.679	276.206	319.594	1.31746	1.90035	1.70858	11.7357	11.123	12.8573	1.64	11.9	2.78	6.58e-33	2.34e-31	yes	up	PREDICTED: probable serine/threonine-protein kinase At1g18390-like isoform X2 [Citrus sinensis]	_	_	_	AT1G66880	-	Protein kinase superfamily protein
Cg2g000270	0	0.867516	0	3.6471	5.36322	1.8581	0	0.273806	0	1.20358	1.82577	0.627268	0.09	1.22	2.78	0.0106	0.0253	yes	up	_	_	_	_	_	_	_
Cg9g012840	4.00759	6.07261	4.4774	42.8534	52.7383	32.5168	0.233741	0.350826	0.261883	2.50003	3.09612	1.90616	0.28	2.51	2.77	1.34e-13	1.23e-12	yes	up	_	RecName: Full=F-box protein PP2-B10; AltName: Full=Protein PHLOEM PROTEIN 2-LIKE B10; Short=AtPP2-B10 [Arabidopsis thaliana]	_	_	AT2G02360	PP2B10	F-box protein PP2-B10
Cg6g024590	21.641	50.3159	37.3117	312.738	328.05	259.205	0.234326	0.54385	0.404219	3.38646	3.5564	2.80928	0.39	3.26	2.76	4.42e-28	1.17e-26	yes	up	PREDICTED: uncharacterized protein LOC102621413 [Citrus sinensis]	RecName: Full=Putative receptor-like protein kinase At3g47110; Flags: Precursor [Arabidopsis thaliana]	hypothetical protein	_	AT3G47110	-	Putative receptor-like protein kinase At3g47110
Cg7g003270	261.295	252.447	98.5029	1100.51	1092.31	1937.07	41.0226	38.6681	15.583	172.918	174.521	308.24	31.91	217.36	2.76	3.11e-17	3.85e-16	yes	up	_	_	hypothetical protein	_	AT3G05550	-	Hypoxia-responsive family protein
Cg4g007850	8.81669	18.2178	14.1784	109.413	107.264	74.3241	0.893277	1.72944	1.4436	11.0903	10.7026	7.29376	1.35	9.73	2.76	8.96e-17	1.07e-15	yes	up	PREDICTED: EG45-like domain containing protein-like [Citrus sinensis]	RecName: Full=EG45-like domain containing protein 2; AltName: Full=Plant natriuretic peptide A; Short=AtEXPR3; Short=AtPNP-A; Short=Ath-ExpGamma-1.2; Flags: Precurs	SubName: Full=Chromosome chr4 scaffold_6, whole genome shotgun sequence;	_	AT2G18660	EGC2	EG45-like domain containing protein 2
CgUng002390	5.61062	18.2178	16.4171	74.7655	98.3256	134.712	0.277846	0.894901	0.814955	3.70328	4.89632	6.6999	0.66	5.07	2.76	1.88e-14	1.87e-13	yes	up	PREDICTED: transcription factor SPT20 homolog [Citrus sinensis]	_	_	_	_	_	_
Cg8g011720	2.40455	12.1452	6.7161	49.2358	59.8893	70.6079	0.11486	0.575637	0.321556	2.35236	2.87612	3.38679	0.34	2.86	2.76	6.97e-14	6.59e-13	yes	up	_	RecName: Full=Wall-associated receptor kinase-like 9; Flags: Precursor [Arabidopsis thaliana]	SubName: Full=Chromosome chr3 scaffold_158, whole genome shotgun sequence;	_	AT1G16130	WAKL2	Wall-associated receptor kinase-like 2
Cg1g007620	121.831	274.135	186.558	1567.34	1940.59	504.475	2.29605	5.15048	3.51913	29.5408	36.65	9.523	3.66	25.41	2.76	5.32e-12	4.27e-11	yes	up	PREDICTED: rhamnogalacturonate lyase B-like [Citrus sinensis]	_	hypothetical protein	RGL4, rhiE	AT2G22620	-	Rhamnogalacturonate lyase family protein
Cg3g022110	1.60303	0	0	8.20596	11.6203	25.0844	0.0824101	0	0	0.421952	0.600838	1.29533	0.03	0.76	2.76	3.04e-07	1.5e-06	yes	up	hypothetical protein CICLE_v10002041mg [Citrus clementina]	_	SubName: Full=Chromosome chr18 scaffold_1, whole genome shotgun sequence;	_	AT4G19390	-	Uncharacterised protein family (UPF0114)
Cg9g024520	0.801517	0.867516	0.746234	5.47064	8.04482	6.50336	0.318548	0.328583	0.301364	2.17767	3.31804	2.65603	0.32	2.71	2.76	0.00136	0.00394	yes	up	_	_	_	_	_	_	_
Cg1g013600	7.21366	16.4828	8.9548	125.825	157.321	90.1179	0.0819055	0.186803	0.10173	1.41093	1.77751	1.02425	0.12	1.41	2.75	1.08e-21	1.88e-20	yes	up	PREDICTED: putative leucine-rich repeat receptor-like protein kinase At2g19210-like isoform X1 [Citrus sinensis]	RecName: Full=Putative leucine-rich repeat receptor-like protein kinase At2g19210; Flags: Precursor [Arabidopsis thaliana]	SubName: Full=Chromosome chr9 scaffold_7, whole genome shotgun sequence;	_	AT4G29990	-	Leucine-rich repeat transmembrane protein kinase protein
Cg1g026480	6.41214	23.4229	22.387	160.472	116.203	110.557	0.251799	0.913909	0.880793	6.30266	4.5833	4.3563	0.68	5.1	2.74	1.85e-15	2e-14	yes	up	hypothetical protein CISIN_1g039390mg, partial [Citrus sinensis]	RecName: Full=Ethylene-responsive transcription factor ABR1; AltName: Full=Protein ABA REPRESSOR 1 [Arabidopsis thaliana]	_	_	AT5G64750	ABR1	Ethylene-responsive transcription factor ABR1
Cg5g034050	112.212	129.26	85.8169	747.655	758.001	715.369	3.19165	3.65945	2.44425	21.2681	21.6285	20.3975	3.1	21.11	2.73	4.53e-45	3.25e-43	yes	up	hypothetical protein CICLE_v10021622mg [Citrus clementina]	RecName: Full=Ethylene-responsive transcription factor 1B; Short=AtERF1B; AltName: Full=Ethylene-responsive element-binding factor 1B; Short=EREBP-1B [Arabidopsis	AP2/ERF domain-containing transcription factor	ERF1	AT3G23240	ERF1B	Ethylene-responsive transcription factor 1B
Cg8g011700	0	0.867516	2.2387	21.8826	25.9222	14.8648	0	0.0340675	0.088654	0.865051	1.02912	0.589548	0.04	0.83	2.73	4.26e-11	3.14e-10	yes	up	_	RecName: Full=Wall-associated receptor kinase 3; Flags: Precursor [Arabidopsis thaliana]	hypothetical protein	IRAK1	AT1G21230	WAK5	Wall-associated receptor kinase 5
CgUng002370	0	0	1.49247	4.55887	6.25709	1.8581	0	0	0.807966	2.42554	3.47491	1.01922	0.26	2.32	2.73	0.00398	0.0105	yes	up	_	_	_	_	_	_	_
Cg2g029280	452.857	817.2	663.402	4438.51	3968.78	4362.82	8.89278	15.9951	13.0377	87.1676	78.1074	85.8182	12.64	83.72	2.72	3.43e-41	1.97e-39	yes	up	hypothetical protein CISIN_1g006910mg [Citrus sinensis]	RecName: Full=MACPF domain-containing protein At1g14780 [Arabidopsis thaliana]	hypothetical protein	_	AT1G14780	-	MACPF domain-containing protein At1g14780
Cg9g004770	927.355	773.824	244.018	5323.85	2547.53	4984.36	29.7714	24.7123	7.84606	170.938	82.0791	160.462	20.89	138.04	2.72	2.47e-12	2.05e-11	yes	up	_	RecName: Full=Basic 7S globulin; AltName: Full=SBg7S; Short=Bg; Contains: RecName: Full=Basic 7S globulin high kDa subunit; Contains: RecName: Full=Basic 7S globuli	_	_	AT1G03220	-	Eukaryotic aspartyl protease family protein
Cg7g008410	5.61062	6.07261	8.20857	50.1476	53.6322	32.5168	1.07197	1.12697	1.5828	9.59135	10.4649	6.31337	1.26	8.82	2.72	7.36e-12	5.82e-11	yes	up	_	_	_	_	_	_	_
Cg8g013710	16.8319	4.33758	8.9548	110.325	73.2973	46.4525	0.843864	0.21569	0.450042	5.53231	3.69546	2.33906	0.5	3.89	2.72	2.68e-10	1.83e-09	yes	up	_	RecName: Full=Transcription factor DIVARICATA	SubName: Full=Chromosome undetermined scaffold_87, whole genome shotgun sequence;	_	AT5G04760	-	Duplicated homeodomain-like superfamily protein
Cg2g034500	0	0	0	2.73532	9.83256	6.50336	0	0	0	0.240467	0.872635	0.575887	0	0.56	2.72	2.01e-05	7.95e-05	yes	up	hypothetical protein CICLE_v10032588mg [Citrus clementina]	RecName: Full=Somatic embryogenesis receptor kinase 4; Short=AtSERK4; AltName: Full=Protein BAK1-like 1; Short=AtBKK1; AltName: Full=Somatic embryogenesis recepto	_	_	AT4G33430	BAK1	BRASSINOSTEROID INSENSITIVE 1-associated receptor kinase 1
Cg9g010260	448.048	660.18	479.828	3569.59	3365.42	3514.6	8.86131	13.0145	9.49894	70.6039	66.7073	69.6296	10.47	68.99	2.71	6.78e-54	8.25e-52	yes	up	_	RecName: Full=Ammonium transporter 1 member 1; Short=AtAMT1;1 [Arabidopsis thaliana]	ammonium transporter	amt, AMT, MEP	AT4G13510	AMT1-1	Ammonium transporter 1 member 1
Cg2g042990	51.2971	121.452	68.6535	604.506	548.836	574.154	0.793561	1.77004	1.03452	8.79086	8.00868	8.38003	1.2	8.4	2.71	2.34e-26	5.53e-25	yes	up	hypothetical protein CISIN_1g002454mg [Citrus sinensis]	RecName: Full=Glutamate receptor 2.8; AltName: Full=Ligand-gated ion channel 2.8; Flags: Precursor [Arabidopsis thaliana]	_	GRIP	AT2G29120	GLR2	Glutamate receptor 2
Cg1g017900	0	0.867516	0	10.9413	19.6651	15.7939	0	0.0352064	0	0.447085	0.807104	0.647551	0.01	0.63	2.71	3.49e-10	2.36e-09	yes	up	PREDICTED: hyoscyamine 6-dioxygenase-like [Citrus sinensis]	RecName: Full=Naringenin,2-oxoglutarate 3-dioxygenase; AltName: Full=FHT; AltName: Full=Flavanone-3-hydroxylase; Short=F3H	hypothetical protein	_	AT4G10490	-	2-oxoglutarate (2OG) and Fe(II)-dependent oxygenase superfamily protein
Cg9g017540	0	0	0	2.73532	0.893869	26.9425	0	0	0	0.150876	0.0495983	1.49289	0	0.55	2.71	0.000268	0.000884	yes	up	_	_	_	_	AT5G04010	NSFBX	Probable F-box protein At5g04010
Cg9g005770	59.3123	55.521	50.7439	258.944	362.911	480.319	3.9316	3.6407	3.37447	17.1694	24.2356	32.0226	3.65	24.33	2.7	5.37e-24	1.09e-22	yes	up	_	RecName: Full=Putative ribosomal-protein-alanine acetyltransferase [Bacillus subtilis subsp. subtilis str. 168]	SubName: Full=Chromosome chr5 scaffold_2, whole genome shotgun sequence;	_	AT2G32030	-	Acyl-CoA N-acyltransferases (NAT) superfamily protein
Cg2g001340	32.0607	46.8459	34.3268	325.503	257.434	158.868	3.03721	4.37006	3.26687	30.8487	24.6483	15.1745	3.56	23.7	2.7	2.37e-18	3.19e-17	yes	up	hypothetical protein CICLE_v10017204mg [Citrus clementina]	_	hypothetical protein	_	AT1G05575	-	unknown protein; FUNCTIONS IN: molecular_function unknown; INVOLVED IN: anaerobic respiration; LOCATED IN: endomembrane system; EXPRESSED IN: 17 plant structures; EXPRESSED DURING: 9 growth stages; BEST Arabidopsis thaliana protein match is: unknown //in (TAIR:AT2G31945); Has 63 Blast hits to 63 proteins in 10 species: Archae - 0; Bacteria - 0; Metazoa - 0; Fungi - 0; Plants - 63; Viruses - 0; Ot…
Cg1g005060	55.3047	209.939	62.6836	963.745	790.181	412.499	1.69053	6.38531	1.91893	29.4633	24.2367	12.6426	3.35	22.27	2.7	7.87e-10	5.13e-09	yes	up	hypothetical protein CICLE_v10025492mg [Citrus clementina]	RecName: Full=Aldehyde dehydrogenase family 3 member F1 [Arabidopsis thaliana]	SubName: Full=Chromosome chr4 scaffold_83, whole genome shotgun sequence;	E1.2.1.3	AT4G36250	ALDH3F1	Aldehyde dehydrogenase family 3 member F1
Cg2g045420	577.092	976.823	743.249	5233.58	4864.44	4835.71	10.1818	17.4474	13.1854	92.829	86.4037	85.9306	13.61	88.46	2.69	2.54e-45	1.86e-43	yes	up	PREDICTED: probable WRKY transcription factor 31-like [Citrus sinensis]	RecName: Full=Probable WRKY transcription factor 42; AltName: Full=WRKY DNA-binding protein 42 [Arabidopsis thaliana]	hypothetical protein	_	AT4G22070	WRKY31	Probable WRKY transcription factor 31
Cg7g008310	196.372	367.827	355.207	2337.79	1911.99	1642.56	14.6126	27.0409	26.5276	174.017	143.47	123.021	22.69	147.33	2.69	4.61e-31	1.46e-29	yes	up	_	RecName: Full=Germin-like protein subfamily 1 member 15; Flags: Precursor [Arabidopsis thaliana]	SubName: Full=Chromosome chr14 scaffold_27, whole genome shotgun sequence;	_	AT5G39150	-	Germin-like protein subfamily 1 member 17
Cg7g004490	16.8319	22.5554	26.8644	162.296	210.059	81.7565	0.850893	1.13085	1.3614	8.20624	10.6794	4.15118	1.11	7.71	2.69	2.8e-13	2.5e-12	yes	up	_	RecName: Full=Probable mediator of RNA polymerase II transcription subunit 37e; AltName: Full=Heat shock 70 kDa protein 1; AltName: Full=Heat shock cognate 70 kDa	_	HSPA1_8	AT5G02500	MED37E	Probable mediator of RNA polymerase II transcription subunit 37e
Cg6g018200	185.952	235.097	144.769	1178.01	1110.19	1393.58	6.48415	8.15119	5.05665	41.0834	38.8636	48.7413	6.58	42.83	2.68	1.63e-41	9.51e-40	yes	up	hypothetical protein CICLE_v10012265mg [Citrus clementina]	RecName: Full=Protein ODORANT1; AltName: Full=MYB-like protein ODO1	hypothetical protein	MYBP	AT5G16600	MYB43	myb domain protein 43
Cg8g006050	35.2668	29.4955	37.3117	218.826	271.736	189.526	1.78779	1.48289	1.89611	11.0954	13.8537	9.6501	1.72	11.54	2.68	7.7e-26	1.77e-24	yes	up	_	RecName: Full=Calmodulin-like protein 1 [Arabidopsis thaliana]	hypothetical protein	_	AT2G15680	CML1	Calmodulin-like protein 1
Cg5g003780	164.311	652.372	430.577	3190.3	2272.22	2449.91	12.0061	47.1036	31.5737	233.186	167.396	180.154	30.22	194.14	2.68	4.32e-14	4.16e-13	yes	up	hypothetical protein CICLE_v10022128mg [Citrus clementina]	RecName: Full=Germin-like protein subfamily T member 2; Flags: Precursor [Arabidopsis thaliana]	_	_	AT1G18980	-	Germin-like protein subfamily T member 2
Cg7g001340	1.60303	14.7478	6.7161	82.0596	127.823	53.885	0.0223902	0.205517	0.0938698	1.14623	1.78815	0.753543	0.11	1.23	2.68	2.98e-12	2.45e-11	yes	up	hypothetical protein CICLE_v10010776mg, partial [Citrus clementina]	RecName: Full=Probable leucine-rich repeat receptor-like protein kinase At1g35710; Flags: Precursor [Arabidopsis thaliana]	_	_	AT2G34930	-	disease resistance family protein / LRR family protein
Cg9g002250	9.61821	13.8803	24.6257	129.472	58.9954	136.57	0.732175	1.04358	1.88154	9.85913	4.52949	10.4653	1.21	8.29	2.68	5.95e-11	4.32e-10	yes	up	_	_	_	_	_	_	_
Cg4g020830	35.2668	93.6917	54.4751	524.27	377.213	298.225	1.3528	3.57146	2.09351	20.1139	14.5319	11.4778	2.34	15.46	2.67	1.35e-16	1.59e-15	yes	up	hypothetical protein CICLE_v10008785mg [Citrus clementina]	RecName: Full=Plant intracellular Ras-group-related LRR protein 6 [Arabidopsis thaliana]	SubName: Full=Chromosome chr11 scaffold_56, whole genome shotgun sequence;	_	AT2G19330	PIRL6	Plant intracellular Ras-group-related LRR protein 6
Cg2g028420	7.21366	19.0854	6.7161	61.0888	31.2854	142.145	0.486131	1.2721	0.454083	4.118	2.12434	9.63547	0.74	5.25	2.67	8.77e-07	4.12e-06	yes	up	hypothetical protein CICLE_v10015566mg [Citrus clementina]	RecName: Full=G-type lectin S-receptor-like serine/threonine-protein kinase At5g35370; Flags: Precursor [Arabidopsis thaliana]	_	_	AT1G78830	-	Curculin-like (mannose-binding) lectin family protein
Cg2g024430	0	0.867516	0	5.47064	13.408	7.43241	0	0.0661804	0	0.422771	1.04485	0.578054	0.02	0.68	2.67	1.62e-05	6.49e-05	yes	up	hypothetical protein CISIN_1g036424mg, partial [Citrus sinensis]	RecName: Full=Probable inactive leucine-rich repeat receptor-like protein kinase At1g66830; Flags: Precursor [Arabidopsis thaliana]	_	_	AT5G49290	ATRLP56	receptor like protein 56
Cg9g000790	0	0.867516	2.2387	15.5002	7.15096	4.64525	0	0.160996	0.431673	2.9646	1.39533	0.90191	0.2	1.77	2.67	0.000198	0.000667	yes	up	_	_	hypothetical protein	_	AT5G49600	-	Protein of unknown function, DUF538
Cg8g005770	41.6789	38.1707	22.387	298.15	208.272	197.888	1.08311	0.987735	0.582507	7.74893	5.42814	5.15414	0.89	6.14	2.66	1.22e-21	2.1e-20	yes	up	_	RecName: Full=Cytochrome P450 82C4 [Arabidopsis thaliana]	SubName: Full=Chromosome chr3 scaffold_8, whole genome shotgun sequence;	_	AT4G31940	CYP82C4	Cytochrome P450 82C4
Cg9g007440	15.2288	14.7478	13.4322	108.501	97.4318	70.6079	3.002	2.82172	2.67295	21.4118	19.6265	14.1504	2.83	18.46	2.66	1.49e-16	1.75e-15	yes	up	_	_	_	_	AT2G31335	-	unknown protein; BEST Arabidopsis thaliana protein match is: unknown protein (TAIR:AT1G06135); Has 16 Blast hits to 16 proteins in 2 species: Archae - 0; Bacteria - 0; Metazoa - 0; Fungi - 0; Plants - 16; Viruses - 0; Other Eukaryotes - 0 (source: //BLink)
Cg5g039260	2.40455	7.80765	3.73117	12.7648	19.6651	96.6213	0.0979085	0.315802	0.152226	0.519849	0.804384	3.94815	0.19	1.73	2.66	3.52e-05	0.000134	yes	up	hypothetical protein CICLE_v10020833mg [Citrus clementina]	_	_	_	AT1G48300	-	unknown protein; FUNCTIONS IN: molecular_function unknown; INVOLVED IN: biological_process unknown; LOCATED IN: endomembrane system; EXPRESSED IN: 24 plant structures; EXPRESSED DURING: 15 growth stages; Has 96 Blast hits to 87 proteins in 37 specie //hae - 0; Bacteria - 2; Metazoa - 12; Fungi - 2; Plants - 65; Viruses - 0; Other Eukaryotes - 15 (source: NCBI BLink)
Cg8g011870	0	0.867516	0	2.73532	8.04482	4.64525	0	0.13288	0	0.429787	1.28534	0.739184	0.04	0.81	2.66	0.000886	0.00267	yes	up	_	RecName: Full=Wall-associated receptor kinase-like 2; Flags: Precursor [Arabidopsis thaliana]	_	_	AT1G16130	WAKL2	Wall-associated receptor kinase-like 2
Cg3g002390	240.455	269.798	238.795	1173.45	1709.08	1845.1	11.5314	12.8375	11.4784	56.2861	82.4028	88.8533	11.95	75.52	2.65	8.8e-41	4.96e-39	yes	up	hypothetical protein CICLE_v10002084mg [Citrus clementina]	_	_	_	AT3G17380	-	TRAF-like family protein
Cg1g004060	42.4804	100.632	69.3997	507.858	443.359	457.093	0.888405	2.09735	1.45285	10.6219	9.29382	9.57668	1.48	9.84	2.65	1.64e-24	3.45e-23	yes	up	hypothetical protein CISIN_1g015428mg [Citrus sinensis]	_	_	_	AT5G07610	-	F-box protein At5g07610
Cg4g011120	474.498	903.952	511.17	4261.63	3798.05	3739.43	10.6577	20.2292	11.4939	95.7301	85.523	84.1554	14.15	88.59	2.64	1.49e-31	4.89e-30	yes	up	hypothetical protein CISIN_1g010345mg [Citrus sinensis]	RecName: Full=MATE efflux family protein 5; AltName: Full=Protein DETOXIFICATION 1-like 1; AltName: Full=Protein DTX3 [Arabidopsis thaliana]	SubName: Full=Chromosome chr17 scaffold_16, whole genome shotgun sequence;	TC.MATE, SLC47A, norM, mdtK, dinF	AT5G52450	-	MATE efflux family protein
Cg5g007200	0.801517	2.60255	1.49247	15.5002	18.7713	12.0777	0.076527	0.24466	0.143159	1.48054	1.81155	1.16276	0.15	1.49	2.64	1.94e-07	9.8e-07	yes	up	_	_	_	_	_	_	_
Cg6g012880	869.646	1526.83	1513.36	8808.65	7509.4	7910.87	17.9807	31.4617	31.3214	182.142	155.623	163.857	26.88	167.4	2.63	1.6e-35	6.61e-34	yes	up	hypothetical protein CISIN_1g006446mg [Citrus sinensis]	RecName: Full=Probable L-type lectin-domain containing receptor kinase S.5; Short=LecRK-S.5; Flags: Precursor [Arabidopsis thaliana]	SubName: Full=Chromosome chr18 scaffold_24, whole genome shotgun sequence;	_	AT5G06740	LECRKS5	Probable L-type lectin-domain containing receptor kinase S
Cg4g013360	1356.17	2331.02	1487.24	9036.59	11110.8	11739.5	11.1378	19.0042	12.1851	74.8513	92.5202	96.3323	14.13	87.69	2.63	1.07e-34	4.24e-33	yes	up	PREDICTED: ABC transporter C family member 3-like [Citrus sinensis]	RecName: Full=ABC transporter C family member 3; Short=ABC transporter ABCC.3; Short=AtABCC3; AltName: Full=ATP-energized glutathione S-conjugate pump 3; AltName: F	multidrug resistance protein ABC transporter family	_	AT3G13080	ABCC3	ABC transporter C family member 3
Cg5g022560	181.143	258.52	123.129	1355.81	1035.99	1138.09	4.75488	6.75687	3.23616	35.5931	27.2742	29.9422	4.93	31	2.63	1.08e-28	2.97e-27	yes	up	PREDICTED: transcription factor MYB108-like [Citrus sinensis]	RecName: Full=Transcription factor MYB108; AltName: Full=Myb-related protein 108; Short=AtMYB108; AltName: Full=Protein BOTRYTIS-SUSCEPTIBLE 1 [Arabidopsis thalian	SubName: Full=Chromosome chr17 scaffold_16, whole genome shotgun sequence;	MYBP	AT1G68320	MYB62	myb domain protein 62
Cg4g022450	19.2364	68.5338	54.4751	359.239	328.05	293.58	0.279621	0.993837	0.792408	5.22222	4.7763	4.27286	0.69	4.77	2.63	7.57e-17	9.15e-16	yes	up	hypothetical protein CICLE_v10007399mg [Citrus clementina]	RecName: Full=Glutamate receptor 2.8; AltName: Full=Ligand-gated ion channel 2.8; Flags: Precursor [Arabidopsis thaliana]	_	GRIP	AT2G29110	GLR2	Glutamate receptor 2
Cg5g034090	0	0	0	10.0295	4.46935	9.29051	0	0	0	0.65429	0.293623	0.609354	0	0.52	2.63	3.18e-06	1.4e-05	yes	up	hypothetical protein CICLE_v10023393mg [Citrus clementina]	RecName: Full=Ethylene-responsive transcription factor ERF098 [Arabidopsis thaliana]	_	_	AT3G23230	ERF098	Ethylene-responsive transcription factor ERF098
Cg3g008470	2336.42	3666.12	2114.08	15109.9	18620.2	16086.5	50.7266	79.3135	45.9476	328.085	405.25	349.916	58.78	360.79	2.62	1.3e-35	5.41e-34	yes	up	PREDICTED: cytochrome P450 82A3-like [Citrus sinensis]	RecName: Full=Cytochrome P450 82C4 [Arabidopsis thaliana]	_	_	AT4G31940	CYP82C4	Cytochrome P450 82C4
Cg1g019950	225.226	282.81	155.217	1051.28	1621.48	1539.44	3.40575	4.26592	2.34882	15.8978	24.5606	23.3091	3.35	21.18	2.62	1.43e-29	4.13e-28	yes	up	PREDICTED: ankyrin repeat-containing protein At3g12360-like isoform X1 [Citrus PREDICTED: ankyrin repeat-containing protein	RecName: Full=Serine/threonine-protein phosphatase 6 regulatory ankyrin repeat subunit B; Short=PP6-ARS-B; Short=Serine/threonine-protein phosphatase 6 regulatory	_	_	AT1G10340	-	Ankyrin repeat family protein
Cg2g009690	138.662	144.875	105.965	760.419	559.562	1114.86	5.88284	6.10392	4.50489	32.2671	23.8528	47.4732	5.51	34.41	2.62	8.48e-25	1.83e-23	yes	up	PREDICTED: ethylene-responsive transcription factor ERF113-like [Citrus sinensis]	RecName: Full=Ethylene-responsive transcription factor ERF113 [Arabidopsis thaliana]	_	_	AT5G13330	ERF113	Ethylene-responsive transcription factor ERF113
Cg2g014280	19.2364	15.6153	19.4021	105.766	120.672	138.429	0.953911	0.768094	0.964443	5.24592	6.01735	6.89414	0.89	6.04	2.62	3.82e-21	6.31e-20	yes	up	hypothetical protein CISIN_1g045712mg, partial [Citrus sinensis]	_	_	_	AT1G65690	-	Late embryogenesis abundant (LEA) hydroxyproline-rich glycoprotein family
Cg3g004160	12.8243	21.6879	8.9548	109.413	105.477	91.976	0.475889	0.799933	0.332897	4.06078	3.93037	3.4241	0.54	3.81	2.62	6.29e-18	8.23e-17	yes	up	hypothetical protein CICLE_v10008474mg [Citrus clementina]	RecName: Full=Probable LRR receptor-like serine/threonine-protein kinase At4g08850; Flags: Precursor [Arabidopsis thaliana]	SubName: Full=Chromosome undetermined scaffold_60, whole genome shotgun sequence;	_	AT4G08850	-	Probable LRR receptor-like serine/threonine-protein kinase At4g08850
Cg8g011610	9.61821	19.0854	9.70104	81.1479	95.644	95.6923	0.405226	0.798567	0.409551	3.41947	4.04865	4.04639	0.54	3.83	2.62	9.88e-18	1.27e-16	yes	up	_	RecName: Full=Wall-associated receptor kinase-like 2; Flags: Precursor [Arabidopsis thaliana]	SubName: Full=Chromosome chr3 scaffold_158, whole genome shotgun sequence;	_	AT1G16130	WAKL2	Wall-associated receptor kinase-like 2
Cg5g022000	36.0683	28.628	15.6709	151.354	286.038	164.442	0.531286	0.420675	0.230998	2.22959	4.2203	2.42533	0.4	2.95	2.62	1.48e-16	1.74e-15	yes	up	PREDICTED: probable LRR receptor-like serine/threonine-protein kinase At3g47570-like [Citrus sinensis]	RecName: Full=Putative receptor-like protein kinase At3g47110; Flags: Precursor [Arabidopsis thaliana]	hypothetical protein	_	AT3G47570	-	Probable LRR receptor-like serine/threonine-protein kinase At3g47570
Cg2g018890	7.21366	6.94013	2.98493	58.3535	36.6486	37.162	0.39481	0.376459	0.163803	3.19449	2.01816	2.04361	0.31	2.43	2.62	6.08e-12	4.85e-11	yes	up	hypothetical protein CICLE_v10017273mg [Citrus clementina]	_	_	_	_	_	_
Cg4g009460	13.6258	27.7605	7.46234	134.031	192.182	61.3174	0.239563	0.486669	0.131311	2.35665	3.38551	1.0797	0.29	2.28	2.62	1.11e-09	7.1e-09	yes	up	hypothetical protein CICLE_v10010435mg, partial [Citrus clementina]	_	_	_	AT4G21700	-	Protein of unknown function (DUF2921)
Cg7g022240	102.594	188.251	123.875	890.803	861.69	786.906	5.90808	10.7393	7.15351	51.3112	49.9434	45.5427	7.94	48.99	2.61	1.07e-32	3.71e-31	yes	up	_	RecName: Full=Protein TIFY 9; AltName: Full=Jasmonate ZIM domain-containing protein 10; AltName: Full=Protein JASMONATE-ASSOCIATED 1; AltName: Full=Protein JAZ10 [A	hypothetical protein	JAZ	AT5G13220	TIFY9	Protein TIFY 9
Cg1g028250	21.641	23.4229	9.70104	105.766	191.288	128.209	0.372041	0.401543	0.166914	1.81841	3.29486	2.20739	0.31	2.43	2.61	1.17e-16	1.38e-15	yes	up	hypothetical protein CICLE_v10027429mg [Citrus clementina]	_	_	_	AT5G45540	-	Protein of unknown function (DUF594)
Cg9g018300	131.449	248.11	138.053	1352.16	1527.62	285.219	4.05552	7.61624	4.26566	41.7231	47.294	8.8233	5.32	32.9	2.61	1.2e-08	6.89e-08	yes	up	_	RecName: Full=Glucan endo-1,3-beta-glucosidase, basic isoform; AltName: Full=(1-)3)-beta-glucan endohydrolase; Short=(1-)3)-beta-glucanase; AltName: Full=Beta-1,3-en	SubName: Full=Chromosome chr8 scaffold_34, whole genome shotgun sequence;	_	AT3G57240	BG3	beta-1,3-glucanase 3
Cg2g003690	1520.48	1844.34	1508.14	10319.5	9183.61	10008.7	44.8221	54.1075	44.5219	304.245	271.618	295.801	47.85	290.67	2.6	6.33e-61	1.13e-58	yes	up	PREDICTED: cinnamoyl-CoA reductase 1-like [Citrus sinensis]	RecName: Full=Cinnamoyl-CoA reductase 1; Short=AtCCR1; AltName: Full=Protein IRREGULAR XYLEM 4 [Arabidopsis thaliana]	cinnamoyl CoA reductase-like protein (EC:1.1.1.195)	_	AT5G19440	-	NAD(P)-binding Rossmann-fold superfamily protein
Cg3g017600	440.033	635.889	677.58	3346.21	3570.11	3737.57	11.6007	16.692	17.8861	88.2273	94.3983	98.7606	15.37	93.69	2.6	3.4e-46	2.66e-44	yes	up	hypothetical protein CICLE_v10001753mg [Citrus clementina]	_	hypothetical protein	_	AT1G31130	-	unknown protein; FUNCTIONS IN: molecular_function unknown; INVOLVED IN: biological_process unknown; LOCATED IN: cellular_component unknown; EXPRESSED IN: 23 plant structures; EXPRESSED DURING: 13 growth stages; BEST Arabidopsis thaliana protein matc //unknown protein (TAIR:AT4G19950); Has 246 Blast hits to 244 proteins in 29 species: Archae - 2; Bacteria - 16; Metazoa - 0; Fungi - 0; Plants - 222…
Cg6g018900	72.1366	73.7389	55.2213	552.535	362.911	307.516	5.17747	5.23087	3.97724	39.6694	26.2579	22.2095	4.8	29.55	2.6	1.2e-22	2.23e-21	yes	up	hypothetical protein CICLE_v10012971mg [Citrus clementina]	_	_	_	AT2G01300	-	unknown protein; BEST Arabidopsis thaliana protein match is: unknown protein (TAIR:AT1G15010); Has 73 Blast hits to 73 proteins in 12 species: Archae - 0; Bacteria - 0; Metazoa - 0; Fungi - 0; Plants - 73; Viruses - 0; Other Eukaryotes - 0 (source // BLink)
Cg3g000770	203.585	365.224	219.393	1004.77	2455.46	1380.57	4.60971	8.23903	4.97308	22.7529	55.7391	31.3212	5.95	36.49	2.6	2.76e-17	3.43e-16	yes	up	hypothetical protein CISIN_1g010097mg [Citrus sinensis]	RecName: Full=Ent-kaurene oxidase, chloroplastic; Short=AtKO1; AltName: Full=Cytochrome P450 701A3 [Arabidopsis thaliana]	cytochrome P450 ent-kaurene oxidase	GA3, CYP701	AT5G25900	KO	Ent-kaurene oxidase, chloroplastic
Cg8g010040	443.239	916.097	561.914	5661.2	3696.15	2224.15	9.43208	19.4266	11.9698	120.481	78.8412	47.4171	13.63	82.95	2.6	2.5e-16	2.89e-15	yes	up	_	RecName: Full=Probable low-specificity L-threonine aldolase 1; AltName: Full=Threonine aldolase 1 [Arabidopsis thaliana]	SubName: Full=Chromosome chr14 scaffold_128, whole genome shotgun sequence;	ltaE	AT1G08630	THA1	Probable low-specificity L-threonine aldolase 1
Cg2g024980	17.6334	62.4612	32.8343	219.737	308.385	261.063	0.26293	0.929082	0.489944	3.2767	4.60599	3.89774	0.56	3.92	2.6	3.68e-16	4.19e-15	yes	up	PREDICTED: LRR receptor-like serine/threonine-protein kinase GSO1-like [Citrus sinensis]	RecName: Full=Receptor-like protein 12; Short=AtRLP12; Flags: Precursor [Arabidopsis thaliana]	_	_	AT2G34930	-	disease resistance family protein / LRR family protein
Cg7g001430	19.2364	50.3159	25.3719	221.561	277.1	151.435	0.377783	0.984977	0.498752	4.35159	5.45391	2.9791	0.62	4.27	2.6	2.91e-15	3.1e-14	yes	up	hypothetical protein CISIN_1g045210mg, partial [Citrus sinensis]	RecName: Full=LRR receptor-like serine/threonine-protein kinase RCH1; AltName: Full=Protein ROOT CLAVATA-HOMOLOG1 1; Flags: Precursor [Arabidopsis thaliana]	_	_	AT2G34930	-	disease resistance family protein / LRR family protein
Cg5g007420	8.81669	16.4828	5.22364	71.1184	78.6605	58.5302	0.532122	0.985051	0.31619	4.29342	4.77975	3.55113	0.61	4.21	2.6	2.96e-14	2.89e-13	yes	up	hypothetical protein CISIN_1g025837mg [Citrus sinensis]	RecName: Full=Expansin-like B1; Short=At-EXPR1; Short=AtEXLB1; Short=AtEXPR1; AltName: Full=Ath-ExpBeta-3.1; Flags: Precursor [Arabidopsis thaliana]	expansin-related protein 1 precursor	_	AT4G17030	EXLB1	Expansin-like B1
Cg8g002350	0.801517	0	0	3.6471	2.68161	3.7162	0.229474	0	0	1.04577	0.790722	1.08774	0.08	0.97	2.6	0.00975	0.0236	yes	up	_	RecName: Full=Pathogenesis-related protein 1; Short=PR-1; Flags: Precursor [Arabidopsis thaliana]	annotation not avaliable	PR1	AT2G14610	PR1	Pathogenesis-related protein 1
Cg8g002730	131.449	168.298	162.679	933.656	848.282	988.51	14.5731	18.327	18.1328	103.562	95.2227	110.652	17	103.09	2.59	2.77e-46	2.18e-44	yes	up	_	_	hypothetical protein	_	AT3G19660	-	unknown protein; Has 16 Blast hits to 16 proteins in 6 species: Archae - 0; Bacteria - 0; Metazoa - 0; Fungi - 0; Plants - 16; Viruses - 0; Other Eukaryotes - 0 (source: NCBI BLink)
Cg6g008040	16.0303	28.628	20.1483	191.472	130.505	107.77	0.541857	0.962346	0.68217	6.47309	4.42805	3.65354	0.73	4.88	2.59	1.99e-16	2.32e-15	yes	up	hypothetical protein CICLE_v10031100mg [Citrus clementina]	_	SubName: Full=Chromosome undetermined scaffold_108, whole genome shotgun sequence;	_	AT3G03560	-	unknown protein; LOCATED IN: plasma membrane; EXPRESSED IN: 22 plant structures; EXPRESSED DURING: 13 growth stages; BEST Arabidopsis thaliana protein match is: unknown protein (TAIR:AT5G23490); Has 157 Blast hits to 146 proteins in 38 species: Ar // 3; Bacteria - 14; Metazoa - 8; Fungi - 0; Plants - 120; Viruses - 0; Other Eukaryotes - 12 (source: NCBI BLink)
Cg4g023800	3.20607	6.07261	2.98493	41.0298	22.3467	43.6654	0.144254	0.271228	0.134597	1.84645	1.01055	1.97237	0.18	1.61	2.59	1.33e-10	9.38e-10	yes	up	PREDICTED: uncharacterized protein LOC102626092 [Citrus sinensis]	_	_	_	_	_	_
Cg2g030010	2.40455	5.2051	0	32.8239	21.4529	18.581	0.131406	0.281924	0	1.79421	1.17958	1.02026	0.14	1.34	2.59	2.97e-09	1.81e-08	yes	up	PREDICTED: probable disease resistance protein At4g27220-like [Citrus sinensis]	_	_	_	_	_	_
Cg2g016000	193.967	217.747	144.023	1125.13	957.334	1241.21	13.8398	15.3567	10.3119	80.3041	68.8561	89.1132	13.2	79.36	2.58	2.08e-39	1.08e-37	yes	up	hypothetical protein CICLE_v10022922mg [Citrus clementina]	_	_	_	AT3G59880	-	unknown protein; FUNCTIONS IN: molecular_function unknown; INVOLVED IN: biological_process unknown; LOCATED IN: plasma membrane; BEST Arabidopsis thaliana protein match is: unknown protein (TAIR:AT2G44010); Has 20 Blast hits to 20 proteins in 7 sp // Archae - 0; Bacteria - 0; Metazoa - 0; Fungi - 0; Plants - 20; Viruses - 0; Other Eukaryotes - 0 (source: NCBI BLink)
Cg5g006050	790.296	1461.76	1059.65	6527.39	7625.6	5524.14	13.9756	25.7751	18.755	115.439	135.118	97.8389	19.51	116.26	2.57	1.32e-31	4.38e-30	yes	up	PREDICTED: leucine-rich repeat receptor-like serine/threonine/tyrosine-protein kinase SOBIR1-like [Citrus sinensis]	RecName: Full=Leucine-rich repeat receptor-like serine/threonine/tyrosine-protein kinase SOBIR1; AltName: Full=Protein EVERSHED; AltName: Full=Protein SUPPRESSOR O	hypothetical protein	_	AT2G31880	SOBIR1	Leucine-rich repeat receptor-like serine/threonine/tyrosine-protein kinase SOBIR1
Cg4g001710	16.0303	25.158	24.6257	103.03	139.444	128.209	15.9053	23.1626	25.0039	102.134	146.912	132.576	21.33	126.88	2.57	3.25e-17	4.02e-16	yes	up	umbelliferone 8-geranyltransferase [Citrus limon]	_	_	HPT, HGGT, ubiA	AT2G18950	HPT1	Homogentisate phytyltransferase 1, chloroplastic
Cg9g004560	253.279	633.287	667.879	3016.15	2266.85	3989.34	7.7617	19.3099	20.4975	92.4414	69.706	122.578	15.82	94.67	2.57	1.1e-16	1.31e-15	yes	up	_	RecName: Full=Basic 7S globulin; AltName: Full=SBg7S; Short=Bg; Contains: RecName: Full=Basic 7S globulin high kDa subunit; Contains: RecName: Full=Basic 7S globuli	SubName: Full=Chromosome chr7 scaffold_31, whole genome shotgun sequence;	_	AT1G03220	-	Eukaryotic aspartyl protease family protein
Cg5g008920	53.7017	180.443	48.5052	906.303	600.68	196.959	1.58179	5.28942	1.43077	26.6986	17.7515	5.81629	2.78	16.95	2.57	8.49e-07	4e-06	yes	up	PREDICTED: UDP-glucuronate 4-epimerase 5-like [Citrus sinensis]	RecName: Full=UDP-glucuronate 4-epimerase 5; AltName: Full=UDP-glucuronic acid epimerase 5 [Arabidopsis thaliana]	annotation not avaliable	E5.1.3.6	AT4G12250	GAE5	UDP-glucuronate 4-epimerase 5
Cg1g008410	3.20607	0	0	10.0295	6.25709	15.7939	0.366579	0	0	1.14736	0.72467	1.82387	0.12	1.23	2.57	3.33e-05	0.000127	yes	up	PREDICTED: basic form of pathogenesis-related protein 1-like [Citrus sinensis]	RecName: Full=Basic form of pathogenesis-related protein 1; Short=PRP 1; Flags: Precursor [Nicotiana tabacum]	annotation not avaliable	PR1	AT4G33720	-	CAP (Cysteine-rich secretory proteins, Antigen 5, and Pathogenesis-related 1 protein) superfamily protein
Cg4g023470	0	0	0	2.73532	7.15096	7.43241	0	0	0	0.233699	0.616617	0.639502	0	0.49	2.57	6.3e-05	0.000231	yes	up	PREDICTED: glycine-rich cell wall structural protein 2-like [Citrus sinensis]	RecName: Full=Fibroin heavy chain; Short=Fib-H; AltName: Full=H-fibroin; Flags: Precursor	annotation not avaliable	_	AT4G30460	-	glycine-rich protein
Cg5g009930	32.8622	70.2688	61.1912	375.651	335.201	276.857	1.86297	3.94686	3.47851	21.301	19.1238	15.7726	3.09	18.78	2.56	1.84e-21	3.13e-20	yes	up	hypothetical protein CICLE_v10022388mg [Citrus clementina]	_	hypothetical protein	_	AT2G45760	BAP2	BON1-associated protein 2
Cg9g004550	165.113	417.275	420.876	1869.14	1473.99	2592.05	4.94744	12.4421	12.6295	56.0141	44.3151	77.8706	9.98	59.22	2.56	9.28e-17	1.11e-15	yes	up	_	RecName: Full=Basic 7S globulin; AltName: Full=SBg7S; Short=Bg; Contains: RecName: Full=Basic 7S globulin high kDa subunit; Contains: RecName: Full=Basic 7S globuli	SubName: Full=Chromosome chr7 scaffold_31, whole genome shotgun sequence;	_	AT1G03220	-	Eukaryotic aspartyl protease family protein
Cg5g031160	428.812	1334.24	514.901	4697.46	4182.42	4632.25	6.82129	21.1691	8.19707	74.7296	66.65	73.7889	12.1	71.74	2.56	7.85e-15	8.02e-14	yes	up	hypothetical protein CICLE_v10024612mg [Citrus clementina]	RecName: Full=Probable LRR receptor-like serine/threonine-protein kinase At4g08850; Flags: Precursor [Arabidopsis thaliana]	SubName: Full=Chromosome chr6 scaffold_3, whole genome shotgun sequence;	_	AT4G04220	AtRLP46	receptor like protein 46
Cg9g005270	5.61062	6.94013	11.9397	70.2066	42.0119	45.5235	0.503993	0.614376	1.07721	6.30901	3.81211	4.12136	0.73	4.77	2.56	3.16e-11	2.35e-10	yes	up	_	RecName: Full=Arogenate dehydrogenase 1, chloroplastic; AltName: Full=TYRATC; AltName: Full=TyrAAT1; Flags: Precursor [Arabidopsis thaliana]	hypothetical protein	TYRAAT	AT5G34930	TYRAAT1	Arogenate dehydrogenase 1, chloroplastic
Cg2g011250	1.60303	2.60255	0.746234	18.2355	7.15096	16.7229	0.178262	0.284256	0.083433	2.02886	0.805197	1.87769	0.18	1.57	2.56	1.88e-05	7.44e-05	yes	up	_	_	_	_	_	_	_
Cg2g038950	949.798	1080.93	1157.41	5447.85	5710.93	7628.44	13.5786	15.4171	16.5582	77.8891	81.7761	109.194	15.17	89.34	2.55	4.54e-47	3.71e-45	yes	up	PREDICTED: reticuline oxidase-like protein-like isoform X1 [Citrus sinensis]	RecName: Full=Reticuline oxidase-like protein; Flags: Precursor [Arabidopsis thaliana]	hypothetical protein	_	AT4G20840	-	FAD-binding Berberine family protein
Cg5g026360	109.006	162.226	152.232	881.685	796.438	877.953	1.84181	2.73345	2.57427	14.8984	13.4824	14.856	2.38	14.41	2.55	6.25e-41	3.55e-39	yes	up	PREDICTED: putative UPF0481 protein At3g02645-like [Citrus sinensis]	_	_	_	AT4G31980	-	unknown protein; CONTAINS InterPro DOMAIN/s: Protein of unknown function DUF247, plant (InterPro:IPR004158), Protein of unknown function DUF862, eukaryotic (InterPro:IPR008580); BEST Arabidopsis thaliana protein match is: Plant protein of unknown fu // (DUF247) (TAIR:AT5G11290); Has 1967 Blast hits to 1844 proteins in 183 species: Archae - 0; Bacteria - 6; Metazoa - 223; Fungi - 83; Plants - 1477…
Cg7g008280	349.462	548.27	570.123	3317.94	2588.65	2597.63	26.0045	40.3063	42.578	246.977	194.244	194.552	36.24	212.46	2.55	2.26e-36	9.77e-35	yes	up	_	RecName: Full=Germin-like protein subfamily 1 member 15; Flags: Precursor [Arabidopsis thaliana]	SubName: Full=Chromosome chr14 scaffold_27, whole genome shotgun sequence;	_	AT5G39150	-	Germin-like protein subfamily 1 member 17
Cg8g010240	31.2592	32.9656	34.3268	196.031	190.394	186.739	5.76501	5.91027	6.38724	36.1897	35.8365	34.9805	6.02	35.68	2.55	9.7e-26	2.21e-24	yes	up	_	_	_	_	AT4G15160	DL3625W	Bifunctional inhibitor/lipid-transfer protein/seed storage 2S albumin superfamily protein
Cg4g012270	0	0	0	10.0295	9.83256	7.43241	0	0	0	0.533808	0.526336	0.397322	0	0.49	2.55	1.74e-07	8.81e-07	yes	up	PREDICTED: myb-like protein A-like [Citrus sinensis]	_	_	_	AT4G26930	MYB97	myb domain protein 97
Cg5g004110	3.20607	4.33758	0	37.3827	36.6486	9.29051	0.116946	0.157279	0	1.36381	1.34229	0.339961	0.09	1.02	2.55	4.39e-07	2.13e-06	yes	up	hypothetical protein CICLE_v10005181mg [Citrus clementina]	RecName: Full=Glucan endo-1,3-beta-glucosidase, basic isoform; AltName: Full=(1-)3)-beta-glucan endohydrolase; Short=(1-)3)-beta-glucanase; AltName: Full=Beta-1,3-en	SubName: Full=Chromosome chr8 scaffold_34, whole genome shotgun sequence;	_	AT3G57270	BG1	beta-1,3-glucanase 1
Cg1g026650	0	0.867516	0	8.20596	1.78774	11.1486	0	0.076797	0	0.737417	0.162218	1.00931	0.03	0.63	2.55	0.000229	0.000763	yes	up	PREDICTED: tyrosine decarboxylase 3-like, partial [Citrus sinensis]	RecName: Full=Probable tyrosine decarboxylase 2 [Arabidopsis thaliana]	_	DDC	AT2G20340	ELI5	Tyrosine decarboxylase 1
Cg1g007330	1383.42	2704.05	1581.27	13285.5	9224.73	10417.4	21.2518	41.8635	24.396	206.076	142.753	161.697	29.22	170.65	2.54	7.77e-26	1.79e-24	yes	up	PREDICTED: phosphoenolpyruvate carboxykinase [ATP]	RecName: Full=Phosphoenolpyruvate carboxykinase [ATP]	_	E4.1.1.49, pckA	AT4G37870	PCKA	Phosphoenolpyruvate carboxykinase
Cg2g038260	49.6941	59.8586	35.073	365.621	311.96	253.631	0.759328	0.912356	0.536314	5.58708	4.77493	3.88063	0.74	4.76	2.54	3.53e-25	7.79e-24	yes	up	PREDICTED: uncharacterized protein LOC102614885 [Citrus sinensis]	_	SubName: Full=Chromosome undetermined scaffold_79, whole genome shotgun sequence;	_	AT5G60710	-	Zinc finger (C3HC4-type RING finger) family protein
CgUng002380	14.4273	18.2178	26.8644	103.03	127.823	133.783	0.935895	1.16934	1.74818	6.68541	8.3524	8.72754	1.28	7.9	2.54	1e-17	1.29e-16	yes	up	PREDICTED: transcription factor SPT20 homolog [Citrus sinensis]	_	_	_	_	_	_
Cg5g000530	1340.94	2639.85	1282.03	13272.7	11590.8	5265.86	36.5865	71.739	34.776	364.697	318.889	143.76	47.83	277.8	2.54	2.73e-14	2.68e-13	yes	up	PREDICTED: methionine gamma-lyase-like [Citrus sinensis]	RecName: Full=Methionine gamma-lyase; Short=AtMGL; AltName: Full=L-methioninase [Arabidopsis thaliana]	SubName: Full=Putative uncharacterized protein;	E4.4.1.11	AT1G64660	MGL	Methionine gamma-lyase
Cg7g020020	280.531	369.562	244.018	1880.99	1623.27	1659.29	16.5206	21.5554	14.4115	110.8	96.2283	98.2174	17.53	101.88	2.53	6.9e-44	4.64e-42	yes	up	_	RecName: Full=Zinc finger protein 5 [Arabidopsis thaliana]	_	_	AT1G10480	ZFP5	Zinc finger protein 5
Cg4g019480	1449.14	3388.52	1980.5	15631.4	15896.6	7673.96	17.3074	40.3467	23.6391	186.714	189.981	91.7911	27.13	157	2.53	7.58e-16	8.41e-15	yes	up	PREDICTED: probable galactinol--sucrose galactosyltransferase 6-like isoform X1 [Citrus sinensis]	RecName: Full=Probable galactinol--sucrose galactosyltransferase 6; AltName: Full=Protein DARK INDUCIBLE 10; AltName: Full=Raffinose synthase 6 [Arabidopsis thalia	hydrolase, hydrolyzing O-glycosyl compounds (EC:2.4.1.82)	E2.4.1.82	AT5G20250	RFS6	Probable galactinol--sucrose galactosyltransferase 6
Cg5g032490	1.60303	0	0.746234	16.4119	6.25709	14.8648	0.0953284	0	0.0445049	0.976226	0.374583	0.888552	0.05	0.75	2.53	3.85e-06	1.68e-05	yes	up	hypothetical protein CISIN_1g035813mg [Citrus sinensis]	_	_	_	AT1G06980	-	unknown protein; FUNCTIONS IN: molecular_function unknown; INVOLVED IN: biological_process unknown; LOCATED IN: endomembrane system; EXPRESSED IN: sepal, male gametophyte, carpel; EXPRESSED DURING: 4 anthesis; BEST Arabidopsis thaliana protein match //nknown protein (TAIR:AT2G30230); Has 159 Blast hits to 159 proteins in 13 species: Archae - 0; Bacteria - 0; Metazoa - 0; Fungi - 0; Plants - 159; …
Cg4g000590	0	0	0	4.55887	5.36322	4.64525	0	0	0	0.447173	0.531665	0.459348	0	0.48	2.53	0.000143	0.000492	yes	up	hypothetical protein CICLE_v10010310mg, partial [Citrus clementina]	_	_	_	AT5G57510	-	unknown protein; Has 27 Blast hits to 27 proteins in 9 species: Archae - 0; Bacteria - 0; Metazoa - 0; Fungi - 0; Plants - 27; Viruses - 0; Other Eukaryotes - 0 (source: NCBI BLink)
Cg7g008260	0	0	0	1.82355	3.57548	0.929051	0	0	0	0.404588	0.811522	0.209653	0	0.48	2.53	0.0211	0.0468	yes	up	_	_	_	_	AT3G50470	HR3	RPW8-like protein 3
Cg1g026310	227.631	278.473	252.227	1473.43	1433.77	1511.57	4.21366	5.13919	4.67315	27.2767	26.5954	28.0255	4.68	27.29	2.52	6.74e-56	9.19e-54	yes	up	hypothetical protein CISIN_1g012030mg [Citrus sinensis]	RecName: Full=Trihelix transcription factor GT-2; AltName: Full=Trihelix DNA-binding protein GT-2 [Arabidopsis thaliana]	SubName: Full=Chromosome chr4 scaffold_73, whole genome shotgun sequence;	_	AT1G76880	-	Duplicated homeodomain-like superfamily protein
Cg5g002150	198.776	243.772	249.988	1395.01	1250.52	1334.12	9.68563	11.7839	12.2098	67.9881	61.267	65.2823	11.22	64.88	2.52	2.91e-51	3.05e-49	yes	up	PREDICTED: WRKY transcription factor 22-like [Citrus sinensis]	RecName: Full=Probable WRKY transcription factor 29; AltName: Full=WRKY DNA-binding protein 29 [Arabidopsis thaliana]	SubName: Full=Chromosome chr2 scaffold_132, whole genome shotgun sequence;	WRKY29	AT4G01250	WRKY22	WRKY transcription factor 22
Cg6g002800	916.936	1140.78	689.52	5366.7	4935.95	5378.28	65.4246	80.4546	49.3688	383.039	355.017	386.135	65.23	374.74	2.52	8.89e-42	5.3e-40	yes	up	hypothetical protein CICLE_v10012561mg [Citrus clementina]	RecName: Full=Caffeoyl-CoA O-methyltransferase; AltName: Full=Trans-caffeoyl-CoA 3-O-methyltransferase; Short=CCoAMT; Short=CCoAOMT [Populus tremuloides]	SubName: Full=Chromosome chr7 scaffold_20, whole genome shotgun sequence;	E2.1.1.104	AT4G34050	CCOAOMT1	Caffeoyl-CoA O-methyltransferase 1
Cg1g024490	374.309	654.975	405.205	2645.97	2881.84	2792.73	6.71051	11.7078	7.27073	47.4399	51.7686	50.1453	8.58	49.75	2.52	2.26e-35	9.2e-34	yes	up	hypothetical protein CISIN_1g010352mg [Citrus sinensis]	RecName: Full=Amino-acid permease BAT1 homolog	hypothetical protein	_	AT2G01170	BAT1	Amino-acid permease BAT1
Cg7g006210	34.4652	42.5083	33.5805	224.296	202.908	234.121	1.57013	1.92217	1.5332	10.2202	9.29115	10.7081	1.68	10.07	2.52	2.19e-26	5.2e-25	yes	up	_	_	_	_	AT4G30230	-	unknown protein; Has 42 Blast hits to 42 proteins in 5 species: Archae - 0; Bacteria - 0; Metazoa - 0; Fungi - 0; Plants - 42; Viruses - 0; Other Eukaryotes - 0 (source: NCBI BLink)
Cg2g029580	84.1593	167.431	79.847	755.86	574.758	604.812	2.93256	5.87479	2.82693	26.5862	20.2671	21.2886	3.89	22.77	2.52	1.9e-21	3.22e-20	yes	up	hypothetical protein CICLE_v10016278mg [Citrus clementina]	RecName: Full=Nudix hydrolase 17, mitochondrial; Short=AtNUDT17; Flags: Precursor [Arabidopsis thaliana]	hypothetical protein	E3.6.1.52	AT2G01670	NUDT17	Nudix hydrolase 17, mitochondrial
Cg3g001430	11.2212	19.9529	13.4322	102.119	120.672	98.4794	0.238926	0.423364	0.286298	2.17454	2.57552	2.10073	0.32	2.28	2.52	5.26e-20	7.94e-19	yes	up	hypothetical protein CICLE_v10003436mg [Citrus clementina]	RecName: Full=L-type lectin-domain containing receptor kinase IX.1; Short=LecRK-IX.1; Flags: Precursor [Arabidopsis thaliana]	hypothetical protein	_	AT5G10530	LECRK91	L-type lectin-domain containing receptor kinase IX
Cg2g020870	14.4273	21.6879	16.4171	147.707	78.6605	91.976	0.992464	1.47527	1.13312	10.1639	5.45303	6.36504	1.2	7.37	2.52	1.17e-13	1.08e-12	yes	up	hypothetical protein CICLE_v10010778mg [Citrus clementina]	RecName: Full=Dynein light chain, cytoplasmic; AltName: Full=Dynein light chain LC8-type 2 [Dictyostelium discoideum]	annotation not avaliable	_	AT1G23220	-	Dynein light chain type 1 family protein
Cg9g024270	1700.02	6704.16	3567	24586	17531.5	26441.7	77.5443	303.531	163.065	1121.68	803.774	1210.89	181.59	1045.07	2.52	3.74e-12	3.04e-11	yes	up	_	RecName: Full=Peroxidase 4; Flags: Precursor [Vitis vinifera]	SubName: Full=Chromosome chr6 scaffold_3, whole genome shotgun sequence;; Removal of H(2)O(2 [...]	E1.11.1.7	AT5G58390	PER67	Peroxidase 67
Cg9g007450	0.801517	2.60255	1.49247	5.47064	21.4529	4.64525	0.245661	0.765604	0.463666	1.67939	6.78241	1.45713	0.49	3.3	2.52	0.00215	0.00601	yes	up	_	_	_	_	AT3G23123	_	_
Cg2g014290	189.96	273.268	217.154	1376.78	1163.82	1360.13	7.85776	11.2276	9.00071	56.9612	48.3654	56.4648	9.37	53.95	2.51	1.6e-43	1.06e-41	yes	up	hypothetical protein CICLE_v10017094mg [Citrus clementina]	_	_	_	_	_	_
Cg7g023000	52.9001	96.2943	78.3545	428.534	379.895	486.823	4.94708	8.86934	7.36086	40.0917	35.9017	45.898	7.06	40.58	2.51	1.32e-25	2.98e-24	yes	up	_	_	SubName: Full=Chromosome chr13 scaffold_45, whole genome shotgun sequence;	_	AT3G57450	-	unknown protein; Has 65 Blast hits to 65 proteins in 11 species: Archae - 0; Bacteria - 0; Metazoa - 0; Fungi - 0; Plants - 65; Viruses - 0; Other Eukaryotes - 0 (source: NCBI BLink)
Cg3g015100	6.41214	6.07261	10.4473	75.6772	82.236	68.7498	0.0906093	0.0798668	0.154876	1.10583	1.16903	0.972729	0.11	1.08	2.51	1.88e-21	3.19e-20	yes	up	PREDICTED: putative pumilio homolog 7, chloroplastic-like isoform X1 [Citrus sinensis]	RecName: Full=Putative pumilio homolog 7, chloroplastic; Short=APUM-7; Short=AtPUM7; Flags: Precursor	SubName: Full=Chromosome chr18 scaffold_1, whole genome shotgun sequence;	_	AT1G78160	APUM7	Putative pumilio homolog 7, chloroplastic
Cg3g002420	10.4197	8.67516	6.7161	55.6182	73.2973	34.3749	0.836921	0.687735	0.54155	4.46885	5.94062	2.78037	0.69	4.41	2.51	1.72e-10	1.19e-09	yes	up	PREDICTED: cannabidiolic acid synthase-like 2-like, partial [Citrus sinensis]	_	_	_	AT2G34790	MEE23	FAD-binding Berberine family protein
Cg5g016880	1.60303	10.4102	2.98493	31.9121	49.1628	21.3682	0.123058	0.789205	0.229996	2.45056	3.80667	1.65133	0.38	2.64	2.51	2.17e-07	1.09e-06	yes	up	hypothetical protein CISIN_1g0414381mg, partial [Citrus sinensis]	RecName: Full=Probable LRR receptor-like serine/threonine-protein kinase At4g08850; Flags: Precursor [Arabidopsis thaliana]	_	_	AT4G08850	-	Probable LRR receptor-like serine/threonine-protein kinase At4g08850
Cg4g006890	1231.93	1593.63	1356.65	8633.59	7533.53	7521.6	25.7081	33.02	28.2939	178.785	157.088	155.638	29.02	164.07	2.5	3.87e-54	4.84e-52	yes	up	hypothetical protein CISIN_1g009984mg [Citrus sinensis]	_	hypothetical protein	_	AT2G26190	-	calmodulin-binding family protein
Cg5g008050	821.555	1330.77	1058.16	5760.59	6411.73	5881.82	25.0499	40.3743	32.3119	175.668	196.167	179.817	32.58	183.82	2.49	2.76e-41	1.59e-39	yes	up	PREDICTED: trans-1,2-dihydrobenzene-1,2-diol dehydrogenase-like [Citrus hypothetical protein CISIN_1g017143mg [Citrus sinensis]	_	SubName: Full=Chromosome undetermined scaffold_419, whole genome shotgun sequence;	_	AT4G17370	-	Oxidoreductase family protein
Cg9g006440	161.105	389.515	255.958	1585.57	1507.96	1477.19	4.29075	10.3289	6.82581	42.2339	40.2817	39.4334	7.15	40.68	2.49	2.91e-23	5.66e-22	yes	up	_	RecName: Full=Calmodulin-like protein 8; Short=AtCaM-8 [Arabidopsis thaliana]	hypothetical protein	CML	AT4G14640	CML8	Calmodulin-like protein 8
Cg2g035840	135.456	367.827	224.616	1770.66	1489.19	821.281	4.43065	11.967	7.35865	57.9249	48.8886	26.9397	7.93	44.87	2.49	7.63e-14	7.19e-13	yes	up	PREDICTED: putative glutamine amidotransferase PB2B2.05-like [Citrus sinensis]	_	hypothetical protein	_	AT5G38200	-	Class I glutamine amidotransferase-like superfamily protein
Cg8g024020	14.4273	12.1452	8.20857	51.0593	55.4199	85.4727	7.66616	6.10039	4.44382	27.166	30.7778	46.8842	6.08	34.76	2.49	2.58e-11	1.93e-10	yes	up	_	_	_	_	_	_	_
Cg6g011970	159.502	302.763	210.438	1356.72	1188.85	1203.12	8.36943	15.912	11.0643	71.9061	63.2555	63.8713	11.79	66.43	2.48	1.15e-30	3.57e-29	yes	up	hypothetical protein CICLE_v10013503mg [Citrus clementina]	_	_	_	AT2G32190	-	unknown protein; BEST Arabidopsis thaliana protein match is: unknown protein (TAIR:AT2G32210); Has 218 Blast hits to 218 proteins in 24 species: Archae - 0; Bacteria - 0; Metazoa - 0; Fungi - 16; Plants - 202; Viruses - 0; Other Eukaryotes - 0 (so //NCBI BLink)
CgUng009560	107.403	149.213	105.219	510.593	714.202	827.784	5.15067	7.09983	5.05767	24.4912	34.435	39.8632	5.78	32.78	2.48	9.94e-27	2.41e-25	yes	up	hypothetical protein CICLE_v10002084mg [Citrus clementina]	_	_	_	AT3G17380	-	TRAF-like family protein
Cg2g008080	47.2895	72.0038	49.9977	313.65	370.956	284.29	2.09411	3.16552	2.21879	13.8919	16.5086	12.6376	2.5	14.35	2.48	3.31e-25	7.33e-24	yes	up	PREDICTED: dnaJ protein homolog 1-like [Citrus sinensis]	RecName: Full=DnaJ homolog subfamily B member 13; AltName: Full=Testis and spermatogenesis cell-related protein 6; AltName: Full=Testis spermatocyte apoptosis-rela	SubName: Full=Chromosome chr10 scaffold_138, whole genome shotgun sequence;	DNAJB4	AT2G20560	-	DNAJ heat shock family protein
Cg5g038940	16.0303	29.4955	15.6709	109.413	141.231	113.344	0.894838	1.63154	0.877145	6.10905	7.93323	6.3578	1.14	6.8	2.48	7.95e-17	9.59e-16	yes	up	hypothetical protein CICLE_v10022668mg [Citrus clementina]	_	_	_	_	_	_
Cg1g013660	72.1366	79.8115	74.6234	641.889	438.89	250.844	1.24779	1.37664	1.29189	11.104	7.60647	4.34552	1.31	7.75	2.48	8.22e-17	9.9e-16	yes	up	PREDICTED: 6-phosphofructokinase 3-like [Citrus sinensis]	RecName: Full=ATP-dependent 6-phosphofructokinase 3; Short=ATP-PFK 3; Short=Phosphofructokinase 3; AltName: Full=Phosphohexokinase 3 [Arabidopsis thaliana]	SubName: Full=Chromosome chr11 scaffold_13, whole genome shotgun sequence;	pfkA, PFK	AT4G26270	PFK3	ATP-dependent 6-phosphofructokinase 3
Cg8g009700	15.2288	33.8331	17.1634	149.531	159.109	115.202	0.385038	0.851886	0.434482	3.78108	4.03423	2.91911	0.56	3.59	2.48	1.19e-16	1.41e-15	yes	up	_	RecName: Full=Cannabidiolic acid synthase; AltName: Full=CBDA synthase.; Flags: Precursor	_	_	AT4G20820	-	FAD-binding Berberine family protein
Cg9g028250	8.81669	23.4229	14.1784	85.7067	126.036	90.1179	0.275755	0.728845	0.444124	2.68096	3.95577	2.82623	0.48	3.15	2.48	9.85e-15	9.99e-14	yes	up	hypothetical protein CICLE_v10005165mg [Citrus clementina]	RecName: Full=Probable WRKY transcription factor 41; AltName: Full=WRKY DNA-binding protein 41 [Arabidopsis thaliana]	_	_	AT4G11070	WRKY41	Probable WRKY transcription factor 41
Cg7g004430	5.61062	5.2051	5.96987	32.8239	56.3138	26.9425	0.330412	0.303597	0.352575	1.9335	3.33832	1.5948	0.33	2.29	2.48	1.63e-09	1.03e-08	yes	up	_	_	_	_	AT2G16050	-	Cysteine/Histidine-rich C1 domain family protein
Cg2g024510	4.00759	34.7006	7.46234	114.883	183.243	56.6721	0.0559754	0.483568	0.1043	1.60472	2.56343	0.792519	0.22	1.66	2.48	2.18e-06	9.75e-06	yes	up	hypothetical protein CICLE_v10010776mg, partial [Citrus clementina]	RecName: Full=Probable leucine-rich repeat receptor-like protein kinase At1g35710; Flags: Precursor [Arabidopsis thaliana]	_	_	AT2G34930	-	disease resistance family protein / LRR family protein
Cg2g029070	21.641	31.2306	22.387	170.502	139.444	129.138	1.09858	1.57229	1.13925	8.65722	7.11909	6.58452	1.27	7.47	2.47	6.83e-20	1.02e-18	yes	up	hypothetical protein CICLE_v10015599mg [Citrus clementina]	RecName: Full=U-box domain-containing protein 21; AltName: Full=Plant U-box protein 21 [Arabidopsis thaliana]	_	_	AT3G02840	-	ARM repeat superfamily protein
Cg5g030470	1.60303	2.60255	1.49247	20.059	25.9222	23.2263	0.0577216	0.0931614	0.0538343	0.722392	0.937171	0.838943	0.07	0.83	2.47	9.75e-11	6.95e-10	yes	up	PREDICTED: uncharacterized protein LOC102626205 isoform X2 [Citrus sinensis]	_	_	_	AT2G38430	-	unknown protein; BEST Arabidopsis thaliana protein match is: unknown protein (TAIR:AT3G54310); Has 35333 Blast hits to 34131 proteins in 2444 species: Archae - 798; Bacteria - 22429; Metazoa - 974; Fungi - 991; Plants - 531; Viruses - 0; Other Euk //s - 9610 (source: NCBI BLink)
Cg7g013960	0.801517	0.867516	0	14.5884	23.2406	13.9358	0.0256637	0.0276317	0	0.467168	0.74681	0.447449	0.02	0.55	2.47	3.44e-10	2.32e-09	yes	up	_	_	_	_	AT3G19920	-	unknown protein; BEST Arabidopsis thaliana protein match is: unknown protein (TAIR:AT5G64230); Has 217 Blast hits to 217 proteins in 16 species: Archae - 0; Bacteria - 2; Metazoa - 0; Fungi - 0; Plants - 215; Viruses - 0; Other Eukaryotes - 0 (sou //CBI BLink)
Cg6g005000	545.833	561.283	491.768	2868.44	3279.61	2716.55	10.2763	10.5346	9.26684	54.0077	61.8745	51.2273	10.03	55.72	2.46	1.73e-56	2.46e-54	yes	up	hypothetical protein CICLE_v10011218mg [Citrus clementina]	RecName: Full=L-type lectin-domain containing receptor kinase IV.1; Short=Arabidopsis thaliana lectin-receptor kinase e; Short=AthlecRK-e; Short=LecRK-IV.1; AltNam	SubName: Full=Chromosome chr8 scaffold_23, whole genome shotgun sequence;	_	AT2G37710	LECRK41	L-type lectin-domain containing receptor kinase IV
Cg4g021950	96.1821	90.2217	95.5179	570.77	426.376	571.366	5.33631	4.96046	5.31374	31.6747	23.8035	31.8533	5.2	29.12	2.46	3.31e-32	1.12e-30	yes	up	hypothetical protein CICLE_v10009891mg [Citrus clementina]	_	_	_	AT5G57510	-	unknown protein; Has 27 Blast hits to 27 proteins in 9 species: Archae - 0; Bacteria - 0; Metazoa - 0; Fungi - 0; Plants - 27; Viruses - 0; Other Eukaryotes - 0 (source: NCBI BLink)
Cg9g018640	0.801517	3.47006	2.2387	41.0298	30.3916	25.0844	0.0177188	0.0764341	0.0495431	0.907116	0.673518	0.555594	0.05	0.72	2.46	8.54e-14	8.01e-13	yes	up	_	RecName: Full=Geraniol 8-hydroxylase; AltName: Full=Cytochrome P450 76B6; AltName: Full=Geraniol 10-hydroxylase; Short=CrG10H [Catharanthus roseus]	cytochrome P450	_	AT2G45550	CYP76C4	Cytochrome P450 76C4
Cg2g008860	415.186	1956.25	567.138	8778.56	3622.85	3593.57	24.4505	114.102	33.4946	517.105	214.765	212.713	57.58	317.96	2.46	5.02e-07	2.42e-06	yes	up	PREDICTED: peroxidase 52-like [Citrus sinensis]	RecName: Full=Peroxidase 52; Short=Atperox P52; AltName: Full=ATP49; Flags: Precursor [Arabidopsis thaliana]	hypothetical protein	E1.11.1.7	AT5G05340	PER52	Peroxidase 52
Cg6g005020	25.6486	36.4357	20.1483	142.237	234.194	137.5	0.519684	0.735803	0.408641	2.88221	4.75594	2.79088	0.56	3.47	2.45	3.13e-16	3.6e-15	yes	up	hypothetical protein CICLE_v10011218mg [Citrus clementina]	RecName: Full=L-type lectin-domain containing receptor kinase IV.1; Short=Arabidopsis thaliana lectin-receptor kinase e; Short=AthlecRK-e; Short=LecRK-IV.1; AltNam	SubName: Full=Chromosome chr8 scaffold_23, whole genome shotgun sequence;	_	AT2G37710	LECRK41	L-type lectin-domain containing receptor kinase IV
Cg2g040710	432.819	694.88	541.766	3293.33	2821.05	2979.47	6.49363	10.3998	8.13407	49.4133	42.3956	44.7594	8.35	45.57	2.44	5.15e-40	2.77e-38	yes	up	PREDICTED: uncharacterized protein LOC102628483 [Citrus sinensis]	RecName: Full=Cysteine-rich receptor-like protein kinase 10; Short=Cysteine-rich RLK10; AltName: Full=Receptor-like protein kinase 4; Flags: Precursor [Arabidopsi	SubName: Full=Chromosome undetermined scaffold_293, whole genome shotgun sequence;	_	AT4G23180	CRK10	Cysteine-rich receptor-like protein kinase 10
Cg6g000930	20.8394	31.2306	24.6257	161.384	153.746	121.706	1.12869	1.67659	1.33727	8.74278	8.37774	6.62281	1.38	7.93	2.44	1.78e-19	2.58e-18	yes	up	PREDICTED: wall-associated receptor kinase-like 1-like [Citrus sinensis]	RecName: Full=LysM domain receptor-like kinase 4; Short=LysM-containing receptor-like kinase 4; Flags: Precursor [Arabidopsis thaliana]	_	_	AT2G33580	LYK5	Protein LYK5
Cg7g013910	495.338	851.033	658.924	3789.33	3343.07	3673.47	15.7356	26.895	20.9646	120.394	106.579	117.019	21.2	114.71	2.43	3.85e-36	1.63e-34	yes	up	_	RecName: Full=Succinyl-CoA ligase [ADP-forming]	succinate-CoA ligase (GDP-forming)	LSC1	AT5G23250	-	Succinyl-CoA ligase
Cg5g013360	3.20607	2.60255	2.2387	10.9413	19.6651	14.8648	1.20416	0.933029	0.85395	4.11606	7.6547	5.73219	1	5.82	2.43	9.49e-06	3.93e-05	yes	up	hypothetical protein CICLE_v10013801mg [Citrus clementina]	_	annotation not avaliable	_	AT3G05858	-	unknown protein; FUNCTIONS IN: molecular_function unknown; INVOLVED IN: biological_process unknown; LOCATED IN: cellular_component unknown; BEST Arabidopsis thaliana protein match is: unknown protein (TAIR:AT5G26620); Has 30201 Blast hits to 17322 //ins in 780 species: Archae - 12; Bacteria - 1396; Metazoa - 17338; Fungi - 3422; Plants - 5037; Viruses - 0; Other Eukaryotes - 2996 (source: NCBI BL…
Cg4g020400	0.801517	13.0127	0	5.47064	6.25709	79.8984	0.0652418	1.04525	0	0.445455	0.513989	6.54975	0.37	2.45	2.43	0.0226	0.0496	yes	up	hypothetical protein CICLE_v10022284mg [Citrus clementina]	RecName: Full=Miraculin; Short=MIR; Flags: Precursor	SubName: Full=Chromosome undetermined scaffold_200, whole genome shotgun sequence;	_	AT1G17860	-	Kunitz family trypsin and protease inhibitor protein
Cg5g001870	250.875	425.95	330.582	2083.4	1706.4	1683.44	3.53798	5.99313	4.66524	29.3831	24.1026	23.7699	4.73	25.81	2.42	4.57e-35	1.83e-33	yes	up	PREDICTED: cation/H(+) antiporter 18-like isoform X1 [Citrus sinensis]	RecName: Full=Cation/H(+) antiporter 18; AltName: Full=Protein CATION/H+ EXCHANGER 18; Short=AtCHX18 [Arabidopsis thaliana]	cation proton exchanger	_	AT5G41610	CHX18	Cation/H(+) antiporter 18
CgUng003810	88.9684	80.679	58.9525	456.799	357.548	446.874	3.04118	2.74244	2.0185	15.6169	12.2688	15.3207	2.61	14.41	2.42	1.05e-27	2.71e-26	yes	up	PREDICTED: geraniol 8-hydroxylase-like [Citrus sinensis]	RecName: Full=Geraniol 8-hydroxylase; AltName: Full=Cytochrome P450 76B10; AltName: Full=Geraniol 10-hydroxylase; Short=SmG10H [Swertia mussotii]	cytochrome P450	_	AT2G45570	CYP76C2	Cytochrome P450 76C2
Cg3g025680	92.1745	200.396	135.815	946.421	745.487	647.549	1.89824	4.11306	2.79976	19.4923	15.388	13.3595	2.94	16.14	2.42	4.3e-21	7.09e-20	yes	up	phosphate transporter [Citrus trifoliata]	RecName: Full=Probable inorganic phosphate transporter 1-10; Short=OsPT10; Short=OsPht1;10; AltName: Full=H(+)/Pi cotransporter [Oryza sativa Japonica Group]	SubName: Full=Chromosome chr18 scaffold_137, whole genome shotgun sequence;	PHO84	AT1G20860	PHT1-8	Probable inorganic phosphate transporter 1-8
Cg4g012970	75.3426	107.572	47.0127	420.328	388.833	428.293	6.13273	8.64077	3.84189	34.2258	31.9407	35.1097	6.23	33.75	2.42	2.15e-20	3.36e-19	yes	up	hypothetical protein CISIN_1g037704mg [Citrus sinensis]	RecName: Full=Probable long-chain-alcohol O-fatty-acyltransferase 5; AltName: Full=Wax synthase 5 [Arabidopsis thaliana]	_	_	AT5G55340	AT5	Probable long-chain-alcohol O-fatty-acyltransferase 5
Cg4g020360	20.8394	54.6535	32.8343	207.884	199.333	235.05	1.01199	2.82096	1.43947	10.0148	9.09295	10.4104	1.76	9.84	2.42	2.17e-17	2.72e-16	yes	up	hypothetical protein CICLE_v10022077mg [Citrus clementina]	RecName: Full=GEM-like protein 4 [Arabidopsis thaliana]	SubName: Full=Chromosome undetermined scaffold_174, whole genome shotgun sequence;	_	AT5G23370	-	Putative GEM-like protein 8
Cg7g008120	1.60303	4.33758	0.746234	38.2945	86.7053	20.4391	0.0189645	0.0512157	0.00883327	0.45306	1.02711	0.24205	0.03	0.58	2.42	1.74e-10	1.21e-09	yes	up	_	RecName: Full=RNA-dependent RNA polymerase 1; Short=AtRDRP1; AltName: Full=RNA-directed RNA polymerase 1 [Arabidopsis thaliana]	rna-dependent RNA polymerase	_	AT1G14790	RDR1	RNA-dependent RNA polymerase 1
Cg2g035040	0	0	0	4.55887	2.68161	2.78715	0	0	0	0.587813	0.350579	0.36318	0	0.44	2.42	0.0017	0.00484	yes	up	hypothetical protein CISIN_1g038667mg, partial [Citrus sinensis]	_	_	_	AT4G30030	-	Eukaryotic aspartyl protease family protein
Cg1g021310	3620.45	4099.88	2995.38	18546.4	20664.5	19821.3	154.13	172.899	127.89	757.93	849.213	810.782	151.86	805.39	2.41	4.55e-51	4.75e-49	yes	up	hypothetical protein CICLE_v10026012mg [Citrus clementina]	RecName: Full=Cinnamoyl-CoA reductase 1; Short=AtCCR1; AltName: Full=Protein IRREGULAR XYLEM 4 [Arabidopsis thaliana]	SubName: Full=Chromosome undetermined scaffold_69, whole genome shotgun sequence;	CCR	AT1G15950	CCR1	Cinnamoyl-CoA reductase 1
Cg5g034000	228.432	288.883	291.777	1467.04	1389.97	1472.55	6.8	8.5577	8.6982	43.6767	41.5148	43.9483	8.01	43.05	2.41	5.06e-48	4.43e-46	yes	up	hypothetical protein CICLE_v10021699mg [Citrus clementina]	RecName: Full=Myb-related protein Myb4; AltName: Full=OsMyb4; AltName: Full=Transcription factor RLTR1 [Oryza sativa Japonica Group]	hypothetical protein	MYBP	AT1G06180	ATMYB13	myb domain protein 13
Cg5g009580	1750.51	2405.62	2016.32	9885.45	10226.8	12760.5	24.5243	33.7314	28.3745	138.737	143.73	179.216	28.88	153.53	2.41	9.86e-43	6.18e-41	yes	up	hypothetical protein CISIN_1g003057mg [Citrus sinensis]	RecName: Full=Phospholipase D gamma 1; Short=AtPLDgamma1; Short=PLD gamma 1; AltName: Full=Choline phosphatase; AltName: Full=Lecithinase D; AltName: Full=Lipophos	annotation not avaliable	PLD1_2	AT4G11850	PLDGAMMA1	Phospholipase D gamma 1
Cg8g011780	4.8091	2.60255	6.7161	64.7359	40.2241	39.0201	0.0889759	0.0480054	0.12437	1.19781	0.74575	0.723092	0.09	0.89	2.41	1.87e-13	1.69e-12	yes	up	_	RecName: Full=Wall-associated receptor kinase 3; Flags: Precursor [Arabidopsis thaliana]	hypothetical protein	_	AT1G21270	WAK2	Wall-associated receptor kinase 2
Cg2g002750	16.0303	14.7478	26.1182	75.6772	136.762	107.77	1.0626	0.96706	1.73686	5.01781	9.13313	7.18496	1.25	7.09	2.41	4.75e-13	4.16e-12	yes	up	PREDICTED: skin secretory protein xP2-like isoform X1 [Citrus sinensis]	_	_	_	AT4G16380	-	Heavy metal transport/detoxification superfamily protein
Cg8g009640	16.0303	42.5083	24.6257	182.355	194.864	113.344	0.405303	1.07032	0.623388	4.61107	4.94079	2.87203	0.7	4.16	2.41	5.38e-13	4.7e-12	yes	up	_	RecName: Full=Cannabidiolic acid synthase; AltName: Full=CBDA synthase.; Flags: Precursor	_	_	AT4G20820	-	FAD-binding Berberine family protein
CgUng010660	3.20607	4.33758	5.22364	25.5297	30.3916	25.0844	0.299056	0.398512	0.489462	2.38233	2.86471	2.35887	0.39	2.53	2.41	1.31e-09	8.34e-09	yes	up	PREDICTED: cannabidiolic acid synthase-like 2-like, partial [Citrus sinensis]	RecName: Full=Cannabidiolic acid synthase-like 1; Flags: Precursor	_	_	AT5G44380	-	FAD-binding Berberine family protein
Cg5g007770	2.40455	91.9567	5.96987	298.15	189.5	139.358	0.0323926	1.23605	0.0804749	4.01672	2.55668	1.87953	0.45	2.84	2.41	0.00192	0.00542	yes	up	PREDICTED: ATPase 11, plasma membrane-type-like [Citrus sinensis]	RecName: Full=Plasma membrane ATPase 1; AltName: Full=Proton pump 1	autoinhibited H+ ATPase	_	AT5G62670	AHA11	ATPase 11, plasma membrane-type
Cg4g007640	802.319	1291.73	270.137	3824.89	3344.86	5309.53	67.886	107.801	22.951	323.751	285.717	452.569	66.62	352.92	2.4	8.69e-10	5.63e-09	yes	up	hypothetical protein CICLE_v10009984mg [Citrus clementina]	RecName: Full=Early nodulin-93; Short=N-93 [Glycine max]	SubName: Full=Putative uncharacterized protein;	_	AT5G25940	-	early nodulin-related
Cg9g008070	3600.42	5531.28	5311.69	26839.9	25418.1	23060.9	74.696	114.365	110.31	556.883	528.562	479.295	99.7	522.31	2.39	5.14e-38	2.49e-36	yes	up	_	RecName: Full=Probable inorganic phosphate transporter 1-7; Short=AtPht1;7; AltName: Full=H(+)/Pi cotransporter [Arabidopsis thaliana]	high affinity inorganic phosphate transporter	PHO84	AT3G54700	PHT1-7	Probable inorganic phosphate transporter 1-7
Cg5g001540	19.2364	37.3032	42.5353	182.355	196.651	217.398	0.303352	0.586741	0.670491	2.87587	3.1066	3.43299	0.52	3.13	2.39	1.42e-19	2.08e-18	yes	up	hypothetical protein CICLE_v10021038mg [Citrus clementina]	RecName: Full=Probable WRKY transcription factor 53; AltName: Full=WRKY DNA-binding protein 53 [Arabidopsis thaliana]	_	_	AT4G23810	WRKY53	Probable WRKY transcription factor 53
CgUng009590	2.40455	19.9529	8.20857	73.8537	79.5544	59.4593	0.0576725	0.476688	0.197109	1.77154	1.91322	1.42908	0.24	1.71	2.39	5.16e-10	3.43e-09	yes	up	hypothetical protein CICLE_v10000814mg [Citrus clementina]	RecName: Full=Cannabidiolic acid synthase; AltName: Full=CBDA synthase.; Flags: Precursor	_	_	AT4G20820	-	FAD-binding Berberine family protein
Cg6g007470	2.40455	3.47006	5.96987	28.265	25.9222	14.8648	0.363539	0.512262	0.909223	4.27661	3.9859	2.27679	0.59	3.53	2.39	2.87e-07	1.42e-06	yes	up	hypothetical protein CICLE_v10006933mg [Citrus clementina]	_	_	_	AT3G16970	-	Plant self-incompatibility protein S1 family
Cg3g010720	2137.65	2311.06	1728.28	11082.6	11064.3	10351.5	78.7525	85.1011	64.0861	403.764	405.216	377.046	76.09	395.58	2.38	6.17e-51	6.36e-49	yes	up	hypothetical protein CICLE_v10002439mg [Citrus clementina]	_	_	_	AT4G14746	-	CONTAINS InterPro DOMAIN/s: EGF-like (InterPro:IPR006210); Has 259 Blast hits to 234 proteins in 55 species: Archae - 0; Bacteria - 0; Metazoa - 184; Fungi - 0; Plants - 69; Viruses - 0; Other Eukaryotes - 6 (source: NCBI BLink)
Cg5g023940	292.554	371.297	325.358	1677.66	1522.26	2058.78	3.62838	4.59564	4.03766	20.8082	18.9059	25.5613	4.09	21.72	2.38	4.58e-43	2.93e-41	yes	up	hypothetical protein CISIN_1g043943mg, partial [Citrus sinensis]	RecName: Full=Probable LRR receptor-like serine/threonine-protein kinase At4g08850; Flags: Precursor [Arabidopsis thaliana]	hypothetical protein	_	AT4G08850	-	Probable LRR receptor-like serine/threonine-protein kinase At4g08850
Cg4g004550	1550.94	1928.49	1528.29	7110.01	9870.11	9199.46	17.3239	21.5017	17.0801	79.4224	110.387	102.857	18.65	97.31	2.38	3.07e-41	1.77e-39	yes	up	hypothetical protein CISIN_1g001706mg [Citrus sinensis]	RecName: Full=Receptor-like protein kinase 5; AltName: Full=Protein HAESA; Flags: Precursor [Arabidopsis thaliana]	hypothetical protein	_	AT5G25930	-	Protein kinase family protein with leucine-rich repeat domain
CgUng006100	908.921	1678.64	1495.45	7210.31	6931.06	7315.35	10.9243	20.3948	18.483	86.9623	83.5216	89.4953	16.59	86.64	2.38	1.1e-30	3.41e-29	yes	up	PREDICTED: respiratory burst oxidase homolog protein D-like [Citrus sinensis]	RecName: Full=Respiratory burst oxidase homolog protein D; AltName: Full=NADPH oxidase RBOHD; Short=AtRBOHD [Arabidopsis thaliana]	annotation not avaliable	RBOH	AT5G47910	RBOHD	Respiratory burst oxidase homolog protein D
Cg5g007600	44.885	42.5083	42.5353	295.415	251.177	180.236	1.05501	0.995311	1.00093	6.94437	5.91943	4.24506	1.02	5.73	2.38	4.78e-21	7.84e-20	yes	up	hypothetical protein CICLE_v10019666mg [Citrus clementina]	RecName: Full=Phospholipase A1-Ibeta2, chloroplastic; Flags: Precursor [Arabidopsis thaliana]	triacylglycerol lipase (EC:3.1.1.32)	_	AT4G16820	PLA-I{beta]2	Phospholipase A1-Ibeta2, chloroplastic
Cg1g025850	0	0	1.49247	19.1472	51.8444	13.9358	0	0	0.0244325	0.313224	0.849601	0.228279	0.01	0.46	2.38	6.65e-11	4.81e-10	yes	up	hypothetical protein CICLE_v10024921mg [Citrus clementina]	RecName: Full=G-type lectin S-receptor-like serine/threonine-protein kinase RLK1; AltName: Full=Receptor-like protein kinase 1; Flags: Precursor [Arabidopsis thali	SubName: Full=Chromosome chr4 scaffold_73, whole genome shotgun sequence;	_	AT5G24080	-	Protein kinase superfamily protein
Cg4g015900	4.8091	6.07261	5.96987	28.265	33.967	31.5877	0.806554	0.992217	1.0094	4.74464	5.80403	5.37409	0.94	5.3	2.38	1.79e-09	1.12e-08	yes	up	PREDICTED: TMV resistance protein N-like isoform X1 [Citrus sinensis]	_	_	_	_	_	_
Cg1g007630	57.7092	287.148	45.5203	799.626	854.539	411.57	1.61991	8.02335	1.2795	22.4484	24.0626	11.581	3.66	19.46	2.38	6.85e-06	2.89e-05	yes	up	PREDICTED: probable mannitol dehydrogenase-like [Citrus sinensis]	RecName: Full=Probable mannitol dehydrogenase; AltName: Full=NAD-dependent mannitol dehydrogenase	cinnamyl alcohol dehydrogenase-like protein	E1.1.1.195	AT4G37990	CAD8	Cinnamyl alcohol dehydrogenase 8
Cg5g042940	6.41214	6.94013	0.746234	9.11774	99.2195	1.8581	0.250252	0.268602	0.0333084	0.317532	3.762	0.0830919	0.19	1.39	2.38	0.00571	0.0146	yes	up	SOC1-like protein 1 [Citrus hypothetical protein CICLE_v10022568mg [Citrus clementina]	RecName: Full=MADS-box protein SOC1; AltName: Full=Agamous-like MADS-box protein AGL20; AltName: Full=Protein SUPPRESSOR OF CONSTANS OVEREXPRESSION 1 [Arabidopsis t	SubName: Full=MADS-box protein (Chromosome chr15 scaffold_37, whole genome shotgun sequence);	_	AT2G45660	SOC1	MADS-box protein SOC1
Cg7g008490	263.699	602.056	368.639	1755.16	2240.93	2410.89	8.08101	18.3576	11.3137	53.7938	68.9089	74.0779	12.6	65.39	2.37	1.01e-20	1.62e-19	yes	up	_	_	_	_	AT4G10720	-	Ankyrin repeat family protein
CgUng010550	1.60303	9.54268	3.73117	41.0298	39.3303	37.162	0.049374	0.292439	0.115093	1.2639	1.21557	1.14767	0.15	1.21	2.37	1.52e-11	1.16e-10	yes	up	hypothetical protein CICLE_v10000811mg [Citrus clementina]	RecName: Full=Reticuline oxidase-like protein; Flags: Precursor [Arabidopsis thaliana]	_	_	AT4G20820	-	FAD-binding Berberine family protein
Cg6g025550	34.4652	83.2815	21.6408	336.445	279.781	148.648	0.854786	2.05713	0.537367	8.34518	6.95825	3.69462	1.16	6.38	2.37	6.75e-09	3.97e-08	yes	up	hypothetical protein CICLE_v10012318mg [Citrus clementina]	_	hypothetical protein	algH	AT3G29240	-	Protein of unknown function (DUF179)
Cg9g029660	142.67	159.623	143.277	754.949	701.687	857.514	4.675	5.20254	4.70235	24.7416	23.0773	28.179	4.86	25.3	2.36	8.84e-39	4.44e-37	yes	up	hypothetical protein CICLE_v10005602mg [Citrus clementina]	_	hypothetical protein	_	AT3G12685	-	Acid phosphatase/vanadium-dependent haloperoxidase-related protein
Cg9g005050	257.287	378.237	385.803	1884.64	1609.86	1745.69	7.55398	11.0518	11.3434	55.3401	47.4212	51.3843	9.97	51.43	2.36	1.68e-38	8.35e-37	yes	up	_	RecName: Full=2-hydroxyisoflavanone dehydratase; AltName: Full=Carboxylesterase HIDM [Glycyrrhiza echinata]	SubName: Full=Chromosome chr5 scaffold_2, whole genome shotgun sequence;	_	AT1G47480	CXE2	Probable carboxylesterase 2
Cg4g019040	177.135	340.934	232.079	1386.81	1250.52	1250.5	5.155	9.87472	6.7635	40.364	36.5115	36.4842	7.27	37.83	2.36	6.17e-28	1.62e-26	yes	up	hypothetical protein CICLE_v10008164mg [Citrus clementina]	_	SubName: Full=Chromosome chr4 scaffold_6, whole genome shotgun sequence;	_	AT5G51160	-	Ankyrin repeat family protein
Cg5g003830	109.006	301.896	229.094	1381.34	975.212	903.967	7.96501	21.7979	16.7992	100.965	71.8446	66.4731	15.51	80.11	2.36	3.59e-15	3.78e-14	yes	up	hypothetical protein CICLE_v10023942mg [Citrus clementina]	RecName: Full=Germin-like protein 3-3; Flags: Precursor [Oryza sativa Japonica Group]	_	_	AT1G18980	-	Germin-like protein subfamily T member 2
CgUng021260	12.0228	16.4828	8.9548	72.9419	64.3586	71.5369	0.838135	1.13606	0.626376	5.08648	4.52182	5.01732	0.87	4.88	2.36	1.61e-14	1.61e-13	yes	up	PREDICTED: WRKY transcription factor 22-like [Citrus sinensis]	_	_	_	_	_	_
CgUng020310	0	0.867516	0	17.3237	21.4529	15.7939	0	0.021356	0	0.428239	0.531724	0.391219	0.01	0.45	2.36	4.46e-12	3.61e-11	yes	up	hypothetical protein CISIN_1g035852mg [Citrus sinensis]	RecName: Full=Protein scribble homolog; AltName: Full=Scribble1 [Danio rerio]	_	_	AT2G34930	-	disease resistance family protein / LRR family protein
Cg6g025130	378.316	482.339	441.77	2553.88	2201.6	1881.33	9.37638	11.9061	10.9622	63.3034	54.7171	46.7282	10.75	55.07	2.35	4.14e-43	2.66e-41	yes	up	hypothetical protein CICLE_v10012093mg [Citrus clementina]	RecName: Full=NAC domain-containing protein 100; Short=ANAC100; Short=AtNAC5 [Arabidopsis thaliana]	SubName: Full=Chromosome chr14 scaffold_21, whole genome shotgun sequence;	_	AT5G61430	NAC100	NAC domain-containing protein 100
Cg6g006430	1078.84	1113.89	917.867	6293.97	5230.92	4274.56	24.322	25.0196	20.7155	141.908	118.226	96.5566	23.38	119.33	2.35	4.98e-41	2.84e-39	yes	up	hypothetical protein CICLE_v10011647mg [Citrus clementina]	RecName: Full=Uncharacterized acetyltransferase At3g50280 [Arabidopsis thaliana]	hypothetical protein	_	AT5G01210	-	HXXXD-type acyl-transferase family protein
Cg9g027990	158.7	219.482	161.186	969.216	909.065	968.071	2.13554	2.94693	2.17041	13.0429	12.2512	13.042	2.42	12.78	2.35	1.5e-39	7.89e-38	yes	up	hypothetical protein CICLE_v10007102mg [Citrus clementina]	RecName: Full=Receptor-like protein kinase 2; Flags: Precursor [Arabidopsis thaliana]	_	_	AT2G34930	-	disease resistance family protein / LRR family protein
Cg1g001620	153.09	184.781	190.29	1039.42	938.563	776.687	2.67734	3.22233	3.33074	18.1795	16.4464	13.6039	3.07	16.12	2.35	3.32e-37	1.53e-35	yes	up	hypothetical protein CICLE_v10024968mg [Citrus clementina]	RecName: Full=Oligopeptide transporter 7; Short=AtOPT7 [Arabidopsis thaliana]	oligopeptide transporter OPT family	_	AT4G10770	OPT7	Oligopeptide transporter 7
CgUng012720	3.20607	8.67516	2.2387	48.324	42.0119	35.3039	0.0731853	0.19729	0.0511597	1.10321	0.961463	0.807485	0.11	0.96	2.35	8.65e-13	7.42e-12	yes	up	hypothetical protein CICLE_v10000814mg [Citrus clementina]	RecName: Full=Cannabidiolic acid synthase; AltName: Full=CBDA synthase.; Flags: Precursor	_	_	AT4G20820	-	FAD-binding Berberine family protein
Cg2g031720	222.822	302.763	229.094	2086.14	1200.47	541.637	9.93967	13.4076	10.2416	93.0766	53.8189	24.2552	11.21	57.71	2.35	4.51e-11	3.32e-10	yes	up	hypothetical protein CICLE_v10003873mg [Citrus clementina]	RecName: Full=Probable carboxylesterase 15; AltName: Full=AtCXE15 [Arabidopsis thaliana]	hypothetical protein	_	AT5G06570	CXE15	Probable carboxylesterase 15
Cg2g037580	314.996	465.856	351.476	1761.55	1897.68	2101.51	7.90068	11.6371	8.82807	44.1969	47.7446	52.8302	9.46	48.18	2.34	2.54e-39	1.32e-37	yes	up	PREDICTED: patatin group M-2-like [Citrus sinensis]	RecName: Full=Patatin-like protein 2; Short=AtPLP2; AltName: Full=Patatin-related phospholipase A IIalpha; Short=pPLAIIa; AltName: Full=Phospholipase A IIA; Short=A	_	_	AT2G26560	PLP2	Patatin-like protein 2
Cg7g022010	105.8	236.832	132.083	780.478	731.185	997.801	1.25532	2.80456	1.56807	9.26087	8.68706	11.8511	1.88	9.91	2.34	2.48e-19	3.58e-18	yes	up	_	RecName: Full=Formin-1; AltName: Full=Limb deformity protein homolog [Homo sapiens]	annotation not avaliable	_	AT5G50780	-	Histidine kinase-, DNA gyrase B-, and HSP90-like ATPase family protein
Cg6g012980	28.8546	61.5936	76.1158	372.004	244.92	213.682	4.64904	9.67674	12.36	59.9874	40.1765	34.9067	8.86	45.27	2.34	2.41e-12	2e-11	yes	up	hypothetical protein CICLE_v10013360mg [Citrus clementina]	_	_	_	AT2G45180	-	Bifunctional inhibitor/lipid-transfer protein/seed storage 2S albumin superfamily protein
Cg9g017290	0.801517	0.867516	1.49247	7.29419	8.04482	10.2196	0.0990912	0.105141	0.185625	0.9023	1.00847	1.27705	0.13	1.06	2.34	0.000129	0.00045	yes	up	_	RecName: Full=G-type lectin S-receptor-like serine/threonine-protein kinase RLK1; AltName: Full=Receptor-like protein kinase 1; Flags: Precursor [Arabidopsis thali	_	_	AT1G34300	-	G-type lectin S-receptor-like serine/threonine-protein kinase At1g34300
Cg9g002300	1.60303	0	10.4473	39.2063	8.93869	15.7939	0.421502	0	2.78033	10.3239	2.41613	4.24012	1.05	5.72	2.34	0.00222	0.00617	yes	up	_	_	_	_	_	_	_
Cg4g017070	1066.02	1683.85	1266.36	10334	5513.39	4197.45	15.3912	24.254	18.2965	149.213	79.7311	60.6789	19.32	97.42	2.33	3.34e-16	3.83e-15	yes	up	hypothetical protein CICLE_v10007545mg [Citrus clementina]	RecName: Full=Probable galactinol--sucrose galactosyltransferase 1; AltName: Full=Protein SEED IMBIBITION 1; AltName: Full=Raffinose synthase 1 [Arabidopsis thalian	SubName: Full=Putative uncharacterized protein;	E2.4.1.82	AT1G55740	RFS1	Probable galactinol--sucrose galactosyltransferase 1
Cg3g012050	10.4197	23.4229	14.1784	94.8245	110.84	79.8984	0.279762	0.62613	0.381176	2.54626	2.98492	2.15022	0.43	2.56	2.33	6.4e-15	6.58e-14	yes	up	PREDICTED: cysteine-rich receptor-like protein kinase 10-like [Citrus sinensis]	RecName: Full=G-type lectin S-receptor-like serine/threonine-protein kinase SD1-1; AltName: Full=S-domain-1 (SD1) receptor kinase 1; Short=SD1-1; Flags: Precursor [	SubName: Full=Chromosome undetermined scaffold_302, whole genome shotgun sequence;	IRAK4	AT4G05200	CRK25	Cysteine-rich receptor-like protein kinase 25
Cg2g025000	8.01517	14.7478	6.7161	60.1771	109.946	66.8917	0.109927	0.20181	0.0921718	0.82537	1.51021	0.918503	0.14	1.08	2.33	1.08e-13	1e-12	yes	up	hypothetical protein CISIN_1g002360mg [Citrus sinensis]	RecName: Full=Serine/threonine-protein kinase BRI1-like 2; AltName: Full=BRASSINOSTEROID INSENSITIVE 1-like protein 2; AltName: Full=Protein VASCULAR HIGHWAY 1; Fla	_	_	AT2G34930	-	disease resistance family protein / LRR family protein
Cg5g021730	26.4501	36.4357	9.70104	137.678	143.019	107.77	1.25359	1.71353	0.460835	6.52652	6.81443	5.12878	1.15	6.17	2.33	4.59e-12	3.7e-11	yes	up	PREDICTED: uncharacterized protein LOC102620165 isoform X1 [Citrus sinensis]	_	_	IRAK1	AT2G20142	-	Toll-Interleukin-Resistance (TIR) domain family protein
Cg2g002760	7.21366	10.4102	5.96987	39.2063	77.7666	38.0911	0.24115	0.346111	0.199894	1.31084	2.60946	1.27707	0.26	1.73	2.33	6.7e-10	4.4e-09	yes	up	hypothetical protein CICLE_v10017960mg [Citrus clementina]	RecName: Full=Probable carboxylesterase 16; AltName: Full=AtCXE16 [Arabidopsis thaliana]	_	K09955	AT4G16380	-	Heavy metal transport/detoxification superfamily protein
Cg9g005340	0	4.33758	0	49.2358	30.3916	13.9358	0	0.0715962	0	0.814952	0.503938	0.23098	0.02	0.52	2.33	1.02e-09	6.56e-09	yes	up	_	RecName: Full=G-type lectin S-receptor-like serine/threonine-protein kinase RLK1; AltName: Full=Receptor-like protein kinase 1; Flags: Precursor [Arabidopsis thali	hypothetical protein	_	AT4G00340	RLK4	receptor-like protein kinase 4
Cg6g011950	10.4197	40.7733	13.4322	122.178	95.644	89.1889	5.96273	22.009	7.83622	69.9965	57.3099	52.748	11.98	60.19	2.32	1.01e-07	5.27e-07	yes	up	PREDICTED: CYSTM1 family protein A-like isoform X1 [Citrus sinensis]	_	SubName: Full=Putative uncharacterized protein;	_	AT2G32210	-	unknown protein; BEST Arabidopsis thaliana protein match is: unknown protein (TAIR:AT2G32190); Has 214 Blast hits to 214 proteins in 21 species: Archae - 0; Bacteria - 0; Metazoa - 1; Fungi - 10; Plants - 203; Viruses - 0; Other Eukaryotes - 0 (so //NCBI BLink)
Cg9g024540	0	0.867516	0	2.73532	6.25709	3.7162	0	0.1194	0	0.385263	0.894672	0.529447	0.04	0.6	2.32	0.00357	0.00953	yes	up	_	_	_	_	_	_	_
Cg1g022310	2395.74	2991.2	2786.44	12994.6	13368.7	14290.7	42.3046	52.6668	49.2458	229.48	236.535	252.735	48.06	239.37	2.31	1.16e-50	1.17e-48	yes	up	PREDICTED: probable WRKY transcription factor 33-like [Citrus sinensis]	RecName: Full=Probable WRKY transcription factor 33; AltName: Full=WRKY DNA-binding protein 33 [Arabidopsis thaliana]	hypothetical protein	WRKY33	AT2G38470	WRKY33	Probable WRKY transcription factor 33
Cg2g028320	300.569	545.668	347.745	1983.11	2110.43	1890.62	6.47171	11.7077	7.49529	42.7033	45.5503	40.784	8.57	43.03	2.31	2.57e-29	7.34e-28	yes	up	hypothetical protein CISIN_1g015162mg [Citrus sinensis]	RecName: Full=Heat stress transcription factor A-4b; AltName: Full=Heat stress transcription factor 4; Short=OsHsf-04; AltName: Full=Heat stress transcription fact	SubName: Full=Chromosome chr12 scaffold_18, whole genome shotgun sequence;	HSFF	AT4G18880	HSFA4A	Heat stress transcription factor A-4a
Cg1g021940	44.0834	41.6408	35.8192	207.884	215.423	214.611	1.36124	1.27933	1.10771	6.42004	6.67499	6.64467	1.25	6.58	2.31	1.94e-24	4.05e-23	yes	up	PREDICTED: probable mitochondrial chaperone bcs1-like [Citrus sinensis]	RecName: Full=Mitochondrial chaperone BCS1; Short=h-BCS1; AltName: Full=BCS1-like protein [Homo sapiens]	SubName: Full=Chromosome chr9 scaffold_49, whole genome shotgun sequence;	BCS1	AT3G50940	-	P-loop containing nucleoside triphosphate hydrolases superfamily protein
Cg6g010100	40.8774	32.9656	48.5052	196.031	186.819	243.411	2.00252	1.60206	2.38185	9.6053	9.20234	11.9752	1.99	10.24	2.31	3.78e-20	5.75e-19	yes	up	hypothetical protein CISIN_1g027334mg [Citrus sinensis]	RecName: Full=Protein LURP-one-related 15 [Arabidopsis thaliana]	SubName: Full=Chromosome chr8 scaffold_88, whole genome shotgun sequence;	_	AT5G01750	-	Protein LURP-one-related 15
Cg1g007600	119.426	277.605	238.795	955.539	1134.32	1108.36	2.37486	5.50238	4.75315	19.0031	22.6068	22.0784	4.21	21.2	2.31	6.01e-20	9.02e-19	yes	up	PREDICTED: L-type lectin-domain containing receptor kinase IX.1-like [Citrus sinensis]	RecName: Full=L-type lectin-domain containing receptor kinase IX.1; Short=LecRK-IX.1; Flags: Precursor [Arabidopsis thaliana]	hypothetical protein	_	AT5G10530	LECRK91	L-type lectin-domain containing receptor kinase IX
Cg7g000710	37.6713	26.0255	32.8343	181.443	135.868	170.945	2.98628	2.03661	2.61287	14.3883	10.8668	13.6449	2.54	12.98	2.31	3.52e-18	4.69e-17	yes	up	hypothetical protein CISIN_1g046885mg [Citrus sinensis]	RecName: Full=Probable transcriptional regulator RABBIT EARS [Arabidopsis thaliana]	_	_	AT5G06070	RBE	Probable transcriptional regulator RABBIT EARS
Cg8g019960	13.6258	25.158	26.8644	85.7067	108.158	151.435	0.758288	1.38739	1.49907	4.7708	6.05677	8.46835	1.21	6.4	2.31	2.02e-12	1.69e-11	yes	up	_	RecName: Full=Alpha carbonic anhydrase 7; Short=AtaCA7; Short=AtalphaCA7; AltName: Full=Alpha carbonate dehydratase 7; Flags: Precursor [Arabidopsis thaliana]	SubName: Full=Chromosome chr6 scaffold_3, whole genome shotgun sequence;	cah	AT1G08080	ACA7	Alpha carbonic anhydrase 7
Cg5g013920	10663.4	12175.6	11154.7	61842.9	51761.3	53615.5	270.359	307.42	283.163	1568.13	1316.08	1362.36	287.02	1417.68	2.3	1.07e-51	1.14e-49	yes	up	hypothetical protein CICLE_v10011912mg [Citrus clementina]	RecName: Full=S-adenosylmethionine synthase 3; Short=AdoMet synthase 3; AltName: Full=Methionine adenosyltransferase 3; Short=MAT 3	RecName: Full=S-adenosylmethionine synthetase; EC=2.5.1.6;; Catalyzes the formation of S-ade [...]	metK	AT1G02500	SAM1	S-adenosylmethionine synthase 1
Cg3g022270	294.958	311.438	244.765	1581.02	1347.96	1296.03	8.60452	9.04199	7.15037	46.1271	39.4511	37.9035	8.28	41.24	2.3	3.07e-42	1.88e-40	yes	up	PREDICTED: elongation of fatty acids protein 2-like [Citrus sinensis]	_	hypothetical protein	_	AT1G75000	-	GNS1/SUR4 membrane protein family
Cg6g005930	1968.53	3057.13	2392.43	11912.3	11868.8	12459.5	127.698	196.226	155.685	772.964	775.547	812.813	159.92	786.75	2.3	4.53e-38	2.2e-36	yes	up	hypothetical protein CICLE_v10012857mg [Citrus clementina]	_	hypothetical protein	_	AT3G54040	-	PAR1 protein
Cg2g009980	288.546	419.878	265.659	1642.1	1429.3	1767.98	9.10075	13.1602	8.4003	51.8802	45.2239	55.8767	10.24	50.97	2.3	3.18e-33	1.15e-31	yes	up	hypothetical protein CICLE_v10016142mg [Citrus clementina]	RecName: Full=GEM-like protein 5 [Arabidopsis thaliana]	SubName: Full=Chromosome chr14 scaffold_9, whole genome shotgun sequence;	_	AT5G13200	-	GEM-like protein 5
Cg2g020360	407.972	805.922	502.215	2861.15	3133.01	2495.43	10.2297	20.1254	12.6082	71.7498	78.7798	62.7082	14.34	71.15	2.3	9.38e-25	2.02e-23	yes	up	PREDICTED: probable caffeine synthase 4-like [Citrus sinensis]	RecName: Full=7-methylxanthosine synthase 1; Short=CmXRS1; AltName: Full=Methyltransferase-like 3; Short=CaMTL3; AltName: Full=Xanthosine methyltransferase; Short=C	_	E2.1.1.141	AT1G19640	JMT	Jasmonate O-methyltransferase
Cg8g010220	7.21366	10.4102	9.70104	58.3535	63.4647	51.0978	0.129975	0.194161	0.218205	1.3426	1.39361	1.09653	0.18	1.28	2.3	2.14e-14	2.11e-13	yes	up	_	RecName: Full=Protein NRT1/ PTR FAMILY 5.5; Short=AtNPF5.5 [Arabidopsis thaliana]	_	_	AT2G38100	NPF5	Protein NRT1/ PTR FAMILY 5
Cg7g003890	306.981	1000.25	417.145	2176.4	3256.37	3086.31	10.7147	34.7132	14.5844	75.9753	114.103	108.049	20.06	99.04	2.3	1.36e-11	1.05e-10	yes	up	_	RecName: Full=Probable WRKY transcription factor 70; AltName: Full=WRKY DNA-binding protein 70 [Arabidopsis thaliana]	_	_	AT3G56400	WRKY70	Probable WRKY transcription factor 70
Cg2g044910	3.20607	10.4102	4.4774	49.2358	28.6038	32.5168	0.171603	0.552348	0.240273	2.63592	1.54021	1.74855	0.32	1.98	2.3	2.85e-09	1.75e-08	yes	up	hypothetical protein CICLE_v10017188mg [Citrus clementina]	_	_	_	AT1G78410	VQ10	VQ motif-containing protein 10
Cg5g003310	1202.28	1024.54	1193.97	5565.47	5336.4	5958	14.6713	12.4774	14.5786	67.9188	65.2088	72.7823	13.9	68.6	2.29	1.02e-52	1.18e-50	yes	up	PREDICTED: ABC transporter A family member 2-like [Citrus sinensis]	RecName: Full=ABC transporter A family member 2; Short=ABC transporter ABCA.2; Short=AtABCA2; AltName: Full=ABC2 homolog 1 [Arabidopsis thaliana]	SubName: Full=Chromosome chr17 scaffold_101, whole genome shotgun sequence;	_	AT3G47730	ABCA2	ABC transporter A family member 2
Cg1g018900	338.24	398.19	382.072	1950.28	1573.21	2007.68	5.49821	6.4555	6.2156	31.7048	25.6196	32.6816	6.06	30	2.29	1.1e-44	7.69e-43	yes	up	hypothetical protein CISIN_1g035887mg [Citrus sinensis]	RecName: Full=Probable disease resistance protein At5g63020; AltName: Full=pNd11 [Arabidopsis thaliana]	_	RPS2	AT1G12280	-	Probable disease resistance protein At1g12280
Cg8g003090	635.603	912.627	770.859	4123.95	3185.75	4090.61	11.4968	16.4588	13.9556	74.6	57.7407	74.1073	13.97	68.84	2.29	2.83e-37	1.31e-35	yes	up	_	RecName: Full=Dual-specificity RNA methyltransferase RlmN; AltName: Full=23S rRNA (adenine(2503)-C(2))-methyltransferase; AltName: Full=23S rRNA m2A2503 methyltran	hypothetical protein	_	AT3G19630	-	Radical SAM superfamily protein
Cg8g010650	1308.08	2127.15	1520.82	9058.47	8151.2	6876.84	40.7719	65.9645	47.4748	282.385	254.956	214.927	51.44	251.39	2.29	4.92e-31	1.55e-29	yes	up	_	RecName: Full=Bifunctional nitrilase/nitrile hydratase NIT4A; Short=TNIT4A; AltName: Full=Cyanoalanine nitrilase A; AltName: Full=Nitrilase 4A [Nicotiana tabacum]	nitrilase 1 (EC:3.5.5.1)	NIT4	AT5G22300	NIT4	Bifunctional nitrilase/nitrile hydratase NIT4
Cg2g001430	12287.3	22202.3	14598.6	93583.6	77768.4	66757.9	370.002	665.285	440.244	2818.42	2349.72	2015.52	492.37	2402.3	2.29	3.41e-25	7.55e-24	yes	up	hypothetical protein CISIN_1g018871mg [Citrus sinensis]	RecName: Full=Peroxidase C3; Flags: Precursor	SubName: Full=Peroxidase; EC=1.11.1.7;	_	AT2G38390	PER23	Peroxidase 23
Cg7g022830	171.525	172.636	163.425	862.538	581.909	1047.97	12.4582	12.3912	11.9118	62.6675	42.6111	76.5983	12.26	60.53	2.29	1.06e-24	2.26e-23	yes	up	_	_	_	_	AT1G01550	BPS1	Protein BPS1, chloroplastic
Cg8g009690	59.3123	62.4612	83.5782	305.444	320.005	367.904	11.1976	11.5741	16.2542	57.8004	62.2169	71.3184	12.98	63.65	2.29	1.19e-23	2.37e-22	yes	up	_	_	_	_	_	_	_
Cg2g007490	239.654	398.19	279.091	1796.19	1739.47	1016.38	8.60126	14.2131	9.98929	63.2218	61.8876	36.3062	10.94	54.05	2.29	1.91e-21	3.23e-20	yes	up	PREDICTED: glucuronokinase 1-like [Citrus sinensis]	RecName: Full=Glucuronokinase 1; Short=AtGlcAK1 [Arabidopsis thaliana]	SubName: Full=Chromosome chr14 scaffold_21, whole genome shotgun sequence;	GLCAK	AT3G01640	GLCAK1	Glucuronokinase 1
Cg7g018950	309.386	313.173	281.33	1529.96	1194.21	1506.92	5.96399	6.17375	5.50616	31.7258	24.3243	31.0218	5.88	29.04	2.28	9.95e-41	5.56e-39	yes	up	_	RecName: Full=Cysteine-rich receptor-like protein kinase 3; Short=Cysteine-rich RLK3; Flags: Precursor [Arabidopsis thaliana]	protein kinase family protein; protein kinase family protein; FUNCTIONS IN: kinase activity; [...]	_	AT1G70530	CRK3	Cysteine-rich receptor-like protein kinase 3
Cg7g002060	323.011	360.019	308.941	1615.66	1301.47	1933.36	9.71069	10.7701	9.30122	48.5642	39.2581	58.2473	9.93	48.62	2.28	8.79e-37	3.95e-35	yes	up	hypothetical protein CICLE_v10032361mg [Citrus clementina]	RecName: Full=N-(5'-phosphoribosyl)anthranilate isomerase 1, chloroplastic; Flags: Precursor [Arabidopsis thaliana]	phosphoribosylanthranilate isomerase (EC:5.3.1.24)	trpF	AT1G07780	PAI1	N-(5'-phosphoribosyl)anthranilate isomerase 1, chloroplastic
Cg5g018690	305.378	502.292	382.818	2084.31	1942.38	1782.85	7.12726	11.6783	8.94475	48.651	45.452	41.6945	9.25	45.33	2.28	3.97e-34	1.5e-32	yes	up	hypothetical protein CICLE_v10023517mg [Citrus clementina]	RecName: Full=Probable mitochondrial chaperone BCS1-B; AltName: Full=BCS1-like protein 2 [Dictyostelium discoideum]	hypothetical protein	BCS1	AT2G46620	-	P-loop containing nucleoside triphosphate hydrolases superfamily protein
Cg3g000320	72.1366	123.187	70.146	469.564	405.817	437.583	2.99758	5.08429	2.92074	19.5158	16.9421	18.2491	3.67	18.25	2.28	6.73e-22	1.18e-20	yes	up	hypothetical protein CISIN_1g017448mg [Citrus sinensis]	RecName: Full=12-oxophytodienoate reductase 1; AltName: Full=12-oxophytodienoate-10,11-reductase 1; Short=AtOPR1; Short=OPDA-reductase 1; AltName: Full=FS-AT-I [Ara	hypothetical protein	_	AT1G76680	OPR1	12-oxophytodienoate reductase 1
Cg6g023790	40.0759	56.3885	78.3545	307.268	266.373	300.083	1.47364	2.06104	2.88633	11.3004	9.83527	11.0697	2.13	10.74	2.28	5.85e-20	8.79e-19	yes	up	hypothetical protein CICLE_v10013357mg, partial [Citrus clementina]	RecName: Full=Formin-like protein 5; AltName: Full=OsFH5 [Oryza sativa Japonica Group]	unknown protein; FUNCTIONS IN: molecular_function unknown; INVOLVED IN: biological_process u [...]	_	AT3G28630	-	Protein of unknown function (DUF569)
Cg5g004730	258.89	365.224	195.513	1836.31	1310.41	965.284	2.42188	3.45527	1.90104	16.8391	12.3895	9.50199	2.6	12.98	2.28	2.63e-19	3.79e-18	yes	up	PREDICTED: probable alpha,alpha-trehalose-phosphate synthase [UDP-forming]	RecName: Full=Probable alpha,alpha-trehalose-phosphate synthase [UDP-forming]	SubName: Full=Chromosome chr17 scaffold_12, whole genome shotgun sequence;	TPS	AT1G23870	TPS9	Probable alpha,alpha-trehalose-phosphate synthase
CgUng014560	9.61821	16.4828	14.1784	72.9419	65.2525	77.1112	0.536081	0.910361	0.79239	4.06647	3.65971	4.31874	0.75	4.01	2.28	2.92e-14	2.86e-13	yes	up	hypothetical protein CISIN_1g028281mg [Citrus sinensis]	RecName: Full=Putative GEM-like protein 8 [Arabidopsis thaliana]	SubName: Full=Chromosome undetermined scaffold_174, whole genome shotgun sequence;	_	AT5G23370	-	Putative GEM-like protein 8
Cg5g020640	15.2288	46.8459	25.3719	172.325	113.521	170.945	0.411232	1.32309	0.774969	4.96408	3.24001	5.12513	0.84	4.44	2.28	2.69e-11	2.02e-10	yes	up	hypothetical protein CICLE_v10022077mg [Citrus clementina]	RecName: Full=GEM-like protein 4 [Arabidopsis thaliana]	SubName: Full=Chromosome undetermined scaffold_174, whole genome shotgun sequence;	_	AT5G08350	-	GEM-like protein 4
Cg4g009600	92.1745	133.597	59.6987	525.182	746.381	204.391	1.15698	1.67348	0.749797	6.59246	9.38177	2.56832	1.2	6.21	2.28	3.67e-09	2.22e-08	yes	up	hypothetical protein CICLE_v10010435mg, partial [Citrus clementina]	_	_	_	AT4G21700	-	Protein of unknown function (DUF2921)
CgUng018620	0	0	0	0.911774	3.57548	1.8581	0	0	0	0.165039	0.659626	0.341188	0	0.39	2.28	0.021	0.0466	yes	up	_	_	_	_	_	_	_
Cg2g032990	170.723	275.87	183.573	879.862	1159.35	1060.98	3.66942	5.90855	3.94973	18.913	24.9783	22.8465	4.51	22.2	2.27	1.02e-27	2.64e-26	yes	up	PREDICTED: cytochrome P450 81D1-like [Citrus sinensis]	RecName: Full=Cytochrome P450 81D1 [Arabidopsis thaliana]	cytochrome P450	_	AT5G10610	CYP81K1	cytochrome P450, family 81, subfamily K, polypeptide 1
Cg6g024250	16.0303	22.5554	25.3719	119.442	116.203	104.983	0.520597	0.728621	0.82527	3.87952	3.78752	3.41901	0.69	3.7	2.27	1.77e-17	2.25e-16	yes	up	hypothetical protein CICLE_v10011989mg [Citrus clementina]	RecName: Full=Aldose 1-epimerase; AltName: Full=Galactose mutarotase [Bos taurus]	SubName: Full=Chromosome chr14 scaffold_21, whole genome shotgun sequence;	galM, GALM	AT5G15140	-	Galactose mutarotase-like superfamily protein
Cg1g027370	27.2516	51.1835	37.3117	161.384	215.423	172.803	6.7486	12.2335	9.34668	40.0208	54.7694	43.6524	9.44	46.1	2.27	6.84e-16	7.63e-15	yes	up	hypothetical protein CISIN_1g047974mg [Citrus sinensis]	RecName: Full=Cytochrome P450 86B1 [Arabidopsis thaliana]	_	_	AT4G39480	CYP96A9	cytochrome P450, family 96, subfamily A, polypeptide 9
Cg1g028040	58.5108	154.418	70.146	475.034	467.494	472.887	1.23143	3.23873	1.47782	9.99859	9.86218	9.97068	1.99	9.94	2.27	1.12e-14	1.13e-13	yes	up	hypothetical protein CICLE_v10027485mg, partial [Citrus clementina]	RecName: Full=Somatic embryogenesis receptor kinase 1; Short=AtSERK1; AltName: Full=Somatic embryogenesis receptor-like kinase 1; Flags: Precursor [Arabidopsis th	H0523F07.15 protein	SERK1	AT1G71830	SERK1	Somatic embryogenesis receptor kinase 1
Cg5g032080	149.884	333.126	106.711	1137.89	808.952	903.967	7.8834	17.3714	5.62701	59.863	42.7998	47.7634	10.34	50.27	2.27	3.01e-12	2.48e-11	yes	up	hypothetical protein CICLE_v10022177mg [Citrus clementina]	RecName: Full=Chaperone protein dnaJ 20, chloroplastic; Short=AtDjC20; Short=AtJ20; Flags: Precursor [Arabidopsis thaliana]	SubName: Full=Chromosome undetermined scaffold_1189, whole genome shotgun sequence;	_	AT4G13830	ATJ20	Chaperone protein dnaJ 20, chloroplastic
Cg6g006490	20.0379	63.3287	49.2514	117.619	316.43	255.489	0.496293	1.56215	1.22131	2.91345	7.85898	6.34148	1.09	5.67	2.27	8.89e-09	5.18e-08	yes	up	hypothetical protein CICLE_v10013636mg [Citrus clementina]	RecName: Full=Protein NRT1/ PTR FAMILY 5.15; Short=AtNPF5.15 [Arabidopsis thaliana]	_	_	AT2G38100	NPF5	Protein NRT1/ PTR FAMILY 5
Cg9g024800	0.801517	6.94013	0	19.1472	25.0283	9.29051	0.0555567	0.475641	0	1.32757	1.74837	0.647857	0.18	1.25	2.27	7.78e-05	0.000281	yes	up	_	RecName: Full=Geraniol 8-hydroxylase; AltName: Full=Cytochrome P450 76B6; AltName: Full=Geraniol 10-hydroxylase; Short=CrG10H [Catharanthus roseus]	_	_	AT3G61040	CYP76C7	cytochrome P450, family 76, subfamily C, polypeptide 7
Cg4g019290	401.56	679.265	477.59	2376.08	2535.01	2613.42	7.76478	13.0931	9.24359	45.949	49.1245	50.6193	10.04	48.52	2.26	9.03e-33	3.16e-31	yes	up	hypothetical protein CISIN_1g046732mg [Citrus sinensis]	_	hypothetical protein	_	AT5G12010	-	unknown protein; INVOLVED IN: response to salt stress; LOCATED IN: chloroplast, plasma membrane, membrane; EXPRESSED IN: 23 plant structures; EXPRESSED DURING: 13 growth stages; BEST Arabidopsis thaliana protein match is: unknown protein (TAIR:AT4G2 //); Has 1807 Blast hits to 1807 proteins in 277 species: Archae - 0; Bacteria - 0; Metazoa - 736; Fungi - 347; Plants - 385; Viruses - 0; Other Euka…
Cg2g024970	275.722	426.818	366.401	2253.9	1407.84	1427.02	15.3912	23.6094	20.5085	125.847	79.0813	80.0457	19.83	95.46	2.26	2.4e-24	5.01e-23	yes	up	hypothetical protein CICLE_v10009680mg [Citrus clementina]	_	_	_	AT3G20340	-	Expression of the gene is downregulated in the presence of paraquat, an inducer of photoxidative stress
Cg6g000910	169.12	350.477	281.33	1376.78	1313.99	1201.26	2.7272	5.6368	4.54022	22.2032	21.2273	19.3984	4.3	20.97	2.26	7.8e-24	1.57e-22	yes	up	hypothetical protein CICLE_v10011219mg [Citrus clementina]	RecName: Full=Wall-associated receptor kinase-like 1; Flags: Precursor [Arabidopsis thaliana]	annotation not avaliable	_	AT1G16120	WAKL1	Wall-associated receptor kinase-like 1
Cg1g027230	1652.73	3580.24	3510.28	13432.3	13358.9	14869.5	64.484	138.8	137.219	524.17	523.502	582.125	113.3	542.75	2.26	5.55e-20	8.35e-19	yes	up	hypothetical protein CICLE_v10026001mg [Citrus clementina]	RecName: Full=Codeine O-demethylase	hypothetical protein	_	AT5G20400	-	2-oxoglutarate (2OG) and Fe(II)-dependent oxygenase superfamily protein
Cg5g003880	903.31	2645.92	2410.33	10855.6	8789.42	8645.75	66.0042	191.045	176.747	793.458	647.524	635.764	144.33	693.84	2.26	1.29e-13	1.19e-12	yes	up	hypothetical protein CICLE_v10023942mg [Citrus clementina]	RecName: Full=Germin-like protein 1-2; Flags: Precursor [Oryza sativa Japonica Group]	_	_	AT1G18980	-	Germin-like protein subfamily T member 2
CgUng012730	3.20607	6.07261	14.1784	46.5005	37.5425	43.6654	0.216058	0.40476	0.95862	3.13459	2.5492	2.95992	0.52	2.88	2.26	2.06e-09	1.28e-08	yes	up	hypothetical protein CICLE_v10003407mg [Citrus clementina]	RecName: Full=Putative F-box protein PP2-B2; AltName: Full=Protein PHLOEM PROTEIN 2-LIKE B2; Short=AtPP2-B2	_	_	AT2G02250	PP2B2	Putative F-box protein PP2-B2
Cg4g009530	20.0379	18.2178	10.4473	93.9127	127.823	39.0201	0.774347	0.699576	0.404482	3.62977	4.96104	1.51296	0.63	3.38	2.26	6.53e-08	3.48e-07	yes	up	hypothetical protein CICLE_v10010435mg, partial [Citrus clementina]	_	_	_	AT4G21700	-	Protein of unknown function (DUF2921)
Cg8g000430	414.384	525.715	435.054	2142.67	2136.35	2279.89	12.4166	15.6755	13.0549	64.2113	64.2287	68.4926	13.72	65.61	2.25	1.94e-47	1.63e-45	yes	up	_	RecName: Full=Probable serine/threonine-protein kinase Cx32, chloroplastic; Flags: Precursor [Arabidopsis thaliana]	hypothetical protein	_	AT2G17220	-	Protein kinase superfamily protein
Cg6g011660	539.421	698.35	649.223	3157.47	2817.48	2972.96	27.4981	35.3046	33.1774	160.994	144.45	152.225	31.98	152.66	2.25	1.1e-45	8.26e-44	yes	up	hypothetical protein CICLE_v10012533mg [Citrus clementina]	RecName: Full=Protein YLS9; AltName: Full=Protein NDR1/HIN1-LIKE 10; Short=AtNHL10; AltName: Full=Protein YELLOW-LEAF-SPECIFIC GENE 9 [Arabidopsis thaliana]	SubName: Full=Chromosome undetermined scaffold_30, whole genome shotgun sequence;	_	AT1G65690	-	Late embryogenesis abundant (LEA) hydroxyproline-rich glycoprotein family
CgUng002530	482.513	589.043	532.065	2249.35	2534.12	2884.7	11.2768	13.7102	12.44	52.5339	59.3323	67.5	12.48	59.65	2.25	4.56e-44	3.1e-42	yes	up	hypothetical protein CISIN_1g014728mg [Citrus sinensis]	_	_	_	AT2G36950	-	Heavy metal transport/detoxification superfamily protein
CgUng001520	225.226	389.515	297.747	1502.6	1524.05	1379.64	3.83756	6.61831	5.07741	25.6042	26.0173	23.542	5.18	25.07	2.25	3.86e-31	1.23e-29	yes	up	hypothetical protein CISIN_1g041521mg [Citrus sinensis]	RecName: Full=Protein aardvark; AltName: Full=Suppressor of amiB protein 16 [Dictyostelium discoideum]	hypothetical protein	_	AT4G29780	-	unknown protein; BEST Arabidopsis thaliana protein match is: unknown protein (TAIR:AT5G12010); Has 945 Blast hits to 944 proteins in 87 species: Archae - 0; Bacteria - 0; Metazoa - 519; Fungi - 43; Plants - 365; Viruses - 0; Other Eukaryotes - 18 //e: NCBI BLink)
Cg1g014830	228.432	436.361	391.773	1698.63	1659.02	1730.82	3.31248	6.3609	5.69302	24.7696	24.2684	25.1414	5.12	24.72	2.25	1.02e-26	2.46e-25	yes	up	hypothetical protein CICLE_v10024920mg [Citrus clementina]	RecName: Full=Receptor-like serine/threonine-protein kinase SD1-6; AltName: Full=Arabidopsis thaliana receptor kinase 2; AltName: Full=S-domain-1 (SD1) receptor ki	_	_	AT1G67520	-	lectin protein kinase family protein
Cg1g016470	73.7396	111.91	81.3395	396.622	443.359	483.107	1.45051	2.19426	1.60153	7.8025	8.74042	9.5193	1.75	8.67	2.25	1.26e-25	2.86e-24	yes	up	PREDICTED: probable disease resistance protein At5g63020-like [Citrus sinensis]	RecName: Full=Putative disease resistance protein At4g10780 [Arabidopsis thaliana]	_	RPS2	AT4G10780	-	Putative disease resistance protein At4g10780
Cg1g028030	76.1441	163.093	100.742	589.918	555.987	527.701	1.45308	3.10263	1.92425	11.2585	10.6327	10.0869	2.16	10.67	2.25	4.05e-20	6.16e-19	yes	up	hypothetical protein CICLE_v10027231mg [Citrus clementina]	RecName: Full=Somatic embryogenesis receptor kinase 2; Short=AtSERK2; AltName: Full=Somatic embryogenesis receptor-like kinase 2; Flags: Precursor [Arabidopsis tha	SubName: Full=Putative uncharacterized protein (Chromosome chr7 scaffold_20, whole genome sh [...]	SERK1	AT1G71830	SERK1	Somatic embryogenesis receptor kinase 1
Cg9g006190	95.3806	223.819	125.367	698.419	673.084	762.751	3.79461	8.84664	4.99723	27.7906	26.8975	30.4502	5.89	28.36	2.25	1.15e-17	1.48e-16	yes	up	_	RecName: Full=E3 ubiquitin-protein ligase RNF181; AltName: Full=RING finger protein 181	SubName: Full=Chromosome chr5 scaffold_2, whole genome shotgun sequence;	_	AT2G15580	-	RING/U-box superfamily protein
Cg6g000920	32.0607	63.3287	33.5805	203.326	243.132	194.172	1.26308	2.47891	1.32549	8.01168	9.62094	7.6759	1.69	8.44	2.25	3.36e-16	3.84e-15	yes	up	PREDICTED: wall-associated receptor kinase-like 1-like [Citrus sinensis]	RecName: Full=Wall-associated receptor kinase-like 21; Flags: Precursor [Arabidopsis thaliana]	SubName: Full=Chromosome chr17 scaffold_16, whole genome shotgun sequence;	IRAK1	AT1G79670	WAKL22	Wall-associated receptor kinase-like 22
Cg2g022340	13.6258	26.0255	30.5956	122.178	119.779	154.222	0.247201	0.470756	0.555556	2.21673	2.17745	2.80233	0.42	2.39	2.25	6.35e-16	7.1e-15	yes	up	hypothetical protein CICLE_v10007426mg [Citrus clementina]	RecName: Full=Receptor-like serine/threonine-protein kinase SD1-6; AltName: Full=Arabidopsis thaliana receptor kinase 2; AltName: Full=S-domain-1 (SD1) receptor ki	_	_	AT1G11410	-	G-type lectin S-receptor-like serine/threonine-protein kinase At1g11410
Cg4g022140	383.125	1057.5	576.839	3701.8	2832.67	3060.29	13.7547	37.7433	20.7453	132.92	102.106	110.211	24.12	115.32	2.25	2.88e-15	3.08e-14	yes	up	PREDICTED: probable xyloglucan endotransglucosylase/hydrolase protein 23-like [Citrus sinensis]	RecName: Full=Probable xyloglucan endotransglucosylase/hydrolase protein 23; Short=At-XTH23; Short=XTH-23; Flags: Precursor [Arabidopsis thaliana]	SubName: Full=Chromosome chr11 scaffold_56, whole genome shotgun sequence;	E2.4.1.207	AT4G25810	XTH23	Probable xyloglucan endotransglucosylase/hydrolase protein 23
Cg4g001000	16.0303	29.4955	43.2816	147.707	136.762	177.449	0.423841	0.776491	1.14583	3.90581	3.62669	4.7025	0.78	4.07	2.25	4.43e-14	4.26e-13	yes	up	PREDICTED: protein ASPARTIC PROTEASE IN GUARD CELL 1-like [Citrus sinensis]	RecName: Full=Aspartic proteinase CDR1; AltName: Full=Protein CONSTITUTIVE DISEASE RESISTANCE 1; Flags: Precursor [Arabidopsis thaliana]	_	_	AT5G10770	-	Eukaryotic aspartyl protease family protein
Cg5g034710	44.885	140.538	78.3545	465.916	420.119	389.272	1.6178	5.03567	2.8291	16.7958	15.2037	14.0746	3.16	15.38	2.25	8.12e-13	6.99e-12	yes	up	hypothetical protein CICLE_v10021040mg [Citrus clementina]	RecName: Full=Protein ELC-like; AltName: Full=ESCRT-I complex subunit VPS23 homolog 2; AltName: Full=Vacuolar protein sorting-associated protein 23 homolog 2 [Arabi	_	TSG101, STP22, VPS23	AT2G38830	-	Ubiquitin-conjugating enzyme/RWD-like protein
Cg9g006150	8.01517	7.80765	5.96987	39.2063	46.4812	54.814	0.24191	0.242948	0.187	1.20276	1.44502	1.68184	0.22	1.44	2.25	2.31e-12	1.92e-11	yes	up	_	RecName: Full=BI1-like protein [Arabidopsis thaliana]	hypothetical protein	K06890	AT4G14730	-	Bax inhibitor-1 family protein
Cg1g019970	0.801517	2.60255	0.746234	16.4119	33.0732	16.7229	0.019416	0.0627946	0.018098	0.397604	0.803339	0.405948	0.03	0.54	2.25	4.56e-09	2.73e-08	yes	up	PREDICTED: uncharacterized protein LOC102631280 [Citrus sinensis]	RecName: Full=Ankyrin-3; Short=ANK-3; AltName: Full=Ankyrin-G [Rattus norvegicus]	_	_	AT5G50140	-	Ankyrin repeat family protein
Cg8g011350	0	0	0	6.38242	26.8161	13.9358	0	0	0	0.153704	0.64747	0.336273	0	0.38	2.25	9.91e-09	5.74e-08	yes	up	_	RecName: Full=Beta-glucosidase BoGH3B; AltName: Full=Glycosyl hydrolase family protein 3B; Short=BoGH3B; Flags: Precursor [Bacteroides ovatus ATCC 8483]	SubName: Full=Chromosome chr6 scaffold_15, whole genome shotgun sequence;	E3.2.1.21	AT5G20950	-	Glycosyl hydrolase family protein
Cg2g038860	0	3.47006	0.746234	24.6179	23.2406	9.29051	0	0.102963	0.0222825	0.734122	0.695278	0.277731	0.04	0.57	2.25	6.97e-08	3.71e-07	yes	up	hypothetical protein CICLE_v10014810mg [Citrus clementina]	RecName: Full=Cannabidiolic acid synthase-like 1; Flags: Precursor	hypothetical protein	_	AT4G20820	-	FAD-binding Berberine family protein
Cg1g013170	3.20607	8.67516	3.73117	24.6179	25.0283	32.5168	0.40881	1.08379	0.478724	3.14095	3.23736	4.1923	0.66	3.51	2.25	1.14e-07	5.9e-07	yes	up	hypothetical protein CICLE_v10026853mg [Citrus clementina]	_	hypothetical protein	_	_	_	_
Cg4g013350	60.1138	333.126	98.5029	537.947	1007.39	940.2	0.499102	2.76206	0.81816	4.46652	8.37174	7.81173	1.37	6.85	2.25	6.64e-07	3.16e-06	yes	up	PREDICTED: ABC transporter C family member 3-like [Citrus sinensis]	RecName: Full=ABC transporter C family member 3; Short=ABC transporter ABCC.3; Short=AtABCC3; AltName: Full=ATP-energized glutathione S-conjugate pump 3; AltName: F	multidrug resistance protein ABC transporter family	_	AT3G13080	ABCC3	ABC transporter C family member 3
Cg3g013080	2.40455	0.867516	0.746234	9.11774	4.46935	13.9358	0.321161	0.113422	0.100319	1.21858	0.605946	1.88294	0.18	1.23	2.25	0.000561	0.00176	yes	up	PREDICTED: phytosulfokines-like [Citrus sinensis]	RecName: Full=Phytosulfokines 5; Short=AtPSK5; Contains: RecName: Full=Phytosulfokine-alpha; Short=PSK-alpha; Short=Phytosulfokine-a; Contains: RecName: Full=Phytos	_	_	AT5G65870	PSK5	Phytosulfokines 5
Cg2g020220	238.051	412.938	262.674	1236.37	1718.91	1367.56	10.3035	17.747	11.3932	53.5233	74.7608	59.4148	13.17	62.49	2.24	1.82e-24	3.82e-23	yes	up	PREDICTED: uncharacterized protein LOC102620121 [Citrus sinensis]	_	_	_	AT2G04495	-	unknown protein; FUNCTIONS IN: molecular_function unknown; INVOLVED IN: biological_process unknown; LOCATED IN: endomembrane system; BEST Arabidopsis thaliana protein match is: unknown protein (TAIR:AT2G04515); Has 30201 Blast hits to 17322 protei //780 species: Archae - 12; Bacteria - 1396; Metazoa - 17338; Fungi - 3422; Plants - 5037; Viruses - 0; Other Eukaryotes - 2996 (source: NCBI BLink)
Cg8g004190	60.1138	71.1363	64.1761	250.738	402.241	323.31	1.20064	1.41615	1.28302	5.00837	8.05186	6.4686	1.3	6.49	2.24	3.48e-21	5.78e-20	yes	up	_	RecName: Full=UDP-glucosyl transferase 73B2; AltName: Full=Flavonol 7-O-glucosyltransferase; AltName: Full=UDP glucose:flavonoid 7-O-glucosyltransferase [Arabidops	hypothetical protein	_	AT4G34135	UGT73B2	UDP-glucosyl transferase 73B2
Cg8g009680	32.8622	58.9911	50.7439	214.267	237.769	250.844	1.23213	2.19465	1.90211	8.02809	8.94723	9.42828	1.78	8.79	2.24	1.16e-19	1.71e-18	yes	up	_	_	_	_	AT2G02250	PP2B2	Putative F-box protein PP2-B2
Cg1g027480	37.6713	71.1363	44.0278	235.238	281.569	236.908	1.26282	2.37158	1.4783	7.88676	9.47423	7.96475	1.71	8.44	2.24	1.61e-18	2.2e-17	yes	up	hypothetical protein CICLE_v10025385mg [Citrus clementina]	RecName: Full=Cytochrome P450 86A1; AltName: Full=CYPLXXXVI; AltName: Full=P450-dependent fatty acid omega-hydroxylase; AltName: Full=Protein HYDROXYLASE OF ROOT S	_	_	AT2G23180	CYP96A1	cytochrome P450, family 96, subfamily A, polypeptide 1
Cg7g004480	22.4425	45.1108	26.8644	155.913	194.864	116.131	1.03144	2.05774	1.23742	7.16707	9.00201	5.35865	1.44	7.19	2.24	5.98e-13	5.19e-12	yes	up	_	RecName: Full=Heat shock 70 kDa protein [Glycine max]	_	HSPA1_8	AT2G16050	-	Cysteine/Histidine-rich C1 domain family protein
Cg2g000350	8.81669	18.2178	13.4322	94.8245	42.0119	96.6213	0.229758	0.434419	0.322593	2.2701	1.00839	2.49406	0.33	1.92	2.24	8.94e-10	5.79e-09	yes	up	hypothetical protein CICLE_v10015070mg [Citrus clementina]	RecName: Full=Beta-amyrin 28-oxidase; AltName: Full=Cytochrome P450 CYP716A52v2 [Panax ginseng]	Cytochrome P450	_	AT5G36110	CYP716A1	cytochrome P450, family 716, subfamily A, polypeptide 1
CgUng017710	0	3.47006	0	8.20596	8.93869	11.1486	0	0.316416	0	0.759909	0.836074	1.04033	0.11	0.88	2.24	4.37e-05	0.000164	yes	up	hypothetical protein CISIN_1g047974mg [Citrus sinensis]	RecName: Full=Cytochrome P450 86B1 [Arabidopsis thaliana]	_	_	AT4G39480	CYP96A9	cytochrome P450, family 96, subfamily A, polypeptide 9
Cg7g004270	3.20607	2.60255	3.73117	18.2355	15.1958	11.1486	2.35439	1.78967	2.79879	13.397	11.7586	8.49381	2.31	11.26	2.24	7.36e-05	0.000267	yes	up	_	_	_	_	AT2G16050	-	Cysteine/Histidine-rich C1 domain family protein
Cg1g027330	292.554	445.903	349.984	1672.19	1887.85	1565.45	8.49355	12.8843	10.1752	48.5539	54.9874	45.5635	10.52	49.72	2.23	3.99e-35	1.61e-33	yes	up	hypothetical protein CICLE_v10025385mg [Citrus clementina]	RecName: Full=Cytochrome P450 86A1; AltName: Full=CYPLXXXVI; AltName: Full=P450-dependent fatty acid omega-hydroxylase; AltName: Full=Protein HYDROXYLASE OF ROOT S	_	_	AT2G23180	CYP96A1	cytochrome P450, family 96, subfamily A, polypeptide 1
Cg2g019790	3375.99	5376.86	3783.41	19448.1	19729.5	19418.1	78.0425	123.827	87.5587	449.626	457.266	449.787	96.57	452.21	2.23	1.29e-33	4.79e-32	yes	up	hypothetical protein CISIN_1g015780mg [Citrus sinensis]	RecName: Full=Auxin-induced in root cultures protein 12; Flags: Precursor [Arabidopsis thaliana]	SubName: Full=Putative uncharacterized protein;	_	AT5G35735	-	Cytochrome b561 and DOMON domain-containing protein At5g35735
Cg7g014590	147.479	242.905	161.933	903.568	889.4	837.075	3.69798	6.06578	4.06534	22.659	22.364	21.035	4.62	22.03	2.23	2.64e-28	7.1e-27	yes	up	_	_	SubName: Full=Chromosome chr1 scaffold_5, whole genome shotgun sequence;	IST1	AT1G13340	-	Regulator of Vps4 activity in the MVB pathway protein
Cg3g002410	122.632	199.529	181.335	674.713	829.511	910.47	4.24262	6.75293	6.26836	22.9808	28.4061	31.0836	5.75	27.41	2.23	8.77e-26	2.01e-24	yes	up	hypothetical protein CICLE_v10003407mg [Citrus clementina]	RecName: Full=F-box protein At2g02240 [Arabidopsis thaliana]	_	_	AT2G02250	PP2B2	Putative F-box protein PP2-B2
Cg7g004880	66.5259	73.7389	55.9675	341.003	308.385	276.857	5.17232	5.66091	4.36787	26.5215	24.1867	21.6714	5.07	24.17	2.23	9.41e-24	1.88e-22	yes	up	_	RecName: Full=Zinc finger protein ZAT12; AltName: Full=Protein RESPONSIVE TO HIGH LIGHT 41 [Arabidopsis thaliana]	_	_	AT2G28710	-	C2H2-type zinc finger family protein
Cg7g002040	53.7017	26.0255	23.8795	182.355	143.019	205.32	1.3026	0.628779	0.579909	4.42371	3.47854	4.9908	0.84	4.29	2.23	1.57e-13	1.44e-12	yes	up	hypothetical protein CICLE_v10031811mg [Citrus clementina]	RecName: Full=Leucoanthocyanidin dioxygenase; Short=LDOX; Short=Leucocyanidin oxygenase; AltName: Full=Leucoanthocyanidin hydroxylase	oxidoreductase, 2OG-Fe(II) oxygenase family protein (EC:1.14.11.9)	_	AT3G11180	-	2-oxoglutarate (2OG) and Fe(II)-dependent oxygenase superfamily protein
Cg3g003700	12.0228	72.8714	12.686	178.708	180.562	135.641	0.357019	2.15344	0.377256	5.30745	5.37968	4.0383	0.97	4.92	2.23	9.32e-06	3.86e-05	yes	up	hypothetical protein CICLE_v10000814mg [Citrus clementina]	RecName: Full=Cannabidiolic acid synthase; AltName: Full=CBDA synthase.; Flags: Precursor	_	_	AT5G44400	-	FAD-binding Berberine family protein
Cg2g010650	54.5032	103.234	81.3395	413.945	368.274	399.492	1.44654	2.68929	2.17557	10.5117	9.55176	10.3952	2.1	10.16	2.22	2.92e-22	5.29e-21	yes	up	hypothetical protein CICLE_v10016277mg [Citrus clementina]	_	hypothetical protein	_	AT3G01980	-	NAD(P)-binding Rossmann-fold superfamily protein
Cg9g028350	145.876	372.164	241.78	1146.1	1389.07	1075.84	2.01662	5.13324	3.34465	15.8449	19.2326	14.8905	3.5	16.66	2.22	4.96e-17	6.06e-16	yes	up	hypothetical protein CISIN_1g002414mg [Citrus sinensis]	RecName: Full=Cyclic nucleotide-gated ion channel 1; Short=AtCNGC1; AltName: Full=Cyclic nucleotide- and calmodulin-regulated ion channel 1 [Arabidopsis thaliana]	_	CNGF	AT5G53130	CNGC1	Cyclic nucleotide-gated ion channel 1
Cg5g026320	6.41214	19.0854	12.686	65.6477	66.1463	85.4727	0.177662	0.526408	0.351965	1.81913	1.83842	2.37391	0.35	2.01	2.22	3.28e-12	2.69e-11	yes	up	hypothetical protein CICLE_v10020596mg [Citrus clementina]	_	_	_	AT4G31980	-	unknown protein; CONTAINS InterPro DOMAIN/s: Protein of unknown function DUF247, plant (InterPro:IPR004158), Protein of unknown function DUF862, eukaryotic (InterPro:IPR008580); BEST Arabidopsis thaliana protein match is: Plant protein of unknown fu // (DUF247) (TAIR:AT5G11290); Has 1967 Blast hits to 1844 proteins in 183 species: Archae - 0; Bacteria - 6; Metazoa - 223; Fungi - 83; Plants - 1477…
Cg7g001320	0.801517	4.33758	1.49247	44.6769	31.2854	21.3682	0.0131286	0.0708575	0.0244655	0.731843	0.513384	0.3505	0.04	0.54	2.22	3.67e-12	2.99e-11	yes	up	hypothetical protein CISIN_1g035852mg [Citrus sinensis]	RecName: Full=LRR receptor-like serine/threonine-protein kinase GSO2; AltName: Full=Protein EMBRYO SAC DEVELOPMENT ARREST 23; AltName: Full=Protein GASSHO 2; Flags	_	_	AT2G34930	-	disease resistance family protein / LRR family protein
Cg4g010520	0	1.73503	0.746234	31.0003	18.7713	16.7229	0	0.0341298	0.0147408	0.611834	0.371264	0.330587	0.02	0.44	2.22	2.79e-11	2.09e-10	yes	up	hypothetical protein CICLE_v10010577mg [Citrus clementina]	RecName: Full=Glutamate receptor 2.7; AltName: Full=Ligand-gated ion channel 2.7; Flags: Precursor [Arabidopsis thaliana]	_	_	AT2G29120	GLR2	Glutamate receptor 2
Cg4g005210	49.6941	213.409	61.1912	526.093	524.701	526.772	0.85959	3.68103	1.05935	9.10086	9.09368	9.12559	1.87	9.11	2.22	2.96e-08	1.63e-07	yes	up	hypothetical protein CICLE_v10019035mg [Citrus clementina]	RecName: Full=Senescence-associated carboxylesterase 101; Flags: Precursor [Arabidopsis thaliana]	_	EDS1	AT3G48090	EDS1	Protein EDS1
Cg5g013810	2.40455	2.60255	1.49247	9.11774	21.4529	13.9358	0.184587	0.197301	0.114998	0.700161	1.66109	1.07695	0.17	1.14	2.22	6.99e-06	2.95e-05	yes	up	PREDICTED: probable LRR receptor-like serine/threonine-protein kinase At3g47570-like isoform X1 [Citrus sinensis]	RecName: Full=Putative receptor-like protein kinase At3g47110; Flags: Precursor [Arabidopsis thaliana]	hypothetical protein	_	AT3G47110	-	Putative receptor-like protein kinase At3g47110
Cg5g016930	0.801517	3.47006	0.746234	6.38242	14.3019	7.43241	0.160543	0.674365	0.150908	1.27981	2.92823	1.51383	0.33	1.9	2.22	0.00106	0.00314	yes	up	hypothetical protein CICLE_v10010829mg [Citrus clementina]	_	_	_	_	_	_
Cg9g024660	80.9532	133.597	76.8621	529.741	529.171	359.543	1.2221	2.01185	1.16119	7.99768	8.00206	5.4349	1.47	7.17	2.21	8.58e-19	1.2e-17	yes	up	_	RecName: Full=LRR receptor-like serine/threonine-protein kinase FLS2; AltName: Full=Protein FLAGELLIN-SENSING 2; AltName: Full=Protein FLAGELLIN-SENSITIVE 2; Flags:	_	_	AT3G47110	-	Putative receptor-like protein kinase At3g47110
Cg6g016630	88.9684	132.73	190.29	767.714	618.558	548.14	2.05277	3.05093	4.39546	17.7152	14.3089	12.6726	3.16	14.95	2.21	2.39e-18	3.23e-17	yes	up	hypothetical protein CISIN_1g048232mg [Citrus sinensis]	_	hypothetical protein	_	AT2G36630	-	Sulfite exporter TauE/SafE family protein
Cg2g038920	71.335	131.862	99.9953	426.71	630.178	392.06	1.47575	2.71869	2.07074	8.82839	13.0671	8.12533	2.09	10.01	2.21	2e-17	2.52e-16	yes	up	hypothetical protein CISIN_1g008779mg [Citrus sinensis]	RecName: Full=Tetrahydrocannabinolic acid synthase; Short=THCAS; AltName: Full=Delta(1)-tetrahydrocannabinolic acid synthase; AltName: Full=THCA synthase; Flags: P	SubName: Full=Chromosome chr12 scaffold_18, whole genome shotgun sequence;	_	AT4G20820	-	FAD-binding Berberine family protein
Cg4g023550	88.1669	85.8841	47.0127	457.71	350.397	221.114	5.09336	4.9149	2.72352	26.4483	20.3738	12.8379	4.26	20.02	2.21	6.29e-13	5.45e-12	yes	up	PREDICTED: shikimate O-hydroxycinnamoyltransferase-like isoform X1 [Citrus sinensis]	RecName: Full=Shikimate O-hydroxycinnamoyltransferase; AltName: Full=Hydroxycinnamoyl transferase; AltName: Full=Hydroxycinnamoyl-Coenzyme A shikimate/quinate hydrox	_	E2.3.1.133, HCT	AT5G48930	HST	Shikimate O-hydroxycinnamoyltransferase
Cg5g016280	5.61062	19.0854	2.98493	45.5887	39.3303	45.5235	1.05571	3.48943	0.566758	8.58693	7.55565	8.70275	1.71	8.28	2.21	1.2e-06	5.56e-06	yes	up	VQ motif-containing protein, putative [Theobroma cacao]	_	_	_	AT1G78410	VQ10	VQ motif-containing protein 10
Cg9g001770	55.3047	77.2089	8.9548	216.09	180.562	262.921	6.57044	8.99888	1.07003	25.6866	21.7394	31.5598	5.59	26.28	2.21	3.14e-06	1.38e-05	yes	up	_	RecName: Full=Major allergen Pru ar 1; AltName: Allergen=Pru ar 1	_	_	AT1G24020	MLP423	MLP-like protein 423
Cg1g024480	711.747	870.119	758.173	4169.54	3117.82	3456.07	11.7815	14.4069	12.5818	69.0961	51.7897	57.3837	12.93	59.55	2.2	6.06e-40	3.25e-38	yes	up	hypothetical protein CISIN_1g0070612mg, partial [Citrus sinensis]	RecName: Full=Lipase-like PAD4; AltName: Full=Protein ENHANCED DISEASE SUSCEPTIBILITY 9; AltName: Full=Protein PHYTOALEXIN DEFICIENT 4; Short=AtPAD4 [Arabidopsis th	PAD4	_	AT3G52430	PAD4	Lipase-like PAD4
Cg1g027430	79.3502	139.67	77.6083	444.946	516.657	426.434	2.65997	4.6564	2.60581	14.9176	17.3845	14.3366	3.31	15.55	2.2	1.3e-19	1.91e-18	yes	up	hypothetical protein CICLE_v10025385mg [Citrus clementina]	RecName: Full=Cytochrome P450 86A1; AltName: Full=CYPLXXXVI; AltName: Full=P450-dependent fatty acid omega-hydroxylase; AltName: Full=Protein HYDROXYLASE OF ROOT S	_	_	AT2G23180	CYP96A1	cytochrome P450, family 96, subfamily A, polypeptide 1
Cg2g004500	60.1138	111.91	126.114	512.417	464.812	408.782	2.53266	4.6825	5.32417	21.5926	19.6757	17.2856	4.17	19.56	2.2	3.47e-18	4.64e-17	yes	up	PREDICTED: F-box protein At4g18380-like [Citrus sinensis]	RecName: Full=F-box protein At1g30200 [Arabidopsis thaliana]	_	_	AT4G18380	-	F-box protein At4g18380
Cg4g002510	10.4197	5.2051	17.9096	37.3827	76.8728	49.2397	0.971931	0.478215	1.67816	3.48841	7.24603	4.63038	1.04	5.11	2.2	2.19e-07	1.1e-06	yes	up	PREDICTED: lysM domain receptor-like kinase 3-like [Citrus sinensis]	_	_	_	AT1G51940	LYK3	LysM domain receptor-like kinase 3
Cg9g001580	900.104	6437.84	1290.24	15142.7	19248.6	5109.78	11.6936	83.2476	17.2037	196.368	251.349	67.0933	37.58	172.68	2.2	0.000227	0.000757	yes	up	_	RecName: Full=Beta-D-xylosidase 1; Short=AtBXL1; AltName: Full=Alpha-L-arabinofuranosidase; Flags: Precursor [Arabidopsis thaliana]	hypothetical protein	_	AT5G49360	BXL1	Beta-D-xylosidase 1
Cg8g023730	767.052	956.003	717.877	3462.92	3670.23	4109.19	13.486	16.7597	12.6322	60.8881	64.6554	72.3563	14.31	65.86	2.19	1.03e-40	5.74e-39	yes	up	_	RecName: Full=Protein NRT1/ PTR FAMILY 8.1; Short=AtNPF8.1; AltName: Full=Peptide transporter PTR1 [Arabidopsis thaliana]	hypothetical protein	SLC15A3_4, PHT	AT3G54140	NPF8	Protein NRT1/ PTR FAMILY 8
Cg1g001610	1116.51	461.519	473.858	4085.66	2827.31	2442.48	27.6718	11.3822	11.7577	101.294	70.2714	60.6777	16.98	77.82	2.19	6.21e-13	5.38e-12	yes	up	hypothetical protein CICLE_v10027345mg [Citrus clementina]	RecName: Full=Probable transporter MCH1	hypothetical protein	_	AT2G16660	-	Major facilitator superfamily protein
Cg3g003030	343.851	474.531	408.19	2027.78	1979.03	1685.3	4.76224	6.63883	5.6829	27.8455	27.428	23.2396	5.7	26.21	2.18	4.45e-39	2.29e-37	yes	up	hypothetical protein CICLE_v10001373mg [Citrus clementina]	RecName: Full=Protein ZINC INDUCED FACILITATOR-LIKE 1; AltName: Full=Protein ZIF-LIKE 1 [Arabidopsis thaliana]	annotation not avaliable	_	AT5G13750	ZIFL1	Protein ZINC INDUCED FACILITATOR-LIKE 1
Cg3g013790	206.791	248.977	235.064	1095.04	1106.61	932.767	9.19306	11.0334	10.5451	48.9513	49.5827	41.8912	10.25	46.87	2.18	1.42e-37	6.67e-36	yes	up	hypothetical protein CICLE_v10002776mg [Citrus clementina]	_	SubName: Full=Chromosome undetermined scaffold_123, whole genome shotgun sequence;	_	AT5G64400	-	CONTAINS InterPro DOMAIN/s: CHCH (InterPro:IPR010625); BEST Arabidopsis thaliana protein match is: Cox19-like CHCH family protein (TAIR:AT5G09570); Has 1807 Blast hits to 1807 proteins in 277 species: Archae - 0; Bacteria - 0; Metazoa - 736; Fungi //; Plants - 385; Viruses - 0; Other Eukaryotes - 339 (source: NCBI BLink)
Cg2g031320	74.5411	91.9567	70.8922	320.944	330.732	439.441	4.18666	5.11766	3.99258	18.0305	18.6932	24.8023	4.44	20.45	2.18	7.51e-22	1.32e-20	yes	up	hypothetical protein CICLE_v10001697mg [Citrus clementina]	RecName: Full=Wall-associated receptor kinase-like 17; Flags: Precursor [Arabidopsis thaliana]	_	IRAK1	AT3G57720	-	Protein kinase superfamily protein
Cg7g014470	143.472	260.255	142.531	844.303	774.985	863.088	6.42361	11.5673	6.39535	37.809	34.8726	38.7933	8.15	37.15	2.18	2.28e-21	3.84e-20	yes	up	_	_	_	_	_	_	_
Cg2g042710	68.129	91.0892	76.1158	432.181	332.519	299.154	5.65938	7.46496	6.34838	35.9136	27.8807	25.0305	6.49	29.72	2.18	7.26e-21	1.18e-19	yes	up	PREDICTED: glutaredoxin-C9-like [Citrus sinensis]	RecName: Full=Glutaredoxin-C9; Short=AtGrxC9; AltName: Full=Protein ROXY 19 [Arabidopsis thaliana]	GRX480; electron carrier/ protein disulfide oxidoreductase; Encodes GRX480, a member of the [...]	grxC, GLRX, GLRX2	AT1G28480	GRXC9	Glutaredoxin-C9
Cg2g011010	29.6561	46.8459	51.4901	233.414	200.227	182.094	0.827353	1.30096	1.43843	6.51262	5.60344	5.09241	1.19	5.75	2.18	4.11e-18	5.45e-17	yes	up	hypothetical protein CICLE_v10017920mg [Citrus clementina]	RecName: Full=Cytochrome P450 94B3; AltName: Full=Jasmonoyl-isoleucine-12-hydroxylase [Arabidopsis thaliana]	cytochrome P450	_	AT3G48520	CYP94B3	Cytochrome P450 94B3
Cg1g001730	2.40455	6.07261	4.4774	42.8534	58.9954	23.2263	0.0382002	0.0962225	0.0711856	0.680842	0.938904	0.369496	0.07	0.67	2.18	9.86e-11	7.03e-10	yes	up	hypothetical protein CISIN_1g035852mg [Citrus sinensis]	RecName: Full=LRR receptor-like serine/threonine-protein kinase GSO2; AltName: Full=Protein EMBRYO SAC DEVELOPMENT ARREST 23; AltName: Full=Protein GASSHO 2; Flags	_	_	AT2G34930	-	disease resistance family protein / LRR family protein
Cg4g002520	12.8243	20.8204	17.1634	54.7064	124.248	78.9693	0.485284	0.783003	0.650672	2.07048	4.72163	2.99811	0.64	3.25	2.18	9.6e-10	6.19e-09	yes	up	PREDICTED: lysM domain receptor-like kinase 3-like [Citrus sinensis]	RecName: Full=LysM domain receptor-like kinase 3; Short=LysM-containing receptor-like kinase 3; Flags: Precursor [Arabidopsis thaliana]	SubName: Full=Chromosome chr4 scaffold_6, whole genome shotgun sequence;	_	AT1G51940	LYK3	LysM domain receptor-like kinase 3
Cg9g012830	6.41214	5.2051	1.49247	20.9708	17.8774	22.2972	1.96528	1.53121	0.463666	6.43768	5.65201	6.99424	1.33	6.36	2.18	1.68e-06	7.65e-06	yes	up	_	RecName: Full=F-box protein VBF; AltName: Full=Protein PHLOEM PROTEIN 2-LIKE B14; Short=AtPP2-B14; AltName: Full=VIP1-binding F-box protein [Arabidopsis thaliana]	_	_	AT2G02240	MEE66	F-box protein At2g02240
Cg2g041480	14.4273	29.4955	3.73117	90.2656	78.6605	52.9559	1.66001	3.33133	0.431715	10.3914	9.16832	6.15427	1.82	8.61	2.18	1.98e-06	8.94e-06	yes	up	hypothetical protein CICLE_v10017282mg [Citrus clementina]	_	_	_	_	_	_
Cg3g007640	0	6.07261	1.49247	14.5884	13.408	12.0777	0	0.918653	0.233099	2.26319	2.11471	1.89728	0.39	2.1	2.18	4.91e-05	0.000183	yes	up	hypothetical protein CICLE_v10003234mg, partial [Citrus clementina]	_	_	_	AT3G17380	-	TRAF-like family protein
Cg2g019600	2.40455	3.47006	0	13.6766	2.68161	24.1553	0.183044	0.260896	0	1.04146	0.205886	1.85101	0.15	1.03	2.18	0.000425	0.00136	yes	up	hypothetical protein CISIN_1g032762mg [Citrus sinensis]	RecName: Full=Glycine-rich cell wall structural protein; Flags: Precursor	_	_	AT2G05540	-	Glycine-rich protein family
Cg4g006550	1.60303	0	0	3.6471	3.57548	4.64525	0.361591	0	0	0.823707	0.826377	1.06735	0.12	0.9	2.18	0.0124	0.0292	yes	up	_	_	_	_	_	_	_
Cg9g027940	0	0.867516	0	3.6471	4.46935	1.8581	0	0.143659	0	0.620679	0.774424	0.320547	0.05	0.57	2.18	0.0173	0.0392	yes	up	hypothetical protein CISIN_1g047152mg, partial [Citrus sinensis]	_	_	_	AT5G67280	RLK	receptor-like kinase
Cg1g013340	100.19	162.226	137.307	671.066	640.904	523.985	2.49845	4.02897	3.4282	16.7363	16.0271	13.095	3.32	15.32	2.17	1.44e-24	3.05e-23	yes	up	PREDICTED: RING-H2 finger protein ATL60-like [Citrus sinensis]	RecName: Full=RING-H2 finger protein ATL3 [Arabidopsis thaliana]	SubName: Full=Chromosome chr9 scaffold_7, whole genome shotgun sequence;	_	AT1G53820	ATL60	RING-H2 finger protein ATL60
Cg8g000630	215.608	359.152	259.689	1107.81	1561.59	1099.07	5.15353	8.5825	6.19062	26.4759	37.5796	26.5209	6.65	30.18	2.17	1.94e-23	3.8e-22	yes	up	_	RecName: Full=LysM domain-containing GPI-anchored protein 2; AltName: Full=Chitin elicitor-binding protein LYM2; Short=CEBiP LYM2; Flags: Precursor [Arabidopsis tha	_	_	AT2G17120	LYM2	LysM domain-containing GPI-anchored protein 2
Cg1g027360	104.197	202.999	126.86	630.947	685.598	632.684	7.89888	15.1997	9.6523	47.8458	52.4171	48.279	10.93	49.5	2.17	1.31e-20	2.08e-19	yes	up	hypothetical protein CICLE_v10025385mg [Citrus clementina]	_	_	_	AT4G39490	CYP96A10	cytochrome P450, family 96, subfamily A, polypeptide 10
Cg2g022550	85.7623	159.623	152.232	700.242	556.881	489.61	17.4587	31.5153	31.2926	142.711	115.918	101.376	26.72	120.4	2.17	4.07e-18	5.41e-17	yes	up	hypothetical protein CICLE_v10009957mg [Citrus clementina]	RecName: Full=Calcium-binding protein PBP1; AltName: Full=KIC-related protein 2; AltName: Full=PINOID-binding protein 1 [Arabidopsis thaliana]	hypothetical protein	_	AT4G27280	-	Calcium-binding EF-hand family protein
Cg7g000430	44.885	45.1108	47.0127	248.002	132.293	256.418	1.82967	1.82666	1.9202	10.2831	5.41986	10.4896	1.86	8.74	2.17	7.49e-14	7.06e-13	yes	up	hypothetical protein CICLE_v10033996mg [Citrus clementina]	_	_	_	AT3G55646	-	unknown protein; FUNCTIONS IN: molecular_function unknown; INVOLVED IN: biological_process unknown; LOCATED IN: chloroplast; BEST Arabidopsis thaliana protein match is: unknown protein (TAIR:AT2G39855); Has 35333 Blast hits to 34131 proteins in 24 //cies: Archae - 798; Bacteria - 22429; Metazoa - 974; Fungi - 991; Plants - 531; Viruses - 0; Other Eukaryotes - 9610 (source: NCBI BLink)
CgUng010540	18.4349	30.3631	33.5805	103.942	126.036	160.726	0.633	1.04661	1.14831	3.72589	4.4542	5.62958	0.94	4.59	2.17	3.62e-13	3.19e-12	yes	up	hypothetical protein CICLE_v10003407mg [Citrus clementina]	RecName: Full=F-box protein At2g02240 [Arabidopsis thaliana]	_	_	AT2G02250	PP2B2	Putative F-box protein PP2-B2
Cg8g011550	1.60303	0.867516	2.2387	18.2355	21.4529	17.652	0.04654	0.0250667	0.0650865	0.529487	0.624857	0.513772	0.05	0.56	2.17	1.61e-09	1.02e-08	yes	up	_	RecName: Full=Putative wall-associated receptor kinase-like 13; Flags: Precursor [Arabidopsis thaliana]	hypothetical protein	_	AT1G21230	WAK5	Wall-associated receptor kinase 5
Cg7g008140	0	1.73503	3.73117	25.5297	72.4034	17.652	0	0.0198243	0.0427356	0.292261	0.829888	0.202269	0.02	0.44	2.17	4.96e-09	2.96e-08	yes	up	_	RecName: Full=RNA-dependent RNA polymerase 1; Short=AtRDRP1; AltName: Full=RNA-directed RNA polymerase 1 [Arabidopsis thaliana]	rna-dependent RNA polymerase	_	AT1G14790	RDR1	RNA-dependent RNA polymerase 1
Cg2g035480	4.00759	25.158	8.20857	75.6772	75.085	65.9626	0.0859338	0.537565	0.176198	1.62288	1.6139	1.41705	0.27	1.55	2.17	9.73e-09	5.64e-08	yes	up	PREDICTED: probable receptor-like protein kinase At5g39020-like, partial [Citrus sinensis]	RecName: Full=Probable receptor-like protein kinase At5g39030; Flags: Precursor [Arabidopsis thaliana]	SubName: Full=Chromosome chr1 scaffold_5, whole genome shotgun sequence;	_	AT1G66920	-	Protein kinase superfamily protein
Cg5g004460	681.29	775.559	786.53	3505.77	3402.96	3005.48	57.2466	64.282	66.3597	294.686	288.65	254.393	62.6	279.61	2.16	8.48e-45	6.01e-43	yes	up	hypothetical protein CICLE_v10023101mg [Citrus clementina]	_	hypothetical protein	_	AT1G19020	-	unknown protein; BEST Arabidopsis thaliana protein match is: unknown protein (TAIR:AT3G48180); Has 88 Blast hits to 88 proteins in 15 species: Archae - 0; Bacteria - 0; Metazoa - 0; Fungi - 0; Plants - 88; Viruses - 0; Other Eukaryotes - 0 (source // BLink)
Cg3g013960	467.285	438.096	410.429	2252.99	1700.14	1835.8	17.7315	16.2118	15.2761	86.4504	65.2967	69.4681	16.42	73.92	2.16	2.01e-39	1.05e-37	yes	up	PREDICTED: uncharacterized protein LOC102617655 isoform X1 [Citrus sinensis]	_	hypothetical protein	_	AT5G65480	-	unknown protein; FUNCTIONS IN: molecular_function unknown; INVOLVED IN: biological_process unknown; LOCATED IN: chloroplast; EXPRESSED IN: 24 plant structures; EXPRESSED DURING: 15 growth stages; BEST Arabidopsis thaliana protein match is: unknown p // (TAIR:AT4G38060); Has 1807 Blast hits to 1807 proteins in 277 species: Archae - 0; Bacteria - 0; Metazoa - 736; Fungi - 347; Plants - 385; Viruses…
Cg2g037350	403.163	537.86	393.265	1948.46	2040.7	1988.17	13.7425	18.2319	13.4273	66.4263	69.8269	67.9709	15.15	68.06	2.16	3.03e-39	1.56e-37	yes	up	PREDICTED: uncharacterized protein LOC102624547 [Citrus sinensis]	_	RNA recognition motif (RRM)-containing protein; RNA recognition motif (RRM)-containing prote [...]	_	AT4G20030	-	RNA-binding (RRM/RBD/RNP motifs) family protein
Cg3g016700	3072.22	3880.4	3039.41	15898.6	15669.5	12967.7	71.2969	89.743	70.6389	368.969	364.118	300.949	77.29	345.29	2.16	3.91e-39	2.01e-37	yes	up	PREDICTED: L-ascorbate peroxidase T, chloroplastic-like isoform X2 [Citrus sinensis]	RecName: Full=L-ascorbate peroxidase T, chloroplastic; AltName: Full=Thylakoid-bound ascorbate peroxidase; Short=AtAPx06; Short=tAPX; Flags: Precursor [Arabidopsis	SubName: Full=Chromosome chr18 scaffold_1, whole genome shotgun sequence;	E1.11.1.11	AT1G77490	APXT	L-ascorbate peroxidase T, chloroplastic
Cg6g011540	146.678	136.2	86.5631	451.328	480.008	691.214	36.3234	32.5534	21.6843	111.923	122.038	174.61	30.26	135.62	2.16	6.64e-18	8.69e-17	yes	up	hypothetical protein CICLE_v10013296mg [Citrus clementina]	_	_	_	_	_	_
Cg8g005550	63.3199	73.7389	130.591	413.034	390.621	424.576	1.79679	2.08275	3.7108	11.7038	11.1197	12.041	2.52	11.62	2.16	2.21e-17	2.77e-16	yes	up	_	RecName: Full=Naringenin,2-oxoglutarate 3-dioxygenase; AltName: Full=FHT; AltName: Full=Flavanone-3-hydroxylase; Short=F3H	2-oxoglutarate-dependent dioxygenase	_	AT3G19000	-	2-oxoglutarate (2OG) and Fe(II)-dependent oxygenase superfamily protein
Cg1g013570	165.113	108.44	135.068	833.361	461.237	462.667	98.2072	60.7718	81.9268	496.196	287.535	284.576	80.28	358.26	2.16	1.21e-15	1.32e-14	yes	up	hypothetical protein CICLE_v10026830mg [Citrus clementina]	_	_	_	AT3G21352	-	unknown protein; FUNCTIONS IN: molecular_function unknown; INVOLVED IN: biological_process unknown; LOCATED IN: endomembrane system; BEST Arabidopsis thaliana protein match is: unknown protein (TAIR:AT3G21351); Has 26 Blast hits to 26 proteins in //ies: Archae - 0; Bacteria - 0; Metazoa - 0; Fungi - 0; Plants - 26; Viruses - 0; Other Eukaryotes - 0 (source: NCBI BLink)
Cg7g000470	128.243	657.577	307.448	1697.72	1579.47	1648.14	3.05774	15.6178	7.33908	40.4836	37.7604	39.3785	8.69	39.22	2.16	2.97e-08	1.64e-07	yes	up	hypothetical protein CICLE_v10033662mg [Citrus clementina]	RecName: Full=Cucumisin; AltName: Allergen=Cuc m 1; Flags: Precursor [Cucumis melo]	hypothetical protein	_	AT4G00230	SBT4	Subtilisin-like protease SBT4
Cg3g012710	566.673	596.851	508.185	2738.97	2150.65	2497.29	22.9455	24.008	20.6177	110.925	87.4791	101.475	22.54	100.07	2.15	2.75e-42	1.7e-40	yes	up	hypothetical protein CICLE_v10002297mg [Citrus clementina]	RecName: Full=Zinc finger protein ZAT10; AltName: Full=Salt-tolerance zinc finger [Arabidopsis thaliana]	_	_	AT1G27730	ZAT10	Zinc finger protein ZAT10
Cg1g019680	344.652	386.912	267.898	1492.57	1407.84	1564.52	9.55662	10.6798	7.43834	41.3914	39.1584	43.486	9.24	41.33	2.15	2.65e-36	1.14e-34	yes	up	hypothetical protein CISIN_1g018110mg [Citrus sinensis]	RecName: Full=RING-H2 finger protein ATL54 [Arabidopsis thaliana]	SubName: Full=Chromosome undetermined scaffold_55, whole genome shotgun sequence;	_	AT4G33565	-	RING/U-box superfamily protein
CgUng009580	75.3426	91.0892	133.576	409.386	456.767	488.681	2.71024	3.25745	4.8134	14.7288	16.4972	17.6339	3.58	16.26	2.15	1.36e-20	2.16e-19	yes	up	hypothetical protein CICLE_v10003407mg [Citrus clementina]	RecName: Full=F-box protein At2g02240 [Arabidopsis thaliana]	_	_	AT2G02360	PP2B10	F-box protein PP2-B10
Cg2g022330	4.00759	7.80765	4.4774	35.5592	44.6935	46.4525	0.0761187	0.147835	0.0851206	0.675454	0.850698	0.883758	0.1	0.8	2.15	2.98e-13	2.65e-12	yes	up	hypothetical protein CISIN_1g041554mg, partial [Citrus sinensis]	RecName: Full=Receptor-like serine/threonine-protein kinase SD1-6; AltName: Full=Arabidopsis thaliana receptor kinase 2; AltName: Full=S-domain-1 (SD1) receptor ki	_	_	AT4G27290	-	G-type lectin S-receptor-like serine/threonine-protein kinase At4g27290
Cg1g014790	24.0455	60.7261	21.6408	171.413	175.198	192.314	0.360312	0.907724	0.324514	2.56872	2.65869	2.92856	0.53	2.72	2.15	8.68e-12	6.82e-11	yes	up	PREDICTED: G-type lectin S-receptor-like serine/threonine-protein kinase At1g67520-like isoform X1 [Citrus sinensis]	RecName: Full=G-type lectin S-receptor-like serine/threonine-protein kinase At1g11330; Flags: Precursor [Arabidopsis thaliana]	SubName: Full=Chromosome chr9 scaffold_7, whole genome shotgun sequence;	E3.2.1.14	AT3G16030	CES101	G-type lectin S-receptor-like serine/threonine-protein kinase CES101
Cg5g036990	1.60303	3.47006	5.96987	20.059	8.93869	18.581	1.78455	3.57169	6.80445	22.2953	10.5971	21.5939	4.03	18.18	2.15	0.000153	0.000525	yes	up	hypothetical protein CICLE_v10023180mg [Citrus clementina]	_	_	_	_	_	_
Cg3g012860	1199.87	1404.51	1285.76	5954.79	4954.72	6206.06	39.7464	46.2736	42.66	197.284	164.738	206.171	42.9	189.36	2.14	4.51e-42	2.74e-40	yes	up	PREDICTED: uncharacterized protein LOC102626963 [Citrus sinensis]	_	_	_	AT1G10220	-	BEST Arabidopsis thaliana protein match is: ZCF37 (TAIR:AT1G59590); Has 43 Blast hits to 43 proteins in 15 species: Archae - 0; Bacteria - 2; Metazoa - 7; Fungi - 0; Plants - 27; Viruses - 0; Other Eukaryotes - 7 (source: NCBI BLink)
Cg7g012360	4813.91	7114.5	5566.16	24961.6	24172.9	27601.2	356.035	519.877	413.151	1846.74	1802.72	2054.54	429.87	1899.54	2.14	1.93e-34	7.43e-33	yes	up	_	RecName: Full=Glutathione S-transferase F9; Short=AtGSTF9; AltName: Full=AtGSTF7; AltName: Full=GST class-phi member 9 [Arabidopsis thaliana]	SubName: Full=Chromosome chr12 scaffold_18, whole genome shotgun sequence;	GST, gst	AT2G30860	GSTF9	Glutathione S-transferase F9
Cg8g007020	61.7168	56.3885	75.3696	321.856	263.691	290.793	2.18342	1.98341	2.68878	11.4055	9.4673	10.3662	2.28	10.42	2.14	2.34e-22	4.27e-21	yes	up	_	_	hypothetical protein	_	AT4G36610	-	alpha/beta-Hydrolases superfamily protein
Cg3g002340	339.042	485.809	287.3	1241.84	1633.1	2018.83	24.6253	34.8698	20.9409	90.2253	119.586	147.56	26.87	118.58	2.14	3.01e-21	5.03e-20	yes	up	hypothetical protein CICLE_v10003397mg, partial [Citrus clementina]	_	_	_	AT2G21830	-	Cysteine/Histidine-rich C1 domain family protein
Cg6g000890	121.831	277.605	210.438	1012.07	875.992	846.365	2.20587	5.01144	3.81354	18.326	15.8929	15.3484	3.68	16.55	2.14	2.07e-18	2.81e-17	yes	up	hypothetical protein CICLE_v10011219mg [Citrus clementina]	RecName: Full=Wall-associated receptor kinase-like 1; Flags: Precursor [Arabidopsis thaliana]	annotation not avaliable	_	AT1G16120	WAKL1	Wall-associated receptor kinase-like 1
Cg2g038770	335.836	951.665	786.53	3052.62	2761.16	3350.16	6.65286	18.7913	15.596	60.4771	54.8196	66.4803	13.66	60.55	2.14	4.42e-14	4.25e-13	yes	up	hypothetical protein CICLE_v10014726mg [Citrus clementina]	RecName: Full=Reticuline oxidase-like protein; Flags: Precursor [Arabidopsis thaliana]	_	_	AT4G20820	-	FAD-binding Berberine family protein
CgUng015130	2.40455	1.73503	0.746234	9.11774	9.83256	11.1486	0.280201	0.198418	0.0874518	1.06305	1.16086	1.31234	0.19	1.18	2.14	0.00013	0.000452	yes	up	hypothetical protein CISIN_1g040816mg, partial [Citrus sinensis]	RecName: Full=SKP1-like protein 11; Short=AtSK11 [Arabidopsis thaliana]	SubName: Full=Putative uncharacterized protein (Chromosome chr3 scaffold_8, whole genome sho [...]	SKP1, CBF3D	AT1G75950	SKP1A	SKP1-like protein 1A
Cg8g003310	1546.93	1864.29	1562.61	7045.28	7538	7129.54	43.0541	51.503	43.5075	196.142	210.455	198.723	46.05	201.73	2.13	9.4e-45	6.64e-43	yes	up	_	RecName: Full=Somatic embryogenesis receptor kinase 1; Short=AtSERK1; AltName: Full=Somatic embryogenesis receptor-like kinase 1; Flags: Precursor [Arabidopsis th	hypothetical protein	_	AT3G43740	-	Leucine-rich repeat (LRR) family protein
Cg5g039240	1356.17	1728.96	1602.91	6643.18	6970.39	7051.5	12.3557	15.7074	14.6127	60.514	63.5854	64.3102	14.22	62.77	2.13	1.13e-43	7.5e-42	yes	up	hypothetical protein CISIN_1g000777mg [Citrus sinensis]	RecName: Full=ABC transporter B family member 11; Short=ABC transporter ABCB.11; Short=AtABCB11; AltName: Full=Multidrug resistance protein 8; AltName: Full=P-glyc	multidrug/pheromone exporter, MDR family, ABC transporter family	ABCB1	AT1G02520	ABCB11	ABC transporter B family member 11
Cg2g010380	250.875	343.536	264.913	1124.22	1297	1408.44	5.02722	6.74165	5.29926	22.352	25.4995	27.9073	5.69	25.2	2.13	8.16e-33	2.86e-31	yes	up	hypothetical protein CICLE_v10015334mg [Citrus clementina]	RecName: Full=Serine/threonine-protein kinase PBS1; AltName: Full=AvrPphB susceptible protein 1 [Arabidopsis thaliana]	SubName: Full=Putative uncharacterized protein;	PBS1	AT5G13160	PBS1	Serine/threonine-protein kinase PBS1
Cg6g009610	82.5563	102.367	91.7867	422.151	391.515	445.015	1.79668	2.2199	1.99967	9.18819	8.54136	9.70322	2.01	9.14	2.13	1.53e-27	3.89e-26	yes	up	hypothetical protein CICLE_v10011458mg [Citrus clementina]	RecName: Full=Scarecrow-like protein 22; Short=AtSCL22; AltName: Full=GRAS family protein 21; Short=AtGRAS-21; AltName: Full=SCL6-III [Arabidopsis thaliana]	_	_	AT4G08250	SCL26	Scarecrow-like protein 26
Cg8g009720	159.502	286.28	158.202	1095.04	830.405	727.447	6.77486	12.0756	6.73348	46.5204	35.4397	31.0125	8.55	37.81	2.13	5.99e-18	7.87e-17	yes	up	_	RecName: Full=Tryptophan synthase alpha chain, chloroplastic; AltName: Full=Indole-3-glycerol-phosphate lyase, chloroplastic; AltName: Full=Protein TRYPTOPHAN-REQU	SubName: Full=Putative uncharacterized protein;	trpA	AT3G54640	TSA1	Tryptophan synthase alpha chain, chloroplastic
Cg8g007950	32.8622	52.051	36.5655	216.09	160.896	149.577	6.00101	9.2423	6.7363	39.4998	29.9809	27.7398	7.33	32.52	2.13	1.77e-14	1.76e-13	yes	up	_	_	hypothetical protein	_	AT5G24890	-	unknown protein; FUNCTIONS IN: molecular_function unknown; INVOLVED IN: biological_process unknown; LOCATED IN: cellular_component unknown; EXPRESSED IN: 24 plant structures; EXPRESSED DURING: 13 growth stages; BEST Arabidopsis thaliana protein matc //unknown protein (TAIR:AT2G24550); Has 1807 Blast hits to 1807 proteins in 277 species: Archae - 0; Bacteria - 0; Metazoa - 736; Fungi - 347; Plants…
Cg8g011510	2.40455	4.33758	4.4774	28.265	21.4529	25.0844	0.0935171	0.167626	0.174462	1.09946	0.83798	0.978873	0.14	0.97	2.13	2.56e-09	1.58e-08	yes	up	_	RecName: Full=Putative wall-associated receptor kinase-like 11; Flags: Precursor [Arabidopsis thaliana]	hypothetical protein	_	AT1G21230	WAK5	Wall-associated receptor kinase 5
Cg1g025610	483.315	557.813	588.032	2726.2	2266.85	2084.79	13.2802	15.2584	16.179	74.9174	62.4787	57.421	14.89	65.11	2.12	1.61e-38	8.02e-37	yes	up	hypothetical protein CICLE_v10025637mg [Citrus clementina]	RecName: Full=U-box domain-containing protein 28; AltName: Full=Plant U-box protein 28 [Arabidopsis thaliana]	annotation not avaliable	_	AT5G64660	PUB27	U-box domain-containing protein 27
Cg1g019740	2770.04	3517.78	2769.27	14307.6	11616.7	13453.6	44.5733	56.5129	44.664	229.839	186.905	216.443	48.62	211.24	2.12	2.24e-38	1.11e-36	yes	up	hypothetical protein CISIN_1g008469mg [Citrus sinensis]	RecName: Full=Bifunctional riboflavin biosynthesis protein RIBA 1, chloroplastic; Short=AtRIBA1; Includes: RecName: Full=3,4-dihydroxy-2-butanone 4-phosphate synth	SubName: Full=Chromosome undetermined scaffold_55, whole genome shotgun sequence;	ribBA	AT5G64300	RIBA1	Bifunctional riboflavin biosynthesis protein RIBA 1, chloroplastic
Cg6g019330	202.784	251.58	232.825	1056.75	1009.18	981.078	3.3995	4.20595	3.90629	17.7167	16.9498	16.4709	3.84	17.06	2.12	3.5e-38	1.7e-36	yes	up	hypothetical protein CICLE_v10011232mg [Citrus clementina]	RecName: Full=Probable receptor-like protein kinase At5g39020; Flags: Precursor [Arabidopsis thaliana]	hypothetical protein	_	AT4G18250	-	receptor serine/threonine kinase, putative
Cg1g014760	79.3502	76.3414	94.0255	404.828	365.593	369.762	1.31034	1.25724	1.55392	6.68552	6.04831	6.11475	1.37	6.29	2.12	8.65e-27	2.1e-25	yes	up	PREDICTED: G-type lectin S-receptor-like serine/threonine-protein kinase CES101-like [Citrus sinensis]	RecName: Full=Receptor-like serine/threonine-protein kinase SD1-6; AltName: Full=Arabidopsis thaliana receptor kinase 2; AltName: Full=S-domain-1 (SD1) receptor ki	SubName: Full=Chromosome chr9 scaffold_7, whole genome shotgun sequence;	E3.2.1.14	AT1G67520	-	lectin protein kinase family protein
Cg8g012480	108.205	180.443	140.292	682.919	673.978	582.515	1.41374	2.35252	1.83413	8.92311	8.81867	7.61942	1.87	8.47	2.12	3.47e-25	7.67e-24	yes	up	_	RecName: Full=Probable LRR receptor-like serine/threonine-protein kinase At4g08850; Flags: Precursor [Arabidopsis thaliana]	_	_	AT1G35710	-	Probable leucine-rich repeat receptor-like protein kinase At1g35710
Cg7g022840	206.791	189.119	144.769	923.627	574.758	935.554	3.4382	3.25957	2.40893	15.3577	9.57395	15.6236	3.04	13.52	2.12	1.2e-21	2.07e-20	yes	up	_	RecName: Full=Agamous-like MADS-box protein AGL15	hypothetical protein	_	AT5G13790	AGL15	Agamous-like MADS-box protein AGL15
Cg8g012110	0.801517	3.47006	0.746234	12.7648	6.25709	13.9358	0.0709493	0.302773	0.0663402	1.13036	0.559402	1.24311	0.15	0.98	2.12	0.000102	0.000361	yes	up	_	_	_	_	AT2G27180	-	unknown protein; BEST Arabidopsis thaliana protein match is: unknown protein (TAIR:AT3G11690); Has 99 Blast hits to 99 proteins in 14 species: Archae - 0; Bacteria - 0; Metazoa - 0; Fungi - 0; Plants - 99; Viruses - 0; Other Eukaryotes - 0 (source // BLink)
Cg2g035670	0	0	0	2.73532	1.78774	1.8581	0	0	0	0.424348	0.281961	0.29189	0	0.33	2.12	0.0195	0.0437	yes	up	hypothetical protein CISIN_1g043663mg [Citrus sinensis]	_	_	_	AT2G47485	-	unknown protein; BEST Arabidopsis thaliana protein match is: unknown protein (TAIR:AT3G62650); Has 35333 Blast hits to 34131 proteins in 2444 species: Archae - 798; Bacteria - 22429; Metazoa - 974; Fungi - 991; Plants - 531; Viruses - 0; Other Euk //s - 9610 (source: NCBI BLink)
Cg2g021920	801.517	883.999	786.53	3813.04	3190.22	3536.9	15.9594	17.6816	15.713	77.0172	64.7595	71.6053	16.46	71.19	2.11	1.72e-43	1.13e-41	yes	up	hypothetical protein CICLE_v10007969mg [Citrus clementina]	RecName: Full=Diacylglycerol kinase 5; Short=AtDGK5; Short=DAG kinase 5; AltName: Full=Diglyceride kinase 5; Short=DGK 5 [Arabidopsis thaliana]	SubName: Full=Chromosome chr12 scaffold_47, whole genome shotgun sequence;	dgkA, DGK	AT2G20900	DGK5	Diacylglycerol kinase 5
Cg9g000960	230.837	259.387	133.576	857.979	937.669	914.186	11.5571	12.8807	6.70387	42.9648	47.2095	45.9691	10.41	45.35	2.11	5.92e-22	1.05e-20	yes	up	_	_	hypothetical protein	_	AT3G17130	-	Plant invertase/pectin methylesterase inhibitor superfamily protein
Cg7g006450	41.6789	39.9057	41.7891	206.973	157.321	184.881	1.92281	1.82718	1.93221	9.55034	7.29544	8.56352	1.89	8.48	2.11	2.5e-18	3.36e-17	yes	up	_	RecName: Full=Putative serine/threonine-protein kinase	hypothetical protein	IRAK4	AT3G09010	-	Protein kinase superfamily protein
Cg6g023780	32.0607	43.3758	55.9675	184.178	209.165	181.165	2.57514	3.43868	4.51292	14.7985	16.9525	14.6533	3.5	15.47	2.11	1.49e-16	1.75e-15	yes	up	hypothetical protein CISIN_1g044558mg, partial [Citrus sinensis]	_	SubName: Full=Chromosome chr1 scaffold_46, whole genome shotgun sequence;	_	AT1G59710	-	Protein of unknown function (DUF569)
Cg2g001830	0.801517	1.73503	0.746234	25.5297	28.6038	22.2972	0.0128398	0.0277213	0.0119635	0.408998	0.459038	0.357684	0.02	0.41	2.11	2.37e-13	2.12e-12	yes	up	hypothetical protein CICLE_v10014334mg [Citrus clementina]	RecName: Full=G-type lectin S-receptor-like serine/threonine-protein kinase RLK1; AltName: Full=Receptor-like protein kinase 1; Flags: Precursor [Arabidopsis thali	hypothetical protein	_	AT1G34300	-	G-type lectin S-receptor-like serine/threonine-protein kinase At1g34300
Cg5g009640	4.8091	8.67516	6.7161	24.6179	52.7383	58.5302	0.0996019	0.179064	0.139238	0.509909	1.0948	1.21441	0.14	0.93	2.11	4.02e-09	2.42e-08	yes	up	PREDICTED: molybdenum cofactor sulfurase-like [Citrus sinensis]	RecName: Full=Molybdenum cofactor sulfurase; Short=MCS; Short=MOS; Short=MoCo sulfurase; AltName: Full=Molybdenum cofactor sulfurase-like protein 3; AltName: Full	hypothetical protein	_	AT5G51920	-	Pyridoxal phosphate (PLP)-dependent transferases superfamily protein
Cg1g028220	4.8091	9.54268	0.746234	31.9121	24.1345	45.5235	0.132341	0.261422	0.0205628	0.878285	0.6662	1.25574	0.14	0.93	2.11	1.06e-07	5.54e-07	yes	up	hypothetical protein CICLE_v10027549mg [Citrus clementina]	RecName: Full=Cytochrome P450 CYP736A12 [Panax ginseng]	cytochrome P450	CYP84A, F5H	AT3G26300	CYP71B34	Cytochrome P450 71B34
Cg6g014510	0.801517	14.7478	4.4774	41.0298	38.4364	36.233	0.0272446	0.498515	0.152444	1.39486	1.31148	1.23524	0.23	1.32	2.11	4.36e-07	2.12e-06	yes	up	hypothetical protein CICLE_v10011847mg [Citrus clementina]	RecName: Full=E3 ubiquitin-protein ligase PUB24; AltName: Full=Plant U-box protein 24; AltName: Full=U-box domain-containing protein 24 [Arabidopsis thaliana]	hypothetical protein	_	AT3G11840	PUB24	plant U-box 24
Cg2g045880	5.61062	10.4102	11.9397	19.1472	16.0896	123.564	0.156167	0.288443	0.332782	0.533013	0.449241	3.44762	0.26	1.45	2.11	0.000537	0.00169	yes	up	hypothetical protein CISIN_1g021546mg [Citrus sinensis]	_	_	_	AT1G12030	-	Protein of unknown function (DUF506)
Cg9g007340	0	0	0	4.55887	4.46935	1.8581	0	0	0	0.41273	0.408597	0.169482	0	0.33	2.11	0.0018	0.00511	yes	up	_	_	_	_	AT4G03470	-	Ankyrin repeat family protein
Cg3g016770	1027.55	1190.23	902.197	5105.93	4073.36	4208.6	25.8364	29.8041	22.7124	128.397	102.709	106.052	26.15	112.62	2.1	2.71e-37	1.26e-35	yes	up	PREDICTED: NAC domain-containing protein 2-like [Citrus sinensis]	RecName: Full=NAC domain-containing protein 48; Short=ONAC048 [Oryza sativa Japonica Group]	NAC domain protein, IPR003441	_	AT1G01720	NAC002	NAC domain-containing protein 2
Cg5g042470	68.9305	72.0038	32.8343	227.032	251.177	284.29	3.88954	4.02568	1.85782	12.8138	14.2631	16.1204	3.27	14.37	2.1	1.63e-14	1.63e-13	yes	up	hypothetical protein CISIN_1g039097mg [Citrus sinensis]	RecName: Full=(+)-neomenthol dehydrogenase; AltName: Full=Menthone:neomenthol reductase; AltName: Full=Short-chain dehydrogenase/reductase 1; Short=AtSDR1 [Arabidop	hypothetical protein	E1.1.1.208	AT3G61220	SDR1	(+)-neomenthol dehydrogenase
Cg6g024320	37.6713	67.6663	33.5805	169.59	227.043	224.83	1.33663	2.387	1.19354	6.01822	8.08789	8.00192	1.64	7.35	2.1	1.02e-13	9.52e-13	yes	up	hypothetical protein CICLE_v10011891mg [Citrus clementina]	RecName: Full=Protein FEZ; AltName: Full=NAC domain-containing protein 9; Short=ANAC009 [Arabidopsis thaliana]	NAC domain protein, IPR003441	_	AT1G26870	FEZ	NAC (No Apical Meristem) domain transcriptional regulator superfamily protein
Cg1g027850	15.2288	13.0127	18.6558	74.7655	65.2525	82.6855	0.649117	0.550806	0.796836	3.1874	2.79465	3.53747	0.66	3.17	2.1	5.9e-13	5.13e-12	yes	up	hypothetical protein CICLE_v10026526mg [Citrus clementina]	RecName: Full=Stress enhanced protein 2, chloroplastic; Flags: Precursor [Arabidopsis thaliana]	SubName: Full=Chromosome chr7 scaffold_20, whole genome shotgun sequence;	_	AT2G21970	2017-09-02	Stress enhanced protein 2, chloroplastic
Cg5g038040	41.6789	70.2688	38.0579	185.09	173.411	305.658	1.87298	3.13466	1.71399	8.31926	7.83213	13.7895	2.25	9.93	2.1	8.45e-12	6.65e-11	yes	up	hypothetical protein CICLE_v10022416mg [Citrus clementina]	_	_	_	AT5G38700	-	unknown protein; FUNCTIONS IN: molecular_function unknown; INVOLVED IN: biological_process unknown; LOCATED IN: mitochondrion; EXPRESSED IN: 10 plant structures; EXPRESSED DURING: LP four leaves visible, LP ten leaves visible, petal differenti //and expansion stage, LP eight leaves visible, LP twelve leaves visible; BEST Arabidopsis thaliana protein match is: unknown protein (TAIR:AT4G02170); Has…
Cg2g038880	310.989	1016.73	882.795	3217.65	2812.11	3475.58	4.35037	14.1903	12.3576	45.0138	39.3998	48.6783	10.28	44.34	2.1	2.76e-11	2.06e-10	yes	up	hypothetical protein CICLE_v10014726mg [Citrus clementina]	RecName: Full=Reticuline oxidase-like protein; Flags: Precursor [Arabidopsis thaliana]	SubName: Full=Chromosome undetermined scaffold_165, whole genome shotgun sequence;	_	AT4G20820	-	FAD-binding Berberine family protein
Cg1g028930	687.702	2225.18	1987.22	7419.1	7083.02	6364.93	13.6307	43.9615	39.4258	147.064	140.702	126.374	32.28	138.24	2.1	3.52e-11	2.61e-10	yes	up	hypothetical protein CICLE_v10025235mg [Citrus clementina]	RecName: Full=L-ascorbate oxidase; Short=ASO; Short=Ascorbase; Flags: Precursor [Cucurbita maxima]	oxidoreductase (EC:1.10.3.3)	_	AT4G39830	-	Cupredoxin superfamily protein
Cg8g006080	19.2364	9.54268	8.20857	39.2063	35.7548	79.8984	14.7932	6.8625	6.45009	30.1582	29.0074	63.7909	9.39	40.69	2.1	3.84e-06	1.68e-05	yes	up	_	_	_	_	AT2G15960	-	unknown protein; Has 14 Blast hits to 14 proteins in 5 species: Archae - 0; Bacteria - 0; Metazoa - 0; Fungi - 0; Plants - 14; Viruses - 0; Other Eukaryotes - 0 (source: NCBI BLink)
Cg3g020260	598.733	586.441	629.821	2536.55	2748.65	2536.31	7.07862	6.91987	7.45043	29.9904	32.5393	30.0167	7.15	30.85	2.09	3.54e-48	3.12e-46	yes	up	PREDICTED: receptor-like protein kinase-like [Citrus sinensis]	RecName: Full=Leucine-rich repeat receptor-like tyrosine-protein kinase At2g41820; Flags: Precursor [Arabidopsis thaliana]	SubName: Full=Putative uncharacterized protein;	_	AT1G34420	-	leucine-rich repeat transmembrane protein kinase family protein
Cg5g011070	2044.67	2248.6	2317.8	10118.9	9441.94	8496.17	50.0293	54.7991	56.7796	247.616	231.66	208.327	53.84	229.57	2.09	1.81e-43	1.18e-41	yes	up	PREDICTED: UDP-glycosyltransferase 83A1-like [Citrus sinensis]	RecName: Full=UDP-glycosyltransferase 83A1 [Arabidopsis thaliana]	SubName: Full=Chromosome chr17 scaffold_12, whole genome shotgun sequence;	_	AT3G02100	UGT83A1	UDP-glycosyltransferase 83A1
Cg2g043890	232.44	267.195	227.601	1061.3	984.15	1129.73	2.76241	3.16927	2.70646	12.6136	11.7116	13.4399	2.88	12.58	2.09	1.15e-37	5.44e-36	yes	up	PREDICTED: probable LRR receptor-like serine/threonine-protein kinase RFK1-like [Citrus sinensis]	RecName: Full=Probable LRR receptor-like serine/threonine-protein kinase At1g53430; Flags: Precursor [Arabidopsis thaliana]	hypothetical protein	_	AT1G29750	RKF1	Probable LRR receptor-like serine/threonine-protein kinase RFK1
Cg7g013180	404.766	669.722	398.489	1941.17	2263.28	2099.66	7.14574	11.7305	7.03767	34.3194	39.9768	37.1959	8.65	37.13	2.09	4.85e-25	1.06e-23	yes	up	_	RecName: Full=Phosphoinositide phospholipase C 2; AltName: Full=Phosphoinositide phospholipase PLC2; Short=AtPLC2; Short=PI-PLC2 [Arabidopsis thaliana]	hypothetical protein	PLCD	AT3G08510	PLC2	Phosphoinositide phospholipase C 2
Cg3g014810	384.728	447.638	240.287	1650.31	1499.02	1465.11	10.0194	11.638	6.28078	42.993	39.1672	38.2525	9.34	40.18	2.09	1.67e-24	3.52e-23	yes	up	hypothetical protein CICLE_v10000958mg [Citrus clementina]	RecName: Full=UDP-glycosyltransferase 85A2 [Arabidopsis thaliana]	hypothetical protein	_	AT1G22360	UGT85A2	UDP-glycosyltransferase 85A2
Cg7g022950	57.7092	88.4866	72.3847	337.356	381.682	281.502	0.769735	1.17767	0.966103	4.49997	5.09854	3.75907	0.97	4.46	2.09	7.61e-21	1.23e-19	yes	up	_	RecName: Full=Serine/threonine-protein kinase BRI1-like 1; AltName: Full=BRASSINOSTEROID INSENSITIVE 1-like protein 1; Flags: Precursor [Arabidopsis thaliana]	SubName: Full=Chromosome undetermined scaffold_51, whole genome shotgun sequence;	_	AT2G34930	-	disease resistance family protein / LRR family protein
Cg9g000740	44.885	61.5936	62.6836	241.62	285.144	222.043	1.69085	2.39473	2.14723	9.05407	10.3179	8.14623	2.08	9.18	2.09	2.58e-19	3.71e-18	yes	up	_	RecName: Full=Transcription factor MYB108; AltName: Full=Myb-related protein 108; Short=AtMYB108; AltName: Full=Protein BOTRYTIS-SUSCEPTIBLE 1 [Arabidopsis thalian	MYB108 (myb domain protein 108); DNA binding / transcription factor; putative transcription [...]	MYBP	AT3G06490	MYB108	Transcription factor MYB108
Cg9g018500	92.976	150.08	121.636	405.739	551.517	663.342	1.49073	2.4	1.95177	6.50587	8.85862	10.6505	1.95	8.63	2.09	1.55e-18	2.11e-17	yes	up	_	RecName: Full=G-type lectin S-receptor-like serine/threonine-protein kinase At1g61370; Flags: Precursor [Arabidopsis thaliana]	SubName: Full=Chromosome undetermined scaffold_278, whole genome shotgun sequence;	_	AT1G11330	-	G-type lectin S-receptor-like serine/threonine-protein kinase At1g11330
Cg2g009000	32.8622	75.4739	45.5203	206.061	240.451	250.844	0.742701	1.69944	1.02991	4.65752	5.44806	5.68031	1.16	5.25	2.09	1.77e-14	1.77e-13	yes	up	PREDICTED: G-type lectin S-receptor-like serine/threonine-protein kinase SD2-5-like isoform X2 [Citrus sinensis]	RecName: Full=G-type lectin S-receptor-like serine/threonine-protein kinase SD2-5; AltName: Full=S-domain-2 (SD2) receptor kinase 5; Short=SD2-5; Flags: Precursor [	SubName: Full=Chromosome chr12 scaffold_18, whole genome shotgun sequence;	_	AT4G32300	SD25	G-type lectin S-receptor-like serine/threonine-protein kinase SD2-5
Cg1g027410	20.0379	27.7605	17.9096	106.678	87.5992	94.7632	1.52856	2.09149	1.37127	8.14039	6.73981	7.27695	1.67	7.4	2.09	1.76e-13	1.6e-12	yes	up	hypothetical protein CICLE_v10025385mg [Citrus clementina]	RecName: Full=Cytochrome P450 86A1; AltName: Full=CYPLXXXVI; AltName: Full=P450-dependent fatty acid omega-hydroxylase; AltName: Full=Protein HYDROXYLASE OF ROOT S	_	_	AT4G32170	CYP96A2	cytochrome P450, family 96, subfamily A, polypeptide 2
Cg5g037660	334.233	1001.98	460.426	2747.17	2192.66	2726.76	7.14584	21.3473	9.85404	58.7395	46.991	58.406	12.81	54.73	2.09	9.37e-12	7.32e-11	yes	up	PREDICTED: probable pectinesterase/pectinesterase inhibitor 7-like [Citrus sinensis]	RecName: Full=Probable pectinesterase/pectinesterase inhibitor 20; Includes: RecName: Full=Pectinesterase inhibitor 20; AltName: Full=Pectin methylesterase inhibit	pectinesterase family protein (EC:3.1.1.11)	E3.1.1.11	AT1G02810	PME7	Probable pectinesterase/pectinesterase inhibitor 7
CgUng020000	20.0379	26.893	20.1483	86.6185	71.5096	114.273	21.0371	26.153	21.6524	90.8267	79.8322	125.136	22.96	98.31	2.09	8.81e-11	6.31e-10	yes	up	hypothetical protein CICLE_v10001502mg [Citrus clementina]	RecName: Full=Alcohol dehydrogenase 1	_	ADH1	AT1G77120	ADH1	Alcohol dehydrogenase class-P
Cg1g017850	17.6334	59.8586	29.1031	231.591	112.628	133.783	0.600502	2.02715	0.992739	7.88793	3.85016	4.56945	1.21	5.47	2.09	1.13e-07	5.88e-07	yes	up	hypothetical protein CICLE_v10027096mg [Citrus clementina]	RecName: Full=Naringenin,2-oxoglutarate 3-dioxygenase; AltName: Full=FHT; AltName: Full=Flavanone-3-hydroxylase; Short=F3H	_	_	AT4G10500	-	2-oxoglutarate (2OG) and Fe(II)-dependent oxygenase superfamily protein
Cg5g003070	297.363	373.032	316.403	1414.16	1262.14	1484.62	20.7299	25.7109	22.132	98.6141	88.6779	104.126	22.87	97.1	2.08	8.18e-37	3.69e-35	yes	up	PREDICTED: glutathione S-transferase U9-like [Citrus sinensis]	RecName: Full=Glutathione S-transferase U9; Short=AtGSTU9; AltName: Full=GST class-tau member 9; AltName: Full=Glutathione S-transferase 14 [Arabidopsis thaliana]	SubName: Full=Chromosome chr17 scaffold_101, whole genome shotgun sequence;	GST, gst	AT5G62480	GSTU9	Glutathione S-transferase U9
Cg8g009630	89.7699	154.418	151.485	457.71	601.574	592.735	12.0781	20.3346	20.5154	61.623	82.1688	80.683	17.62	74.63	2.08	1.25e-18	1.72e-17	yes	up	_	_	_	_	_	_	_
Cg2g024410	0.801517	0.867516	2.2387	33.7356	31.2854	20.4391	0.0112209	0.012117	0.0313621	0.472313	0.438669	0.286487	0.02	0.4	2.08	1.33e-13	1.22e-12	yes	up	hypothetical protein CISIN_1g035852mg [Citrus sinensis]	RecName: Full=Phytosulfokine receptor 1; Short=DcPSKR1; AltName: Full=Phytosulfokine LRR receptor kinase 1; Flags: Precursor [Daucus carota]	_	_	AT2G34930	-	disease resistance family protein / LRR family protein
Cg5g024610	18.4349	23.4229	27.6106	115.795	79.5544	94.7632	2.14036	2.45204	3.38793	13.8387	9.38923	11.3619	2.65	11.56	2.08	5.53e-12	4.43e-11	yes	up	PREDICTED: S-adenosylmethionine synthase 4, partial [Vitis vinifera]	RecName: Full=S-adenosylmethionine synthase 2; Short=AdoMet synthase 2; AltName: Full=Methionine adenosyltransferase 2; Short=MAT 2	_	metK	AT4G01850	SAM2	S-adenosylmethionine synthase 2
Cg2g038850	216.41	724.376	529.826	2056.05	1810.09	2369.08	4.8133	16.0527	11.7969	45.7342	40.3595	52.7939	10.88	46.24	2.08	3.47e-11	2.58e-10	yes	up	hypothetical protein CICLE_v10014726mg [Citrus clementina]	RecName: Full=Reticuline oxidase-like protein; Flags: Precursor [Arabidopsis thaliana]	_	_	AT4G20820	-	FAD-binding Berberine family protein
Cg8g021120	8.81669	11.2777	8.9548	36.471	48.2689	52.0269	0.589795	0.746235	0.600982	2.44044	3.25329	3.50064	0.65	3.05	2.08	9.32e-10	6.02e-09	yes	up	_	_	_	_	_	_	_
Cg2g006180	12.8243	4.33758	5.22364	39.2063	32.1793	48.3107	0.498758	0.167626	0.203539	1.52505	1.25697	1.88524	0.29	1.55	2.08	1.02e-08	5.88e-08	yes	up	PREDICTED: probable inactive receptor kinase At2g26730-like [Citrus sinensis]	RecName: Full=Probable inactive receptor kinase At2g26730; Flags: Precursor [Arabidopsis thaliana]	hypothetical protein	_	AT2G26730	-	Probable inactive receptor kinase At2g26730
CgUng020160	0	0	0	5.47064	4.46935	7.43241	0	0	0	0.304519	0.25028	0.415625	0	0.32	2.08	8.95e-05	0.00032	yes	up	hypothetical protein CISIN_1g040821mg [Citrus sinensis]	_	_	_	_	_	_
Cg7g019540	5481.58	7392.1	5306.47	27972.3	27363.1	20762.4	105.995	142.486	102.705	540.933	530.254	402.147	117.2	492.36	2.07	1.49e-29	4.31e-28	yes	up	_	RecName: Full=Aldehyde dehydrogenase family 2 member B7, mitochondrial; Short=ALDH2b; Flags: Precursor [Arabidopsis thaliana]	aldehyde dehydrogenase (NAD+) (EC:1.2.1.3)	E1.2.1.3	AT1G23800	ALDH2B7	Aldehyde dehydrogenase family 2 member B7, mitochondrial
Cg2g043140	8962.57	11018.3	7210.86	38878.9	32759.4	43017.8	140.323	171.53	112.743	606.947	512.996	673.482	141.8	597.34	2.07	1.62e-29	4.65e-28	yes	up	hypothetical protein CISIN_1g007800mg [Citrus sinensis]	RecName: Full=Pyruvate decarboxylase 1; Short=PDC [Pisum sativum]	pyruvate decarboxylase (EC:4.1.1.1)	E4.1.1.1, pdc	AT5G54960	PDC2	Pyruvate decarboxylase 2
Cg6g024830	389.537	248.11	302.225	1248.22	1274.66	1476.26	7.01533	4.42809	5.43866	22.4293	23.0223	26.5927	5.63	23.98	2.07	2.77e-29	7.87e-28	yes	up	hypothetical protein CICLE_v10011192mg [Citrus clementina]	_	_	_	AT5G39785	-	Protein of unknown function (DUF1666)
Cg7g008680	10519.9	10433.6	7045.19	42667.4	33049.9	41752.5	258.444	255.295	173.287	1048.33	814.178	1027.93	229.52	963.97	2.07	1.37e-28	3.74e-27	yes	up	_	RecName: Full=Epidermis-specific secreted glycoprotein EP1; AltName: Full=52/54 kDa medium protein; Flags: Precursor [Daucus carota]	hypothetical protein	_	AT1G78860	-	D-mannose binding lectin protein with Apple-like carbohydrate-binding domain
Cg2g024890	117.823	121.452	119.397	514.24	451.404	583.444	2.65791	2.72967	2.69637	11.6016	10.2087	13.1874	2.69	11.65	2.07	4.22e-27	1.04e-25	yes	up	hypothetical protein CICLE_v10008983mg [Citrus clementina]	RecName: Full=1-acyl-sn-glycerol-3-phosphate acyltransferase; Short=1-AGP acyltransferase; Short=1-AGPAT; AltName: Full=Lysophosphatidic acid acyltransferase; Short=	hypothetical protein	_	AT4G30580	LPAT1	1-acyl-sn-glycerol-3-phosphate acyltransferase 1, chloroplastic
Cg5g019600	72.1366	104.969	91.0405	440.387	337.883	347.465	4.74712	6.83397	6.0103	28.9889	22.3999	22.9969	5.86	24.86	2.07	2.57e-20	3.98e-19	yes	up	hypothetical protein CICLE_v10023060mg [Citrus clementina]	_	_	_	AT1G32928	-	unknown protein; BEST Arabidopsis thaliana protein match is: unknown protein (TAIR:AT1G32920); Has 35333 Blast hits to 34131 proteins in 2444 species: Archae - 798; Bacteria - 22429; Metazoa - 974; Fungi - 991; Plants - 531; Viruses - 0; Other Euk //s - 9610 (source: NCBI BLink)
Cg6g001050	145.876	150.948	111.189	658.301	416.543	653.123	5.78456	5.94698	4.41756	26.1087	16.5911	25.9882	5.39	22.91	2.07	1.26e-19	1.85e-18	yes	up	hypothetical protein CISIN_1g028894mg [Citrus sinensis]	RecName: Full=Probable tyrosine-protein phosphatase At1g05000 [Arabidopsis thaliana]	SubName: Full=Putative uncharacterized protein;	SIW14, OCA3	AT3G02800	-	Tyrosine phosphatase family protein
Cg8g024010	8.81669	9.54268	2.98493	38.2945	40.2241	26.0134	0.545692	0.584688	0.185302	2.37079	2.50693	1.61873	0.44	2.17	2.07	1.08e-07	5.61e-07	yes	up	_	RecName: Full=Dehydrodolichyl diphosphate synthase 2; Short=Dedol-PP synthase 2 [Arabidopsis thaliana]	hypothetical protein	DHDDS, RER2, SRT1	AT5G58770	-	Dehydrodolichyl diphosphate synthase 2
Cg8g001920	52.0986	83.2815	77.6083	509.682	230.618	145.861	4.79824	7.55615	7.17969	46.9601	21.4605	13.5417	6.51	27.65	2.07	1.44e-07	7.39e-07	yes	up	_	RecName: Full=Chaperone protein dnaJ 11, chloroplastic; Short=AtDjC11; Short=AtJ11; Flags: Precursor [Arabidopsis thaliana]	SubName: Full=Chromosome chr3 scaffold_8, whole genome shotgun sequence;	_	AT2G17880	-	Chaperone DnaJ-domain superfamily protein
Cg2g026720	166.716	700.953	303.717	1189.86	2415.24	1377.78	3.18648	13.3556	5.81041	22.7441	46.2619	26.3776	7.47	31.73	2.07	2.13e-07	1.07e-06	yes	up	hypothetical protein CICLE_v10014355mg [Citrus clementina]	RecName: Full=Subtilisin-like protease SBT5.3; AltName: Full=Auxin-induced in root cultures protein 3; AltName: Full=Subtilase subfamily 5 member 3; Short=AtSBT5.3;	SubName: Full=Chromosome chr12 scaffold_47, whole genome shotgun sequence;	_	AT2G04160	AIR3	Subtilisin-like protease SBT5
Cg4g009350	0	0	0	3.6471	8.04482	2.78715	0	0	0	0.240508	0.534304	0.184803	0	0.32	2.07	0.00022	0.000735	yes	up	_	_	_	_	_	_	_
Cg5g020670	1.60303	3.47006	0	6.38242	0.893869	26.0134	0.130484	0.278734	0	0.519698	0.0734269	2.13248	0.14	0.89	2.07	0.0119	0.0282	yes	up	hypothetical protein CICLE_v10022282mg [Citrus clementina]	RecName: Full=Miraculin; Short=MIR; Flags: Precursor	SubName: Full=Chromosome undetermined scaffold_200, whole genome shotgun sequence;	_	AT1G17860	-	Kunitz family trypsin and protease inhibitor protein
Cg3g022340	1006.71	1185.03	743.995	3387.24	4112.69	4859.87	23.2512	27.657	17.4052	78.1825	93.896	114.438	22.82	95.16	2.06	1.1e-25	2.49e-24	yes	up	PREDICTED: NAC transcription factor 29-like isoform X1 [Citrus sinensis]	RecName: Full=NAC domain-containing protein 21/22; Short=ANAC021/ANAC022 [Arabidopsis thaliana]	_	_	AT1G33060	NAC014	NAC domain-containing protein 14
Cg3g017870	5250.74	7371.28	5304.98	24939.7	19571.3	31346.2	147.242	205.7	149.897	690.335	545.326	867.46	167.79	699.66	2.06	1.48e-24	3.13e-23	yes	up	hypothetical protein CICLE_v10001502mg [Citrus clementina]	RecName: Full=Alcohol dehydrogenase 1	hypothetical protein	ADH1	AT1G77120	ADH1	Alcohol dehydrogenase class-P
Cg5g039810	20.0379	57.2561	37.3117	138.59	210.059	166.3	0.525225	1.49434	0.979241	3.63306	5.52216	4.36891	1	4.5	2.06	8.52e-11	6.11e-10	yes	up	hypothetical protein CICLE_v10019533mg [Citrus clementina]	RecName: Full=NAC domain-containing protein 78; Short=ANAC078 [Arabidopsis thaliana]	_	_	AT3G03200	NAC045	NAC domain-containing protein 45
Cg7g008700	1203.88	3680.87	1473.81	10216.4	7393.19	8930.04	34.4301	104.779	42.2084	292.218	212.118	256.027	60.65	253.88	2.06	3.45e-10	2.33e-09	yes	up	_	RecName: Full=Epidermis-specific secreted glycoprotein EP1; AltName: Full=52/54 kDa medium protein; Flags: Precursor [Daucus carota]	hypothetical protein	_	AT1G78850	-	D-mannose binding lectin protein with Apple-like carbohydrate-binding domain
Cg3g006000	3.20607	1.73503	1.49247	11.8531	11.6203	6.50336	0.793953	0.414693	0.373867	2.93938	2.95436	1.64283	0.53	2.52	2.06	0.000321	0.00104	yes	up	_	_	_	_	AT5G09876	-	unknown protein; FUNCTIONS IN: molecular_function unknown; INVOLVED IN: biological_process unknown; LOCATED IN: cellular_component unknown; Has 5 Blast hits to 5 proteins in 2 species: Archae - 0; Bacteria - 0; Metazoa - 0; Fungi - 0; Plants - 5; Vi //- 0; Other Eukaryotes - 0 (source: NCBI BLink)
CgUng005580	3.20607	78.0765	9.70104	183.267	155.533	72.466	0.0888311	2.15349	0.26915	5.0784	4.32277	2.01266	0.84	3.83	2.06	0.00401	0.0106	yes	up	PREDICTED: geraniol 8-hydroxylase-like [Citrus sinensis]	RecName: Full=Geraniol 8-hydroxylase; AltName: Full=Cytochrome P450 76B6; AltName: Full=Geraniol 10-hydroxylase; Short=CrG10H [Catharanthus roseus]	SubName: Full=Chromosome chr2 scaffold_112, whole genome shotgun sequence;	_	AT2G45550	CYP76C4	Cytochrome P450 76C4
Cg6g014770	1166.21	1279.59	1196.96	5219.9	4662.42	5056.82	20.8137	23.2642	21.425	94.3167	85.3677	91.9275	21.84	90.57	2.05	1.21e-44	8.43e-43	yes	up	hypothetical protein CICLE_v10012512mg [Citrus clementina]	RecName: Full=HVA22-like protein i; Short=AtHVA22i [Arabidopsis thaliana]	SubName: Full=Chromosome chr8 scaffold_23, whole genome shotgun sequence;	REEP1_2_3_4	AT5G42560	HVA22I	HVA22-like protein i
Cg6g013030	262.898	286.28	202.976	1074.98	1077.11	1001.52	6.9814	7.56936	5.39708	28.55	28.6885	26.6572	6.66	27.98	2.05	2.6e-32	8.91e-31	yes	up	hypothetical protein CISIN_1g019530mg [Citrus sinensis]	RecName: Full=Homeobox-leucine zipper protein HAT14; AltName: Full=Homeodomain-leucine zipper protein HAT14; Short=HD-ZIP protein 14 [Arabidopsis thaliana]	SubName: Full=Chromosome chr8 scaffold_34, whole genome shotgun sequence;	HD-ZIP	AT5G06710	HAT14	Homeobox-leucine zipper protein HAT14
Cg9g020170	79.3502	77.2089	76.1158	363.798	311.067	341.891	1.40459	1.36273	1.3485	6.44015	5.51717	6.06118	1.37	6.01	2.05	5.25e-25	1.14e-23	yes	up	_	_	hypothetical protein	_	AT2G41640	-	Glycosyltransferase family 61 protein
Cg5g013780	146.678	254.182	147.754	688.389	813.421	816.636	2.93762	5.07402	2.96206	13.7881	16.3275	16.3838	3.66	15.47	2.05	3.08e-20	4.74e-19	yes	up	hypothetical protein CICLE_v10013557mg, partial [Citrus clementina]	RecName: Full=Putative receptor-like protein kinase At3g47110; Flags: Precursor [Arabidopsis thaliana]	hypothetical protein	_	AT3G47110	-	Putative receptor-like protein kinase At3g47110
Cg4g004530	54.5032	93.6917	62.6836	304.532	305.703	348.394	0.608052	1.04334	0.699694	3.39761	3.41477	3.89054	0.78	3.56	2.05	1.03e-19	1.53e-18	yes	up	hypothetical protein CISIN_1g001706mg [Citrus sinensis]	RecName: Full=Receptor-like protein kinase 5; AltName: Full=Protein HAESA; Flags: Precursor [Arabidopsis thaliana]	hypothetical protein	_	AT5G25930	-	Protein kinase family protein with leucine-rich repeat domain
Cg5g020910	59.3123	46.8459	45.5203	146.796	238.663	258.276	5.54997	4.32677	4.30287	13.5858	22.4184	24.1312	4.73	19.94	2.05	9.42e-14	8.79e-13	yes	up	hypothetical protein CICLE_v10023076mg [Citrus clementina]	_	Os03g0724600	_	AT4G39235	-	unknown protein; BEST Arabidopsis thaliana protein match is: unknown protein (TAIR:AT3G05570); Has 30201 Blast hits to 17322 proteins in 780 species: Archae - 12; Bacteria - 1396; Metazoa - 17338; Fungi - 3422; Plants - 5037; Viruses - 0; Other Eu //es - 2996 (source: NCBI BLink)
Cg4g022440	34.4652	113.645	71.6384	398.445	278.887	297.296	0.475372	1.56394	0.988755	5.496	3.85257	4.10546	1.01	4.5	2.05	2.55e-10	1.74e-09	yes	up	PREDICTED: glutamate receptor 2.9-like isoform X1 [Citrus sinensis]	RecName: Full=Glutamate receptor 2.9; AltName: Full=Ligand-gated ion channel 2.9; Flags: Precursor [Arabidopsis thaliana]	_	GRIP	AT2G29110	GLR2	Glutamate receptor 2
Cg2g035520	2.40455	3.47006	1.49247	19.1472	23.2406	24.1553	0.0631634	0.0907614	0.0392545	0.503022	0.612288	0.635967	0.06	0.58	2.05	2.79e-10	1.9e-09	yes	up	hypothetical protein CICLE_v10014602mg [Citrus clementina]	RecName: Full=Probable receptor-like protein kinase At5g39030; Flags: Precursor [Arabidopsis thaliana]	SubName: Full=Chromosome chr1 scaffold_5, whole genome shotgun sequence;	_	AT1G66920	-	Protein kinase superfamily protein
Cg6g010090	0	0.867516	0	8.20596	1.78774	5.57431	0	0.0661804	0	0.634156	0.139313	0.433541	0.02	0.4	2.05	0.00112	0.00333	yes	up	hypothetical protein CICLE_v10012737mg [Citrus clementina]	RecName: Full=Protein LURP-one-related 15 [Arabidopsis thaliana]	unknown protein; unknown protein; FUNCTIONS IN: molecular_function unknown; INVOLVED IN: bio [...]	_	AT5G01750	-	Protein LURP-one-related 15
Cg2g018660	243.661	255.05	241.033	1060.39	947.502	1069.34	5.16697	5.38972	5.1165	22.4883	20.14	22.7176	5.23	21.78	2.04	3.19e-37	1.47e-35	yes	up	hypothetical protein CISIN_1g007546mg [Citrus sinensis]	RecName: Full=WRKY transcription factor 6; AltName: Full=WRKY DNA-binding protein 6; Short=AtWRKY6 [Arabidopsis thaliana]	SubName: Full=Putative uncharacterized protein;	_	AT4G22070	WRKY31	Probable WRKY transcription factor 31
Cg5g042450	176.334	219.482	149.247	750.39	725.822	767.396	9.18176	11.3317	7.79098	39.0818	38.015	40.1397	9.45	39.07	2.04	1.55e-27	3.94e-26	yes	up	hypothetical protein CICLE_v10023386mg, partial [Citrus clementina]	RecName: Full=(+)-neomenthol dehydrogenase; AltName: Full=Menthone:neomenthol reductase; AltName: Full=Short-chain dehydrogenase/reductase 1; Short=AtSDR1 [Arabidop	hypothetical protein	E1.1.1.208	AT3G61220	SDR1	(+)-neomenthol dehydrogenase
Cg6g023710	733.388	1063.57	929.807	2935	3764.08	4554.21	15.3288	22.1541	19.4539	61.3508	78.8584	95.3616	18.98	78.2	2.04	4.08e-25	8.97e-24	yes	up	hypothetical protein CICLE_v10011449mg [Citrus clementina]	RecName: Full=Putative AAA family ATPase L572 [Acanthamoeba polyphaga mimivirus]	hypothetical protein	_	AT5G40010	AATP1	AAA-ATPase 1
Cg2g006540	967.431	1253.56	700.713	3845.86	4455.94	3668.82	43.6364	56.127	31.6752	173.503	202.005	166.133	43.93	180.58	2.04	2.99e-24	6.18e-23	yes	up	PREDICTED: peroxidase 4-like [Citrus sinensis]	RecName: Full=Peroxidase 4; Flags: Precursor [Vitis vinifera]	hypothetical protein	E1.11.1.7	AT5G05340	PER52	Peroxidase 52
Cg8g003880	85.7623	111.042	109.696	472.299	354.866	463.596	2.36902	3.05349	3.03422	13.0479	9.83286	12.8367	2.82	11.91	2.04	6.93e-22	1.22e-20	yes	up	_	RecName: Full=Transcription factor MYB44; AltName: Full=Myb-related protein 44; Short=AtMYB44; AltName: Full=Myb-related protein R1; Short=AtMYBR1 [Arabidopsis tha	SubName: Full=Chromosome chr3 scaffold_8, whole genome shotgun sequence;	MYBP	AT2G23290	AtMYB70	myb domain protein 70
Cg5g013870	139.464	72.8714	91.7867	382.945	493.416	420.86	2.79468	1.45547	1.84108	7.6744	9.90963	8.44818	2.03	8.67	2.04	1.36e-17	1.74e-16	yes	up	hypothetical protein CISIN_1g047229mg [Citrus sinensis]	_	_	_	AT2G39210	-	Major facilitator superfamily protein
Cg2g033710	5.61062	5.2051	10.4473	58.3535	32.1793	38.0911	0.124258	0.114859	0.231623	1.29247	0.714441	0.845223	0.16	0.96	2.04	9.7e-10	6.25e-09	yes	up	hypothetical protein CISIN_1g011248mg [Citrus sinensis]	_	_	_	AT5G08780	-	winged-helix DNA-binding transcription factor family protein
Cg7g005540	32.8622	113.645	73.8771	293.591	379.001	269.425	0.744086	2.56369	1.67461	6.64832	8.60334	6.11248	1.66	7.12	2.04	1.08e-09	6.91e-09	yes	up	_	_	hypothetical protein	EXOC7, EXO70	AT2G39380	ATEXO70H2	exocyst subunit exo70 family protein H2
Cg1g009000	1.60303	0.867516	2.98493	4.55887	14.3019	10.2196	0.218086	0.115488	0.408781	0.620624	1.9756	1.40677	0.25	1.33	2.04	0.0012	0.00353	yes	up	hypothetical protein CICLE_v10024978mg [Citrus clementina]	RecName: Full=Probable receptor-like protein kinase At5g38990; Flags: Precursor [Arabidopsis thaliana]	_	_	AT1G34300	-	G-type lectin S-receptor-like serine/threonine-protein kinase At1g34300
Cg1g004050	1.60303	1.73503	0	9.11774	5.36322	5.57431	0.225626	0.2388	0	1.28421	0.766861	0.794171	0.16	0.95	2.04	0.00432	0.0113	yes	up	hypothetical protein CICLE_v10025746mg [Citrus clementina]	_	_	_	_	_	_
Cg6g018470	417.59	478.001	458.188	1968.52	1821.71	1737.33	11.1137	12.6661	12.2099	52.3958	48.6272	46.3437	11.99	49.18	2.03	2.53e-41	1.46e-39	yes	up	hypothetical protein CICLE_v10013012mg [Citrus clementina]	RecName: Full=Calcium-binding allergen Ole e 8; AltName: Full=PCA18/PCA23; AltName: Allergen=Ole e 8	SubName: Full=Putative uncharacterized protein (Chromosome chr14 scaffold_26, whole genome s [...]	CML	AT1G66400	CML23	Probable calcium-binding protein CML23
Cg9g000390	2254.67	2221.71	1663.36	9791.54	6772.85	8406.98	60.5362	59.3896	44.718	262.926	182.393	226.248	54.97	224.29	2.03	1.48e-28	4.03e-27	yes	up	_	RecName: Full=S-adenosylmethionine synthase; Short=AdoMet synthase; AltName: Full=Methionine adenosyltransferase; Short=MAT	RecName: Full=S-adenosylmethionine synthetase; EC=2.5.1.6;; Catalyzes the formation of S-ade [...]	metK	AT3G17390	METK4	S-adenosylmethionine synthase 4
Cg1g001580	1708.03	1614.45	908.166	5669.41	4022.41	7645.16	32.6976	30.8093	17.4015	108.541	77.1678	146.598	27.06	110.47	2.03	2.74e-15	2.93e-14	yes	up	PREDICTED: MLO-like protein 4-like [Citrus sinensis]	RecName: Full=MLO-like protein 4; Short=AtMlo4 [Arabidopsis thaliana]	SubName: Full=Chromosome chr4 scaffold_83, whole genome shotgun sequence;	MLO	AT1G11000	MLO4	MLO-like protein 4
Cg3g001750	17.6334	29.4955	11.1935	97.5598	98.3256	63.1755	0.733579	1.21875	0.466609	4.05938	4.10962	2.63772	0.81	3.61	2.03	1.78e-09	1.12e-08	yes	up	hypothetical protein CICLE_v10003995mg [Citrus clementina]	_	hypothetical protein	_	AT1G58070	-	unknown protein; Has 286 Blast hits to 266 proteins in 81 species: Archae - 2; Bacteria - 25; Metazoa - 90; Fungi - 19; Plants - 78; Viruses - 4; Other Eukaryotes - 68 (source: NCBI BLink)
Cg8g022520	0	1.73503	0	6.38242	8.93869	10.2196	0	0.086276	0	0.320051	0.450666	0.514593	0.03	0.43	2.03	4.19e-05	0.000158	yes	up	_	_	hypothetical protein	_	AT5G58890	AGL82	AGAMOUS-like 82
Cg8g002330	0	0	0	0.911774	6.25709	0.929051	0	0	0	0.103334	0.717837	0.106278	0	0.31	2.03	0.0161	0.0368	yes	up	_	RecName: Full=Pathogenesis-related protein 1A1; Short=PR-1A1; Flags: Precursor	_	PR1	AT4G33720	-	CAP (Cysteine-rich secretory proteins, Antigen 5, and Pathogenesis-related 1 protein) superfamily protein
Cg6g020020	957.813	1112.16	809.664	3489.36	3912.47	4323.8	20.2638	23.4477	17.147	73.8285	82.9694	91.6436	20.32	82.64	2.02	1.27e-33	4.73e-32	yes	up	hypothetical protein CICLE_v10011534mg [Citrus clementina]	RecName: Full=Tryptophan synthase beta chain 2 [Methanosarcina mazei Go1]	hypothetical protein	trpB	AT5G38530	TSBtype2	tryptophan synthase beta type 2
Cg3g021130	138.662	223.819	162.679	802.361	732.973	637.329	2.66007	4.28022	3.1237	15.3936	14.0914	12.2467	3.36	13.94	2.02	9.99e-23	1.87e-21	yes	up	PREDICTED: uncharacterized acetyltransferase At3g50280-like [Citrus sinensis]	RecName: Full=Spermidine hydroxycinnamoyl transferase; AltName: Full=BAHD-like hydroxycinnamoyl transferase [Arabidopsis thaliana]	SubName: Full=Chromosome chr18 scaffold_1, whole genome shotgun sequence;	_	AT5G42830	-	HXXXD-type acyl-transferase family protein
Cg2g038290	407.972	916.965	529.826	2194.64	2657.47	2922.79	6.26842	13.4231	8.04559	31.9998	38.8598	42.9855	9.26	37.84	2.02	1.26e-16	1.48e-15	yes	up	hypothetical protein SORBIDRAFT_07g005820 [Sorghum bicolor]	RecName: Full=Probable LRR receptor-like serine/threonine-protein kinase At1g53440; Flags: Precursor [Arabidopsis thaliana]	hypothetical protein	_	AT1G56130	-	Probable LRR receptor-like serine/threonine-protein kinase At1g56130
Cg4g021490	516.979	589.911	432.816	1674.93	1483.82	3108.6	23.2322	26.3156	19.4925	75.2832	67.0172	140.242	23.05	93.61	2.02	7.28e-16	8.11e-15	yes	up	hypothetical protein CISIN_1g046044mg [Citrus sinensis]	RecName: Full=Peroxidase 16; Short=Atperox P16; AltName: Full=ATP22a; Flags: Precursor [Arabidopsis thaliana]	SubName: Full=Chromosome chr11 scaffold_56, whole genome shotgun sequence;	E1.11.1.7	AT2G18980	PER16	Peroxidase 16
Cg7g019270	20.0379	17.3503	26.8644	106.678	96.5379	78.9693	0.767022	0.659999	1.03024	4.08413	3.7112	3.03289	0.82	3.62	2.02	8.75e-13	7.5e-12	yes	up	_	RecName: Full=Probable inactive poly [ADP-ribose]	_	_	AT1G23550	SRO2	Probable inactive poly
Cg1g027530	9.61821	13.0127	12.686	62.0006	60.7831	46.4525	0.322421	0.433826	0.42595	2.07868	2.04523	1.56172	0.39	1.9	2.02	4.48e-11	3.3e-10	yes	up	hypothetical protein CICLE_v10025385mg [Citrus clementina]	RecName: Full=Cytochrome P450 86A1; AltName: Full=CYPLXXXVI; AltName: Full=P450-dependent fatty acid omega-hydroxylase; AltName: Full=Protein HYDROXYLASE OF ROOT S	_	_	AT2G23180	CYP96A1	cytochrome P450, family 96, subfamily A, polypeptide 1
Cg6g025190	4.00759	6.07261	1.49247	13.6766	27.71	16.7229	0.324037	0.484579	0.121149	1.10622	2.26094	1.36168	0.31	1.57	2.02	9.45e-06	3.92e-05	yes	up	hypothetical protein CICLE_v10024978mg [Citrus clementina]	_	_	_	_	_	_
Cg4g017780	2230.62	2022.18	1487.99	8269.79	7617.56	7351.58	49.3763	45.007	32.9864	182.676	169.755	162.824	42.54	171.94	2.01	1.27e-31	4.21e-30	yes	up	hypothetical protein CISIN_1g023369mg [Citrus sinensis]	RecName: Full=Protein TIFY 10A; AltName: Full=Jasmonate ZIM domain-containing protein 1 [Arabidopsis thaliana]	_	JAZ	AT1G74950	TIFY10B	Protein TIFY 10B
CgUng020020	9.61821	14.7478	14.9247	52.8829	60.7831	65.9626	0.401971	0.612151	0.625007	2.21051	2.55221	2.76677	0.55	2.5	2.01	3.3e-11	2.45e-10	yes	up	hypothetical protein CICLE_v10003407mg [Citrus clementina]	_	_	_	AT2G02360	PP2B10	F-box protein PP2-B10
Cg9g027210	0.801517	2.60255	0.746234	14.5884	18.7713	18.581	0.0207256	0.0670123	0.0193203	0.377268	0.486793	0.481546	0.04	0.45	2.01	1.13e-08	6.5e-08	yes	up	hypothetical protein CISIN_1g013527mg [Citrus sinensis]	RecName: Full=BAHD acyltransferase DCR; AltName: Full=Protein DEFECTIVE IN CUTICULAR RIDGES; AltName: Full=Protein PERMEABLE LEAVES 3 [Arabidopsis thaliana]	SubName: Full=Putative uncharacterized protein;	_	AT5G23940	DCR	BAHD acyltransferase DCR
Cg5g019790	112.212	132.73	135.815	920.892	380.788	205.32	9.34264	10.902	11.3535	76.6996	32.0016	17.2189	10.53	42.56	2.01	9.06e-07	4.25e-06	yes	up	PREDICTED: uncharacterized protein LOC102627950 [Citrus sinensis]	_	hypothetical protein	_	AT4G27590	-	Heavy metal transport/detoxification superfamily protein
Cg2g035990	148.281	183.913	154.47	733.066	672.19	577.87	3.35746	4.14887	3.50145	16.6002	15.2587	13.1102	3.67	15.02	2	4.91e-27	1.21e-25	yes	up	PREDICTED: uncharacterized protein LOC102627900 [Citrus sinensis]	_	hypothetical protein	_	AT1G68390	-	Core-2/I-branching beta-1,6-N-acetylglucosaminyltransferase family protein
CgUng005770	5461.54	6928.85	3623.71	23129.9	19535.5	21258.5	294.489	370.331	195.904	1247.47	1059.75	1151.65	287.76	1154.05	2	1.88e-21	3.19e-20	yes	up	PREDICTED: proline-rich protein 4-like [Citrus sinensis]	RecName: Full=Proline-rich protein 2; Short=AtPRP2; Flags: Precursor [Arabidopsis thaliana]	hypothetical protein	_	AT4G38770	PRP4	Proline-rich protein 4
Cg6g015650	254.882	604.659	362.67	1069.51	1694.78	2172.12	6.72443	15.8836	9.58036	28.2195	44.8446	57.4372	10.74	43.22	2	1.76e-11	1.34e-10	yes	up	PREDICTED: UPF0481 protein At3g47200-like [Citrus sinensis]	_	_	_	AT2G44930	-	Plant protein of unknown function (DUF247)
Cg2g002980	82.5563	163.961	66.4148	314.562	430.845	566.721	2.01811	4.04863	1.6189	7.59846	10.4789	13.7762	2.57	10.56	2	1.5e-10	1.05e-09	yes	up	PREDICTED: UPF0481 protein At3g47200-like isoform X1 [Citrus sinensis]	_	_	_	AT4G31980	-	unknown protein; CONTAINS InterPro DOMAIN/s: Protein of unknown function DUF247, plant (InterPro:IPR004158), Protein of unknown function DUF862, eukaryotic (InterPro:IPR008580); BEST Arabidopsis thaliana protein match is: Plant protein of unknown fu // (DUF247) (TAIR:AT5G11290); Has 1967 Blast hits to 1844 proteins in 183 species: Archae - 0; Bacteria - 6; Metazoa - 223; Fungi - 83; Plants - 1477…
Cg9g025030	0	1.73503	0.746234	14.5884	21.4529	16.7229	0	0.0361819	0.015631	0.305294	0.44996	0.350568	0.02	0.37	2	6.22e-10	4.09e-09	yes	up	_	RecName: Full=Putative wall-associated receptor kinase-like 11; Flags: Precursor [Arabidopsis thaliana]	SubName: Full=Chromosome chr3 scaffold_158, whole genome shotgun sequence;	_	AT1G16260	WAKL8	Wall-associated receptor kinase-like 8
Cg4g008920	9.61821	15.6153	8.20857	62.9124	48.2689	29.7296	0.90411	1.44558	0.775134	5.91619	4.58542	2.81751	1.04	4.47	2	5.18e-07	2.49e-06	yes	up	hypothetical protein CICLE_v10010210mg [Citrus clementina]	RecName: Full=Cytokinin dehydrogenase 1; AltName: Full=Cytokinin oxidase 1; Short=CKO 1; Short=COX 1; AltName: Full=ZmCKX1; Flags: Precursor [Zea mays]	_	CKX	AT5G56970	CKX3	Cytokinin dehydrogenase 3
Cg5g009720	28.8546	8.67516	11.1935	32.8239	44.6935	138.429	1.4387	0.429037	0.559464	1.63696	2.24092	6.93206	0.81	3.56	2	0.000205	0.000688	yes	up	PREDICTED: ethylene-responsive transcription factor ERF026-like [Citrus sinensis]	RecName: Full=Ethylene-responsive transcription factor ERF026 [Arabidopsis thaliana]	SubName: Full=Chromosome chr2 scaffold_112, whole genome shotgun sequence;	_	AT1G12630	ERF027	Ethylene-responsive transcription factor ERF027
Cg8g011880	0	0.867516	0	8.20596	6.25709	3.7162	0	0.051845	0	0.495395	0.380207	0.225469	0.02	0.37	2	0.000266	0.000878	yes	up	_	_	_	_	AT1G21270	WAK2	Wall-associated receptor kinase 2
Cg6g024930	171.525	149.213	147.008	748.566	478.22	660.555	3.70194	3.19132	3.1582	16.1168	10.3173	14.2576	3.35	13.59	1.99	1.04e-21	1.8e-20	yes	up	hypothetical protein CICLE_v10011765mg [Citrus clementina]	_	SubName: Full=Chromosome chr14 scaffold_21, whole genome shotgun sequence;	SLC32A, VGAT	AT3G28960	-	Transmembrane amino acid transporter family protein
Cg4g008800	22.4425	39.0382	25.3719	135.854	119.779	126.351	0.51913	0.899602	0.587552	3.14284	2.77785	2.92857	0.67	2.95	1.99	1.59e-14	1.59e-13	yes	up	PREDICTED: putative transcription factor bHLH041-like isoform X3 [Citrus sinensis]	RecName: Full=Putative transcription factor bHLH041; AltName: Full=Basic helix-loop-helix protein 41; Short=AtbHLH41; Short=bHLH 41; AltName: Full=Transcription fa	SubName: Full=Chromosome chr11 scaffold_13, whole genome shotgun sequence;	_	AT5G56960	BHLH41	Putative transcription factor bHLH041
Cg6g010910	10.4197	13.0127	3.73117	42.8534	36.6486	40.8782	0.730579	0.902012	0.262503	3.00557	2.58991	2.8837	0.64	2.83	1.99	1.6e-08	9.06e-08	yes	up	hypothetical protein CISIN_1g041442mg [Citrus sinensis]	RecName: Full=V-type proton ATPase subunit E2; Short=V-ATPase subunit E2; AltName: Full=Vacuolar H(+)-ATPase subunit E isoform 2; AltName: Full=Vacuolar proton pum	SubName: Full=Putative uncharacterized protein;	ATPeV1E, ATP6E	AT3G08560	VHA-E2	V-type proton ATPase subunit E2
Cg8g010230	8.81669	5.2051	14.1784	46.5005	27.71	36.233	4.68488	2.61445	7.67568	24.7405	15.3889	19.8748	4.97	20.06	1.99	1.33e-06	6.13e-06	yes	up	_	_	_	_	_	_	_
Cg7g011880	0.801517	9.54268	3.73117	28.265	23.2406	17.652	0.0511738	0.602947	0.23896	1.80511	1.49449	1.13328	0.3	1.48	1.99	1.48e-05	5.96e-05	yes	up	_	_	light harvesting protein 3	_	AT4G17600	LIL3:1	Chlorophyll A-B binding family protein
Cg8g003360	2.40455	9.54268	8.20857	26.4414	26.8161	20.4391	6.17256	22.0425	21.583	67.271	74.8524	55.4136	16.56	65.94	1.99	3.36e-05	0.000128	yes	up	_	RecName: Full=Probable protein phosphatase 2C 63; Short=AtPP2C63 [Arabidopsis thaliana]	_	PDP	AT4G33920	-	Probable protein phosphatase 2C 63
Cg5g042460	0	1.73503	1.49247	7.29419	4.46935	4.64525	0	0.372112	0.3342	1.61835	1.0144	1.04827	0.23	1.23	1.99	0.00891	0.0218	yes	up	hypothetical protein CICLE_v10024172mg [Citrus clementina]	RecName: Full=Salutaridine reductase	_	_	AT3G61220	SDR1	(+)-neomenthol dehydrogenase
Cg7g006780	22703	30297.1	24811.5	99946.8	105243	101671	338.939	451.209	370.686	1492.23	1573.83	1519.84	387.11	1528.28	1.98	5.69e-36	2.39e-34	yes	up	_	RecName: Full=Phenylalanine ammonia-lyase	SubName: Full=Phenylalanine ammonia-lyase;	E4.3.1.24	AT2G37040	PAL1	Phenylalanine ammonia-lyase 1
Cg6g019550	272.516	325.319	276.106	1247.31	986.832	1230.99	10.0818	11.9626	10.233	46.1518	36.6597	45.6874	10.76	42.85	1.98	4.75e-31	1.5e-29	yes	up	hypothetical protein CICLE_v10012092mg [Citrus clementina]	_	hydrolase; alpha/beta fold family protein	_	AT5G16120	-	alpha/beta-Hydrolases superfamily protein
Cg9g028020	2457.45	3208.07	2656.59	13306.4	10582.5	8610.44	92.0362	119.415	99.6751	498.431	398.001	323.527	103.75	408.34	1.98	2.1e-26	4.99e-25	yes	up	hypothetical protein CICLE_v10005522mg [Citrus clementina]	RecName: Full=Hevamine-A; Includes: RecName: Full=Chitinase; Includes: RecName: Full=Lysozyme; Flags: Precursor	hypothetical protein	E3.2.1.14	AT5G24090	CHIB1	Acidic endochitinase
Cg1g006810	128.243	169.166	117.905	567.123	597.105	521.198	2.39336	3.14745	2.20242	10.5849	11.1669	9.74272	2.58	10.5	1.98	2.84e-24	5.89e-23	yes	up	hypothetical protein CICLE_v10027588mg [Citrus clementina]	RecName: Full=Protein PHLOEM PROTEIN 2-LIKE A10; Short=AtPP2-A10 [Arabidopsis thaliana]	_	_	AT1G10150	PP2A10	Protein PHLOEM PROTEIN 2-LIKE A10
Cg8g011460	0	2.60255	2.2387	26.4414	17.8774	20.4391	0	0.049901	0.0431003	0.508628	0.344602	0.393791	0.03	0.42	1.98	3.37e-10	2.28e-09	yes	up	_	RecName: Full=Wall-associated receptor kinase-like 1; Flags: Precursor [Arabidopsis thaliana]	hypothetical protein	_	AT1G21270	WAK2	Wall-associated receptor kinase 2
Cg2g003010	22.4425	58.9911	21.6408	127.648	124.248	177.449	0.908732	2.37288	0.877992	5.16959	5.05386	7.21049	1.39	5.79	1.98	2e-08	1.12e-07	yes	up	hypothetical protein CICLE_v10015392mg [Citrus clementina]	RecName: Full=UPF0481 protein At3g47200 [Arabidopsis thaliana]	_	_	AT4G31980	-	unknown protein; CONTAINS InterPro DOMAIN/s: Protein of unknown function DUF247, plant (InterPro:IPR004158), Protein of unknown function DUF862, eukaryotic (InterPro:IPR008580); BEST Arabidopsis thaliana protein match is: Plant protein of unknown fu // (DUF247) (TAIR:AT5G11290); Has 1967 Blast hits to 1844 proteins in 183 species: Archae - 0; Bacteria - 6; Metazoa - 223; Fungi - 83; Plants - 1477…
Cg5g017640	13.6258	35.5682	17.9096	106.678	67.9341	85.4727	3.81667	9.58516	5.08052	29.9266	19.5887	24.4685	6.17	24.72	1.98	7.67e-08	4.06e-07	yes	up	hypothetical protein CICLE_v10023629mg [Citrus clementina]	_	SubName: Full=Chromosome undetermined scaffold_30, whole genome shotgun sequence;	_	AT3G12960	-	unknown protein; Has 44 Blast hits to 44 proteins in 14 species: Archae - 0; Bacteria - 0; Metazoa - 0; Fungi - 0; Plants - 44; Viruses - 0; Other Eukaryotes - 0 (source: NCBI BLink)
Cg8g021130	5.61062	11.2777	3.73117	25.5297	30.3916	32.5168	0.623918	1.23178	0.417165	2.84041	3.42209	3.65106	0.76	3.3	1.98	5.2e-07	2.5e-06	yes	up	_	_	_	_	AT2G28570	-	unknown protein; Has 13 Blast hits to 13 proteins in 6 species: Archae - 0; Bacteria - 0; Metazoa - 0; Fungi - 0; Plants - 13; Viruses - 0; Other Eukaryotes - 0 (source: NCBI BLink)
Cg8g006130	16.8319	20.8204	2.2387	55.6182	47.3751	61.3174	1.82177	2.21434	0.24358	6.02269	5.19026	6.69929	1.44	5.97	1.98	1.07e-05	4.41e-05	yes	up	_	_	_	_	_	_	_
Cg7g001180	569.879	671.457	582.809	2928.62	2350.88	1864.61	12.9519	15.2038	13.2603	66.5664	53.5654	42.4613	13.81	54.43	1.97	1.2e-27	3.08e-26	yes	up	hypothetical protein CICLE_v10031447mg [Citrus clementina]	RecName: Full=Nematode resistance protein-like HSPRO2; AltName: Full=AKINbetagamma-interacting protein 2; AltName: Full=Ortholog of sugar beet HS1 PRO-1 protein 2;	_	_	AT2G40000	HSPRO2	Nematode resistance protein-like HSPRO2
Cg7g017760	149.884	130.995	141.038	640.065	515.763	517.481	4.27985	3.72306	4.08106	18.2789	14.9299	14.8429	4.03	16.05	1.97	2.06e-25	4.62e-24	yes	up	_	RecName: Full=Probable carboxylesterase 16; AltName: Full=AtCXE16 [Arabidopsis thaliana]	hypothetical protein	_	AT3G27320	CXE11	Probable carboxylesterase 11
Cg2g016060	18.4349	18.2178	20.8945	77.5008	92.0685	110.557	0.298732	0.294432	0.338856	1.25597	1.49465	1.79407	0.31	1.51	1.97	3.16e-14	3.08e-13	yes	up	hypothetical protein CICLE_v10018897mg [Citrus clementina]	RecName: Full=Probable disease resistance protein At5g66900 [Arabidopsis thaliana]	_	_	AT5G66900	-	Probable disease resistance protein At5g66900
Cg5g036500	12.8243	40.7733	25.3719	114.883	75.9789	124.493	1.1109	3.4825	2.20709	9.95545	6.64595	10.8656	2.27	9.15	1.97	7.67e-08	4.06e-07	yes	up	hypothetical protein CICLE_v10022737mg [Citrus clementina]	_	_	_	AT3G62990	-	unknown protein; FUNCTIONS IN: molecular_function unknown; INVOLVED IN: biological_process unknown; LOCATED IN: endomembrane system; BEST Arabidopsis thaliana protein match is: unknown protein (TAIR:AT2G47950); Has 22 Blast hits to 22 proteins in //ies: Archae - 0; Bacteria - 0; Metazoa - 0; Fungi - 0; Plants - 22; Viruses - 0; Other Eukaryotes - 0 (source: NCBI BLink)
Cg1g003320	702.931	381.707	144.023	1279.22	1513.32	1977.02	117.358	62.0921	24.2407	213.761	257.395	334.814	68.29	267.52	1.97	4.19e-07	2.04e-06	yes	up	hypothetical protein CICLE_v10026829mg [Citrus clementina]	_	_	_	AT5G66985	-	unknown protein; Has 30201 Blast hits to 17322 proteins in 780 species: Archae - 12; Bacteria - 1396; Metazoa - 17338; Fungi - 3422; Plants - 5037; Viruses - 0; Other Eukaryotes - 2996 (source: NCBI BLink)
Cg6g024260	1446.74	2540.95	2345.41	7487.49	9399.04	7741.78	40.6103	70.9982	65.9259	210.201	264.663	217.844	59.12	230.76	1.96	3.47e-21	5.77e-20	yes	up	hypothetical protein CISIN_1g017992mg [Citrus sinensis]	RecName: Full=Aldose 1-epimerase; AltName: Full=Galactose mutarotase [Bos taurus]	aldose 1-epimerase (EC:5.1.3.3)	galM, GALM	AT5G15140	-	Galactose mutarotase-like superfamily protein
Cg8g018700	24.847	36.4357	30.5956	144.972	139.444	101.267	0.707828	1.03313	0.872793	4.13038	3.98508	2.89196	0.87	3.68	1.96	2.38e-13	2.13e-12	yes	up	_	RecName: Full=Lysosomal Pro-X carboxypeptidase; AltName: Full=Proline carboxypeptidase; AltName: Full=Prolylcarboxypeptidase; Short=PRCP; Flags: Precursor [Mus muscu	SubName: Full=Chromosome chr6 scaffold_25, whole genome shotgun sequence;	PRCP	AT5G22860	-	Serine carboxypeptidase S28 family protein
Cg9g019530	15.2288	24.2905	17.1634	124.001	50.9506	42.7363	3.56253	5.49226	4.05934	29.0462	12.2219	10.1894	4.37	17.34	1.96	9.66e-06	4e-05	yes	up	_	RecName: Full=Dynein light chain 1, cytoplasmic; AltName: Full=Dynein light chain LC8-type 1 DYL1_BOVIN RecName: Full=Dynein light chain 1,	hypothetical protein	DYNLL	AT1G52245	_	_
Cg8g003680	3.20607	3.47006	5.22364	20.059	7.15096	17.652	4.04067	4.02777	6.74354	25.2209	9.62821	23.2667	4.92	19.41	1.96	0.000479	0.00152	yes	up	_	_	_	_	_	_	_
Cg6g007020	52.0986	28.628	2.98493	77.5008	89.3869	187.668	1.88715	1.03086	0.108312	2.80772	3.25099	6.81924	1.02	4.26	1.96	0.000671	0.00207	yes	up	hypothetical protein CICLE_v10012026mg [Citrus clementina]	RecName: Full=Leucoanthocyanidin dioxygenase; Short=LDOX; Short=Leucocyanidin oxygenase; AltName: Full=Anthocyanidin synthase; AltName: Full=Leucoanthocyanidin hydro	oxidoreductase, 2OG-Fe(II) oxygenase family protein (EC:1.14.11.9)	_	AT5G05600	-	2-oxoglutarate (2OG) and Fe(II)-dependent oxygenase superfamily protein
Cg4g000530	4580.67	4642.95	4975.14	19920.4	17122.1	17752.3	49.5359	50.1063	53.8009	215.382	185.369	192.104	51.12	197.86	1.95	3.19e-40	1.74e-38	yes	up	hypothetical protein CISIN_1g002203mg [Citrus sinensis]	RecName: Full=Plasma membrane ATPase; AltName: Full=Proton pump [Oryza sativa Japonica Group]	autoinhibited H+ ATPase	E3.6.3.6	AT2G24520	AHA5	H(+)-ATPase 5
Cg6g013150	440.033	526.582	479.082	1767.02	1579.47	2278.96	9.10993	10.9081	9.91649	36.5618	32.7806	47.204	9.98	38.76	1.95	9.5e-29	2.62e-27	yes	up	hypothetical protein CICLE_v10011857mg [Citrus clementina]	RecName: Full=Metal tolerance protein 4; Short=OsMTP4 [Oryza sativa Japonica Group]	SubName: Full=Chromosome chr8 scaffold_34, whole genome shotgun sequence;	_	AT3G58060	MTPC3	Putative metal tolerance protein C3
Cg5g031850	12.0228	15.6153	8.20857	39.2063	58.9954	35.3039	6.88008	8.42898	4.7888	22.4615	35.3501	20.8794	6.72	26.23	1.95	8.9e-07	4.18e-06	yes	up	hypothetical protein CISIN_1g012275mg [Citrus sinensis]	_	_	_	AT3G04440	-	Plasma-membrane choline transporter family protein
Cg2g041300	234.043	222.952	254.466	1178.92	738.336	833.359	5.46937	5.19027	5.95337	27.5531	17.2994	19.5143	5.53	21.54	1.94	3.7e-22	6.66e-21	yes	up	hypothetical protein CICLE_v10016832mg [Citrus clementina]	RecName: Full=F-box protein At1g61340 [Arabidopsis thaliana]	hypothetical protein	_	AT1G61340	-	F-box protein At1g61340
Cg5g024090	15.2288	14.7478	11.9397	80.2361	50.9506	58.5302	0.424857	0.409562	0.333548	2.23871	1.42587	1.63685	0.39	1.77	1.94	1.35e-10	9.49e-10	yes	up	hypothetical protein CICLE_v10019871mg [Citrus clementina]	RecName: Full=Feruloyl CoA ortho-hydroxylase 1 [Arabidopsis thaliana]	_	_	AT5G24530	DMR6	2-oxoglutarate (2OG) and Fe(II)-dependent oxygenase superfamily protein
Cg1g019830	12.8243	35.5682	23.8795	99.3833	95.644	107.77	0.407395	1.12405	0.759761	3.15759	3.0492	3.43303	0.76	3.21	1.94	2.66e-10	1.82e-09	yes	up	PREDICTED: G-type lectin S-receptor-like serine/threonine-protein kinase CES101-like isoform X1 [Citrus sinensis]	RecName: Full=G-type lectin S-receptor-like serine/threonine-protein kinase B120; Flags: Precursor [Arabidopsis thaliana]	SubName: Full=Chromosome undetermined scaffold_139, whole genome shotgun sequence;	_	AT3G16030	CES101	G-type lectin S-receptor-like serine/threonine-protein kinase CES101
CgUng009600	14.4273	19.9529	9.70104	40.118	59.8893	71.5369	2.48741	3.34936	1.68656	6.92313	10.5251	12.5161	2.52	9.93	1.94	1.2e-07	6.21e-07	yes	up	hypothetical protein CICLE_v10002204mg [Citrus clementina]	RecName: Full=Putative F-box protein PP2-B2; AltName: Full=Protein PHLOEM PROTEIN 2-LIKE B2; Short=AtPP2-B2	_	_	AT2G02250	PP2B2	Putative F-box protein PP2-B2
Cg5g026870	0	0	0	1.82355	2.68161	2.78715	0	0	0	0.21261	0.316599	0.328086	0	0.28	1.94	0.0104	0.0249	yes	up	hypothetical protein CICLE_v10024316mg, partial [Citrus clementina]	_	_	RNF144	AT3G14250	-	RING/U-box superfamily protein
Cg2g043690	55.3047	67.6663	49.9977	265.326	193.97	210.895	3.24642	3.93416	2.94327	15.5788	11.4613	12.443	3.38	13.19	1.93	8.09e-16	8.94e-15	yes	up	hypothetical protein CICLE_v10018148mg [Citrus clementina]	_	_	_	AT1G29290	-	unknown protein; FUNCTIONS IN: molecular_function unknown; INVOLVED IN: biological_process unknown; LOCATED IN: endomembrane system; Has 18 Blast hits to 18 proteins in 5 species: Archae - 0; Bacteria - 0; Metazoa - 0; Fungi - 0; Plants - 18; Viruse // Other Eukaryotes - 0 (source: NCBI BLink)
Cg6g006230	7.21366	13.0127	2.98493	41.0298	32.1793	32.5168	0.344128	0.615952	0.142726	1.95773	1.54334	1.55765	0.37	1.69	1.93	1.32e-07	6.78e-07	yes	up	hypothetical protein CICLE_v10012894mg [Citrus clementina]	_	_	_	_	_	_
Cg3g000370	17.6334	39.0382	20.8945	162.296	85.8115	69.6788	0.561638	1.23694	0.666537	5.16997	2.74293	2.22547	0.82	3.41	1.93	3.43e-07	1.68e-06	yes	up	hypothetical protein CICLE_v10020494mg [Citrus clementina]	RecName: Full=Probable indole-3-pyruvate monooxygenase YUCCA5; AltName: Full=Flavin-containing monooxygenase YUCCA5; AltName: Full=Protein SUPPRESSOR OF ER 1 [Arabi	flavine-containing monoxygenase	YUCCA	AT1G48910	YUC10	Probable indole-3-pyruvate monooxygenase YUCCA10
Cg2g022380	1.60303	2.60255	7.46234	17.3237	15.1958	36.233	0.0552629	0.0892154	0.257686	0.597304	0.525884	1.25284	0.13	0.79	1.93	1.17e-05	4.78e-05	yes	up	PREDICTED: G-type lectin S-receptor-like serine/threonine-protein kinase B120-like [Citrus sinensis]	RecName: Full=S-locus-specific glycoprotein S13; Short=SLSG-13; Flags: Precursor	_	_	AT4G21380	SD18	Receptor-like serine/threonine-protein kinase SD1-8
Cg5g007220	0.801517	0	1.49247	9.11774	5.36322	3.7162	0.0697627	0	0.130452	0.793893	0.471389	0.325909	0.07	0.53	1.93	0.00135	0.00392	yes	up	Uncharacterized protein TCM_015833 [Theobroma cacao]	_	_	_	_	_	_
Cg7g012530	686.9	687.073	794.739	3001.56	2656.58	2570.68	11.0475	11.0211	12.7918	48.2776	42.8029	41.4022	11.61	44.23	1.92	1.5e-36	6.57e-35	yes	up	_	RecName: Full=Aspartic proteinase CDR1; AltName: Full=Protein CONSTITUTIVE DISEASE RESISTANCE 1; Flags: Precursor [Arabidopsis thaliana]	hypothetical protein	_	AT3G59080	-	Eukaryotic aspartyl protease family protein
Cg2g043850	402.362	462.386	441.024	1506.25	1676.01	1802.36	6.56103	7.51968	7.19715	24.5631	27.3793	29.4314	7.09	27.08	1.92	1.32e-35	5.45e-34	yes	up	PREDICTED: probable LRR receptor-like serine/threonine-protein kinase RFK1-like [Citrus sinensis]	RecName: Full=Probable LRR receptor-like serine/threonine-protein kinase RFK1; AltName: Full=Receptor-like kinase in flowers 1; Flags: Precursor [Arabidopsis thalia	hypothetical protein	_	AT1G29750	RKF1	Probable LRR receptor-like serine/threonine-protein kinase RFK1
Cg4g013240	2706.72	2927.87	2311.09	9410.42	8837.69	11885.3	46.5897	50.2638	39.8206	162.002	152.423	204.904	45.61	172.74	1.92	4.44e-30	1.33e-28	yes	up	hypothetical protein CICLE_v10007927mg [Citrus clementina]	RecName: Full=Scarecrow-like transcription factor PAT1; AltName: Full=GRAS family protein 29; Short=AtGRAS-29; AltName: Full=Protein PHYTOCHROME A SIGNAL TRANSDUCTI	SubName: Full=Chromosome chr19 scaffold_4, whole genome shotgun sequence;	_	AT1G50600	SCL5	Scarecrow-like protein 5
Cg2g042180	25.6486	35.5682	26.1182	152.266	109.052	119.848	0.404294	0.559209	0.412011	2.40031	1.722	1.89172	0.46	2.01	1.92	4.95e-14	4.74e-13	yes	up	hypothetical protein CISIN_1g005257mg [Citrus sinensis]	RecName: Full=L-type lectin-domain containing receptor kinase VII.1; Short=LecRK-VII.1; Flags: Precursor [Arabidopsis thaliana]	SubName: Full=Chromosome undetermined scaffold_1043, whole genome shotgun sequence;	_	AT4G04960	LECRK71	L-type lectin-domain containing receptor kinase VII
CgUng021280	3.20607	6.94013	7.46234	33.7356	26.8161	36.233	0.0870431	0.187585	0.202865	0.916012	0.730259	0.986027	0.16	0.88	1.92	2.38e-09	1.47e-08	yes	up	hypothetical protein CICLE_v10010672mg, partial [Citrus clementina]	RecName: Full=Glutamate receptor 2.7; AltName: Full=Ligand-gated ion channel 2.7; Flags: Precursor [Arabidopsis thaliana]	_	GRIP	AT2G29120	GLR2	Glutamate receptor 2
Cg7g014410	3.20607	13.8803	5.96987	45.5887	35.7548	30.6587	0.105341	0.453613	0.196462	1.4981	1.17911	1.01022	0.25	1.23	1.92	1.58e-07	8.05e-07	yes	up	_	_	_	_	AT1G13480	-	Protein of unknown function (DUF1262)
Cg8g023050	11.2212	13.0127	4.4774	32.8239	31.2854	59.4593	0.639122	0.734297	0.255722	1.86999	1.79332	3.40338	0.55	2.34	1.92	1.63e-06	7.44e-06	yes	up	_	RecName: Full=Tropinone reductase homolog At1g07440 [Arabidopsis thaliana]	SubName: Full=Putative uncharacterized protein;	TR1	AT2G29350	SAG13	Senescence-associated protein 13
Cg6g001580	0	0.867516	2.2387	6.38242	35.7548	5.57431	0	0.0243887	0.0633167	0.154324	0.858956	0.157828	0.03	0.39	1.92	8.02e-05	0.000289	yes	up	hypothetical protein CICLE_v10019877mg [Citrus clementina]	RecName: Full=O-acyltransferase WSD1; AltName: Full=Diacylglycerol O-acyltransferase; Short=DGAT; AltName: Full=Long-chain-alcohol O-fatty-acyltransferase; AltName:	hypothetical protein	_	AT3G49200	-	O-acyltransferase (WSD1-like) family protein
Cg2g031640	1396.24	1525.96	1157.41	4544.28	4879.63	5359.7	83.8811	92.9334	68.624	276.664	302.005	346.469	81.94	307.73	1.91	1.44e-31	4.74e-30	yes	up	hypothetical protein CICLE_v10002947mg [Citrus clementina]	_	SubName: Full=Putative uncharacterized protein (Chromosome chr5 scaffold_64, whole genome sh [...]	_	AT3G05550	-	Hypoxia-responsive family protein
Cg5g008970	311.79	307.101	272.375	1283.78	1062.81	998.73	10.841	10.6174	9.4865	44.6438	37.0982	34.8309	10.32	38.95	1.91	9.17e-30	2.69e-28	yes	up	hypothetical protein CICLE_v10022173mg [Citrus clementina]	_	hypothetical protein	_	AT2G45360	-	Protein of unknown function (DUF1442)
Cg1g008180	278.126	372.164	255.958	1329.37	1162.03	945.774	6.43351	8.57621	5.92736	30.7534	26.9493	21.9212	6.99	26.62	1.91	2.21e-23	4.32e-22	yes	up	PREDICTED: protein TRANSPARENT TESTA 12-like [Citrus sinensis]	RecName: Full=Protein TRANSPARENT TESTA 12; AltName: Full=MATE efflux family protein TT12; AltName: Full=Protein DTX41 [Arabidopsis thaliana]	SubName: Full=Chromosome undetermined scaffold_309, whole genome shotgun sequence;	TC.MATE, SLC47A, norM, mdtK, dinF	AT5G65380	-	MATE efflux family protein
Cg2g039480	242.058	402.527	295.509	1199.89	1274.66	1088.85	5.36084	8.88247	6.55163	26.5765	28.2998	24.161	6.94	26.36	1.91	4.31e-23	8.32e-22	yes	up	PREDICTED: cationic amino acid transporter 1-like [Citrus sinensis]	RecName: Full=Cationic amino acid transporter 1; AltName: Full=Amino acid transporter 1 [Arabidopsis thaliana]	cationic amino acid transporter	TC.APA	AT4G21120	CAT1	Cationic amino acid transporter 1
Cg5g023690	476.101	329.656	587.286	1929.31	1576.79	1728.03	10.2938	7.1023	12.711	41.7176	34.1742	37.432	10.01	37.82	1.91	1.01e-21	1.76e-20	yes	up	hypothetical protein CICLE_v10019609mg [Citrus clementina]	_	hypothetical protein	_	AT5G67550	-	unknown protein; FUNCTIONS IN: molecular_function unknown; INVOLVED IN: biological_process unknown; LOCATED IN: endomembrane system; EXPRESSED IN: flower; EXPRESSED DURING: 4 anthesis; BEST Arabidopsis thaliana protein match is: unknown protein (TAI //71110); Has 161 Blast hits to 154 proteins in 16 species: Archae - 0; Bacteria - 0; Metazoa - 0; Fungi - 0; Plants - 161; Viruses - 0; Other Eukary…
Cg6g009470	37.6713	42.5083	47.0127	169.59	150.17	180.236	1.38802	1.55683	1.73531	6.24963	5.55598	6.66217	1.56	6.15	1.91	7.67e-16	8.5e-15	yes	up	PREDICTED: uncharacterized protein LOC102620727 [Citrus sinensis]	RecName: Full=Cytochrome c-type biogenesis protein CcmE; AltName: Full=Cytochrome c maturation protein E; AltName: Full=Heme chaperone CcmE [Halorhodospira halophi	annotation not avaliable	_	AT3G51790	ATG1	transmembrane protein G1P-related 1
Cg6g025490	21.641	45.9784	17.9096	103.03	114.415	141.216	0.503147	1.06492	0.416863	2.39567	2.66705	3.28986	0.66	2.78	1.91	1.48e-09	9.36e-09	yes	up	hypothetical protein CISIN_1g014325mg [Citrus sinensis]	RecName: Full=Phosphatidylinositol 3,4,5-trisphosphate 3-phosphatase and dual-specificity protein phosphatase PTEN; AltName: Full=Pten 3-phosphoinositide phosphatas	annotation not avaliable	PTEN	AT5G39400	ATPTEN1	Calcium/lipid-binding (CaLB) phosphatase
Cg2g025710	22.4425	72.8714	27.6106	194.208	176.986	108.699	0.827744	2.67154	1.02018	7.16409	6.55478	4.02199	1.51	5.94	1.91	1.04e-06	4.85e-06	yes	up	hypothetical protein CICLE_v10025431mg [Citrus clementina]	RecName: Full=Cytochrome P450 83B1; AltName: Full=Protein ALTERED TRYPTOPHAN REGULATION 4; AltName: Full=Protein RED ELONGATED 1; AltName: Full=Protein SUPERROOT 2	SubName: Full=Chromosome chr18 scaffold_1, whole genome shotgun sequence;	_	AT4G31500	CYP83B1	Cytochrome P450 83B1
Cg3g021480	8.01517	19.9529	16.4171	69.2948	33.0732	71.5369	0.721769	1.77064	1.48485	6.24247	3.00852	6.49256	1.32	5.25	1.91	2.02e-06	9.09e-06	yes	up	hypothetical protein CICLE_v10002944mg [Citrus clementina]	_	_	CALM	AT2G43290	CML5	Calmodulin-like protein 5
Cg2g015830	0	0	0	13.6766	4.46935	5.57431	0	0	0	0.499938	0.150794	0.164879	0	0.28	1.91	6.52e-06	2.76e-05	yes	up	hypothetical protein CISIN_1g032643mg [Citrus sinensis]	_	hypothetical protein	_	AT1G10586	-	basic helix-loop-helix (bHLH) DNA-binding superfamily protein
Cg5g010020	30.4577	56.3885	32.0881	168.678	144.807	144.003	1.50831	2.76993	1.59287	8.35495	7.21094	7.16196	1.96	7.59	1.9	3.87e-12	3.14e-11	yes	up	hypothetical protein CISIN_1g023881mg [Citrus sinensis]	RecName: Full=Thaumatin-like protein; AltName: Allergen=Act d 2; Flags: Precursor [Actinidia deliciosa]	_	_	AT4G11650	OSM34	Osmotin-like protein OSM34
Cg9g022790	50.4956	133.597	41.0429	264.414	318.218	271.283	2.60696	6.83936	2.12425	13.6541	16.5241	14.0686	3.87	14.74	1.9	9.67e-08	5.06e-07	yes	up	_	RecName: Full=Ethylene-responsive transcription factor 13; Short=AtERF13; AltName: Full=Ethylene-responsive element-binding factor 13; Short=EREBP-13 [Arabidopsis	_	EREBP	AT4G17500	ERF1A	Ethylene-responsive transcription factor 1A
Cg8g023260	296.561	536.125	255.958	2190.08	1236.22	636.4	8.01559	14.6138	6.94132	59.2337	33.7808	17.4898	9.88	37.24	1.9	2.28e-07	1.14e-06	yes	up	_	_	hypothetical protein	_	AT5G59080	-	unknown protein; FUNCTIONS IN: molecular_function unknown; INVOLVED IN: response to oxidative stress; LOCATED IN: chloroplast; EXPRESSED IN: 18 plant structures; EXPRESSED DURING: 9 growth stages; BEST Arabidopsis thaliana protein match is: unknown //n (TAIR:AT3G46880); Has 1807 Blast hits to 1807 proteins in 277 species: Archae - 0; Bacteria - 0; Metazoa - 736; Fungi - 347; Plants - 385; Viruses…
Cg8g003950	896.898	922.17	1138.01	3870.48	3245.64	3826.76	14.5082	14.8775	18.4227	62.6129	52.5963	61.9883	15.91	59.08	1.89	8.38e-32	2.8e-30	yes	up	_	RecName: Full=D-3-phosphoglycerate dehydrogenase, chloroplastic; Short=3-PGDH; Flags: Precursor [Arabidopsis thaliana]	SubName: Full=Chromosome chr3 scaffold_8, whole genome shotgun sequence;	serA, PHGDH	AT4G34200	PGDH1	D-3-phosphoglycerate dehydrogenase 1, chloroplastic
Cg2g045520	189.158	185.648	233.571	776.831	783.03	759.035	2.03187	1.99067	2.51025	8.34485	8.42115	8.16089	2.17	8.31	1.89	2.14e-28	5.79e-27	yes	up	PREDICTED: chitin elicitor receptor kinase 1-like isoform X2 [Citrus sinensis]	RecName: Full=Chitin elicitor receptor kinase 1; Short=AtCERK1; AltName: Full=LysM domain receptor-like kinase 1; Short=LysM RLK1; Short=LysM-containing receptor-	SubName: Full=Chromosome chr10 scaffold_179, whole genome shotgun sequence;	CERK1	AT3G21630	CERK1	Chitin elicitor receptor kinase 1
Cg8g007690	217.211	186.516	179.096	649.183	696.324	836.146	6.54081	5.58888	5.40094	19.5512	21.039	25.2445	5.85	21.89	1.89	1.08e-24	2.31e-23	yes	up	_	RecName: Full=Mitochondrial chaperone BCS1 [Saccharomyces cerevisiae S288c]	SubName: Full=Putative uncharacterized protein;	BCS1	AT3G50930	BCS1	cytochrome BC1 synthesis
CgUng003380	250.073	353.079	231.332	1092.31	957.334	1044.25	10.8756	15.2464	10.0818	47.5127	41.8373	45.5859	12.09	45	1.89	1.19e-23	2.36e-22	yes	up	hypothetical protein CICLE_v10008865mg [Citrus clementina]	RecName: Full=Probable 2-oxoglutarate-dependent dioxygenase DIN11; AltName: Full=Protein DARK-INDUCIBLE 11 [Arabidopsis thaliana]	SubName: Full=Chromosome chr11 scaffold_13, whole genome shotgun sequence;	_	AT1G35190	-	2-oxoglutarate (2OG) and Fe(II)-dependent oxygenase superfamily protein
Cg2g019350	22.4425	19.0854	28.3569	95.7362	92.0685	99.4085	0.639328	0.541163	0.808931	2.72761	2.63117	2.8389	0.66	2.73	1.89	2.23e-13	2.01e-12	yes	up	hypothetical protein CICLE_v10016686mg [Citrus clementina]	_	_	_	AT1G62422	-	unknown protein; EXPRESSED IN: 22 plant structures; EXPRESSED DURING: 13 growth stages; BEST Arabidopsis thaliana protein match is: unknown protein (TAIR:AT1G12020); Has 87 Blast hits to 86 proteins in 14 species: Archae - 0; Bacteria - 0; Metazoa //Fungi - 0; Plants - 87; Viruses - 0; Other Eukaryotes - 0 (source: NCBI BLink)
Cg4g017960	230.837	566.488	203.722	1406.87	1111.97	1262.58	2.88951	7.0765	2.55164	17.6115	13.9387	15.8216	4.19	15.81	1.89	4.56e-10	3.04e-09	yes	up	hypothetical protein CICLE_v10009453mg [Citrus clementina]	RecName: Full=Peroxiredoxin Q, chloroplastic; AltName: Full=Thioredoxin reductase; Flags: Precursor	peroxiredoxin	BCP, PRXQ, DOT5	AT1G19250	FMO1	Probable flavin-containing monooxygenase 1
Cg2g044340	13.6258	12.1452	11.1935	51.9711	42.0119	46.4525	1.93267	1.68427	1.59866	7.37669	6.05429	6.66991	1.74	6.71	1.89	1.09e-08	6.31e-08	yes	up	PREDICTED: probable WRKY transcription factor 28-like [Citrus sinensis]	_	_	_	AT4G18170	WRKY28	Probable WRKY transcription factor 28
Cg5g002780	84.1593	90.2217	31.3418	217.914	228.831	321.452	8.50311	8.96744	3.18222	22.027	23.3839	32.7646	6.92	25.96	1.89	1.1e-08	6.33e-08	yes	up	hypothetical protein CICLE_v10023197mg [Citrus clementina]	_	_	_	AT1G12805	-	nucleotide binding
Cg7g004500	22.4425	18.2178	21.6408	80.2361	97.4318	45.5235	12.3692	9.48145	12.1556	44.2763	56.1757	25.9156	11.33	42.27	1.89	1.59e-07	8.1e-07	yes	up	_	RecName: Full=Probable mediator of RNA polymerase II transcription subunit 37e; AltName: Full=Heat shock 70 kDa protein 1; AltName: Full=Heat shock cognate 70 kDa	_	HSPA1_8	AT5G02500	MED37E	Probable mediator of RNA polymerase II transcription subunit 37e
Cg8g022690	4.8091	21.6879	12.686	37.3827	76.8728	47.3816	0.201677	0.87196	0.533095	1.568	3.239	1.99429	0.54	2.26	1.89	1.17e-05	4.8e-05	yes	up	_	RecName: Full=Uncharacterized protein C24B11.05 [Schizosaccharomyces pombe 972h-]	haloacid dehalogenase-like hydrolase family protein; haloacid dehalogenase-like hydrolase fa [...]	_	AT5G59490	-	Haloacid dehalogenase-like hydrolase (HAD) superfamily protein
Cg5g007730	0	0.867516	0	19.1472	32.1793	0.929051	0	0.0141525	0	0.313224	0.527339	0.0152186	0	0.29	1.89	1.55e-05	6.23e-05	yes	up	PREDICTED: G-type lectin S-receptor-like serine/threonine-protein kinase RLK1-like [Citrus hypothetical protein CISIN_1g038294mg	RecName: Full=G-type lectin S-receptor-like serine/threonine-protein kinase RLK1; AltName: Full=Receptor-like protein kinase 1; Flags: Precursor [Arabidopsis thali	hypothetical protein	_	AT5G24080	-	Protein kinase superfamily protein
Cg1g010270	0	0.867516	1.49247	10.0295	3.57548	1.8581	0	0.0964861	0.169991	1.13667	0.410193	0.212556	0.09	0.6	1.89	0.00608	0.0154	yes	up	hypothetical protein CISIN_1g038532mg [Citrus sinensis]	RecName: Full=SCF ubiquitin ligase complex protein SKP1b; AltName: Full=Glycoprotein FP21 isoform B; Contains: RecName: Full=SCF ubiquitin ligase complex protein S	_	SKP1, CBF3D	AT5G42190	SKP1B	SKP1-like protein 1B
Cg4g017520	890.486	1250.96	1068.61	3938.86	3885.65	4010.71	18.7739	26.2828	22.5522	83.0497	82.1138	84.7118	22.54	83.28	1.88	3.28e-31	1.05e-29	yes	up	hypothetical protein CICLE_v10008248mg [Citrus clementina]	RecName: Full=Serine/threonine-protein kinase At5g01020 [Arabidopsis thaliana]	hypothetical protein	_	AT2G05940	-	Protein kinase superfamily protein
Cg9g009100	871.249	945.593	656.686	2768.15	3029.32	3343.65	16.5396	17.8952	12.4778	52.5541	57.6302	63.5797	15.67	57.82	1.88	2.86e-28	7.64e-27	yes	up	_	RecName: Full=Protein NRT1/ PTR FAMILY 5.2; Short=AtNPF5.2; AltName: Full=Peptide transporter PTR3-A; Short=AtPTR3 [Arabidopsis thaliana]	hypothetical protein	SLC15A3_4, PHT	AT5G46050	NPF5	Protein NRT1/ PTR FAMILY 5
Cg2g009030	11.2212	18.2178	10.4473	62.0006	54.526	70.6079	0.223141	0.361094	0.20795	1.23302	1.0867	1.4065	0.26	1.24	1.88	1.48e-11	1.14e-10	yes	up	PREDICTED: BRASSINOSTEROID INSENSITIVE 1-associated receptor kinase 1-like [Citrus sinensis]	RecName: Full=G-type lectin S-receptor-like serine/threonine-protein kinase SD2-5; AltName: Full=S-domain-2 (SD2) receptor kinase 5; Short=SD2-5; Flags: Precursor [	SubName: Full=Chromosome chr12 scaffold_18, whole genome shotgun sequence;	_	AT4G32300	SD25	G-type lectin S-receptor-like serine/threonine-protein kinase SD2-5
Cg7g008200	40.0759	54.6535	37.3117	249.826	150.17	121.706	0.834286	1.13389	0.777526	5.20126	3.13348	2.53821	0.92	3.65	1.88	4.94e-10	3.29e-09	yes	up	_	RecName: Full=Cysteine-rich receptor-like protein kinase 25; Short=Cysteine-rich RLK25; Flags: Precursor [Arabidopsis thaliana]	_	_	AT4G23180	CRK10	Cysteine-rich receptor-like protein kinase 10
Cg5g004810	2.40455	5.2051	6.7161	29.1768	17.8774	26.0134	0.0992373	0.213375	0.27774	1.15081	0.741248	1.07747	0.2	0.99	1.88	5.46e-07	2.62e-06	yes	up	hypothetical protein CICLE_v10022480mg [Citrus clementina]	_	hypothetical protein	_	AT4G20970	-	basic helix-loop-helix (bHLH) DNA-binding superfamily protein
Cg9g009820	0	0	0	5.47064	3.57548	2.78715	0	0	0	0.368776	0.242781	0.188931	0	0.27	1.88	0.000922	0.00277	yes	up	_	_	_	_	_	_	_
Cg5g036330	283.737	342.669	260.436	1255.51	1072.64	944.845	6.92168	8.33075	6.36113	30.5382	26.1117	23.0319	7.21	26.63	1.87	9.62e-26	2.2e-24	yes	up	hypothetical protein CICLE_v10020400mg [Citrus clementina]	RecName: Full=Receptor-like cytosolic serine/threonine-protein kinase RBK2; AltName: Full=Protein ROP BINDING PROTEIN KINASES 2 [Arabidopsis thaliana]	hypothetical protein	_	AT5G35960	-	Protein kinase family protein
Cg1g025530	1.60303	6.07261	0.746234	25.5297	24.1345	23.2263	0.0304475	0.114983	0.0141868	0.484941	0.459377	0.441879	0.05	0.46	1.87	1.97e-09	1.23e-08	yes	up	hypothetical protein CICLE_v10027404mg [Citrus clementina]	RecName: Full=G-type lectin S-receptor-like serine/threonine-protein kinase RLK1; AltName: Full=Receptor-like protein kinase 1; Flags: Precursor [Arabidopsis thali	SubName: Full=Chromosome chr4 scaffold_73, whole genome shotgun sequence;	_	AT5G24080	-	Protein kinase superfamily protein
Cg5g035890	3.20607	13.8803	6.7161	33.7356	38.4364	34.3749	0.126035	0.542157	0.264524	1.32642	1.51766	1.35595	0.31	1.4	1.87	2.58e-07	1.29e-06	yes	up	hypothetical protein CISIN_1g030446mg [Citrus sinensis]	_	_	_	_	_	_
Cg7g004510	1.60303	1.73503	5.22364	15.5002	10.7264	9.29051	0.25828	0.272584	0.848232	2.49947	1.75956	1.51768	0.46	1.94	1.87	0.000695	0.00214	yes	up	_	_	_	_	AT2G16050	-	Cysteine/Histidine-rich C1 domain family protein
Cg5g003730	3239.73	3693.02	3139.41	11749.1	12068.1	12920.3	33.7548	38.4119	32.726	122.419	125.884	134.738	34.99	127.57	1.86	1.44e-36	6.34e-35	yes	up	PREDICTED: HIPL1 protein-like [Citrus sinensis]	RecName: Full=HIPL1 protein; Flags: Precursor [Arabidopsis thaliana]	hypothetical protein	_	AT1G74790	HIPL1	HIPL1 protein
Cg1g003340	1110.9	1285.66	1064.13	4579.84	4155.6	3840.7	15.9949	18.4674	15.3321	65.945	59.9291	55.3677	16.61	60.52	1.86	2.83e-34	1.08e-32	yes	up	hypothetical protein CISIN_1g005522mg [Citrus sinensis]	RecName: Full=Wall-associated receptor kinase-like 14; Flags: Precursor [Arabidopsis thaliana]	protein kinase family protein; protein kinase family protein; FUNCTIONS IN: kinase activity; [...]	_	AT2G23450	WAKL14	Wall-associated receptor kinase-like 14
Cg9g005230	3648.51	3171.64	3677.44	14479	11619.4	12011.7	70.587	61.1669	71.2135	280.145	225.286	232.778	67.62	246.56	1.86	3.68e-33	1.33e-31	yes	up	_	RecName: Full=Sugar transport protein 13; AltName: Full=Hexose transporter 13; AltName: Full=Multicopy suppressor of snf4 deficiency protein 1 [Arabidopsis thalian	MSS1; carbohydrate transmembrane transporter/ hexose:hydrogen symporter/ high-affinity hydro [...]	_	AT5G26340	STP13	Sugar transport protein 13
Cg3g011200	174.731	177.841	218.646	595.388	749.063	743.241	5.62435	5.69438	7.04893	19.1674	24.1984	23.9909	6.11	22.4	1.86	6.4e-23	1.22e-21	yes	up	hypothetical protein CICLE_v10002602mg [Citrus clementina]	RecName: Full=Mitochondrial import inner membrane translocase subunit TIM23-3 [Arabidopsis thaliana]	hypothetical protein	TIM23	AT3G04800	TIM23-3	Mitochondrial import inner membrane translocase subunit TIM23-3
Cg7g019280	67.3274	82.414	88.8018	342.827	273.524	269.425	1.98635	2.41973	2.62365	10.1156	8.09643	7.96917	2.34	8.75	1.86	2.65e-17	3.3e-16	yes	up	_	_	_	_	AT1G23710	-	Protein of unknown function (DUF1645)
Cg1g019880	24.0455	84.1491	52.9826	210.62	199.333	196.959	0.757916	2.63874	1.67257	6.63965	6.30519	6.22516	1.69	6.39	1.86	1.7e-08	9.58e-08	yes	up	PREDICTED: G-type lectin S-receptor-like serine/threonine-protein kinase CES101-like isoform X1 [Citrus sinensis]	RecName: Full=Receptor-like serine/threonine-protein kinase SD1-7; AltName: Full=Arabidopsis thaliana receptor kinase 1; AltName: Full=S-domain-1 (SD1) receptor kin	SubName: Full=Chromosome chr19 scaffold_4, whole genome shotgun sequence;	_	AT3G16030	CES101	G-type lectin S-receptor-like serine/threonine-protein kinase CES101
[truncated: 4,681 more rows]

## Sheet: 222 DEmRNAs in Leaf
seq_id	CKL1_count	CKL2_count	CKL3_count	CuL2_count	CuL3_count	CuL1_count	CKL1_fpkm	CKL2_fpkm	CKL3_fpkm	CuL2_fpkm	CuL3_fpkm	CuL1_fpkm	CKL_mean_fpkm	CuL_mean_fpkm	logFC(CuL/CKL)	p-value	FDR	significant	regulate	NR_Description	Swissprot_Description	String_description	KEGG_GENE	Ath	Ath_name	Ath_description
[truncated: 222 more rows]
