# Supplementary material for: Whole-transcriptome RNA sequencing reveals the global molecular responses and ceRNA regulatory network of mRNAs, lncRNAs, miRNAs and circRNAs in response to copper toxicity in Ziyang Xiangcheng (Citrus junos Sieb. Ex Tanaka)
Source: BMC Plant Biol. 2019 Nov 21;19:509. doi: 10.1186/s12870-019-2087-1 (PMC6873749; doi:10.1186/s12870-019-2087-1)
Supplement: Supplementary file 2 — Additional file 2: Table S2. List of 164 and 5 DElncRNAs in the root and leaf, respectively. [file 12870_2019_2087_MOESM2_ESM.xlsx]

## Sheet: 164 DElncRNAs in root
seq_id	CKR1_count	CKR3_count	CKR2_count	CuR3_count	CuR2_count	CuR1_count	CKR1_fpkm	CKR3_fpkm	CKR2_fpkm	CuR3_fpkm	CuR2_fpkm	CuR1_fpkm	CKR_mean_fpkm	CuR_mean_fpkm	logFC(CuR/CKR)	p-value	FDR	significant(fdr_threshold:0.05;logfc_threshold:1)	regulate
TCONS_00069769	0	0	0	816.873	154.898	859.209	0	0	0	1291	245.682	1362.54	0	958.72	13.23	1.56e-31	2.39e-29	yes	up
TCONS_00037362	0	0	0	77.9701	129.972	49.2018	0	0	0	719.421	1224.54	463.077	0	807.99	12.98	4.15e-15	2.03e-13	yes	up
TCONS_00010988	0.00377809	0.128014	0.125681	406.747	462.641	2.20631	0.00915638	0.308521	0.304854	987.097	1128.95	5.38237	0.21	716.61	11.19	2.72e-10	7.72e-09	yes	up
TCONS_00050591	0	0	0	13.5994	11.5728	29.1566	0	0	0	158.495	138.434	348.322	0	213.3	11.06	2.26e-05	0.000324	yes	up
TCONS_00020986	0.0323934	0.0910966	0.0891697	166.448	56.7266	0.0138268	0.0571257	0.159997	0.157348	293.817	100.537	0.0245003	0.12	132.7	9.21	5.24e-06	8.87e-05	yes	up
TCONS_00007631	0.00225907	0.00103531	0.000984682	65.4239	0.00128328	0.00146995	0.00434093	0.00198063	0.00189341	125.85	0.00247932	0.00283935	0	42.19	8.69	0.00763	0.0494	yes	up
TCONS_00044891	5.10942e-10	1.81254e-07	2.78458e-21	52.6137	6.10799e-07	17.4707	7.45006e-10	2.634e-07	4.06228e-21	76.7782	8.94283e-07	25.5749	0	34.04	8.42	0.000476	0.00472	yes	up
TCONS_00033248	1.2855	1.32243	3.66028e-06	202.304	203.105	176.269	4.25547	4.34451	1.2131e-05	670.933	678.685	588.786	2.92	646.9	7.74	1.62e-34	4.94e-32	yes	up
TCONS_00008682	1.01516e-11	3.39643e-16	1.06418e-05	18.5166	4.91974e-46	21.4968	8.78321e-12	2.93274e-16	9.21011e-06	16.0283	4.26698e-46	18.6427	0	11.43	6.85	0.00465	0.0335	yes	up
TCONS_00007146	25.257	132.705	17.0207	7023.66	4789.36	6894.63	150.312	779.073	101.509	41938.7	28988.8	41702.6	351.19	37457.8	6.74	2.87e-22	3.51e-20	yes	up
TCONS_00035434	70.0677	98.3685	63.4409	11186	2911.9	7111.48	130.225	182.043	117.986	20811.3	5440.45	13283.9	144.13	13139.8	6.51	2.84e-36	1.16e-33	yes	up
TCONS_00051899	0	4.64002	0	174.979	151.337	88.381	0	25.4265	0	974.146	853.271	497.991	8.76	778.45	6.46	2.23e-15	1.29e-13	yes	up
TCONS_00051950	0.855733	2.79779	2.3644	509.57	7.52491	3.8917	1.49667	4.87361	4.13786	892.097	13.2262	6.83888	3.51	305.78	6.4	2.36e-05	0.000332	yes	up
TCONS_00025851	0.814741	0	0.773669	36.2652	26.7065	24.6009	4.31533	0	4.10545	192.647	143.597	132.193	2.76	156.34	5.77	4.23e-07	7.94e-06	yes	up
TCONS_00064237	0.814741	1.85601	0.773669	41.7049	62.3151	32.8012	14.7324	32.3564	14.073	760.805	1180.86	620.766	20.59	858.2	5.37	2.64e-08	6.31e-07	yes	up
TCONS_00028107	1.62948	7.42404	3.09468	204.898	173.592	119.36	7.42782	33.4892	14.1294	936.375	801.602	550.879	18.56	765.38	5.36	1.01e-19	9.46e-18	yes	up
TCONS_00034914	68.4383	80.7364	60.3462	4014.55	1263.22	2714.3	231.666	271.175	204.518	13615	4317.22	9272.85	236.54	9043.1	5.26	1.06e-32	2.15e-30	yes	up
TCONS_00019176	7.28702	25.1451	2.31979e-06	386.201	230.844	437.425	13.0308	44.7799	4.15091e-06	691.297	414.891	786.011	19.77	628.04	4.98	5.44e-15	2.55e-13	yes	up
TCONS_00019174	9.61759	35.1933	21.5346	747.022	580.795	606.293	24.8427	90.3669	55.6756	1932.36	1511.22	1577.1	57.34	1673.79	4.87	2.74e-32	4.78e-30	yes	up
TCONS_00009172	2.44422	1.85601	3.09468	112.422	32.0478	30.9789	5.45235	4.119	6.90875	251.092	71.9417	69.5243	5.46	131.21	4.56	3.37e-07	6.42e-06	yes	up
TCONS_00037807	0	4.64002	1.54734	57.1176	57.864	29.1566	0	26.0993	8.83574	326.536	335.136	168.757	11.83	278.24	4.54	1.85e-06	3.28e-05	yes	up
TCONS_00045113	2.44422	3.71202	1.54734	76.1569	54.3032	44.6461	7.52494	11.3474	4.76891	234.862	168.645	138.604	7.95	181.09	4.49	1.49e-08	3.71e-07	yes	up
TCONS_00040243	0.814741	3.71202	1.54734	48.0514	50.7423	30.9789	7.19552	32.1354	13.7087	426.461	459.489	280.242	17.88	390.22	4.44	8.15e-07	1.48e-05	yes	up
TCONS_00052271	4.88845	8.35204	1.54734	149.594	92.5825	64.6912	44.8763	75.101	14.2512	1380.28	872.272	608.86	45.43	957.05	4.39	2.18e-10	6.33e-09	yes	up
TCONS_00062678	0	0.928004	4.64202	46.2381	24.926	33.7123	0	7.18235	36.6792	365.932	200.843	271.389	14.28	279.09	4.28	1.61e-05	0.000237	yes	up
TCONS_00051704	42.3665	90.0164	18.5681	1011.8	1193.78	699.759	103.662	219.014	45.4714	2479.02	2941.22	1723.57	124.67	2390.95	4.26	2.01e-18	1.53e-16	yes	up
TCONS_00051713	0.814741	0.928004	0	9.06629	10.6826	9.11144	19.2287	20.9653	0	216.224	266.794	227.273	13.64	237.01	4.11	0.00652	0.0437	yes	up
TCONS_00019175	1.83442	34.1001	9.41211	332.797	187.182	261.04	3.29883	61.0687	16.9365	599.067	338.325	471.722	27.59	469.04	4.08	6.94e-11	2.23e-09	yes	up
TCONS_00008050	0	1.85601	1.54734	21.7591	19.5847	13.6672	0	21.8146	18.7532	264.329	244.438	170.356	13.55	227.05	4.06	0.000828	0.00727	yes	up
TCONS_00027438	7.14515	7.96547	5.74494e-05	91.9446	73.0138	83.4283	58.0893	63.5751	0.000468419	750.902	607.447	693.439	41.28	683.46	4.05	4.21e-08	9.69e-07	yes	up
TCONS_00074152	0.814741	2.78401	0.773669	21.7591	17.8043	27.3343	15.5756	51.2374	14.8827	419.802	357.405	548.008	27.64	440.2	3.99	0.000194	0.00217	yes	up
TCONS_00025979	4594.16	5964.28	4088.89	61167.1	74649.4	71651	8073.88	10439.4	7190.36	107601	131844	126522	8604.33	121989	3.83	1.81e-33	4.41e-31	yes	up
TCONS_00035562	0.814741	1.85601	0	9.06629	10.6826	17.3117	5.63726	12.6408	0	62.9732	75.381	122.059	6.24	86.38	3.77	0.00618	0.0419	yes	up
TCONS_00009174	0	9.28004	2.32101	58.9309	34.7184	50.1129	0	202.882	53.3463	1358.52	837.251	1206.98	87.06	1132.04	3.7	4.78e-05	0.000608	yes	up
TCONS_00045109	12.5653	25.7963	8.35501	214.614	190.311	184.271	19.7189	40.3365	13.1189	337.091	299.986	290.413	24.7	309.32	3.64	3.32e-15	1.69e-13	yes	up
TCONS_00012501	22.8128	52.8962	16.2471	301.001	278.638	556.709	33.2633	76.8693	23.702	439.245	407.959	814.951	45.21	550.58	3.6	5.8e-14	2.36e-12	yes	up
TCONS_00011466	12.2211	24.1281	7.73669	176.793	178.933	171.295	43.1434	84.4892	27.3464	625.345	638.027	610.54	52.3	624.85	3.58	1.55e-13	6.12e-12	yes	up
TCONS_00051706	8.14741	17.6321	5.41568	128.741	123.74	81.0918	19.9542	42.9406	13.2752	315.735	305.164	199.929	25.72	274.54	3.41	4.4e-08	9.93e-07	yes	up
TCONS_00046016	9.77689	34.3362	12.3787	182.232	182.494	181.318	353.354	1174.48	452.303	6678.68	7106.6	7053.34	668.05	6945.85	3.38	2.66e-11	9e-10	yes	up
TCONS_00026545	1.62948	3.71202	4.64202	41.7049	28.4869	30.0677	23.8902	52.7499	68.3931	616.09	434.555	458.009	48.16	503.03	3.38	5.06e-05	0.000637	yes	up
TCONS_00062892	2.44422	0.928004	2.32101	18.1326	17.8043	18.2229	29.2265	10.8085	27.8682	218.223	220.096	224.975	22.44	221.05	3.29	0.00104	0.00904	yes	up
TCONS_00027968	19.5538	69.6003	28.6258	552.137	258.163	317.989	112.947	396.737	165.686	3199.52	1515.86	1865.89	227.68	2193.93	3.27	1.87e-11	6.51e-10	yes	up
TCONS_00025980	464.564	455.657	419.277	3935.27	3940.6	4795.79	664.47	649.585	599.997	5633.12	5659.08	6886.08	638.59	6048.74	3.24	6.06e-31	8.21e-29	yes	up
TCONS_00045114	28.5159	51.9682	13.1524	281.962	409.499	148.516	241.826	432.328	111.876	2402.47	3557.21	1288.87	265.62	2433.65	3.2	6.76e-10	1.83e-08	yes	up
TCONS_00036510	21.1833	52.8962	30.9468	326.387	283.089	338.034	75.5134	187.023	110.457	1165.8	1019.39	1216.74	125.17	1132.54	3.18	1.32e-19	1.15e-17	yes	up
TCONS_00051714	8.96215	12.9921	3.09468	84.3165	71.2173	63.7801	37.9382	54.465	13.1198	357.765	305.115	273.117	35.64	312.38	3.13	3.86e-06	6.73e-05	yes	up
TCONS_00062102	22.8128	60.3203	15.4734	281.962	250.151	304.322	39.4129	103.799	26.7491	487.604	434.292	528.235	57.52	482.66	3.07	9.57e-12	3.43e-10	yes	up
TCONS_00037363	8.14741	22.2721	16.2471	104.262	143.325	137.583	20.9814	57.0166	41.8778	268.883	371.792	356.791	40.12	332.42	3.05	1.95e-08	4.75e-07	yes	up
TCONS_00020232	1.34881	9.697	6.15499	34.2905	41.3226	59.5029	4.59626	32.7859	20.9992	117.071	142.178	204.65	19.59	154.04	2.97	0.000237	0.00254	yes	up
TCONS_00057216	0.00236951	4.47127	3.23404	14.9333	33.3797	10.7505	0.00919166	17.1907	12.5625	58.0535	130.916	42.1448	9.97	77.67	2.95	0.00596	0.0411	yes	up
TCONS_00003372	38.2928	261.697	60.3462	835.912	964.104	911.144	115.795	785.866	182.677	2531.98	2940.45	2777.95	368.14	2750.76	2.9	2.44e-07	4.73e-06	yes	up
TCONS_00020231	32.8703	36.7032	26.3391	238.605	187.463	270.331	107.557	119.198	86.285	782.171	619.117	892.46	104.72	762.52	2.86	2.78e-16	1.89e-14	yes	up
TCONS_00027431	40.7371	58.4643	54.1568	242.07	349.855	397.259	215.32	305.292	286.785	1283.25	1877.16	2130.19	269.32	1760.21	2.71	3.05e-15	1.69e-13	yes	up
TCONS_00027442	25.257	24.1281	18.5681	120.582	130.862	174.028	227.777	213.211	167.993	1092.91	1210.67	1608.38	203.52	1300.31	2.68	6.25e-09	1.59e-07	yes	up
TCONS_00028022	6.51793	11.1361	6.96302	47.1447	45.401	59.2244	59.4091	99.4356	63.6723	431.887	424.627	553.343	74.57	468.85	2.65	7.22e-05	0.000881	yes	up
TCONS_00029723	17.9243	19.4881	8.51036	112.422	68.5466	92.0255	196.957	208.979	93.8753	1242.78	776.784	1041.56	167.92	1018.97	2.6	5.64e-06	9.38e-05	yes	up
TCONS_00015571	220.795	225.505	105.219	1025.4	831.462	1336.65	1579.03	1586.64	754.399	7362.55	6068.3	9747.1	1316.22	7696.56	2.55	2.78e-12	1.06e-10	yes	up
TCONS_00065320	5.70319	3.71202	6.18935	20.8525	34.7184	29.1566	222.086	136.516	243.822	823.925	1461.75	1226.1	199.61	1171.42	2.55	0.00171	0.0138	yes	up
TCONS_00046871	24.4422	29.6961	21.6627	225.762	128.191	59.2252	210.773	251.13	187.381	1956.19	1132.78	522.836	217.15	1210.79	2.48	1.41e-05	0.000209	yes	up
TCONS_00027987	4.88845	12.9921	4.64202	43.5182	40.9499	41.0015	6.13245	16.2512	5.82588	54.6307	51.5531	51.6105	9.52	52.6	2.45	0.000708	0.00669	yes	up
TCONS_00033247	29.6709	38.0946	49.5827	219.9	256.317	146.137	98.2214	125.15	164.328	729.288	856.495	488.135	128.78	694.26	2.43	5.43e-11	1.79e-09	yes	up
TCONS_00010086	4.07371	8.35204	7.73669	37.1718	34.7184	29.1566	51.0756	101.886	97.4197	469.189	450.663	377.961	83.5	433.27	2.37	0.0011	0.00948	yes	up
TCONS_00025985	340.562	562.371	380.645	1739.82	2373.32	2361.69	1207.28	1977.39	1351.06	6179.74	8498.22	8453.09	1518.83	7706.33	2.34	3.84e-14	1.67e-12	yes	up
TCONS_00034800	3.37298	5.42996	6.97358	30.6478	21.4917	18.1675	40.9005	64.1138	84.9156	374.067	269.536	227.545	63.06	290.95	2.2	0.00624	0.042	yes	up
TCONS_00050584	85.5478	79.8084	97.4823	463.288	335.611	361.724	336.976	311.535	384.52	1828.9	1336.83	1440.18	343.52	1535.34	2.16	4.54e-12	1.68e-10	yes	up
TCONS_00010676	21.9315	15.4101	38.8067	63.0331	154.599	74.0752	118.876	82.4958	210.748	342.692	850.982	407.485	135.92	536.6	1.98	0.00128	0.0106	yes	up
TCONS_00020992	658.162	1063.21	646.336	3031.62	3367.28	2633.62	1419.75	2282.13	1395.3	6547.5	7308.16	5714.43	1708.94	6535.73	1.94	1.41e-10	4.41e-09	yes	up
TCONS_00001864	24.4422	47.3282	35.5888	126.021	113.057	148.516	261.864	495.104	382.726	1358.11	1248.27	1637.79	381.11	1411.56	1.89	3.55e-05	0.000476	yes	up
TCONS_00003161	33.6355	35.7101	60.4075	127.212	176.708	152.978	43.7883	46.3499	78.6776	165.73	230.894	199.858	55.9	198.97	1.83	6.3e-06	0.000101	yes	up
TCONS_00012293	52.1421	91.8704	111.408	359.024	245.698	249.653	62.4626	109.751	133.515	430.372	295.327	300.039	101.62	342.13	1.75	1.06e-07	2.23e-06	yes	up
TCONS_00027424	37.7564	34.7307	51.3747	121.831	124.042	162.118	46.7213	42.8547	63.6008	150.862	154.033	201.285	50.82	168.31	1.73	2.21e-05	0.000321	yes	up
TCONS_00021721	224.966	238.271	225.566	608.221	788.706	843.937	396.727	418.486	398.031	1073.65	1397.83	1495.41	404.64	1320.83	1.71	1.58e-09	4.1e-08	yes	up
TCONS_00003163	96.0712	105.358	126.805	314.037	360.302	335.281	151.982	166.067	200.713	497.233	572.54	532.683	172.52	534.35	1.63	7.27e-08	1.61e-06	yes	up
TCONS_00001865	155.616	209.729	205.022	518.592	501.192	661.49	1770.42	2326.75	2341.78	5936.63	5886.32	7759.07	2145.96	6511.2	1.6	1.31e-07	2.72e-06	yes	up
TCONS_00021537	28.6299	97.9422	189.199	379.553	152.962	376.81	92.495	314.08	611.943	1228.43	498.718	1228.09	336.02	980.15	1.54	0.00496	0.0352	yes	up
TCONS_00008070	343.006	499.266	322.62	1078.89	1227.61	975.835	754.59	1092.8	710.293	2376.38	2717.51	2159.62	856.83	2422.02	1.5	2.26e-07	4.52e-06	yes	up
TCONS_00007514	31.8	44.0317	42.5408	115.28	99.4749	116.734	44.2194	61.0322	59.1839	160.426	138.869	162.937	54.83	153.91	1.49	0.000748	0.00684	yes	up
TCONS_00012958	246.052	210.657	233.648	689.113	603.566	578.576	1408.49	1190.15	1340.2	3957.32	3511.67	3364.03	1311.3	3613.14	1.46	2.07e-07	4.21e-06	yes	up
TCONS_00007340	237.278	250.556	259.027	530.481	706.115	774.833	384.425	404.424	419.901	860.229	1149.26	1260.87	402.73	1088.6	1.43	4.39e-07	8.11e-06	yes	up
TCONS_00018843	92.0657	182.817	61.8935	261.109	311.576	289.744	783.349	1525.83	528.232	2232.23	2715.79	2523.03	956.99	2491.1	1.38	0.000795	0.00703	yes	up
TCONS_00057838	48.0697	41.7602	45.6465	135.994	103.265	102.959	280.839	240.732	267.233	797.111	613.401	611.169	262.64	674.26	1.36	0.00181	0.0144	yes	up
TCONS_00066308	213.462	182.817	149.318	427.929	437.986	454.661	2564.33	2138.96	1801.23	5174.16	5440.32	5640.02	2172.18	5415.93	1.32	1.4e-05	0.000209	yes	up
TCONS_00012960	126.285	120.641	100.577	325.405	245.7	295.211	281.951	267.968	224.731	727.421	552.039	663.109	258.72	646.89	1.32	2.54e-05	0.000353	yes	up
TCONS_00033249	97.5746	99.0509	123.477	217.369	303.422	263.34	316.438	318.838	400.898	706.206	993.085	861.575	344.45	854.22	1.31	4.43e-06	7.61e-05	yes	up
TCONS_00066287	167.837	147.553	127.655	351.772	345.404	357.168	2044.78	1750.24	1561.79	4313.87	4352.9	4495.21	1787.86	4386.02	1.29	3.25e-05	0.00044	yes	up
TCONS_00010675	123.553	143.285	271.72	328.404	530.182	397.137	329.485	379.767	725.29	877.067	1424.57	1066.75	474.21	1124.86	1.25	0.00064	0.0061	yes	up
TCONS_00033246	106.929	91.6772	72.1932	250.736	214.613	170.503	345.895	294.359	233.798	812.542	700.622	556.412	292.06	691.32	1.24	0.000147	0.00172	yes	up
TCONS_00044882	128.655	95.3781	160.044	342.588	271.826	266.124	450.442	331.257	561.034	1201.79	961.195	940.648	444.98	1035.18	1.22	0.000201	0.00223	yes	up
TCONS_00018764	161.319	231.073	143.902	427.929	356.977	368.102	5625.65	7633.8	5071.82	15128.2	13391.5	13794.8	6139.12	14104.6	1.2	0.00032	0.00331	yes	up
TCONS_00062201	151.542	168.897	129.203	392.57	306.234	316.167	311.616	345.662	265.873	808.167	633.383	653.771	308.62	698.6	1.18	0.000128	0.00151	yes	up
TCONS_00062345	180.873	325.73	308.694	720.77	573.299	520.263	569.913	1018.93	973.747	2275.06	1822.6	1653.39	854.57	1919.34	1.17	0.00027	0.00284	yes	up
TCONS_00044883	68.99	86.9633	70.2042	107.256	195.101	203.129	305.743	381.491	311.61	476.499	875.568	911.127	333.72	753.33	1.17	0.00126	0.0105	yes	up
TCONS_00062145	75.0672	70.2301	71.7055	162.241	202.099	114.028	140.541	130.919	134.336	304.064	380.378	214.57	135.23	300.96	1.15	0.00125	0.0105	yes	up
TCONS_00007339	235.272	241.287	250.048	578.327	536.626	477.99	303.041	309.867	322.219	745.445	693.718	617.826	311.57	686.42	1.14	4.53e-05	0.000592	yes	up
TCONS_00020993	769.265	1112.04	538.151	2467.08	1655.32	1215.97	1704.09	2450.86	1193.05	5471.84	3689.93	2709.86	1796.83	3969.1	1.14	0.00136	0.0111	yes	up
TCONS_00034802	24669.5	22823.3	17371.2	40618.8	56095.2	43896.2	39392.9	36310.9	27754.3	64918.5	89979.1	70398.4	34585	75220.7	1.12	0.000213	0.00234	yes	up
TCONS_00026913	387.875	399.926	447.935	896.505	869.132	861.654	1309.49	1339.73	1514.06	3032.34	2962.45	2935.81	1385.75	2977.23	1.1	3.16e-05	0.000433	yes	up
TCONS_00051500	2266.55	2198.47	2350.93	4900.54	4927.22	4538.78	6088.86	5869.57	6321.54	13184.5	13337.5	12282.2	6088.22	12943.6	1.09	4.6e-05	0.000592	yes	up
TCONS_00051498	639.107	581.011	597.203	1376.44	1152.96	1214.64	8595.5	7590.11	8068.6	18643.6	16088.9	16926.1	8079.58	17217.1	1.09	6.55e-05	0.000816	yes	up
TCONS_00051496	732.438	737.091	650.016	1706.49	1437.56	1275.41	5861.44	5792.51	5216.77	13717.6	11768.6	10431.4	5630.19	11987.8	1.09	8.74e-05	0.00105	yes	up
TCONS_00003617	83.9183	111.361	71.1776	181.326	147.776	231.431	100.058	132.414	84.9029	216.344	176.792	276.834	106.33	222.53	1.06	0.00158	0.0128	yes	up
TCONS_00051495	2984.37	3209.59	2960.88	6562.97	6122.28	5799.61	13851.4	14738.8	13764.9	30539.5	28792.2	27260	14129.2	28880.5	1.03	0.000148	0.00172	yes	up
TCONS_00021723	119.669	106.019	148.89	263.956	230.591	255.814	153.443	135.538	190.996	338.691	296.742	329.151	159.36	321.33	1.01	0.000741	0.00684	yes	up
TCONS_00035507	0.00933227	0.0026122	68.4764	0.000274655	0.00838713	0.00267066	0.0519075	0.0143452	381.624	0.0015324	0.0473933	0.0150814	122.86	0.02	-9.98	0.00562	0.0392	yes	down
TCONS_00010389	0.000691344	21.1588	51.5436	0.00100263	0.000788812	0.00101519	0.00289772	87.8355	216.361	0.00421224	0.00334578	0.00430387	99.9	0	-9.91	0.000313	0.00326	yes	down
TCONS_00002453	25.9251	44.5185	36.4048	3.38975e-09	6.17703e-09	1.84427e-11	43.4083	74.2536	60.9913	5.68098e-09	1.03917e-08	3.10205e-11	59.69	0	-9.22	1.01e-09	2.69e-08	yes	down
TCONS_00028459	6.51793	3.71202	5.41568	0	0	0	42.561	23.8798	35.4454	0	0	0	33.84	0	-8.41	0.007	0.0463	yes	down
TCONS_00019803	0.000110034	0.000435085	81.2451	0.00054083	2.41664e-05	0.000374803	0.000106467	0.000420042	78.6381	0.000523578	2.34469e-05	0.000363604	25.31	0	-7.99	0.00371	0.0277	yes	down
TCONS_00028364	3.25896	17.6321	15.4734	0	0	0	4.49257	24.2291	21.3408	0	0	0	16.71	0	-7.39	0.000785	0.00702	yes	down
TCONS_00064504	297.381	212.513	310.241	0	2.67065	2.73343	769.706	546.776	803.726	0	6.96321	7.12477	703.87	4.68	-7.2	5.78e-44	3.53e-41	yes	down
TCONS_00003613	10.308	4.24803	7.74433	2.87475e-23	2.10333e-10	4.23128e-05	20.2031	8.28837	15.1889	5.64047e-23	4.14531e-10	8.33724e-05	14.48	0	-7.19	0.00237	0.0186	yes	down
TCONS_00025983	49.6992	38.9762	55.7042	0	0.890216	0	175.208	136.296	196.621	0	3.16983	0	168.7	1.08	-7.16	1.78e-10	5.31e-09	yes	down
TCONS_00028196	736.526	744.26	595.725	9.97292	6.23151	2.73343	1657.47	1666.21	1341.68	22.471	14.1128	6.18894	1558.83	14.34	-6.75	1.5e-56	1.83e-53	yes	down
TCONS_00025982	32.5896	23.2001	34.0414	0.906629	0	0	1073.03	724.77	1132.23	30.2473	0	0	972.12	10.14	-6.57	8.51e-08	1.85e-06	yes	down
TCONS_00026669	53.3179	54.0668	42.104	2.21604e-59	1.6563	6.24679e-45	398.018	396.812	315.146	1.6612e-58	12.6293	4.759e-44	370.93	4.3	-6.4	5.81e-10	1.61e-08	yes	down
TCONS_00027716	5.70319	34.3362	69.6302	1.81326	0	0	78.3258	457.807	960.728	25.0827	0	0	493.07	8.41	-5.86	1.27e-05	0.000193	yes	down
TCONS_00026142	59.4761	59.3923	42.5518	0	1.78043	0.911144	698.23	679.437	501.582	0	21.5972	11.0381	628.46	10.93	-5.83	1.67e-10	5.1e-09	yes	down
TCONS_00033561	22.8128	16.7041	15.4734	0	0.890216	0	58.9861	42.9348	40.0454	0	2.3187	0	47.36	0.79	-5.74	4.61e-05	0.000592	yes	down
TCONS_00026670	131.022	242.846	84.8894	2.71989	4.45108	5.46686	1545.2	2790.53	1005.23	32.2821	54.2471	66.5402	1800.36	50.87	-5.14	1.26e-15	8.01e-14	yes	down
TCONS_00045963	121.396	89.0884	162.471	2.71989	5.3413	2.73343	691.814	501.106	927.753	15.5493	30.9356	15.821	702.07	20.87	-5.07	3.24e-15	1.69e-13	yes	down
TCONS_00051884	17.1096	27.8401	37.9098	0.906629	0	1.82229	62.3864	100.665	138.408	3.31253	0	6.71074	100.04	3.29	-4.88	5.69e-06	9.38e-05	yes	down
TCONS_00001522	15.0731	60.3479	114.162	2.29881	4.28794	0.0973528	41.5421	165.27	314.943	6.34534	11.9103	0.270324	172.16	6.27	-4.76	1.23e-06	2.2e-05	yes	down
TCONS_00030227	29.3307	17.6321	35.5888	0.906629	1.78043	0.911144	1047.39	596.096	1284.7	32.8269	68.4666	35.0016	968.32	45.65	-4.4	6.4e-06	0.000101	yes	down
TCONS_00045964	129.544	95.5845	135.392	6.3464	3.56086	7.28915	471.007	344.641	492.902	23.1215	13.081	26.7657	434.53	20.89	-4.37	5.18e-14	2.18e-12	yes	down
TCONS_00008269	146.6	201.402	258.06	12.8464	15.0674	5.02663	631.054	858.417	1112.53	55.4308	65.6555	21.8923	864.35	48.02	-4.17	7.95e-21	8.81e-19	yes	down
TCONS_00027274	90.3227	88.8772	93.2673	15.2259	2.73934	1.64257	94.6067	92.8681	97.7271	15.9573	2.87777	1.72537	95.01	6.89	-3.77	8.76e-08	1.87e-06	yes	down
TCONS_00028454	82.7717	60.8891	64.3858	3.10928	11.7437	3.33749e-16	105.075	77.0703	81.7718	3.94989	14.9617	4.25141e-16	87.93	6.41	-3.76	6.03e-06	9.8e-05	yes	down
TCONS_00027632	19.5538	25.0561	29.3994	1.81326	0	3.64458	159.987	201.238	241.25	14.9039	0	30.4911	200.35	14.9	-3.74	0.000185	0.0021	yes	down
TCONS_00063995	18.739	16.7041	31.7204	2.71989	0	2.73343	155.814	136.301	264.54	22.7209	0	23.2485	184.09	15.16	-3.59	0.000479	0.00472	yes	down
TCONS_00038040	12.2211	63.1043	58.0252	0.906629	8.01194	1.82229	79.3957	403.921	377.835	5.91138	53.0198	12.05	287.24	23.93	-3.58	0.000231	0.00252	yes	down
TCONS_00057695	220.795	236.641	333.451	43.5182	16.9141	17.3117	315.451	336.979	476.644	62.224	24.263	24.8293	374.75	37.17	-3.33	1.4e-16	1.01e-14	yes	down
TCONS_00051859	80.263	85.7574	71.2746	25.6943	0.00173208	0.00203016	135.457	144.168	120.359	43.404	0.00293715	0.00344195	133.6	14.55	-3.19	0.00376	0.0279	yes	down
TCONS_00056211	13.0359	38.9762	51.8358	4.53315	3.56086	3.64458	60.1752	178.022	239.671	20.9793	16.6541	17.0365	158.55	18.23	-3.11	0.000369	0.00375	yes	down
TCONS_00036305	30.1566	23.9428	20.6124	0.00557689	0.000496912	8.93288	94.2063	74.2592	64.4621	0.0174519	0.0015661	28.1431	77.76	9.14	-3.07	0.00764	0.0494	yes	down
TCONS_00042747	19.5538	16.7041	25.5311	3.62652	2.67065	0.911144	134.203	112.864	175.655	24.9854	18.6904	6.37142	140.2	16.8	-3.05	0.00122	0.0103	yes	down
TCONS_00008270	255.067	347.977	239.409	27.9519	36.5651	39.6194	1745.91	2344.95	1642.72	192.061	255.2	276.293	1919.04	240.88	-2.99	5.29e-20	5.38e-18	yes	down
TCONS_00034120	35.2653	27.4118	27.4189	4.81191	6.4016	0.0992065	135.767	104.602	105.703	18.5649	24.9158	0.38595	115.35	14.82	-2.95	0.000788	0.00702	yes	down
TCONS_00012996	223.239	354.498	193.417	19.0392	41.8401	35.5346	3508.67	5391.07	3055.9	301.639	685.819	581.629	4011.35	523.2	-2.94	3.44e-14	1.55e-12	yes	down
TCONS_00026889	329.482	115.187	125.435	53.9665	0.204479	23.7786	1110.88	385.367	423.42	182.295	0.696038	80.9099	639.69	87.62	-2.87	0.000526	0.00505	yes	down
TCONS_00007294	45.6255	53.8243	55.7042	2.71989	10.6826	8.2003	101.158	118.728	123.6	6.0378	23.8338	18.2909	114.43	16.07	-2.82	3.97e-05	0.000526	yes	down
TCONS_00062474	20.3685	22.2721	29.3994	3.62652	4.45108	1.82229	196.12	209.857	284.045	35.1045	44.0389	18.0103	229.15	32.59	-2.81	0.000751	0.00684	yes	down
TCONS_00033619	990.725	937.284	505.98	87.943	125.52	138.494	2498.38	2349.93	1277.1	222.083	318.8	351.647	2054.14	297.04	-2.79	1.31e-15	8.01e-14	yes	down
TCONS_00047715	3593.82	3345.46	3706.65	754.316	441.547	393.614	22003.7	20197.9	22743.7	4634.18	2750.85	2450.48	21619.9	3284.69	-2.72	5.41e-19	4.4e-17	yes	down
TCONS_00069594	31.7749	26.9121	34.8151	0.906629	7.12173	5.46686	629.857	513.061	694.565	18.1408	148.427	113.792	610.45	93.51	-2.71	0.000382	0.00385	yes	down
TCONS_00001521	74.3633	533.431	316.697	0.655754	54.0529	97.395	195.247	1392.13	832.283	1.72425	142.978	257.547	812.58	132.82	-2.61	0.00298	0.0227	yes	down
TCONS_00007341	87.992	105.792	107.54	20.8525	15.1337	15.4894	1470.76	1708.29	1807.44	351.464	264.362	270.203	1660.95	295.46	-2.49	2.41e-07	4.73e-06	yes	down
TCONS_00034119	43.7646	27.3405	42.985	7.8809	1.61035	12.6568	77.6077	48.2852	76.2729	13.989	2.86998	22.5525	67.08	12.99	-2.36	0.00272	0.0208	yes	down
TCONS_00034874	33.9279	22.2948	45.9574	1.89752	8.90197	9.58833	30.9167	20.2734	41.8921	1.72998	8.1328	8.75894	30.78	6.19	-2.3	0.00379	0.028	yes	down
TCONS_00020188	55.4024	50.1122	71.9512	15.4127	17.8043	10.9337	876.007	766.56	1143.67	245.662	293.654	180.077	924.46	240.69	-1.94	0.000392	0.00392	yes	down
TCONS_00057851	123.026	78.8804	74.2722	18.1326	30.2673	23.6897	235.338	150.228	142.172	34.7229	58.2127	45.552	176.03	46.23	-1.93	0.000165	0.0019	yes	down
TCONS_00036810	74.9416	163.623	116.463	35.37	36.9555	21.177	66.2782	144.412	103.032	31.2965	32.765	18.7737	105.02	27.73	-1.92	6.73e-05	0.000829	yes	down
TCONS_00069799	143.337	86.804	63.8518	32.338	14.7874	35.2947	435.505	261.902	194.211	98.4194	45.3173	108.125	298.04	83.51	-1.83	0.00075	0.00684	yes	down
TCONS_00059344	128.729	86.3044	186.454	35.3585	36.4989	40.0903	1253.6	822.275	1822.04	346.189	365.343	400.856	1287.99	370.45	-1.8	2.34e-05	0.000331	yes	down
TCONS_00022660	231.386	206.945	225.911	52.5845	86.3509	67.4247	3080.05	2676.39	3020.77	704.902	1192.23	929.63	2921.92	943.6	-1.63	2.7e-08	6.34e-07	yes	down
TCONS_00003611	116.788	117.303	102.763	57.5029	48.0714	26.7369	193.515	193.628	170.376	95.3685	80.0269	44.5019	186.11	73.64	-1.34	0.00192	0.0152	yes	down
TCONS_00048242	92.523	56.7896	68.5807	26.4155	30.7313	25.4797	1312.24	781.324	977.324	377.42	453.002	375.053	1021.56	402.36	-1.34	0.0043	0.0314	yes	down
TCONS_00020090	122.211	178.177	153.186	51.6779	77.4488	40.0903	3039.67	4236.36	3840.22	1299.39	2042.66	1056.08	3709.57	1473.18	-1.33	0.000237	0.00254	yes	down
TCONS_00036459	80.9963	65.9381	53.6766	27.8306	25.2155	24.4013	1593.81	1248.12	1062.98	552.77	521.55	504.065	1303.87	526.34	-1.31	0.00519	0.0366	yes	down
TCONS_00063563	103.083	259.028	89.7798	66.1196	45.1221	80.2201	93.0374	233.298	81.056	59.7057	40.8286	72.5793	137.5	57.47	-1.26	0.00459	0.0333	yes	down
TCONS_00056976	389.048	346.087	308.324	150.218	141.402	147.222	425.494	377.555	337.338	164.39	155.127	161.492	380.61	160.3	-1.25	8.45e-06	0.000132	yes	down
TCONS_00034296	329.155	377.698	383.74	156.847	152.227	175.851	275.806	315.87	321.639	131.487	127.856	147.684	304.36	135.51	-1.17	1.13e-05	0.000175	yes	down
TCONS_00046769	181.687	193.025	150.865	73.437	83.6803	78.3584	449.727	475.075	373.76	182.027	208.588	195.266	434.01	195.36	-1.15	7.35e-05	0.000888	yes	down
TCONS_00019095	112.434	115.073	126.882	48.0514	78.339	40.0903	1078.53	1080.28	1221.28	463.385	772.109	394.705	1125.08	546.08	-1.04	0.00606	0.0415	yes	down
TCONS_00009941	976.875	887.172	842.526	328.2	538.581	469.239	3957.95	3561.18	3418.49	1332.74	2207.35	1922.25	3647.64	1821.59	-1	0.000174	0.00199	yes	down

## Sheet: 5 DElncRNAs in leaf
seq_id	CKR1_count	CKR3_count	CKR2_count	CuR3_count	CuR2_count	CuR1_count	CKR1_fpkm	CKR3_fpkm	CKR2_fpkm	CuR3_fpkm	CuR2_fpkm	CuR1_fpkm	CKR_mean_fpkm	CuR_mean_fpkm	logFC(CuR/CKR)	p-value	FDR	significant(fdr_threshold:0.05;logfc_threshold:1)	regulate
TCONS_00008676	0.0120151	0.0299854	0.00921981	32.0998	135.629	28.7068	0.00843201	0.0210408	0.00647469	22.5397	95.1936	20.1216	0.01	48.56	8.76	2e-09	7.91e-07	yes	up
TCONS_00051950	1634.33	358.581	88.4183	17.4611	0.987633	12.6233	2870.99	629.725	155.584	30.7163	1.73545	22.1078	1253.25	17.43	-6.16	7.17e-09	2.13e-06	yes	down
TCONS_00044887	31.5872	64.157	1.03877e-15	3.26989e-09	5.28171e-09	0.003021	77.3899	157.123	2.55103e-15	8.02697e-09	1.29456e-08	0.00737033	82.59	0	-9.66	0.000186	0.0444	yes	down
TCONS_00020709	135.675	89.2147	19.1621	0.00379169	0.00192163	0.00522406	233.356	153.402	33.0125	0.00653047	0.00330607	0.00895851	144.51	0.01	-10.41	3.16e-10	1.88e-07	yes	down
TCONS_00057481	58.7571	45.356	37.9614	0.00183605	0.00185543	0.000538053	282.146	217.621	183.131	0.00885028	0.00891664	0.00256239	229.3	0.01	-11.07	1.82e-10	1.88e-07	yes	down
