# Supplementary material for: Whole-transcriptome RNA sequencing reveals the global molecular responses and ceRNA regulatory network of mRNAs, lncRNAs, miRNAs and circRNAs in response to copper toxicity in Ziyang Xiangcheng (Citrus junos Sieb. Ex Tanaka)
Source: BMC Plant Biol. 2019 Nov 21;19:509. doi: 10.1186/s12870-019-2087-1 (PMC6873749; doi:10.1186/s12870-019-2087-1)
Supplement: Supplementary file 3 — Additional file 3: Table S3. Cis and trans targets of DElncRNAs. [file 12870_2019_2087_MOESM3_ESM.xlsx]

## Sheet: cis targets
lncRNA	cistarget	chromosome	strand	upstream/downstream	distance
TCONS_00001864	Cg1g014850.4.1	chr1	+	downstream	3976
TCONS_00001865	Cg1g014850.4.1	chr1	+	downstream	2803
TCONS_00001864	Cg1g014850.4.3	chr1	+	downstream	3976
TCONS_00001865	Cg1g014850.4.3	chr1	+	downstream	2803
TCONS_00001864	Cg1g014850.4	chr1	+	downstream	3976
TCONS_00001865	Cg1g014850.4	chr1	+	downstream	2803
TCONS_00001864	Cg1g014850.4.2	chr1	+	downstream	3976
TCONS_00001865	Cg1g014850.4.2	chr1	+	downstream	2803
TCONS_00002453	Cg1g019330.2	chr1	+	upstream	8284
TCONS_00002453	Cg1g019330.1	chr1	+	upstream	8284
TCONS_00002453	Cg1g019330.3	chr1	+	upstream	8284
TCONS_00002453	Cg1g019350.1	chr1	+	downstream	3449
TCONS_00003161	Cg1g024910.1	chr1	+	upstream	5194
TCONS_00003372	Cg1g027310.1	chr1	+	downstream	4138
TCONS_00003372	Cg1g027310.2	chr1	+	downstream	4138
TCONS_00003611	Cg1g029550.2	chr1	+	upstream	9199
TCONS_00003611	Cg1g029550.1	chr1	+	upstream	9199
TCONS_00003611	Cg1g029580.1	chr1	+	downstream	7748
TCONS_00003613	Cg1g029580.1	chr1	+	downstream	7748
TCONS_00003611	Cg1g029580.4	chr1	+	downstream	7748
TCONS_00003613	Cg1g029580.4	chr1	+	downstream	7748
TCONS_00003611	Cg1g029580.3	chr1	+	downstream	7748
TCONS_00003613	Cg1g029580.3	chr1	+	downstream	7748
TCONS_00003611	Cg1g029580.2	chr1	+	downstream	7748
TCONS_00003613	Cg1g029580.2	chr1	+	downstream	7748
TCONS_00003611	Cg1g029580.7.3	chr1	+	downstream	9872
TCONS_00003613	Cg1g029580.7.3	chr1	+	downstream	9872
TCONS_00003611	Cg1g029580.8	chr1	+	downstream	9872
TCONS_00003613	Cg1g029580.8	chr1	+	downstream	9872
TCONS_00003611	Cg1g029580.7.1	chr1	+	downstream	9872
TCONS_00003613	Cg1g029580.7.1	chr1	+	downstream	9872
TCONS_00003611	Cg1g029580.7.2	chr1	+	downstream	9872
TCONS_00003613	Cg1g029580.7.2	chr1	+	downstream	9872
TCONS_00003611	Cg1g029580.6	chr1	+	downstream	9872
TCONS_00003613	Cg1g029580.6	chr1	+	downstream	9872
TCONS_00003611	Cg1g029580.7.4	chr1	+	downstream	9872
TCONS_00003613	Cg1g029580.7.4	chr1	+	downstream	9872
TCONS_00003611	Cg1g029580.7	chr1	+	downstream	9872
TCONS_00003613	Cg1g029580.7	chr1	+	downstream	9872
TCONS_00003611	Cg1g029580.5	chr1	+	downstream	9879
TCONS_00003613	Cg1g029580.5	chr1	+	downstream	9879
TCONS_00003617	Cg1g029600.1	chr1	+	upstream	1633
TCONS_00003617	Cg1g029610.1	chr1	+	downstream	3255
TCONS_00007341	Cg2g003110.1	chr2	+	downstream	8622
TCONS_00007514	Cg2g004150.1	chr2	+	downstream	6178
TCONS_00007514	Cg2g004150.2	chr2	+	downstream	6509
TCONS_00007631	Cg2g005100.1	chr2	+	upstream	9659
TCONS_00007631	Cg2g005110.1	chr2	+	upstream	9089
TCONS_00007631	Cg2g005120.1	chr2	+	upstream	4881
TCONS_00007631	Cg2g005130.1	chr2	+	downstream	209
TCONS_00007631	Cg2g005140.1	chr2	+	downstream	7774
TCONS_00008050	Cg2g007860.1	chr2	+	upstream	9041
TCONS_00008050	Cg2g007870.1	chr2	+	upstream	1102
TCONS_00008269	Cg2g009760.1	chr2	+	upstream	451
TCONS_00008270	Cg2g009760.1	chr2	+	upstream	451
TCONS_00008269	Cg2g009760.2	chr2	+	upstream	451
TCONS_00008270	Cg2g009760.2	chr2	+	upstream	451
TCONS_00008270	Cg2g009770.1	chr2	+	downstream	8532
TCONS_00008676	Cg2g013400.1	chr2	+	upstream	3323
TCONS_00008682	Cg2g013400.1	chr2	+	upstream	3354
TCONS_00015571	Cg2g021890.1	chr2	-	downstream	9041
TCONS_00009941	Cg2g022750.1	chr2	+	upstream	9677
TCONS_00009941	Cg2g022760.3	chr2	+	upstream	6117
TCONS_00009941	Cg2g022760.2	chr2	+	upstream	6117
TCONS_00009941	Cg2g022760.1	chr2	+	upstream	6117
TCONS_00010086	Cg2g024100.1	chr2	+	upstream	7045
TCONS_00010086	Cg2g024110.1	chr2	+	upstream	2820
TCONS_00010086	Cg2g024110.2	chr2	+	upstream	2820
TCONS_00010086	Cg2g024110.3	chr2	+	upstream	2820
TCONS_00010675	Cg2g028630.1	chr2	+	upstream	9874
TCONS_00010676	Cg2g028640.1	chr2	+	upstream	9317
TCONS_00010675	Cg2g028640.1	chr2	+	upstream	8716
TCONS_00010988	Cg2g030830.1	chr2	+	upstream	4865
TCONS_00010988	Cg2g030840.1	chr2	+	upstream	566
TCONS_00010988	Cg2g030850.1	chr2	+	downstream	3296
TCONS_00012293	Cg2g041460.1	chr2	+	upstream	5466
TCONS_00012293	Cg2g041470.1	chr2	+	upstream	2510
TCONS_00012293	Cg2g041490.1	chr2	+	downstream	6104
TCONS_00012501	Cg2g043190.1	chr2	+	upstream	9922
TCONS_00012501	Cg2g043200.1	chr2	+	upstream	4143
TCONS_00012501	Cg2g043220.1	chr2	+	downstream	177
TCONS_00012958	Cg2g047230.1	chr2	+	downstream	5640
TCONS_00012996	Cg2g047410.1	chr2	+	upstream	5031
TCONS_00012996	Cg2g047420.1	chr2	+	upstream	4200
TCONS_00018764	Cg3g000590.1	chr3	+	upstream	2383
TCONS_00018764	Cg3g000600.1	chr3	+	downstream	206
TCONS_00018764	Cg3g000610.1	chr3	+	downstream	1697
TCONS_00018843	Cg3g001360.1	chr3	+	downstream	642
TCONS_00022660	Cg3g003830.1	chr3	-	downstream	7550
TCONS_00019174	Cg3g004520.1	chr3	+	downstream	1600
TCONS_00019176	Cg3g004520.1	chr3	+	downstream	1600
TCONS_00019175	Cg3g004520.1	chr3	+	downstream	1600
TCONS_00020090	Cg3g010630.5	chr3	+	upstream	2657
TCONS_00020090	Cg3g010630.8	chr3	+	downstream	4581
TCONS_00020090	Cg3g010630.6	chr3	+	downstream	8092
TCONS_00020188	Cg3g011810.1	chr3	+	upstream	6513
TCONS_00020188	Cg3g011820.2	chr3	+	upstream	1048
TCONS_00020188	Cg3g011820.3	chr3	+	upstream	2280
TCONS_00020188	Cg3g011830.4	chr3	+	downstream	7654
TCONS_00020188	Cg3g011830.3	chr3	+	downstream	7654
TCONS_00020188	Cg3g011830.1	chr3	+	downstream	7654
TCONS_00020188	Cg3g011830.5	chr3	+	downstream	7654
TCONS_00020188	Cg3g011830.2	chr3	+	downstream	7654
TCONS_00020232	Cg3g012230.1	chr3	+	downstream	9727
TCONS_00020231	Cg3g012230.1	chr3	+	downstream	9727
TCONS_00020709	Cg3g015590.2	chr3	+	downstream	5784
TCONS_00020709	Cg3g015590.1	chr3	+	downstream	5784
TCONS_00020992	Cg3g018220.1	chr3	+	upstream	3671
TCONS_00020993	Cg3g018220.1	chr3	+	upstream	3712
TCONS_00020992	Cg3g018220.4	chr3	+	upstream	3671
TCONS_00020993	Cg3g018220.4	chr3	+	upstream	3712
TCONS_00020992	Cg3g018220.2	chr3	+	upstream	3671
TCONS_00020993	Cg3g018220.2	chr3	+	upstream	3712
TCONS_00020992	Cg3g018220.3	chr3	+	upstream	4616
TCONS_00020993	Cg3g018220.3	chr3	+	upstream	4657
TCONS_00021537	Cg3g022940.1	chr3	+	downstream	2064
TCONS_00021723	Cg3g024340.4	chr3	+	upstream	9596
TCONS_00021721	Cg3g024340.4	chr3	+	upstream	9095
TCONS_00021723	Cg3g024340.7	chr3	+	upstream	9596
TCONS_00021721	Cg3g024340.7	chr3	+	upstream	9095
TCONS_00021723	Cg3g024340.6	chr3	+	upstream	9596
TCONS_00021721	Cg3g024340.6	chr3	+	upstream	9095
TCONS_00021723	Cg3g024340.2	chr3	+	upstream	9596
TCONS_00021721	Cg3g024340.2	chr3	+	upstream	9095
TCONS_00021723	Cg3g024340.1	chr3	+	upstream	9596
TCONS_00021721	Cg3g024340.1	chr3	+	upstream	9095
TCONS_00021723	Cg3g024340.3	chr3	+	upstream	9596
TCONS_00021721	Cg3g024340.3	chr3	+	upstream	9095
TCONS_00021723	Cg3g024340.2.2	chr3	+	upstream	9596
TCONS_00021721	Cg3g024340.2.2	chr3	+	upstream	9095
TCONS_00021723	Cg3g024350.4.1	chr3	+	upstream	2658
TCONS_00021721	Cg3g024350.4.1	chr3	+	upstream	2157
TCONS_00021723	Cg3g024350.1	chr3	+	upstream	2658
TCONS_00021721	Cg3g024350.1	chr3	+	upstream	2157
TCONS_00021723	Cg3g024350.4.2	chr3	+	upstream	2658
TCONS_00021721	Cg3g024350.4.2	chr3	+	upstream	2157
TCONS_00021723	Cg3g024350.3	chr3	+	upstream	2658
TCONS_00021721	Cg3g024350.3	chr3	+	upstream	2157
TCONS_00021723	Cg3g024350.2	chr3	+	upstream	2658
TCONS_00021721	Cg3g024350.2	chr3	+	upstream	2157
TCONS_00021723	Cg3g024350.5	chr3	+	upstream	2658
TCONS_00021721	Cg3g024350.5	chr3	+	upstream	2157
TCONS_00021723	Cg3g024350.4	chr3	+	upstream	2658
TCONS_00021721	Cg3g024350.4	chr3	+	upstream	2157
TCONS_00021723	Cg3g024350.6	chr3	+	upstream	5227
TCONS_00021721	Cg3g024350.6	chr3	+	upstream	4726
TCONS_00021723	Cg3g024370.1	chr3	+	downstream	2797
TCONS_00021721	Cg3g024370.1	chr3	+	downstream	2797
TCONS_00021723	Cg3g024380.1	chr3	+	downstream	6847
TCONS_00021721	Cg3g024380.1	chr3	+	downstream	6847
TCONS_00025851	Cg4g000490.1	chr4	+	upstream	8965
TCONS_00025851	Cg4g000500.1	chr4	+	upstream	2298
TCONS_00025851	Cg4g000510.1	chr4	+	downstream	205
TCONS_00025851	Cg4g000520.1	chr4	+	downstream	2972
TCONS_00025985	Cg4g001710.1	chr4	+	downstream	1361
TCONS_00026545	Cg4g005500.1	chr4	+	downstream	57
TCONS_00026670	Cg4g006250.1	chr4	+	downstream	7866
TCONS_00030227	Cg4g008370.3	chr4	-	downstream	4858
TCONS_00030227	Cg4g008370.1	chr4	-	downstream	4858
TCONS_00030227	Cg4g008370.4	chr4	-	downstream	4858
TCONS_00030227	Cg4g008370.5	chr4	-	downstream	4858
TCONS_00030227	Cg4g008370.2	chr4	-	downstream	4858
TCONS_00030227	Cg4g008380.1	chr4	-	downstream	252
TCONS_00027424	Cg4g012160.1	chr4	+	upstream	2206
TCONS_00027424	Cg4g012160.3	chr4	+	upstream	2201
TCONS_00027632	Cg4g013700.1	chr4	+	upstream	4226
TCONS_00027632	Cg4g013710.1	chr4	+	upstream	1194
TCONS_00027632	Cg4g013720.1	chr4	+	downstream	2976
TCONS_00027632	Cg4g013720.2	chr4	+	downstream	2976
TCONS_00027987	Cg4g016230.1	chr4	+	upstream	2813
TCONS_00028107	Cg4g016930.1	chr4	+	upstream	3716
TCONS_00028107	Cg4g016940.2	chr4	+	downstream	5968
TCONS_00028107	Cg4g016940.1	chr4	+	downstream	5968
TCONS_00028107	Cg4g016950.1	chr4	+	downstream	9233
TCONS_00028196	Cg4g017520.1	chr4	+	upstream	9207
TCONS_00028196	Cg4g017540.1	chr4	+	downstream	6133
TCONS_00028364	Cg4g018810.1	chr4	+	upstream	6943
TCONS_00028459	Cg4g019460.1	chr4	+	upstream	6984
TCONS_00028459	Cg4g019470.1	chr4	+	upstream	6489
TCONS_00028459	Cg4g019490.1	chr4	+	downstream	2045
TCONS_00033249	Cg5g007410.1	chr5	+	upstream	8673
TCONS_00033247	Cg5g007410.1	chr5	+	upstream	8673
TCONS_00033248	Cg5g007410.1	chr5	+	upstream	8673
TCONS_00033246	Cg5g007410.1	chr5	+	upstream	8671
TCONS_00033249	Cg5g007420.1	chr5	+	upstream	4577
TCONS_00033247	Cg5g007420.1	chr5	+	upstream	4577
TCONS_00033248	Cg5g007420.1	chr5	+	upstream	4577
TCONS_00033246	Cg5g007420.1	chr5	+	upstream	4575
TCONS_00033249	Cg5g007420.2	chr5	+	upstream	4577
TCONS_00033247	Cg5g007420.2	chr5	+	upstream	4577
TCONS_00033248	Cg5g007420.2	chr5	+	upstream	4577
TCONS_00033246	Cg5g007420.2	chr5	+	upstream	4575
TCONS_00033561	Cg5g009840.1	chr5	+	upstream	8882
TCONS_00034874	Cg5g020310.3	chr5	+	upstream	8005
TCONS_00034874	Cg5g020310.2	chr5	+	upstream	7261
TCONS_00034874	Cg5g020310.4	chr5	+	upstream	7261
TCONS_00034874	Cg5g020310.5	chr5	+	upstream	9048
TCONS_00034874	Cg5g020310.1	chr5	+	upstream	7261
TCONS_00035507	Cg5g025560.1	chr5	+	upstream	1980
TCONS_00035507	Cg5g025570.1	chr5	+	downstream	1318
TCONS_00035562	Cg5g025900.1	chr5	+	downstream	9084
TCONS_00036459	Cg5g032410.1	chr5	+	downstream	3718
TCONS_00036459	Cg5g032420.2	chr5	+	downstream	8881
TCONS_00036459	Cg5g032420.1	chr5	+	downstream	8881
TCONS_00036510	Cg5g033010.1	chr5	+	upstream	4356
TCONS_00036810	Cg5g035120.1	chr5	+	upstream	9614
TCONS_00036810	Cg5g035120.2	chr5	+	upstream	9614
TCONS_00036810	Cg5g035130.1	chr5	+	upstream	6693
TCONS_00037807	Cg5g043150.2	chr5	+	upstream	2894
TCONS_00037807	Cg5g043150.1	chr5	+	upstream	2894
TCONS_00037807	Cg5g043160.1	chr5	+	downstream	3237
TCONS_00037807	Cg5g043160.2	chr5	+	downstream	3237
TCONS_00038040	Cg5g044890.1	chr5	+	downstream	620
TCONS_00038040	Cg5g044890.2	chr5	+	downstream	620
TCONS_00047715	Cg6g005700.1	chr6	-	upstream	6655
TCONS_00044882	Cg6g006830.1	chr6	+	upstream	7450
TCONS_00044883	Cg6g006830.1	chr6	+	upstream	7603
TCONS_00044882	Cg6g006840.1	chr6	+	upstream	3839
TCONS_00044883	Cg6g006840.1	chr6	+	upstream	3992
TCONS_00044891	Cg6g006920.1	chr6	+	downstream	8049
TCONS_00044887	Cg6g006920.1	chr6	+	downstream	6553
TCONS_00045113	Cg6g008690.1	chr6	+	upstream	190
TCONS_00045109	Cg6g008690.1	chr6	+	downstream	723
TCONS_00045114	Cg6g008690.1	chr6	+	upstream	1728
TCONS_00048242	Cg6g009830.1	chr6	-	downstream	7616
TCONS_00048242	Cg6g009850.2	chr6	-	downstream	1601
TCONS_00048242	Cg6g009850.1	chr6	-	downstream	1601
TCONS_00048242	Cg6g009870.3	chr6	-	upstream	5214
TCONS_00048242	Cg6g009870.2	chr6	-	upstream	5214
TCONS_00048242	Cg6g009870.1	chr6	-	upstream	5214
TCONS_00048242	Cg6g009870.4.1	chr6	-	upstream	5214
TCONS_00048242	Cg6g009870.4	chr6	-	upstream	5214
TCONS_00045963	Cg6g015840.1	chr6	+	upstream	5001
TCONS_00045964	Cg6g015840.1	chr6	+	upstream	6372
TCONS_00045963	Cg6g015850.3	chr6	+	upstream	1961
TCONS_00045964	Cg6g015850.3	chr6	+	upstream	3332
TCONS_00045963	Cg6g015850.2	chr6	+	downstream	2758
TCONS_00045964	Cg6g015850.2	chr6	+	downstream	712
TCONS_00045963	Cg6g015860.1	chr6	+	downstream	7052
TCONS_00045964	Cg6g015860.1	chr6	+	downstream	5006
TCONS_00046016	Cg6g016060.1	chr6	+	upstream	1722
TCONS_00046016	Cg6g016070.1	chr6	+	downstream	8166
TCONS_00046769	Cg6g023860.1	chr6	+	upstream	8282
TCONS_00046769	Cg6g023870.3	chr6	+	upstream	1768
TCONS_00046769	Cg6g023870.2	chr6	+	upstream	1768
TCONS_00046769	Cg6g023870.1	chr6	+	upstream	1768
TCONS_00046769	Cg6g023880.1	chr6	+	downstream	1805
TCONS_00046769	Cg6g023880.2	chr6	+	downstream	2032
TCONS_00046871	Cg6g024580.1	chr6	+	upstream	9081
TCONS_00050584	Cg7g004290.1	chr7	+	downstream	5117
TCONS_00050584	Cg7g004310.1	chr7	+	downstream	8394
TCONS_00050591	Cg7g004370.1	chr7	+	downstream	262
TCONS_00050591	Cg7g004390.1	chr7	+	downstream	8939
TCONS_00051498	Cg7g011540.4	chr7	+	downstream	3331
TCONS_00051496	Cg7g011540.4	chr7	+	downstream	3214
TCONS_00051500	Cg7g011540.4	chr7	+	downstream	401
TCONS_00051495	Cg7g011540.4	chr7	+	downstream	2985
TCONS_00051498	Cg7g011540.3	chr7	+	downstream	3331
TCONS_00051496	Cg7g011540.3	chr7	+	downstream	3214
TCONS_00051500	Cg7g011540.3	chr7	+	downstream	401
TCONS_00051495	Cg7g011540.3	chr7	+	downstream	2985
TCONS_00051498	Cg7g011540.2	chr7	+	downstream	3331
TCONS_00051496	Cg7g011540.2	chr7	+	downstream	3214
TCONS_00051500	Cg7g011540.2	chr7	+	downstream	401
TCONS_00051495	Cg7g011540.2	chr7	+	downstream	2985
TCONS_00051498	Cg7g011540.1	chr7	+	downstream	3331
TCONS_00051496	Cg7g011540.1	chr7	+	downstream	3214
TCONS_00051500	Cg7g011540.1	chr7	+	downstream	401
TCONS_00051495	Cg7g011540.1	chr7	+	downstream	2985
TCONS_00051714	Cg7g012690.1	chr7	+	upstream	1125
TCONS_00051859	Cg7g013710.1	chr7	+	upstream	502
TCONS_00051859	Cg7g013710.2	chr7	+	upstream	1340
TCONS_00051859	Cg7g013730.1	chr7	+	downstream	5097
TCONS_00051884	Cg7g013830.1	chr7	+	downstream	296
TCONS_00051899	Cg7g013940.1	chr7	+	upstream	7437
TCONS_00051950	Cg7g014490.1	chr7	+	upstream	5351
TCONS_00051950	Cg7g014500.1	chr7	+	downstream	7429
TCONS_00051950	Cg7g014500.2	chr7	+	downstream	7546
TCONS_00052271	Cg7g017210.1	chr7	+	downstream	1290
TCONS_00052271	Cg7g017210.2	chr7	+	downstream	1290
TCONS_00052271	Cg7g017220.1	chr7	+	downstream	5493
TCONS_00052271	Cg7g017220.2	chr7	+	downstream	5493
TCONS_00056211	Cg8g001480.2	chr8	+	upstream	5976
TCONS_00056211	Cg8g001480.1	chr8	+	upstream	5976
TCONS_00059344	Cg8g007520.1	chr8	-	downstream	4804
TCONS_00056976	Cg8g008580.1	chr8	+	upstream	8633
TCONS_00056976	Cg8g008590.1	chr8	+	downstream	6270
TCONS_00057216	Cg8g011070.1	chr8	+	upstream	884
TCONS_00057216	Cg8g011080.1	chr8	+	downstream	7442
TCONS_00057838	Cg8g018560.3	chr8	+	upstream	2414
TCONS_00057851	Cg8g018750.1	chr8	+	downstream	2747
TCONS_00065320	Cg9g002610.1	chr9	-	downstream	7678
TCONS_00065320	Cg9g002610.2	chr9	-	downstream	7678
TCONS_00065320	Cg9g002630.1	chr9	-	upstream	9448
TCONS_00062102	Cg9g006900.1	chr9	+	upstream	4429
TCONS_00062145	Cg9g007480.1	chr9	+	downstream	2657
TCONS_00062201	Cg9g007790.1	chr9	+	downstream	7815
TCONS_00062345	Cg9g009000.1	chr9	+	upstream	8366
TCONS_00062345	Cg9g009010.1	chr9	+	upstream	5295
TCONS_00062345	Cg9g009020.1	chr9	+	downstream	905
TCONS_00062474	Cg9g010100.1	chr9	+	upstream	8703
TCONS_00066308	Cg9g011440.1	chr9	-	upstream	6903
TCONS_00066308	Cg9g011450.1	chr9	-	upstream	8652
TCONS_00062678	Cg9g012140.1	chr9	+	downstream	1018
TCONS_00062678	Cg9g012150.1	chr9	+	downstream	2484
TCONS_00062892	Cg9g014280.1	chr9	+	upstream	5518
TCONS_00063563	Cg9g017390.1	chr9	+	upstream	743
TCONS_00063995	Cg9g021070.1	chr9	+	upstream	2879
TCONS_00069594	CgUng002560.2	chrUn	+	downstream	390
TCONS_00069594	CgUng002570.1	chrUn	+	downstream	8734
TCONS_00069799	CgUng003900.1	chrUn	+	upstream	7385

## Sheet: trans targets
Seq	Target	Alignment	Energy	Query_start	Query_end	Target_start	Target_end
TCONS_00027442	Cg1g005220.3	.(((((((((((((.(((...(((((.(((.((((((.&.)))))).))))))))......))).))).)))))))))).	-34.8	1	41	255	292
TCONS_00057838	Cg1g005220.3	.(((((((..((((((((((((.(((((((.&))))))).)))))).........))))))....)))))))	-31.3	1	40	317	347
TCONS_00009941	Cg6g014600.2	.(((((((((((((((((((...((((((.&.)))))))))).))))..))))))))))).	-31.9	13	42	2610	2639
TCONS_00020992	Cg6g014600.2	.((((.(.((((((((.(..(.(((((((((.(((((((.&.))))))).....))))))))).).).))))))))))))).	-40.9	6	46	646	685
TCONS_00027438	Cg6g014600.2	.(((((.((((((((((((.(.&.).))))))))))))..))))).	-32.7	8	30	2910	2931
TCONS_00027442	Cg6g014600.2	.((((((...(((..(..(((((((((((.&.)))))).)))))..)..)))...)))))).	-30.8	1	31	813	842
TCONS_00034802	Cg6g014600.2	.((((((..((((((((((((((.&.))))))))))))))....)))))).	-30.9	15	40	1721	1744
TCONS_00046016	Cg6g014600.2	.(((((.((((.(((((((.(((((.&.)))).).)))))))..)))).))))).	-30.1	2	29	320	345
TCONS_00007631	Cg5g044530.1	.(((((((((((...((..((((((((((.&.))))))))))..))..))))))))))).	-32	28	56	1525	1554
TCONS_00020090	Cg5g044530.1	.((((((((...(((((.....((((((((.&.)))))))).)))))....)))))))).	-31.4	9	36	51	81
TCONS_00020992	Cg5g044530.1	.(((.(((((((((((.(((((((((.((((.&.)))).))))))))).)))........)))))))).))).	-35	11	50	1250	1281
TCONS_00042747	Cg5g044530.1	.(((((.((.(((((((((((((.&.))))))))))))).))))))).	-31.1	48	70	1472	1495
TCONS_00046871	Cg5g044530.1	.((((((.((((.(((.((((((((((.((((((((((.&.))))))))))))))))...)))).))).).))).))))))	-33.9	17	57	1475	1513
TCONS_00062345	Cg5g044530.1	.((((((...((((((.((((((.(((((((((((.&.)))))))))))....)))))).))..))))...)))))).	-36.2	5	45	135	170
TCONS_00020709	Cg2g044260.1	.((((((((((((......((....(((((((((((.&.)))))))))))...))))))))))).))).	-35.3	20	50	2705	2741
TCONS_00034296	Cg2g044260.1	.((((((((((..((((...(((.((((((((((.&.)))))))))).)))....))))..)))))))))).	-32.9	7	42	46	80
TCONS_00042747	Cg2g044260.1	.(((((((((.(((((.....((((....(((((((.&.)))))))....)))).......))))).))))))))).	-34.9	26	64	1220	1256
TCONS_00046016	Cg2g044260.1	.((((((((((((((((((((((.&)))))))))).)))))))).)))).	-30.9	1	25	247	270
TCONS_00046871	Cg2g044260.1	.((((....((((((((((((.(((((.((((((.&.)))))))))))))))).)))))))...)))).	-36.3	11	43	779	813
TCONS_00051713	Cg2g044260.1	.((((..((((.((.((((((((((((((((.&.)))))))))))))..))))).))))..)))).	-32.1	1	33	829	860
TCONS_00009941	Cg7g000980.3	.(((..((((((((((((....(((((.&.)))))....)))))))))).))..))).	-30.5	13	41	1619	1646
TCONS_00020992	Cg7g000980.3	.((.(((((.((.((.(.((((((((((.((.(((.&.))))))))))))))).).)).)).))))).))	-35.6	21	53	1481	1516
TCONS_00046871	Cg7g000980.3	.(((((((((...((((((((((((.(((((..((((((.&.))))))))))).)).)))..)))))))))))))))).	-32.1	6	43	1474	1513
TCONS_00051884	Cg7g000980.3	.(((((((((((.(((.....(((((((.(((((.&.))))).))))))).)))))).)))))))).	-30.6	10	40	1213	1247
TCONS_00051950	Cg7g000980.3	.(((.(((((.(((.((((((((.......((((.((((.&.))))...)))).....)))))))))))))))).))).	-33.1	1	38	662	701
TCONS_00046871	Cg1g016670.1	.(((((((((.(((((.....(.((((((.((((((.&.)))))).)))))).)......)))))..)))..)))))).	-32.2	6	46	287	323
TCONS_00012958	Cg1g027660.1	.((((((((((.((((((.(((((.&.))))).))))))))))))..)))).	-32.7	27	52	1237	1261
TCONS_00051884	Cg1g027660.1	.((((((((((.((.((.(((((((.(((..((((.&.))))..)))))))))).)).)).))))))..)))).	-34	3	39	1800	1835
TCONS_00062345	Cg2g023310.1	.(((((((((((...(((((....((((((((.&.))))))))......)))))..))))))))))).	-31.4	15	48	231	263
TCONS_00020090	Cg4g021970.1	.(((((((......((((((((((.(((.&.))).))))).)))))...))))))).	-32.7	9	35	7	35
TCONS_00026545	Cg4g021970.1	.((((((((((.....(((((((.&.)))))))...)))))))))).	-32.8	7	28	753	776
TCONS_00038040	Cg4g021970.1	.(((((((((((((((.((((((((.(((.(((((.&.)))))))).)))))))).)))))))..)))))))).	-35.9	10	46	308	343
TCONS_00003161	Cg4g018110.2	.(((((((.(.((((((((((.((..(((((..(((((((.&.)))))))..)))))))))))).))))).).))))))).	-35.6	21	59	786	826
TCONS_00020090	Cg4g018110.2	.(((((((((((.(((((((((.&.))))))))).).)))))))))).	-31.5	7	30	1483	1505
TCONS_00020992	Cg4g018110.2	.(((((..((((..((.(((..((((((((.&.))))))))..))).))))))..)))))	-31.7	26	53	671	701
TCONS_00027987	Cg4g018110.2	.((((((((.((((..((((..((..((((((((.(((.&)))))))))))..)).)))))))).)))))))).	-31	1	34	1265	1303
TCONS_00028364	Cg4g018110.2	.((((((.((((((..(((((((((((((((((.&.))))))..)))))))))))..)))))))))))).	-37	7	41	724	757
TCONS_00046871	Cg4g018110.2	.((((((((((((....(((((.......(((((((.&.))))))).......))))))))).)))))))).	-32.8	12	45	1519	1555
TCONS_00051884	Cg4g018110.2	.((((((((.(((((((((((...(((((((.&.)))))))....)).)))))))))...)))))))).	-31.8	3	38	1673	1704
TCONS_00028364	Cg7g009930.1	.(((((((((((((...(((..((((((((.&.))))))))..))))))))))).))))).	-30.4	13	41	1077	1107
TCONS_00042747	Cg7g009930.1	(((((((..(((((((..((.(((((....((((((((((.&.))))))))))..)))))))..)))).)))..))))))).	-35.7	23	62	866	906
TCONS_00064237	Cg7g009930.1	.((((((((((.((...((((((((((.&.))))))))))))))))))...)))).	-30.4	34	60	975	1002
TCONS_00008070	Cg4g005310.1	.((((((((((((.((((((((((.....((((((..(((.&.)))..))))))....)))))))))))))))))))))).	-32.3	10	48	91	131
TCONS_00009941	Cg4g005310.1	.(((((..((((((((((..((((.((((.&.)))).))))..))))))))))..)).))).	-33.8	11	41	30	59
TCONS_00020992	Cg4g005310.1	.((.(((((((......(((((((((((((((((((.&.))))).)))))))...))..))))).))))))).)).	-36.8	14	51	21	57
TCONS_00051884	Cg4g005310.1	.(((((((((((((.((((..(((((((....((((((.&.))))))...)))))))....)))))))))))..)))))).	-39.6	15	55	18	56
TCONS_00020992	Cg6g000130.1	.(((((((((((((..((((.&.))))..)))).))))))))).	-30.6	24	45	700	720
TCONS_00046871	Cg6g000130.1	.((((((((((((....((((((((((...(((((.&.)))))...)))))))).))....)))).)))))))).	-32.9	13	50	666	701
TCONS_00051884	Cg6g000130.1	.(((((((...((((((((((((((((((((((((.&.)))))))))))).))..))))).....)))))))))))).	-32.9	3	43	358	393
TCONS_00020992	Cg6g017250.1	.((((..((((((....((((.(((((..((((.&.))))..))))).))))))))))..)))).	-34.3	24	53	259	292
TCONS_00034914	Cg6g017250.1	.((((((.((((...((((((((.....(((((.&.)))))....)))))))))))).)))))).	-33.1	38	67	320	353
TCONS_00009941	Cg3g001070.1	.(((((.((...(((((...((((.(((((((.&.)))))))))))...))))).)).)))))	-30.1	17	45	9	41
TCONS_00020992	Cg7g002150.4	.((((((..(.(..(((((..(((.(((.&.))).)))..)))))).)..)))))).	-30.3	11	37	391	419
TCONS_00046016	Cg7g002150.4	.(((((((((((((......(((((((((.((((.&.)))).)))))))))))))))))))))).	-31.4	4	32	504	538
TCONS_00020992	Cg7g007470.1	.((((((((((((.((.(((((.(((((((.&.))))).)).))))).)))))))))))))).	-37	20	50	1069	1099
TCONS_00046871	Cg7g007470.1	.(((((.....((.((..((((((.((((.(((.(((((.&.)))))))).)))).))))))..)).))...))))).	-32.4	7	43	654	693
TCONS_00046016	Cg3g015770.1	.((((((((((((((.(((((((.......((((((((.&.))))))))))))))))))...))))))))))).	-33.5	7	40	185	223
TCONS_00063563	Cg3g015770.1	.(((((...(((((((((((((((((((((((((.&.)))))))))))))))))).....)))))))))))).	-30.1	32	68	1948	1982
TCONS_00020992	Cg7g009620.1	.((((((((((((.(.(..(((((...((.(((((((((.&.))))....))))).))..)))))..)).))))))))))))	-34.4	10	50	756	795
TCONS_00034296	Cg7g009620.1	.(((((..(((((((...((((((.(((((.&.))))).))))))........)))))))...))))).	-30.7	4	40	771	801
TCONS_00038040	Cg7g009620.1	.((((((((((.(((((((((.((.(((((((.(((.&.))).))))))).)).)))))....))))))))).))))).	-32.3	6	46	649	685
TCONS_00012958	Cg8g002800.1	.((((((((((..((((..(((((.&.)))))))))..)))))))))).	-31.7	24	46	68	92
TCONS_00020992	Cg8g002800.1	.(((((.....(((((((((.(.(((.(((((.&))).)).))).))))).....))))).....))))).	-33.1	1	37	84	116
TCONS_00046016	Cg8g002800.1	.(((((((((.(((((((.((((.((..((((.((.&.)).)))).)).))))))))))).))))))))).	-32.1	2	35	81	116
TCONS_00007631	Cg7g012980.1	.((((((..((((((((((((((((.&.)))))))))))...)))))..)))))).	-32.9	11	39	1392	1417
TCONS_00009941	Cg7g012980.1	.(((((..(((((((.((((.(((((.(.((((.&.))))..).)))))..)))).)))))))))))).	-31.4	12	45	1330	1363
TCONS_00020992	Cg7g012980.1	.(((((((....((((((.((((((.(((.&)))))))))..)))))).))))))).	-35.7	1	26	272	301
TCONS_00027424	Cg7g012980.1	.((((((..((((((((.(((.((((((((((.(((.&.))).))))))....))))))).))))))))...)))))).	-31.3	17	57	337	373
TCONS_00035434	Cg7g012980.1	.(((((((((((((((((...((((.((((((((.&.)))))))).))))..))))))))....))))))))).	-30.4	11	48	728	762
TCONS_00046016	Cg7g012980.1	.(((.(((((((((((((.(.&.).))))))))))))).))).	-31	7	27	1401	1421
TCONS_00062345	Cg7g012980.1	.((((((((((((.(((((((((((((((.&.))))))))))).....)))).)))))).)))))).	-31.1	14	49	1623	1652
TCONS_00066287	Cg7g012980.1	.(((((((((((((.((((((.((((.&)))).)))))).))))))))))))).	-30.8	1	26	1054	1080
TCONS_00020992	Cg6g008290.2	.(((((((.(((...((...((((((((((.((((((((.&.))))))).)..)))))..))))).))...))).)))))))	-44.1	2	42	1308	1347
TCONS_00046871	Cg6g008290.2	.((((((((...((((((..((((.(((((((((((.&.))))))))).)).)))))))))))))))))).	-33.8	26	58	1619	1655
TCONS_00020090	Cg3g019690.1	.((((((...(((((((((...((((..((((.&.)))).)))).))))))))).)))))).	-35.7	9	36	702	734
TCONS_00020992	Cg3g019690.1	.(((.(((((((.....((...((((((((.((((((.&.))))))..))))))))..))))))))).)))	-42.9	22	53	858	895
TCONS_00020992	Cg3g001770.1	.(((((.(((((....((((((...(((((((.&.)))))))))))))..)))))))))).	-38.2	22	48	1464	1496
TCONS_00027438	Cg3g001770.1	.((((.(((((((.(((((((......(((((((.&.)))))))...))))))).))))))).)))).	-34.7	11	42	2436	2470
TCONS_00027716	Cg3g001770.1	.(((((((((((((((((((.((((.((((((((.&.))))))))..)))).))....)))).))))))))))))).	-32.3	4	44	1383	1417
TCONS_00046871	Cg3g001770.1	.((((((...(((((((.(.((((((((.&.)))))))).).))))))))))))).	-31.5	11	36	1458	1486
TCONS_00069799	Cg3g001770.1	.(((((.(((((((.((..(((((((((((((.&.)))))))))))))..)).)))))))))))).	-31.9	11	42	1348	1380
TCONS_00046871	Cg3g009000.1	.(((((...(((((((((((.(((((..(((..(((.&.))))))..))))).))))))).))))))))).	-35.9	11	43	166	202
TCONS_00046016	Cg3g022360.1	.((((.(((.(((((((..(((((.&.)))))..))))))).))).)))).	-31.2	1	25	420	444
TCONS_00020992	Cg3g024130.1	.((((((.((..((((.((((((((((.&.)))))))))))))))).)))))).	-31.4	10	34	1320	1347
TCONS_00035434	Cg3g024130.1	.((((.....((((((((((.......(((((((((((.&.)))))))))))......)))))))))).....)))).	-34	24	61	1326	1364
TCONS_00046871	Cg3g024130.1	.((((((..((((.(((((((((...(((((((.&.))))))))))))))))...)))).)))).)).	-30.1	21	53	343	376
TCONS_00051950	Cg3g024130.1	.(((((((((((..((((((((((.&.))))))))))...))))))))))).	-33.7	4	29	679	703
TCONS_00020992	Cg4g000650.2	.((((((((..((((.(((.((((((((.((((.&))).).)))).))))....))).))))...))).))))).	-38.5	1	40	4668	4701
TCONS_00051884	Cg4g000650.2	.(((((((((((((((((((((((((((.&.))))))....)))))))))...)))))))))))).	-34.5	1	36	1592	1620
TCONS_00027438	Cg3g011450.1	.((((((((.(((((((((((((.&.)))))).)))))))...))))))))	-32.2	38	63	3099	3122
TCONS_00028364	Cg3g011450.1	.((((((((...((((.((((.((((.((((.&.)))).)))).)))).)))))))))))).	-31.9	13	41	2704	2735
TCONS_00047715	Cg3g011450.1	.(((((..((((((..(((((((..((((((.&.)))))).)))))))..))))))..))))).	-30.5	38	68	1667	1698
TCONS_00045964	Cg3g011450.1	.(((((((((......((((((((.((((.(.((((.&.)))).).)))).)))).))))))))))))).	-32.2	13	44	2532	2568
TCONS_00051884	Cg3g011450.1	.(((((.(((((((((..(((((.((((((.(((.&.)))))))))))))))))))))))..))))).	-32	20	51	2442	2476
TCONS_00066287	Cg3g011450.1	.((((((((((.(((((((((((.&.))))))))))))))))))))).	-32	2	24	2004	2027
TCONS_00064237	Cg3g011450.1	.((((((((((((((.(((.((..(((((.&.)))))..)).))).))))))).))))))).	-30.7	31	61	859	888
TCONS_00020992	Cg2g002080.1	.(((((((((((((..(((((((.&.)))))))......))))))))))))).	-32	26	53	1149	1172
TCONS_00035507	Cg2g002080.1	.(((((((..(((((.((((((((((..((((((((.&)))))).))..))))).))))))))))))))))).	-30.7	1	35	1945	1981
TCONS_00042747	Cg2g002080.1	.((((((.(((((((((((((..((((((((((.&.))))))))))))))))...)))..)))).)))))).	-31.8	18	54	1028	1061
TCONS_00046871	Cg2g002080.1	.((((.(((((((((((....(((.(((((((.&.))))))))))..))).)))))))))))).	-30.8	7	36	463	495
TCONS_00064237	Cg2g002080.1	(((((((((((.(((..(...(((((((..(((((.((((.&.))))))))))))))))...)..))).)).)).))))))).	-31.3	22	62	1641	1681
TCONS_00042747	Cg2g040140.1	.(((((((((((((.((((((((.((((.&))))))..)))))).))))))))))))).	-31.8	1	29	929	957
TCONS_00037807	Cg2g040140.1	.(((((((.((.((((.(((((((((((.&.))))))))))))))).)).))))))).	-37.5	21	48	675	703
TCONS_00046871	Cg2g040140.1	.(((((((.((((((((.(((.(((((..((((.(((((.&.))))))))))))))))))))))))).))))))).	-35.7	7	41	677	716
TCONS_00066308	Cg2g040140.1	.((((((((((((((((((((((((((.&.))))))))))))))...)))))))))))).	-32.3	24	54	466	493
TCONS_00020992	CgUng020660.1	.((((((((((..(((((((((((((.&.))))))).......))))))..)))))))))).	-34.9	2	35	114	140
TCONS_00046871	CgUng020660.1	.(((((((..(((((((((((...((.((((((((.&.))))))))))...))).....)))))))).))))))).	-34.7	5	43	28	63
TCONS_00015571	Cg8g010090.1	.((((((((..((((.((((((.((...(((((.((((.&.)))).)))))..)))))))).))))..)))))))).	-31.9	14	50	366	404
TCONS_00020992	Cg5g016270.1	.(((.((((((....((.((((..(((((((((.&.)))))))))...)))).)))))))).)))	-30.7	24	53	102	135
TCONS_00012960	Cg5g019760.1	.((((..(((((.(((((.(((...((((((((.&.))))))))....))).))))).))))).)))).	-31.7	4	37	683	716
TCONS_00020992	Cg5g019760.1	.((((((.((((.(((.(((((((.(((.((.&.)))))..)))))))))))))).).))).)).	-33.6	2	33	573	604
TCONS_00046016	Cg5g019760.1	(((((((((((.((((((((.(((((.((.....((((((.&.))))))..))))))))))).))))..))))))))))).	-33.1	11	49	349	389
TCONS_00046871	Cg5g019760.1	.(((((((((((...(((....(((((.(.(((((((((.&.))))))))))))))).......)))...))))))))))).	-36.5	2	42	642	681
TCONS_00020992	Cg6g002780.1	.(((((..(((..(.((...(((((((((.&.))).))))))....)).)..)))..))))).	-30.2	10	41	23	52
TCONS_00046871	Cg6g002780.1	.(((((.(.(((((.((((((((((.&.))))))))))))))).).))))).	-30.2	31	55	72	97
TCONS_00012958	Cg2g001540.1	.(((..((((.((((((((.((((.&.)))).)))))))).))))..))).	-31.2	21	45	2495	2519
TCONS_00020992	Cg2g001540.1	.((((((.((((.((((((((...(((.((((.&.))))))))))))))).)))).))))))	-36.6	26	53	3114	3146
TCONS_00025985	Cg2g001540.1	.(((((((((..(((((.(.(((((((((((.(((.&.))).))))))))))).)...)))))..))))))))).	-32.1	21	58	397	432
TCONS_00028364	Cg2g001540.1	.((((((.(((((...(((..((((((((.&.))))))))..)))...))))))))))).	-33.8	14	42	1792	1821
TCONS_00028364	Cg6g025840.1	.((((((((((((.((((.&.)))).)))))))))))).	-30.5	23	41	67	85
TCONS_00015571	Cg5g017120.1	.(((((((((..(((((.......((((..((((.&.))))..)))).....)))))...))))))))).	-32	2	35	124	158
TCONS_00020709	Cg5g017120.1	.(((.((((((((.(.((((((((((..(((.&.))).))))))))))..).)))))))).))).	-31.7	20	51	907	938
TCONS_00020992	Cg5g017120.1	.((((((((...((..((((((((.((.&.)).))))).)))..))...)))))))).	-33.4	12	40	1559	1586
TCONS_00027438	Cg5g017120.1	.((((..((((((((((..(((((((.&.)))))))...))))))))))..)))).	-35.4	25	52	499	525
TCONS_00042747	Cg5g017120.1	.(((.(.(((((.(((((((((..(((((((.&.)))))))..)))))))))...))))).).))).	-34.5	37	70	1565	1596
TCONS_00064237	Cg5g017120.1	.(((((.((.(((((.((((.(((.((.((((.&.)))).)).))).))))...))))).)).))))).	-32.3	25	59	40	72
TCONS_00020992	Cg4g019430.1	.(((.((((((.......((((((...(.((((((((((.&.))))))..)))).).....))))))))))))))).	-38.3	2	37	319	358
TCONS_00020709	Cg5g025480.1	.((((((((((((((((((.((((((.&.)).)))).))))).)))).))))))))).	-30.1	20	49	882	908
TCONS_00020992	Cg3g018970.1	.((((((((((...(.((.(((((.&.))))))).)...)))))))))).	-30.3	30	53	1392	1416
TCONS_00035507	Cg3g018970.1	.((((((.((.((((((((.((((((.&.)))))).)))))))).)))))))).	-30.2	16	41	255	281
TCONS_00046016	Cg3g018970.1	.(((((((((((((((((((.&.))))))))))))))))))).	-32.9	14	34	919	939
TCONS_00020992	Cg1g012680.1	.((((.(((((((..((((((.(((.&.)))))))))..)).))))).)))).	-30.3	26	51	494	519
TCONS_00045114	Cg1g012680.1	.((((((((...((..((((((.(((((.(((.((((((.&.))))).).))).)))))..))))))..)))))))))).	-33.7	2	40	376	415
TCONS_00046871	Cg1g012680.1	(((((((.((((((.((((((...((...((((.((((((.&.))))).).))))..))))))))))))))..))))))).	-34.7	10	48	392	432
TCONS_00027438	Cg8g009880.1	.((((((((..((((..(((((((.((((((.&.)))))))))))))...))))..)))))))).	-34.4	28	59	272	303
TCONS_00020992	Cg5g033080.1	((((.(((((((((...((((.(.((((((((..((((((.&.)))))).)))))))).).)))).))).)))))))))).	-44.7	1	39	259	299
TCONS_00027438	Cg5g033080.1	.(((((((.((((.((((...((((((((.((.&.))))))))))....)))).)))).))))))).	-30.8	15	47	688	720
TCONS_00040243	Cg5g033080.1	.(((((((.((((((((((((((((..(((((.&.)))))..))..))))))).)))))))))))))).	-33.3	9	43	709	741
TCONS_00046871	Cg5g033080.1	.(((((.((..(((((((((((....(((((...(((((.&.)))))....))))).)))))))))))....))..))))).	-43.2	10	50	717	756
TCONS_00019095	Cg1g007130.2	.((((((((((((((((((((..((((((.(((((.&.))))).))))))..).))))))....))))))))))))).	-34.5	5	45	199	234
TCONS_00020090	Cg1g007130.2	.((((((.....((.(((((...((((((.((((.&.)))).))))))...))))).))..))))))	-32.2	6	36	233	267
TCONS_00025982	Cg1g007130.2	.((((((.((((.(((((((((((...(((.(((.&.))))))))))))))))).)))).)))))).	-31.8	15	45	559	593
TCONS_00034914	Cg1g007130.2	.(((((...((((((((((((((.(((((((.&.)))))))..))).....)))))))))))..))))).	-32	32	68	640	671
TCONS_00046016	Cg1g007130.2	.(((..((.((((((((..((((((((((.&.))))))))))......)))))))).))..))).	-30.2	22	55	1771	1800
TCONS_00020992	Cg2g014040.1	.(.(((((((((((.(((((.(((.(((((((.&.))).)))).)))..))))).))))....)))).))).).	-32.6	4	43	247	279
TCONS_00028364	Cg2g014040.1	.((((.((((.((.((((((((.((...(((((((.&.)))))))...)).)))))))).))..)))).)))).	-36.7	3	39	300	335
TCONS_00020992	Cg5g014410.3.3	.(((..(((.((..((((((((((((((.(.&.).))))))))))))))..)))))....))).	-36.6	4	35	1139	1169
TCONS_00037807	Cg5g014410.3.3	.((((((((.(((.(..(((((((.&.)))))))..).))))))))))).	-30.9	25	48	1676	1700
TCONS_00066308	Cg5g014410.3.3	.(((((((((....((((.((((.(((((((.&))))))).).).)).)))).....))))))))).	-30.3	1	34	1126	1157
TCONS_00020992	Cg8g002580.1	.(((((((((((.(...(((((((((.((.((((.&)))).)).)))).)))))......).)))))..)))))).	-35.6	1	40	439	473
TCONS_00026669	Cg8g002580.1	.(((((..(((((((((.((....((((((((((.((((.&.))))..))))))))))....))..))))))))).))))).	-34.3	16	56	1551	1590
TCONS_00026670	Cg8g002580.1	.(((((..(((((((((.((....((((((((((.((((.&.))))..))))))))))....))..))))))))).))))).	-34.3	16	56	1551	1590
TCONS_00042747	Cg8g002580.1	.((((..((((((((.......((((...(((((((((.&.)))))))))...))))......)))))))).....)))).	-31.6	3	43	624	662
TCONS_00046871	Cg8g002580.1	.((((((((((((((..((((((....(((((.&.)))))..)))))).)))).))))))).))).	-33	11	42	1066	1098
TCONS_00051713	Cg8g002580.1	.((((((((.((((((.((((((((.((((((.&.)))))).)))))))))))))).)))))))).	-37.2	5	36	1270	1302
TCONS_00020992	Cg3g019380.1	.(((((((.((((.(((((((((((((((.&.))))))...))))))))).))))))))))).	-32.3	5	36	660	689
TCONS_00021721	Cg3g019380.1	.((((((((((..(((((...((((((((.&.))))))))...)))))...))))).))))).	-30.5	11	42	771	800
TCONS_00028364	Cg3g019380.1	.(((((.(((((..((..((.((((((.(.((((((((.&.)))))))).).)).))))))....))..))))).))))).	-38.6	1	41	284	322
TCONS_00034914	Cg3g019380.1	.((((((.((((((((((...(.(((.(((((((((.&.))))))))).))).))).))))))))...)))))).	-32.5	24	60	1039	1075
TCONS_00027438	Cg5g041180.1	.(((((((((.((((((((.((((.&.)))).))))))))))))))))).	-33.8	34	57	832	856
TCONS_00007294	Cg7g014140.1	.(((((((..(((((((((.(((.((((((((.(((.&.))).))))))).).))).))))))))).))))))).	-30.4	28	64	1294	1330
TCONS_00009941	Cg7g014140.1	.(((..((((((((((((((...........((((((((.&.)))))))))))))).)))))))).))).	-33.5	13	41	1010	1049
TCONS_00010988	Cg7g014140.1	.((((.((((.(((((((((((((((((.&.)))).)))))...)))))))).)))))))).	-32	4	35	340	368
TCONS_00012958	Cg7g014140.1	.(((((((((((.(((((..((((.&.))))..))))).))))))))))).	-32.9	21	45	1000	1024
TCONS_00037807	Cg7g014140.1	.(((.((((.(((((((((((.&.)))))))))))))))..))).	-30.5	24	45	766	787
TCONS_00046871	Cg7g014140.1	.(((.((((((((.(((.((.....((((((.((((.&.)))).)))))))).))).)))))))).))).	-34	10	41	2869	2905
TCONS_00020992	Cg5g005600.1	.((((((((((......((((..(.(((((((.&))))))))..))))......))))..)))))).	-36.1	1	33	244	276
TCONS_00046016	Cg5g005600.1	.(((...(((.....((((((((((((((..((((((.&.))))))..)))))))))))))))))...))).	-33.5	28	60	262	299
TCONS_00034914	Cg1g011670.1	.((((((..........(((((((....((((((..((((.&.))))..))))))......)))))))))))))	-31.8	39	70	115	155
TCONS_00051500	Cg1g011670.1	((((((((((...((((((..(((..((((((((.&.))))))))...)))..)).).)))...)))).)))))).	-30.1	18	57	1	35
TCONS_00034296	Cg2g022250.1	.((((((((..((((..(((((..(((((...((((((((.&.))))))))...))))).)))))..))))...)))))))).	-33.5	1	41	12	52
TCONS_00035434	Cg2g022250.1	.((((...(((((((((((((((((.&.))))))))))))))))).)))).	-30.8	37	60	295	320
TCONS_00027438	Cg7g018220.1	.((((((((.((((((...((((.&.))))...)))))).)))))))).	-30.6	36	59	1236	1259
TCONS_00007631	Cg7g008960.1	.((((.((((((((.(((.((((((.&.)))))).)))..)))))))).)).)).	-30.3	42	69	1254	1279
TCONS_00020992	Cg7g008960.1	.(((((.((.(((((((.(((((((.&.))))))).)).))))))).))))).	-32.4	22	47	1057	1082
TCONS_00028364	Cg7g008960.1	.((((.((.(((((((.(((((((.(((.(((((.&.)))))))).))))))).)).))))).)))))).	-32	7	40	1252	1286
TCONS_00046871	Cg7g008960.1	.(((((..(((((((((((.(((((((((.&.))))))))))))))))))))....))))).	-34.5	2	32	2080	2109
TCONS_00020992	Cg4g020900.1	((...(((((((..(.(((((((((.(....(((((((((.&)))))))))..))))).))...))).))))))))...)).	-34.1	1	40	73	113
TCONS_00069799	Cg4g020900.1	.(((((((((((.(((.(((((((..(((((((.&.))))))).....))))....)))..))).)))))))))))	-32.9	3	43	28	61
TCONS_00046016	Cg9g027420.1	.((((((......(((((((((.((((.&.)))).))))))))))))))).	-30.2	5	26	757	784
TCONS_00007631	Cg5g041830.1	.((((((..(((((((..((((((((((((((((((((.&.)))))))..))))).))))))))...))))))))))))).	-40	12	52	6470	6508
TCONS_00011466	Cg5g041830.1	.((((((((((((.((.......((((((((((.&.)))))))))))).)))))))))))).	-31.8	27	53	3790	3823
TCONS_00019803	Cg5g041830.1	.(((..(((((((((((((((.(((((((((((.&.))))))))))).))))))))))..)))))..))).	-30.6	22	57	246	279
TCONS_00020992	Cg5g041830.1	.(.((((..((.(((((..((.(((((...((((((.&.))))))..))))).)).))))).))...)))).).	-35.2	2	37	6405	6441
TCONS_00025985	Cg5g041830.1	.((((((((..((((((((.(((((((((((((((.&.))))..)))))))))))..)))))))).))))).))).	-31.7	3	41	2359	2394
TCONS_00028364	Cg5g041830.1	.(((((((.(((((((..(((((((.&.))))))).))))).)).))))))).	-33	16	41	2547	2572
TCONS_00047715	Cg5g041830.1	.(((((((((((((((((((((((((((.&.)))))).))))..)))).)))))).)))))))	-34.3	38	70	2521	2549
TCONS_00051500	Cg5g041830.1	.(((((((.(((((..((((((((((((.&.)))))..))))))).))))).))))))).	-31.3	22	51	2263	2291
TCONS_00066308	Cg5g041830.1	.(((((((.(((.((((.....((.((((((((((((.&.))))))))))))))....))))...)))))))))).	-35.8	5	41	830	867
TCONS_00020992	Cg2g017480.1	.(((..((..(((...((.((...(((.((((((.&.)))))))))..)))).)))..))..))).	-30.7	5	34	69	103
TCONS_00046871	Cg2g017480.1	.((((((.(((((.(((((.((((((((.&.)))))))).))))))).)))...)))))).	-31.7	37	67	4	32
TCONS_00020992	Cg4g003240.1	.((((((((..((((..(((.((((((.((.&)).)))))).))).))))..))))).))).	-36	1	30	1310	1340
TCONS_00042747	Cg4g003240.1	.((((((((((((.(((((((.&.))))))).)))))))))))).	-30.3	41	62	842	863
TCONS_00064237	Cg6g012230.1	.((((((((((.((.....((((((...(((.((((((.&.)))))))))..))))))..)).)))).))).))).	-31.1	25	60	564	602
TCONS_00020992	Cg4g001520.1	.((((..(((.(((((.((((..((((((.&.)))))).)))).))))).)))..)))).	-34	12	40	964	993
TCONS_00051495	Cg4g001520.1	.(((((((((.(((((((...(((.(((((.&))))))))..))))))).))))))))).	-30.4	1	28	958	988
TCONS_00003617	Cg6g014200.1	.((((..(((((((((..((..((((((((((.&.))))))))))..)))))))))))..)))).	-32.4	5	35	2852	2884
TCONS_00007294	Cg6g014200.1	.((((((((((((((..(((((((((((((((.&.)))))))....))))))))...)))))))))))))).	-30.3	23	60	2820	2852
TCONS_00012960	Cg6g014200.1	.((.((((.((..((((((((((((((((((.&.)))))))))).....)))))))).)).)))).)).	-32.2	2	37	2844	2875
TCONS_00020992	Cg6g014200.1	.(((((((((.((((((.((((((((..((.&.)).))))))))....))))))........))))))))).	-39.6	2	41	2680	2710
TCONS_00046871	Cg6g014200.1	.(((((((..(..(((((((((((.((((.(((((.&.)))))))))..)))))))))))...)..))))))).	-36.8	31	67	2690	2725
TCONS_00007339	Cg7g019860.2	.(((((((((((((((((((....(..((((((.&.))))))..)..))))))))))))))))))).	-35.8	31	62	1777	1810
TCONS_00020992	Cg7g019860.2	.(((((((((((((....((((..((((((((((.((.&)).)))))))))).))))..)))).)).))))))).	-45.7	1	36	566	603
TCONS_00033561	Cg7g019860.2	.((((((((((((((((((......((((((.&.)))))).......)))))..)))).))))))))).	-34.8	19	54	550	581
TCONS_00034296	Cg7g019860.2	.(((((((..((((..((((((.(((((((((.&))))))))).))))))))))))))))).	-30.5	1	28	1249	1281
TCONS_00046871	Cg7g019860.2	.(((((..((.((((.(.(((((((.(((.(((((.&.))))).)))..)))))))).)))).))..))))).	-32.5	8	43	937	972
TCONS_00012958	Cg2g016190.1	.((((((..((((((.(((((.(((((((.&.))))))).))))).))).))))))))).	-34.8	29	57	683	712
TCONS_00020992	Cg2g016190.1	.(((((((((((......(((((..((((..((..(.(((.&.))).)))..))))))))).))))))))))).	-40.2	21	52	701	741
TCONS_00027424	Cg2g016190.1	.((((((.((((....((((((((.((..((((((.&.))))))..))))))))))..)))))))))).	-33.2	5	36	124	159
TCONS_00046016	Cg2g016190.1	.(((..(((((((((((((.((((..((((.((((((.&.))))))..)))).....)))).)))))))))))))..)))	-38.1	20	60	414	451
TCONS_00046871	Cg2g016190.1	.((((.((((..(((.((.((((.(((((((((((((((.&.))))..))).)))))))).)))).)).))).)))).))))	-35.5	12	52	171	210
TCONS_00012958	Cg2g028670.1	.(((((((((.(((((((.((((.&.)))))))))))))))))))).	-31.7	31	52	1130	1153
TCONS_00042747	Cg2g028670.1	.((((((..((((((((....((((..((((((.&.)))))).))))....)))))))).))))))	-31.1	40	70	975	1008
TCONS_00020992	Cg3g007940.1	.((((((((.(((((...(((((((((.((((((.&.)))))).).))..)))))).)))).)...)))))).)).	-38.4	1	40	762	796
TCONS_00020992	CgUng012290.1	.((((((..((.((((((.....((((((.....((((.&.))))....))))))...)))))).))..))).))).	-34.4	2	38	34	72
TCONS_00020709	Cg8g022510.2	.(((((((((((((((((((((((((.&.))))))...)))))))).))))).)))))).	-30.8	21	52	2488	2514
TCONS_00020992	Cg8g022510.2	.((((..(((.(.((((.((((..(((((((((.&.))))))).))..)).....)).)))).).)))..)))).	-35.7	2	41	62	95
TCONS_00034296	Cg8g022510.2	.(((((((((.(((((((((.((((((((((.((((.&.))))))))))).....))))))))))))))))))))).	-36.4	8	46	1665	1701
TCONS_00035434	Cg8g022510.2	.(((((((..((((((.....((((((((.(((((.&.))))).))))))))..))).)))...)))))))	-31.5	37	70	746	781
TCONS_00046016	Cg8g022510.2	.((((((((((.........((((.((.(((((((((((.&.))))).)))))).)).)))).........)))))))))).	-34.1	9	49	1853	1892
TCONS_00062345	Cg8g022510.2	.(((((((((((((((((((((.&.))))))..))))))))))))))).	-30.1	13	37	2445	2467
TCONS_00007341	Cg6g002650.1	.((((((...(((((..((((....(((((.(((.&)))))))))))).)))))..))))))	-32.4	1	26	378	412
TCONS_00020992	Cg6g002650.1	((((((((.((.(......(((.(.(((((.(((((((((.&.))))))))).))))).).))).....))).)))))))).	-37	5	44	1560	1600
TCONS_00021721	Cg6g002650.1	.((((..((..(((((((((..(((((....((((.((((.&.))))..))))...))))).)))))))))..))...)))).	-34.6	5	45	1133	1173
TCONS_00028364	Cg6g002650.1	.((((.(((((((.(((((..((((((((.&.)))))))).))))).)))..)))).)))).	-31.9	14	44	1148	1177
TCONS_00028454	Cg6g002650.1	.((((((((((((..((((.((((((((((.&.)))))))))).)))).)))))))))))).	-30.3	1	30	1009	1039
TCONS_00015571	Cg2g037720.2	.(((((((((((.....(((((.(((..((((((((.(((.&))).))))))))...))).)))))..))))))))))).	-35.6	1	38	404	444
TCONS_00020992	Cg2g037720.2	.(((((.....((((......(((((((((((.(((.&.)))..))))))))))))))).....))))).	-37.8	21	52	1681	1717
TCONS_00027438	Cg2g037720.2	((((.(.(((((..(((((((((((....((((.((((((.&.)))))))))))))))))).))).))))).).)))).	-36.5	10	46	392	432
TCONS_00034296	Cg2g037720.2	.((((((((((((..((..(((((((((.((((.(((((.&.)))))))))))))))))))).))))).))))))).	-37.7	7	42	475	514
TCONS_00009941	Cg1g017240.1	.(((((((((((((((...(((((((.&.)))))))...))))).)).)))))...))).	-30.4	3	34	523	549
TCONS_00020090	Cg1g017240.1	.((((.((((((..((.((((((.(((((((((.&.)))))))))..)))))).)).)))))).)))).	-33	3	36	1113	1146
TCONS_00020992	Cg1g017240.1	.((((((((((((..(((.(((....((((.&)))).....)))))))))).)))))))).	-30.7	1	29	1697	1727
TCONS_00027438	Cg1g017240.1	.(((((((..(((((((((..(((((.(((((.&.)))))...))).))..)))))))))))))))).	-32.4	16	49	954	986
TCONS_00051713	Cg1g017240.1	.(((.((((((((((((.(((((((((((.(((.&.))))))))).))))))))))))))))).))).	-36.5	20	52	1091	1124
TCONS_00051950	Cg1g017240.1	.(((..((.((((((((((((((((.(((..(((((((.&.)))))))))).)))))))))).)))))).))..))).	-32.9	16	53	1795	1833
TCONS_00021721	Cg5g036840.1	.((((((....((((((.(((.(((((((((.&.)))))))))..))).))))))...)))))).	-31	3	34	1704	1735
TCONS_00027424	Cg5g036840.1	.(((((((((...((((((.((((.((((((.&.)))))).)))).))))))...))))))))).	-30.4	7	38	1851	1882
TCONS_00027438	Cg5g036840.1	.((((((((((((((.(((((((((.(((((.(.((((.&.)))))))))).))))))))).)))))...)).)))).)))	-31.8	18	58	2277	2315
TCONS_00064237	Cg5g036840.1	.((((.(((((.(((((((((((((((((.(((.&.))).))))))))..)))).))))).)))))..))))	-34.6	32	68	245	278
TCONS_00009941	Cg2g046270.1	.((((.((((((((.((((.....(((((((((.&.)))))))))))))..))))))))...))))	-30.7	15	45	1249	1282
TCONS_00047715	Cg2g046270.1	.((((((....(((((....(((.((((((((((((.&.))))).)))))))..))))))))..)))))).	-33.2	38	70	300	336
TCONS_00062345	Cg2g046270.1	.(((((((((((.(((((((....(((.((((((((.&.)))))))).))))))))))..))).)))))))).	-31.5	13	47	1048	1084
TCONS_00007631	Cg7g023480.2	.(((((((((((.(((((((.((...(((((((.&.)))))))....)).)))))))....))))))))))).	-34	1	38	698	731
TCONS_00025982	Cg7g023480.2	.(((((((.(.((...((((..(((((((((.&.)).)))))))..))))...)).).))))))).	-33.6	11	43	489	520
TCONS_00028364	Cg7g023480.2	.(((((....(((((...(((((((((.(.(((((((.&.))))))).).))))))).))....)))))....))))).	-36.7	1	40	1468	1505
TCONS_00064237	Cg1g023440.1	.((((((...((((..(((.((((((((((((((((.&.)))))))))..)))..)))).)).)..)))).)))))).	-31.9	20	59	746	782
TCONS_00020090	Cg1g014270.1	.((((((((.(((((((((...((((.&.))))..))))))))))))))))).	-32	9	33	33	59
TCONS_00020992	Cg1g014270.1	.((((((((...(((((((..(((..(((.((.(((((.&.))))))).)))))))))))))...))))))))	-43.9	21	53	626	664
TCONS_00027424	Cg1g014270.1	.((.((((((((.(((......(((((.((((((((((.&.)).)))))))).)))))))).)))))))).)).	-33.4	14	47	979	1017
TCONS_00027438	Cg1g014270.1	.(((((((..((((((.((((.(((((((.(((((.&.))))))))))))...)))).))))))...).)))))).	-35.5	16	54	974	1009
TCONS_00046871	Cg1g014270.1	.(((.(((((..(((((..(((((((((((.((((.&.))))..)))))).))))).)))))..))))).))).	-37.6	12	48	701	736
TCONS_00051713	Cg1g014270.1	.(((((((.((((((((((((.&.))))))))))))))))))).	-31.3	8	28	703	724
TCONS_00064237	Cg1g014270.1	.((((((.((.((((((((.((((((((.&.)))))))).))).))))).)).)))))).	-30.5	38	67	340	368
TCONS_00046016	Cg5g025900.1	.(((((((...(((((((((((((.((((((.&.))))))..))))))...)))))))..))))))).	-30.3	19	53	307	338
TCONS_00046871	Cg5g025900.1	.(((((((((((((((((((((.&.))))))).)))))))))))).)).	-33.6	29	53	847	869
TCONS_00009941	Cg2g045990.1	.(((((....(((((((..((((((((((((((.&.)))))))..))))))).)))))))))))).	-32.6	13	43	63	96
TCONS_00047715	Cg2g045990.1	.(((((((((((.(((.(((((...((((((.&.))))))...)))))...))).)))))))))))	-32.1	38	70	94	125
TCONS_00020992	Cg8g024150.5	.(((..(((((((((((...((((((((((.((((.&.))))....))))))))))...))))...)))))))..)))	-42	8	48	943	978
TCONS_00027438	Cg8g024150.5	((((((((((((...(((((((.(((((......((((((.&.))))))))))).)))))))...))).))))))))).	-34.6	18	54	1902	1942
TCONS_00046016	Cg8g024150.5	.(((((.((((....((((((((((.((((.&.))))))))))))))))))))))).	-33.5	1	25	371	401
TCONS_00046871	Cg8g024150.5	.((((((((.((.(((((((((((.&.)))))))))))..)).)))))))).	-30.4	7	32	777	801
TCONS_00020992	Cg7g004560.1	(((((((..(....(((((...(((...((((((.((.((.&.)))))))))).))))))))..)..))))))).	-32.9	10	42	195	235
TCONS_00020709	Cg4g010130.2	.((.(((.((.(((.(((((((.((((((((.&.))))))))))))))).))).)).))).)).	-35.8	20	50	1248	1279
TCONS_00020992	Cg6g016840.1	.((((((...(((.(((((.........(((((((((.&.))))))))).))))).))).)))))).	-36.5	24	51	244	281
TCONS_00021721	Cg6g016840.1	.(((((..((.(((((((((..(((((((((.&.)))))))))......)))))))))..))..))))).	-31	1	37	1380	1411
TCONS_00034914	Cg6g016840.1	.((((((((((((((..(((((.((((((.&.)))))).))).))..))))..)))))))))).	-31.2	31	63	1612	1641
TCONS_00046871	Cg6g016840.1	.((((((.((((((((((((..(((((.(((((((((.&.))))))))).))))).....))))).))))))).))))))	-40	5	45	417	454
TCONS_00012958	Cg6g000490.1	.(((((((((....((((((.((.(((((.&.))))))).))))))....))))))))).	-32.7	29	57	393	422
TCONS_00020992	Cg6g000490.1	(((((((.((........(((.(((.(.((((.(((((((.&.))))))).)))).).))))))....)).))))))).	-33.1	8	44	608	648
TCONS_00042747	Cg6g000490.1	.(((((...(((((((((((((...((((((.&.)))))).)))))))))))))))))).	-33.7	44	70	669	700
TCONS_00051495	Cg6g000490.1	.((((((((((.....(((((((((((.&.))))))))))).....))))))))))	-32.8	18	44	1244	1271
TCONS_00051496	Cg6g000490.1	.((((((((((.....(((((((((((.&.))))))))))).....))))))))))	-32.8	16	42	1244	1271
TCONS_00051498	Cg6g000490.1	.((((((((((.....(((((((((((.&.))))))))))).....))))))))))	-32.8	3	29	1244	1271
TCONS_00062345	Cg6g000490.1	.((((((...((((..((((((((((((((((.&.)))))))))))...)))))..)))).)))))).	-32.7	17	50	351	383
TCONS_00009941	Cg3g013610.1	.(((.(((.(((((((...(((((((((.&.)))))))))...))))))).))).)))	-32.3	18	45	712	740
TCONS_00020992	Cg3g013610.1	.((.((.(((((.(..((.(((((((((((.&.)))))))))))))....).))))))).)).	-33.1	3	33	754	784
TCONS_00064237	Cg3g013610.1	.((((((((.(((((((((((((((((.&.))))))))....))))))))).))))).))).	-30.6	18	50	1302	1329
TCONS_00007631	Cg5g030070.1	.(((((((((((...((((..(((((((((((.&.))))))))))).....))))...))).)))))))).	-32.2	17	53	525	557
TCONS_00020992	Cg5g030070.1	.(((((((((...(((.(((.....((((((((((((.&.)))))))))))))))..)))...))))))))).	-33.7	12	45	341	378
TCONS_00020992	Cg1g015160.1	.(((((((((...(((((((((((....((.(((((.&.)))))))....)).))))).))))))))))))).	-36.4	19	53	704	740
TCONS_00051884	Cg1g015160.1	.(((((...((((((((..((.(..((((.(((((.((((.&.)))).))))).))))..).))..))).))))).))))).	-35.3	3	42	905	945
TCONS_00051713	CgUng013680.1	(((..((((((((((((.....((((((....((((.(((.&.))).)))).))))))......)))))))))))).))).	-35.4	15	53	19	59
TCONS_00064237	CgUng013680.1	.((((((((((((...(((((.(((((((((.&.)))))))..)).)))))))))).)))))))	-30.3	38	68	121	152
TCONS_00009941	Cg6g008650.1	.((((((((((((...(((((((((((.&.)))))))))))...)))))))...))))).	-34	15	45	1112	1139
TCONS_00020992	Cg6g008650.1	.((((((.((((((....(((((((((....(((.&.)))......)))))))))..)))))).)))))).	-37.2	10	44	429	463
TCONS_00026913	Cg6g008650.1	.((((..((((((((((((((....(((((.((((((((.&.)))))))).)).))))))))))))))))).)))).	-38.1	9	44	1125	1164
TCONS_00027438	Cg6g008650.1	.((((((....((((((((((((((((.((.&.)).)))))).))))))))))...)))))).	-31.9	27	57	1130	1160
TCONS_00047715	Cg6g008650.1	.(((((.(..((((..(((((.((.((((((((((.&.)))))))))).)).)))))))))..)..)))))	-35.5	37	70	843	878
TCONS_00020992	Cg1g024930.3	.((((((((...((((.((..((((...((((.&.))))..)))).)))))).....))))))))	-35.5	23	53	827	859
TCONS_00028107	Cg1g024930.3	.((((((((((((((((....((((((((.&.))))))))..)))))))))))))))).	-30.1	7	34	2928	2957
TCONS_00046016	Cg1g024930.3	.(((((((..(((.((((((((..((((....((((((.&.))))))......)))).)))))))))))..))))))).	-34.9	16	54	2704	2742
TCONS_00020090	Cg2g029730.2	.(((.(((.(((((((((((((((..((((.&.))))))))))))))))))).)))))).	-31	9	36	2244	2274
TCONS_00020992	Cg2g029730.2	.((((((((.((((.((....((.((.((.((((((((.&.)))))))).)).)).)).....)).)))).))).))))).	-37.2	2	42	719	757
TCONS_00046871	Cg2g029730.2	.((((((((((...((((((((.(((((((..((((((.&.)))))).))))))).))))).....)))..))))))))))	-36.9	6	46	4198	4236
TCONS_00066308	Cg2g029730.2	.((((((((.(((.(((.(.((((((((((..(((((.&.))))).)))))))).)).)..))).))).)))))))).	-35.1	14	52	1786	1823
TCONS_00046016	Cg7g008510.1	.(((((..(((.((((((((((((((((((((.&.))))))))).))))))...)))))...))).))))).	-32.4	18	55	319	351
TCONS_00012958	Cg6g000480.1	.((((((..(((.((((((...(((((..((((((((.&.))))))))))))))))))).)))...)))))).	-32	20	53	287	324
TCONS_00020992	Cg8g010790.1	.((((((((...((((((((((((((....(((.&.)))..))))))).)).....))))))))))))).	-32	4	38	222	255
TCONS_00046871	Cg8g010790.1	.(((((.((((((....(((((.(((.((..(((((((((.&.)))))).)))...)).))))))))....)))))).)))))	-36.3	8	48	291	331
TCONS_00009941	Cg7g016390.2	.((((((......(((((..((((((((((((((.&.)))))))....))).))))..)))))))))))	-32	13	45	683	717
TCONS_00020992	Cg7g016390.2	((((....(((((.(((....(((((..((((((((((((.&.)))))))...)))).)..))))).)))))))))))).	-34.5	2	39	480	520
TCONS_00046871	Cg7g016390.2	.((((((.((.(((.(((.((((((..((((.(((((.&.)))))))))..)))...))).)))...))).)).))))))	-35.5	11	51	469	506
TCONS_00064237	Cg7g016390.2	.(((((((((((((((((((((..(((((.&.))))).)))))))))))))..)))))))).	-31.4	30	60	1344	1373
TCONS_00020992	Cg1g019570.1	.((((((.(.(((.((((.((.....(((((((((((.&.)))).))))))))).)))).))).).))))))	-36.7	21	53	396	433
TCONS_00027424	Cg1g019570.1	.((((((.((((.(((((((..((((((((.((((.&.))))..))))))))..))))))))))).)))))).	-31	19	54	542	577
TCONS_00038040	Cg1g019570.1	.((((..((((......(.((((((((((((.((((.&.)))).).))))))))))).).....)))))))).	-30.7	10	44	615	651
TCONS_00046871	Cg1g019570.1	((.((.(((..(((((..((....(((((((((((.((((.&.)))).)))).)))))))..)).))))).))).)).)).	-34.3	15	53	506	546
TCONS_00064237	Cg1g019570.1	.((((((((((((((((((....(((((.&.)))))..)))))))))))))))))).	-31.2	33	59	85	113
TCONS_00009941	Cg4g013360.4	.(((.((..((((((((.((.((((((.(((((.&.))))).)))))).)).)))))))).))))).	-37.7	4	35	3808	3841
TCONS_00020090	Cg4g013360.4	.((((.((...((((.((((.((((((((.&.)))))))).))).).))))..)).)))).	-30.5	7	36	2061	2090
TCONS_00027716	Cg4g013360.4	.(((((((((((((((((....((((((.&.))))))....))))))))))))))))).	-30.3	11	39	151	179
TCONS_00046871	Cg4g013360.4	.(((((((((.((((.((..((((((((((((.(((.&.)))..))))))))...))))..)).))))))))))))).	-38.4	12	51	4189	4225
TCONS_00069799	Cg4g013360.4	.(((((.(((((((((((..(((....(((((((((((.&.))))))))))))))))))))))))).))))).	-31.9	6	38	2847	2885
TCONS_00038040	Cg9g029250.1	.(((((((((((...(((((((((...(((.((((((.&.)))))).)))))))))))).)))))))).))).	-30.9	10	43	714	751
TCONS_00020992	Cg2g006290.1	.((((.(..((((.((.((((((((((.((((((.(((.&.)))..)))))).)))))))))).)).))))..)..)))).	-42.2	9	49	1600	1638
TCONS_00028364	Cg2g006290.1	.(((((.(((((.((......((((((...((((((((((.&.))))))))))))))))......)).))))).))))).	-37.2	5	42	701	741
TCONS_00064237	Cg2g006290.1	.((((((.(((.(((.....((((((.((((((((.((((.&.))))))))).).)).))))))))).)))))))))	-35.1	34	68	224	264
TCONS_00009941	Cg2g002790.1	.(((((((((.....((((((.((((((((.&.)))))))).)))))).))))))))).	-30.1	19	45	2631	2661
TCONS_00020709	Cg2g002790.1	.(((((.((.((((((((((((((((((.&.))))))..)))))))))))))).).)))).	-30.8	20	50	306	334
TCONS_00020992	Cg2g002790.1	.((((((....((..(((((((((.(((((.&.))))))))))))))..))....))))))	-34.7	25	53	2440	2470
TCONS_00069799	Cg2g002790.1	.(((((((((...(((.(((((((((((((.&.))))))))))))).))).....))))))))).	-30.1	2	34	491	521
TCONS_00003617	Cg7g014280.7	.((((((.((.((((((((((((((((((.&.))))))))))))..)))))))))))))).	-30.9	12	41	819	848
TCONS_00020992	Cg7g014280.7	.((.(.((((.(((((((((((.((((.&.)))).))))))))))).)))).).)).	-34.2	24	51	976	1003
TCONS_00026913	Cg7g014280.7	((((((.(((((((...(((((..(((.(((((..(((((.&.))))).))))))))))))).....))))))).)))))).	-35.1	10	49	1136	1176
TCONS_00028364	Cg7g014280.7	.((((((((((((....((((((.....((((((((((((.&.)))))))))))).....)))))))))))))))))).	-42.7	6	42	1116	1156
TCONS_00066287	Cg7g014280.7	.((((((((((((...((((.(((((((((.((((((.&.))))))))))))))))))))))))))))))).	-35.9	3	35	966	1003
TCONS_00028364	Cg9g025020.1	.(((((((((..((.(((..((.((((((((.&.)))))))).))..))))).))))))))).	-30.3	4	33	475	506
TCONS_00045964	Cg9g025020.1	.(((((...(((((((((.(((((..(((.(((((.&.)))))))).))))).))).))))))....))))).	-32.7	23	58	26	61
TCONS_00066308	Cg9g025020.1	(((((((...(((((((.(((((((((((.((..((((((.&.))))))....)).))))))).))))))))))).)))))))	-33	11	51	1000	1040
TCONS_00020992	Cg2g000540.12.6	.(((.((((((.(.((((((((.(((.&.))).))))))))))))))).))).	-31.3	20	44	2092	2118
TCONS_00037807	Cg2g000540.12.6	.((((((((.((((((.(((((.&.))))).)))))))))))))).	-30.2	28	49	189	211
TCONS_00010988	Cg6g015910.1	.(((((((.((((((..((.((..(((((..((((.&.)))).)))))..)).)).)))))).)).))))).	-30.9	2	36	1164	1199
TCONS_00020992	Cg6g015910.1	.((((((((((.(((((.((.....(((..((.(((((.&.))))))).))).....)).))))).))...)).)))))).	-33.2	4	44	577	615
TCONS_00026545	Cg6g015910.1	.((((((((((((..((((((.&.))))))...)))))))))))).	-31	7	29	463	484
TCONS_00027987	Cg6g015910.1	.(((((.(((((((((....(((((((((((((.&)))).))))))))).....))))))))).))))).	-34.2	1	35	1082	1115
TCONS_00047715	Cg6g015910.1	.((((((..(((((.(((((((((((((...((((.&.)))).)))).))))))))).))))))))))).	-36	38	70	1152	1187
TCONS_00046871	Cg6g015910.1	.((((((.((((((.(((.(((.((((((.&.))))))..)))))).)))))))))))).	-34.1	25	53	1027	1056
TCONS_00020992	CgUng014350.1	.((.((((..(((((((((.(((((.&.))))).))))).))))...)))).)).	-35.4	2	29	120	145
TCONS_00012958	Cg8g002810.1	.((((((((((..((((..(((((.&.)))))))))..)))))))))).	-31.7	24	46	68	92
TCONS_00020992	Cg8g002810.1	.(((((.....(((((((((.(.(((.(((((.&))).)).))).))))).....))))).....))))).	-33.1	1	37	84	116
TCONS_00046016	Cg8g002810.1	.(((((((((.(((((((.((((.((..((((.((.&.)).)))).)).))))))))))).))))))))).	-32.1	2	35	81	116
TCONS_00007294	Cg2g045140.2	.(((((((((((...((((((((....(((((((.((((.&.)))).)))))))..))))))))..))))))))))).	-31.6	23	59	3713	3752
TCONS_00033561	Cg2g045140.2	.(((((((.(((((.((..((((((......((((.&.)))).....))))))..))..)))))))))))).	-35.4	21	55	1700	1735
TCONS_00035434	Cg2g045140.2	.((((((((..(((.((..((((((((.((((.&.)))).))))))))..)).)))....)))))))).	-31.1	2	36	3576	3608
TCONS_00012960	Cg6g007540.1	.(((((((.(((((((((((((((.(((((((.&))))))).))))))))))))))).))))).)).	-34.6	1	33	209	241
TCONS_00021721	Cg6g007540.1	.((((((((((((..(((((((((((.&.)))))).))...))).)))...))))))))).	-31	20	52	613	639
TCONS_00027438	Cg6g007540.1	.(((((((((((((((((((.(((.((((((((.&.))))..)))).))).))).)))))).)))))))))).	-37.2	2	39	201	234
TCONS_00047715	Cg6g007540.1	.((((((((....((((((..(((.(((((((((.&.))))))))).)))))))))....)))))))).	-32.3	38	70	610	644
TCONS_00045114	Cg6g007540.1	.((((((((((((((((((..(((((((((.(((.&)))))))))))).)).))))))))))).))))).	-36.8	1	34	193	227
TCONS_00020992	Cg5g028410.1	.(((.((.((((..((((((((...((((((((((((((.&.))))))))))))..))..)))))))))))).))))).	-45.1	8	45	840	879
TCONS_00035434	Cg5g028410.1	.((((((....((((((((((((((.&.))))))))))))))..)))))).	-31.6	38	61	854	879
TCONS_00007631	CgUng012650.1	.(((.(((.(.(((((((((((((((.&.)))))))))))))))))))))).	-33.1	46	69	499	525
TCONS_00046871	CgUng012650.1	.((((((((.(((....(((.(((((((..(((.&.))).))))))).)))....))).)))))))).	-31.1	1	33	535	568
TCONS_00064237	CgUng012650.1	.((((.((((((((((((((...(..((.((((((((.&.)))))))).))..)..))))))))....)))))).)))).	-30.4	22	62	86	123
TCONS_00046871	Cg2g018750.1	.((((((.((((.((((...(((((..(((.&.))).)))))...)))).)))))))))).	-30.6	27	55	277	307
TCONS_00020992	CgUng012100.1	.(((((((((((((((((.(((.&.))).).)))))))).))))))))	-38.7	30	53	153	175
TCONS_00020992	Cg6g001680.1	.((((((((.((.(((((....((.((((((((.&.)))))).)).)).....))))).)))))))))).	-30.8	18	52	302	335
TCONS_00020090	Cg3g026890.1	.((((((((.((..((((((((.&.))))))))..)).))).....))))).	-30.9	9	36	622	644
TCONS_00020992	Cg3g026890.1	.((.((((.....(((.(((..((((.((.(((((.((.&)).)))).).))..))))...))).)))....)))).)).	-39.5	1	40	431	469
TCONS_00007294	Cg5g011100.1	.(((((((..((((((((...(((((.((((((((.(((.&.))).)))))))).)))))))))))))..))))))).	-33.4	28	64	181	220
TCONS_00020992	Cg5g011100.1	.(((((.(.((((((((.(((..(((((.(((.&.))))))))..))).))))))))..).))))).	-34.9	21	53	397	429
TCONS_00046016	Cg6g025180.2	.(((((((((.(((((((((((.(((((((((.&.))))))...))).)))))..)))))).))))))))).	-36.6	17	54	614	646
TCONS_00046871	Cg6g025180.2	.(((((((((.(((((((((((((((.((.&.)).)))))))))))......))))..))).)))))).	-32.3	19	56	2249	2278
TCONS_00020090	Cg7g004430.1	.((((.(((((((((((....((((.(((((((((.&.))))))))))))).)))).))))))).))))	-34.7	5	36	50	85
TCONS_00021721	Cg7g004430.1	.((.(((((.((..(.((((((((((((((.&.)))))))...))))))).)..)).))))))).	-30.2	20	52	440	470
TCONS_00027274	Cg7g004430.1	.(((((.((((((((((.((.((..((((..(((((.&.))))).))))..)).)).)))))))))).)).))).	-32.5	10	46	282	318
TCONS_00020090	Cg6g022190.1	.((((..(..(((.((..((((((((.&.))))))))..)).)))..)..).))).	-32.9	9	36	1703	1729
TCONS_00020992	Cg6g022190.1	.((.((((.....(((.(((..((((.((.(((((.((.&)).)))).).))..))))...))).)))....)))).)).	-39.5	1	40	438	476
TCONS_00020992	Cg5g030570.1	.((((.(.(((..(((((((..((.(((((.((.&.)).))))).))..)))))))...)))).))))	-36.9	21	53	341	374
TCONS_00026669	Cg5g030570.1	.((((..(((((((((..((((((((((((((((((.&.))))))))....).)))))))))..))))))))))))).	-38	16	55	1442	1478
TCONS_00026670	Cg5g030570.1	.((((..(((((((((..((((((((((((((((((.&.))))))))....).)))))))))..))))))))))))).	-38	16	55	1442	1478
TCONS_00020992	CgUng009510.1	.((((((....(((.(((((((.((((((((.(((.&))).))))))))......))))))).))).....))))))	-36.4	1	40	145	180
TCONS_00028364	CgUng009510.1	.(((((((..((...(((...((((((((((.((.(((((.&.))))).))))))))).)))..))).))..))))))).	-31.6	3	40	147	187
TCONS_00046871	CgUng009510.1	.(((((((.((((((((.(((((.&.)))))))))))))))))))).	-30.5	37	58	4	27
TCONS_00020992	Cg2g035300.1	.(((((.((((..((((((.((.(((((((((((.&.)))))...)))))).)).)))))).....)))).))))).	-37.2	8	48	1077	1111
TCONS_00020992	Cg9g012910.1	.(((((((((((..((((((((..((((.((.(.(((.&))).).))..)))).)))))))).))))))))).)).	-39	1	37	182	219
TCONS_00046871	Cg9g012910.1	.((((((((((((((.(((......(((.(((((((.&.))))))))))..))).))))))).))))))).	-36.9	21	53	108	144
TCONS_00012958	Cg7g003250.1	.(((((.(((((..((((...((((....((((((.&.))))))...))))...))))..)))))))))).	-32.4	8	41	34	69
TCONS_00020992	Cg7g003250.1	.(((((((..((((.....((((.((((..(((((.&.))))))).)))))).....)))).))))))).	-34.5	2	34	218	253
TCONS_00046871	Cg7g003250.1	.(((((((((..((((((.(((((.((((.((((...(((.&.)))...)))).))))))))).).)))))..))))).))))	-35.4	14	54	451	491
TCONS_00020992	Cg5g014270.1	.((.((((((.(.((((((((.((((.((((.((.((((.&.))))))))))..)))).))))).))).).))).))))).	-37	10	49	81	120
TCONS_00035507	Cg5g014270.1	.((((((...(((((((.....((((((((((.&.))))))))))...)))))))...)))))).	-32.1	7	37	483	515
TCONS_00045964	Cg5g014270.1	.(((((((((..((((((.......(((((.(((.(((((.&.))))).))).)))))......))))))))).)))))).	-33.5	11	49	88	128
TCONS_00012958	Cg2g006210.1	.(((((((((.((((((..((.(((((.&.))))).))..))))).).))))))))).	-31	24	52	426	453
TCONS_00021721	Cg2g006210.1	.(((((((((....(.((((((((((((((.&.))))))))).))))))...))))))))).	-30.6	2	31	2	32
TCONS_00003617	Cg7g018700.6	.(((((..((((((((((((((((.&.))))))))))))))))..))))).	-33	12	36	719	743
TCONS_00046016	Cg7g018700.6	.((((((((((((.((((....(((((((.&.))))))).)))).)))).)))))))).	-30.6	7	34	1822	1851
TCONS_00020992	Cg5g028670.1	.((.(((((((((.......(((((((((((.((((((((.&.)))))))))))))..)))))))))))..)))).)).	-40.6	15	51	656	696
TCONS_00027274	Cg5g028670.1	.((((((....((((((((((....(((((((.(((((.&.))))))))))))....))))))))))....)))))).	-35.4	12	49	1316	1354
TCONS_00062345	Cg5g028670.1	.(((((((....((((((.((((((((.(((.&.))).)))))))).))))))..))))))).	-32.8	21	50	1114	1145
TCONS_00003161	Cg2g036850.10	.(((((((...((((......(((((((((((((.&.)))))))))))))))))...))))))).	-30.6	12	40	55	89
TCONS_00007339	Cg2g036850.10	.((((((((..((((((..(((((((((((.&.)))))))..))))..)))))))))))))).	-30.9	34	64	1328	1358
TCONS_00066308	Cg2g036850.10	.((((((((.(....(((((..(.((((((((.(((((.&.))))).))))))))..)..)))))....).)))))))).	-32.9	8	47	32	70
TCONS_00020992	Cg5g030490.1	.((((((..((((.....(((((((((((.&.)))))))))))))))...)))))).	-33.7	26	51	5	34
TCONS_00064237	Cg5g030490.1	.(.(((((((((((..((((((((.((((((.&.)))))))))))))).))))))))))).).	-36.9	21	50	539	570
TCONS_00007631	Cg6g017360.1	.((((.((((((.(((((.(((((((((.&.))))))))).))))).....)).)).)).)))).	-33.8	36	70	3221	3249
TCONS_00020992	Cg6g017360.1	.((((((((.(((((((.(((...((((((((((.&.)))))))))))))))))))))))))))).	-43.6	10	39	3191	3225
TCONS_00025985	Cg6g017360.1	.(((((((((((((..(((((...(((((((((.&.)))))))))..))))).)))))....)))))))).	-31.1	24	59	5037	5070
TCONS_00027438	Cg6g017360.1	.(((((...((((((((((((.....((((((((((.(((.&.))).))))))))))))))..))))))))....))).)).	-40.7	11	50	4942	4982
TCONS_00045114	Cg6g017360.1	.((((((...(((((.(((((((((((((.&.)))))))))))).).)).)))...)))))).	-30.7	11	42	2530	2559
TCONS_00046871	Cg6g017360.1	.((((((..(((((((((((((((((((((.((((((.&.)))))).))))).))))))))))))))))..))..)))).	-49.5	3	43	858	895
TCONS_00009941	Cg2g010880.1	.(((.((((...((((((.(((((..(((((.(((.&.))).)))))..)))))))))))...)))).)))	-32.9	12	45	746	781
TCONS_00020090	Cg2g010880.1	.((((((((((((((((((..(((((.&.)))))....)))))))))))))))))).	-35.6	8	36	732	758
TCONS_00020992	Cg2g010880.1	.((((((((((((..((((..((((((((.&.))))))........))..))))..)))))))).)))).	-34.5	6	44	709	738
TCONS_00028364	Cg2g010880.1	.((((.(.(((((((((((((((((.&.))))))))..))))))))).).)))).	-37	13	40	713	738
TCONS_00064237	Cg2g010880.1	.((((.(((.(((.(((((..((((((((((((.&.)))))))..))))).))))).)).).))).)))).	-30.6	27	62	50	83
TCONS_00020709	Cg8g024880.1	.(((((..(((((((((((((((((((.&.))))))))))))))).....))))...))))).	-30.6	19	52	405	432
TCONS_00020992	Cg8g024880.1	.((((((.(((((((((..((((((.&.))))))..)))..)))))).)))))).	-33.9	26	53	1735	1760
TCONS_00027424	Cg8g024880.1	.((((((((.(((.......((((((((....((((((((.&.))))))))))))))))....))))))))))).	-31.6	6	38	974	1014
TCONS_00040243	Cg8g024880.1	.(((((((((......((((((..(((((.&.))))).....))))))......))))))))).	-31.2	7	39	953	982
TCONS_00062474	Cg8g024880.1	.((((((.....(((((.(((((((..(((((.(((((.&.)))))...)))))..))))))).)))))..))))))	-33.5	6	42	1853	1891
TCONS_00020709	Cg7g007200.1	.(.((((((((((((((((((((((.((((((.&.)))))))))))))..))))))).)))))))).).	-32.5	12	46	3107	3139
TCONS_00046016	Cg7g007200.1	.((((((.(((((((((..(((((.&.)))))..))))))))))))))).	-31.1	37	60	251	275
TCONS_00020992	Cg1g003830.1	((((..((..((((..(((((((..(((((....((((((.&.))))))))))).)))))))...))))..)))))).	-37.2	8	43	410	450
TCONS_00027438	Cg1g003830.1	.((((((.(((((..(((((.((.(((((.(((((.&.)))))..))))).)).))))))))))...)))))).	-34.9	26	62	418	453
TCONS_00020992	Cg1g012890.1	((((.(.(((((..((.(((((((((.((...(.((((((.&)))))).)..))..)))))))))...))..))))))))))	-42.3	1	40	1162	1202
TCONS_00028364	Cg1g012890.1	.((((.(((((.((((.(((((((((((.((((((((((.&.)))))..)))))))))))).)))).)))).))))))))).	-38.8	1	41	327	366
TCONS_00046016	Cg1g012890.1	.((((((.(((((...(((((((((.((((.((((.&.)))).).))).)))))))))...))))).)))))).	-30.8	18	54	1325	1360
TCONS_00064237	Cg1g012890.1	(((((((((.......(((((......(((((((((((((.&))))))))))))).......)))))))))))))).	-32.9	1	35	718	758
TCONS_00020992	CgUng003440.1	.(((((((..((.(((((((.(.(((..(..(.((((.&)))).)..)..))).)..))))))).))..)))).))).	-38.1	1	39	100	137
TCONS_00026669	CgUng003440.1	.((((((((((((((((((((..(((((((((((((.&.)))))))))))))...))))))))))))))).))))).	-36.4	4	42	132	168
TCONS_00026670	CgUng003440.1	.((((((((((((((((((((..(((((((((((((.&.)))))))))))))...))))))))))))))).))))).	-36.4	4	42	132	168
TCONS_00046871	CgUng003440.1	.((((((((..((((..(((((.((((((((.&.)).)))))).)))))..))))..)))))))).	-30.4	28	60	165	196
TCONS_00064237	CgUng016270.1	.((((((..(.(((((((((((...((((((((.&.)))))))).......))))).)))))).)..)))))).	-30.8	30	68	291	324
TCONS_00020992	Cg5g030990.1	.(((((((((...(((((((((.((((.&.)))).)...)))))).))...)))))).))).	-34.1	21	53	748	775
TCONS_00020992	Cg7g019720.1	.((((.(((((((..(((((((.&.)))))))))))))))))).	-31.2	27	46	416	438
TCONS_00025982	Cg7g019720.1	((((((((((..(((((((.........(..(((((((((.&.)))))))))..).........)))))))))))))))))	-34.7	9	47	222	262
TCONS_00034296	Cg5g039470.1	.((((((((((((.((((((((.(((((.&.))))).))))))........)).)))))))))))).	-30.6	4	40	498	526
TCONS_00020992	CgUng007850.1	.((((((((((((.(((((((((.(((((..((((((.&.))))))))))).)))...))).))).)))))).)))))).	-38.2	3	43	1024	1061
TCONS_00028364	CgUng007850.1	.(((((((((((((((((((((.((((.&.))))))))))))))...)))))).))))).	-31.1	7	37	278	305
TCONS_00051713	CgUng007850.1	.(((((((.....((((((.((((((..((((((((..((.&.))..))))))))...))).)))))))))))))))).	-32.6	12	48	1901	1941
TCONS_00066308	CgUng007850.1	.(((((((((((((((((((((((((.&.)))))))))..)))))).)))))))))).	-33.2	24	53	1696	1722
TCONS_00007631	Cg6g010410.2	.((((((((.(((.....((((((((((.&.)))))))))).....))).))).))))).	-32.8	41	70	330	358
TCONS_00020992	Cg6g010410.2	.((((.(((...((((((.((.....((((((((..((((.&.)))).)))))))))).))))))...)))))))	-38.1	21	53	3180	3220
TCONS_00042747	Cg6g010410.2	.(((((((((..(((((((.(((((.&.))))))))))))...))))))))).	-31.3	44	69	409	434
TCONS_00045113	Cg6g010410.2	.((((..((((((((((((((((((((((((((((((((.&.)))))))...))))))))))))))))))))))))).))))	-39.6	26	66	716	755
TCONS_00051713	Cg6g010410.2	.(((.(((((((((((((((((((((((((((.&.)))))).)).))))))....))))))).)))))).))).	-33.7	13	52	917	949
TCONS_00066287	Cg6g010410.2	.((((.((((((((((((((((((((.&.)))))))))))))))).)))).)))).	-35.2	1	28	2531	2557
TCONS_00007341	Cg3g023480.1	.((((((.((.((((.(((((((((.&)))))).))).).))).)).))))))	-30.2	1	26	262	287
TCONS_00007631	Cg3g023480.1	.((((((((((..((((.(((.((((...((((.((.&.)).))))...)))).))).))))..)))))))))).	-36.5	1	37	250	286
TCONS_00042747	Cg3g023480.1	.(((.((.((((((((((((((((.&.)))))))))))))))).)).))).	-36.3	46	70	274	298
TCONS_00047715	Cg3g023480.1	.((((((.((((((..((((((...(.((((((.&.)))))).)..))))))..)))))).)))))).	-30.3	38	70	247	280
TCONS_00045114	Cg3g023480.1	.((((((((((((((.......(((((((.&.)))))))......)).))).))))))))).	-32.7	13	43	614	643
TCONS_00025982	Cg7g021210.3	.(((((((((.(((((((((((((.&.))))))))).)))).))))))))).	-32.2	14	39	432	456
TCONS_00034914	Cg7g021210.3	.((((.(((((((((((((((((((.&.)))))))))...)))))))))).)))).	-35.8	37	65	1334	1359
TCONS_00042747	Cg7g021210.3	.(((((..((..(((((.((((((.((((.(((((.&))))))))))))))).)))))..))..))))).	-30.7	1	33	504	539
TCONS_00015571	Cg4g000370.1	.((((((((((((((.((((((((((((((((.&.))))))).)))))))))...))))).....))))))))).	-35	5	45	347	379
TCONS_00009941	Cg4g000370.1	.((((((...((((..(((((((((..(((((.&.)))))..)))))))))..))))...)))))).	-34.1	3	35	233	265
TCONS_00020992	Cg3g025930.1	.(((((((((((((.(.(((.......((.(((((((.((.&.)).))))))).)).......)))..).)))))))))))))	-38.1	4	44	790	830
TCONS_00027438	Cg3g025930.1	.(((((((((...((.(((.(((((...(((((.((.&.)).))))).))))).)))........))...)))))))))	-36.4	12	52	558	594
TCONS_00062345	Cg3g025930.1	.((((((.((((((....(((((((((((((.&.)))))).))))))))))))).)))))).	-31.6	10	38	2998	3029
TCONS_00069799	Cg3g025930.1	.((((.((((((((((((((((((.&.))))))))).....))))))))).)))).	-30.5	1	30	1854	1878
TCONS_00007294	Cg3g005900.1	.(((((((((.....((((((.(((((((((((.&.))))))))))).))))))..))))))))).	-30.1	31	61	4922	4955
TCONS_00007631	Cg3g005900.1	(((((((...(((..((((.((..((((((((..((((((.&.)))))))))))))).)).))))..)))..))))))).	-32.1	2	39	414	454
TCONS_00020992	Cg3g005900.1	.((((.(((((.......((((((..((..((((((.&.))))))..))..))))))))))).)))).	-36.1	22	51	515	551
TCONS_00026545	Cg3g005900.1	.(((((((((((....((((((((((.(((((((.&.))))).)).))).)))))))..))))))))))).	-32.6	7	41	1785	1819
TCONS_00027438	Cg3g005900.1	.((..(((.((((((..(((((((((.&.))))))))))))))))))..)).	-30.1	1	24	406	432
TCONS_00027716	Cg3g005900.1	.(((((.(((((((..(((....(((((((((((.(((.&.))).)))))))).)))...))).))))))).))))).	-34.3	4	41	2330	2368
TCONS_00046871	Cg3g005900.1	.((..((((.((.(((((((..((((((((.&.))))))))...))))))))).))))..)).	-31.4	23	53	3874	3904
TCONS_00056211	CgUng017320.1	.((((((((((...((.(((((.((.(((((((((((.&))))))))))).)).)))))))...))))))))))	-30.3	1	35	97	134
TCONS_00020992	Cg9g014470.1	.(((((((((.((((.....((.(((((((.(((.(.&.).))).))))))))))))).)))))).))).	-33.3	4	35	75	111
TCONS_00026669	Cg9g014470.1	.((((((((.((((..(((.(((...((((((((((.&.)))))))))).....)))))).)))))))))))).	-32.1	31	66	70	106
TCONS_00026670	Cg9g014470.1	.((((((((.((((..(((.(((...((((((((((.&.)))))))))).....)))))).)))))))))))).	-32.1	31	66	70	106
TCONS_00034296	Cg9g014470.1	.(((((((((.(((((((((((((((((.&.)))))))...))))).)))))))))))))).	-30.2	10	41	331	359
TCONS_00034914	Cg9g014470.1	.(((((((..((((.(((((((..(((((.&.)))))..))))))).))))..))))))).	-30.2	38	67	333	362
TCONS_00042747	Cg9g014470.1	.(((((((((....((((...((((((.((((((.&.)))))).))))))..))))...))))))))).	-30.7	1	33	456	490
TCONS_00045964	Cg9g014470.1	.((((((.(((((.((((....((((((((((.&.))))))))))))))))))).)))))).	-31.1	10	37	856	888
TCONS_00046871	Cg9g014470.1	.((((.(((.(((((..((.((.((.(((((.&.))))).)).)).))..))))).))).)))).	-32.3	12	43	64	95
TCONS_00062345	Cg9g014470.1	.(((((((((((((((.(.((((((((((((.&.)))))))))...))).)..))))))))....)).))))).	-33	10	50	87	118
TCONS_00020992	Cg3g014220.1	.(((((((((.(((((((((((.&.))))))))))))).))))))).	-33.5	26	48	893	915
TCONS_00051884	Cg3g014220.1	.((((((((((......(((....((((((((((((((((.&.))))))))).))).))))...)))...)))))))))).	-34.2	3	41	1523	1563
TCONS_00020992	Cg4g007630.1	.(((((((((((.((((((..(((((..(.(((((.&.))))).).))))).)))))).))))))))))).	-36.2	19	52	676	711
TCONS_00046871	Cg4g007630.1	.(((((.(((((((((...((((....((((((.&.))))))))))....)))))).)))))))).	-30.3	25	55	1736	1769
TCONS_00051884	Cg4g007630.1	.((((((.(((((((..((((((((.&.))))))))..))).)))).)))))).	-32	16	42	745	770
TCONS_00066308	Cg4g007630.1	.(((((.((((((((((.(..(((((.(((((((.&)))))))..)))))..))))))))))).))))).	-32.6	1	34	1023	1057
TCONS_00047715	Cg8g008340.1	.((((((.(((....((((((((((.(.((((.&.)))).).)).))))))))))).)))))).	-31.7	38	67	993	1025
TCONS_00051500	Cg8g008340.1	.((((((((((.(((((..((((((((.&.)))))))).))))).)))))))))).	-32.1	16	42	998	1025
TCONS_00020992	Cg9g010170.1	.((((..(.((((((.....((.((((..((((.&.))))..))))))....)))))).)..)))).	-32.6	4	35	1385	1418
TCONS_00028364	Cg9g010170.1	.(((((((((((..((((((((((.((((.&.))).).))))))))))))))))))))).	-36.4	5	33	1	30
TCONS_00020992	Cg9g020120.1	.((((.((((.(((..(((((((.&.))).))))..))).)))).))))	-31	30	53	447	470
TCONS_00019803	Cg4g018520.1	.(((((((((..(((.((((((((((..(((((((((.&.)))))))))..).))))))))))))..))))).)))).	-31	13	51	431	468
TCONS_00020992	Cg4g018520.1	.((((((((((.....(((((((((((.&.))))))....))))).....))..)))))))).	-31	11	44	2006	2033
TCONS_00028364	Cg4g018520.1	.(((((.((((((((.(((((((...((((.&.)))).)))))))..))))).)))))))).	-33.6	15	44	2059	2089
TCONS_00047715	Cg4g018520.1	.((((((.(((((((.(((....((((((((.&.)))))))).))).))))))).)))))).	-30.3	35	63	1726	1757
TCONS_00051950	Cg4g018520.1	.(((((((((..((((((..((..(((((((((((((.&.))))))).))))))))..)))))).))))))))).	-32.5	5	40	292	329
TCONS_00009941	Cg8g002490.1	.(((....(((.((((((((((((((..((((.&.))))..)))))))))))))))))....))).	-32	3	34	533	565
TCONS_00046871	Cg8g002490.1	.((((((.(((((((....(((((((((((((.(((.&.))).))))))))..)))))....))))))))))))).	-31.9	1	38	595	631
TCONS_00020992	Cg3g003330.1	.((((((((.(((.((((..(((.&.)))..)))).))).)))))))).	-30.8	15	38	250	273
TCONS_00046871	Cg3g003330.1	.(((((((((((.(((((((((.&.)))))))))...)))))))).))).	-31.8	26	51	448	470
TCONS_00007631	Cg5g005130.1	.((((((((((((((((((((((.&.))))))))).))))........))))))))).	-32.5	37	69	917	940
TCONS_00009941	Cg5g005130.1	.(((((((((((....(((.((....((((((.&.))))))...)).)))....))))..)))))))	-30.3	13	45	409	441
TCONS_00020992	Cg5g005130.1	.(((((((((((.(((....((((((((((((.&.)))))...)))))))))).)))))).))))).	-39.5	2	34	457	489
TCONS_00038040	Cg5g005130.1	.((((((((((..(((((..((..((.((((((.&.)))))).))..)))))))..)))))))).)).	-31.3	13	45	594	627
TCONS_00015571	Cg5g017420.1	.((((((((((..(((((.((((((((.(((.&.))).))))))))))))).)))))..))))).	-31.3	1	32	383	414
TCONS_00019095	Cg5g017420.1	.((((((((((.((((....(((((((...(((((.&.))))))))))))..))))..)))))))))).	-32.6	21	52	1767	1802
TCONS_00020992	Cg5g017420.1	.((((((((((((((((...(((((((.&.))).))))...))))))..)))))..))))).	-34.8	21	53	2664	2691
TCONS_00042747	Cg5g017420.1	.((.(((((((((((.((((((((.&.)))))))).))))))))))))).	-30.8	47	70	1095	1119
TCONS_00069799	Cg5g017420.1	.(((((..((((((.(((.(((((.((((..(((((.&.))))).....)))).))))))))..))))))...))))).	-32.3	5	45	2911	2947
TCONS_00007341	Cg9g011410.1	.((((((....(((((((.(.....(((((((((.&)))))))))).)))))))..))))))	-34.6	1	26	446	480
TCONS_00015571	Cg9g011410.1	.((((((((((.(((..((((.((((((((.&.)))))))).)))).))).))))).))))).	-32.3	1	31	456	486
TCONS_00020992	Cg9g011410.1	.((((((((((.(((.((((((((((((((((.&.))))).....))))....)))))))))).)))))))))).	-41.2	2	42	269	301
TCONS_00028364	Cg9g011410.1	.(((((.((.((((((.(((((.((((..((((.&.))))..)))))))))...)))))).)).))))).	-36.8	7	41	285	318
TCONS_00035434	Cg9g011410.1	.(((((((....((((..((((((((..(((.&.)))..))))))))...))))..)))))))	-32.3	41	70	447	478
TCONS_00046016	Cg9g011410.1	.((((((((((((((((.(((((.&)))))..)))))))))))))))).	-32	1	24	458	481
TCONS_00051950	Cg9g011410.1	.(((((((((..((((((((((.((((.&)))).)))))))))).))))))))).	-30.8	1	26	460	487
TCONS_00020992	Cg3g022230.1	.((((((((((...((.((.(.(((..(((((((.((((.&.)))).)))))))..)))).)).))...)))).)))))).	-44	4	43	80	119
TCONS_00051884	Cg3g022230.1	.((((.(((((((.(((...(((.((((((....((((.&.))))....)))))).)))..))).))))))).)))).	-33.4	16	53	822	860
TCONS_00020992	Cg6g024010.1	.((((.((((.((((((....(((.(((.&.))).))).....)))))))))).)))).	-32.1	21	49	53	81
TCONS_00046016	Cg6g024010.1	.(((((((.(((((((((..((((.(((((((.&.)))))))..))))..)))))).))).))))))).	-32.3	15	49	280	312
TCONS_00020992	Cg4g019680.1	.((.(((((..((((((((.....(((((((((.((.&)))))))))))))))))))))))).)).	-32.3	1	28	105	141
TCONS_00007341	Cg6g025240.2.2	.((((..(((((((..(((((((((((.&)))))))))))..))))))).)))).	-33.6	1	26	440	467
TCONS_00034296	Cg6g025240.2.2	.((((((((((((((((((...(((((.((((.&.)))).))))))))))..)))))))....)))))).	-31	5	40	1063	1095
TCONS_00020090	Cg7g002350.1	.(((((((((((.(((.((((((((.&.)))))))).).)).))).))))))))	-31.7	10	36	266	291
TCONS_00009941	Cg4g017590.1	.((((((.((((..(((((.((..(((.((((((.&.)))))))))...)).)))))))))...)))))).	-32.8	10	44	116	150
TCONS_00020992	Cg4g017590.1	.((((((((((((((.....(((((((((.&.)))).))))))))))))..))))))).	-34.3	3	30	101	130
TCONS_00028364	Cg7g015370.2	.((((.(((((.((.(((((...(((.(((((((.&.))))))).)))..))))))).))))))))).	-31.8	11	42	2021	2055
TCONS_00045964	Cg7g015370.2	.(((((((((........((((((((((((...((((.&.)))).))))))))))))..))))))))).	-33	11	40	1235	1272
TCONS_00038040	Cg1g017410.1	((((((...(((((...((((.....(((.(((((.((((.&.)))).))))))))...))))..))))).)))))).	-32.8	10	45	39	79
TCONS_00046871	Cg1g017410.1	((((((((((.((((((((((.((((..((((((((((((.&.))))))))))))))))...)))))))))).))))))))))	-39.2	1	41	783	823
TCONS_00009941	Cg6g015560.1	.((((.(.....(((((((..(((.(((.(.(((((((((.&.))))))))).).))).))))))))))).))))	-35.9	13	45	430	470
TCONS_00020992	Cg6g015560.1	.((((((..((((((..(((.(((((((((.&.)))))))))))))))))))))))).	-35.1	25	50	1504	1534
TCONS_00028364	Cg6g015560.1	.(((((((.((.(((((.(((((((.&.)))))))..))))).))..))))))).	-30.2	15	42	60	85
TCONS_00020992	Cg1g008290.1	.((((.((((((((((...((((..((((.((((((((((.&.)))).)))))))))).))))..)))))..))))).)))).	-41.2	5	45	858	898
TCONS_00027438	Cg1g008290.1	.((((((((..(((((((.(((((((.&.))))))).))))))))))))))).	-35.7	12	36	1533	1559
TCONS_00045964	Cg1g008290.1	.((((((((((((((.((.((((((((.&)))))))).)).)))))).)))))))).	-32.6	1	28	5010	5037
TCONS_00026669	Cg7g000860.1	.((((.(.((((((.((((((((.((..(((((((.&.)))))))..)).))).)))))...)))))).).)))).	-32.7	17	55	1260	1295
TCONS_00026670	Cg7g000860.1	.((((.(.((((((.((((((((.((..(((((((.&.)))))))..)).))).)))))...)))))).).)))).	-32.7	17	55	1260	1295
TCONS_00045964	Cg7g000860.1	(((((.(((((((((..........(((((.(((((((((.&.))))))))))))))..)))).)))))))))).	-33.7	13	45	801	841
TCONS_00051884	Cg7g000860.1	(((((((((....((..((((((((...((((.(((((((.&.)))))))))))..))))))))..))..))))))))).	-35	11	48	900	940
TCONS_00012958	Cg6g024310.1	.((((((((..((((((.((..(((((...((((.(((((.&.)))))..))))..)))))))))))))..)))))))).	-37.5	21	58	215	255
TCONS_00020992	Cg6g024310.1	.((((((((((....(((...(((.(((((((.&)))))))))))))...)))))))))).	-36.7	1	27	214	246
TCONS_00027987	Cg6g024310.1	.((((((((.((((.(((.(((((.((((((((.&.))))))))...)))))..))).)))).)))))))).	-31.6	3	39	1026	1059
TCONS_00046871	Cg6g024310.1	.(((.((((((((((((((((.&.))))))))).))))))).))).	-31.4	45	67	1301	1322
TCONS_00007294	Cg4g003390.2	.(((((((((.....((((((((((..(((((((((.&.))))))))).)))))))))).......))))))))).	-34.6	22	59	403	439
TCONS_00020992	Cg4g003390.2	.((((((....(((((((((((.((((.&.)))).)))))))))))..)))))).	-31.7	8	33	1462	1489
TCONS_00028364	Cg4g003390.2	.((((((((((.((..((((((((.&.))))))))..)).)))))))))).	-31.6	15	39	1185	1209
TCONS_00034296	Cg6g001760.1	.(((((((((((((..((((((.&.))))))..))))))))))))).	-30.2	24	46	570	592
TCONS_00035434	Cg6g001760.1	.((((.((.(((((((((.......((((((((((.&.)))))))))).......))))))))).)))))).	-33.2	10	44	212	247
TCONS_00046871	Cg3g021480.1	.((((((((.((((.((((.((((((.((((((((.&))))))..)).))))))..)))))))).))).))))).	-34.7	1	38	311	346
TCONS_00019095	Cg8g016940.1	.((((.(((((.(((((((((.((((((((.&.)))))))).))))))))).))))).)))).	-36.5	10	40	173	203
TCONS_00020992	Cg8g016940.1	.(((((.(.(((..(((.(((.(((((((...(.((((.&.)))).)..)).)))))..))))))....))).).))).))	-32	2	42	351	389
TCONS_00046016	Cg8g016940.1	.(((((((((...(((..((((((((((.((((((..(((.&.)))..)))))).))))))))))..)))))))))))).	-40.7	18	55	350	390
TCONS_00012958	Cg5g038000.1	.((((((.((((((((((((...(((.(((((((.&.))))))))))))))))))...))))...)))))).	-31.4	19	54	208	242
TCONS_00007341	Cg5g017540.1	.((((((((.............(((((((((((((((.&))))).))))))))))..))))))))	-33.1	1	26	872	909
TCONS_00020090	Cg5g017540.1	.(((((((...(((((((.((.(((((((((.&.))))))))).))))).)))))))))))	-33.8	9	36	2375	2406
TCONS_00021721	Cg5g017540.1	.(((((........((((((((((((((.&.)))))...))))))))).......))))).	-32.4	21	51	1409	1437
TCONS_00034914	Cg5g017540.1	.(((((..((((((((((.((((.((((((((.&.)))))))))))).).)))))))))))))).	-31	37	67	766	798
TCONS_00042747	Cg5g017540.1	.((((.((.(.(((((((((((((.((((((.&.)))))).))))))))))))).).)).))))	-42.7	40	70	763	794
TCONS_00046871	Cg5g017540.1	.(((((..((((((((..(((((..((...((((((((.&.))))))))..))..)))))..)))).))))...))))).	-33.9	5	44	2241	2279
TCONS_00051884	Cg5g017540.1	.((((((.((((((((((((((.&.))))..)))))))))).)))))).	-30.8	4	28	1144	1166
TCONS_00009941	Cg5g011540.3	.((((((((((((..((((((((((.(((.((.&.)).))).))).))))))).))))))).)))))	-35.9	13	45	139	171
TCONS_00020992	Cg5g011540.3	((.(((((((..(.((((...((((((...((((((((((.&.)))))))))))))))).)))).)..))))))).)).	-38.8	5	41	3366	3406
TCONS_00027438	Cg5g011540.3	.((((((((.((((((..(((((..((((.((((.&.)))).)))).))))).)))))))))))))).	-33.2	13	44	478	512
TCONS_00028364	Cg5g011540.3	.((((((((((.(.((((((((((((.(((.&.))).))))))).))))).).))))...)))))).	-32.4	7	41	5011	5041
TCONS_00035434	Cg5g011540.3	.((((((..((((((((...((((((((..(((((((.&.))))))))))))))).)))))))).)))))).	-37.3	38	70	3387	3424
TCONS_00046871	Cg5g011540.3	.((((((((.(((((((.(((.(((.&.)))))).))))))).)))))))).	-30.7	26	50	780	805
TCONS_00051713	Cg5g011540.3	.(((((((.(((((...((((((((((((((((.((((.&.)))).))))))))...))))))))...))))).)))))))	-35.9	6	46	1285	1323
TCONS_00062345	Cg5g011540.3	.(((.(((((((((((((((((((.....(((((((((.&.))))))))))))))))))........))))))))))))).	-34.5	8	48	662	700
TCONS_00020992	Cg1g022220.1	(((.((((((((..(((.(((((..((...((((((((((.&)).)))))).)))).))))).)))..)))))).))))).	-33.4	1	39	230	270
TCONS_00042747	Cg1g011120.1	.(((((.((((((((.(.((((.((((((((..((((((.&.))))))..))))))))..)))).).)))))))).)))))	-34.3	17	56	263	302
TCONS_00046871	Cg1g011120.1	.(((((...(((((((((((((.((((((((.(.&.).)))))))).)))......))))))))))))))).	-34	1	37	422	455
TCONS_00012293	Cg8g018730.2	.(((((((((((((((((((.((((.((..(((((.&.)))))..)).))))..))))))).)))..))))))))).	-31.6	2	41	1035	1070
TCONS_00019095	Cg8g018730.2	.((((..(((((((((((((((.((((.((((.&.)))))))).)))))))))))))))..)))).	-35	8	39	693	725
TCONS_00020992	Cg8g018730.2	.(((((((.(.(((...((.(((((((..(((.(((.(((&.))).)))))))))))....)).))...))))))))))).	-33.7	2	41	405	444
TCONS_00025985	Cg8g018730.2	.((((((((((......((((((((((.(((.&.))).)))))))))).....)))))))))).	-31.3	21	51	725	756
TCONS_00027716	Cg8g018730.2	.((((((((......((((.((....(((((((((.&.)))))))))...))))))...)))))))).	-30.3	4	34	2793	2828
TCONS_00028364	Cg8g018730.2	.(((((((((..((((((.(((((...(((((((((.&.)))))))))))))))))))).....))))))))).	-38.2	3	38	2836	2872
TCONS_00037807	Cg8g018730.2	.((((...(((.(((((..(.(((((((((.&.)))))))))))))))..))))))).	-30.2	21	46	3300	3330
TCONS_00051884	Cg8g018730.2	.((((((..(((((((((((..(((.((((((((.&.))))))))))))))))))))..))..)))))).	-33.5	7	40	3314	3348
TCONS_00051950	Cg8g018730.2	.(((((((((..((((.((.((((.((((.....((((((.&)))))))))).)))).)).))))..)))).))))).	-32.7	1	36	516	556
TCONS_00062345	Cg8g018730.2	.((((((((......((((((((...((((.&.))))..))))))))....)))))))).	-30.6	22	49	498	528
TCONS_00034296	Cg2g032970.2	.(((((((((....((((((.((((((((((.&.)))).))))))...))))))))))))))).	-30.2	10	40	615	646
TCONS_00028364	Cg5g012170.1	.(((((.(((((....((.....(((((((((((.&.)))))))))))....))...))))).))))).	-30.1	9	41	486	520
TCONS_00038040	Cg5g012170.1	.((((((((((((((((((((((((.&.))))))))))))).............))))))))))).	-30.3	5	43	236	261
TCONS_00046871	Cg5g012170.1	.((((((((((...((....(((((((((((((.&.)))))))).)))))..)).)))))))))).	-33	21	51	704	737
TCONS_00009941	Cg1g008030.1	.(((((((((((((.....((((((((((((.&.))))))))).)))..))))))))))))).	-36.6	14	43	3840	3871
TCONS_00020992	Cg1g008030.1	.((.((((((.((((((.((((.&.)))).)))))).)))))).))	-30.9	32	53	2560	2582
TCONS_00027987	Cg1g008030.1	.(((((((((.((((((((((((((((.&.)))))))).....))))).)))))))))))).	-30.8	4	36	935	962
TCONS_00028364	Cg1g008030.1	.((((((((((((((....((((((.&.))))))......)))))))))))))).	-34.1	14	41	3542	3567
TCONS_00025982	Cg5g045000.1	.(((((((((((((((...(((((((.(((.&.))).)))))))..))))))))))...))))).	-31.9	15	47	120	150
TCONS_00035434	Cg5g045000.1	.((((((((.((((((((((((((((((((.&.)))))))).))......))))))))))...))).))))).	-31.9	7	47	111	141
TCONS_00037807	Cg5g045000.1	.(((((...(((((.((((((.(((.&.)))..)))))).)))))))))).	-31.5	25	48	111	136
TCONS_00007339	Cg1g000030.1	.((((((((((.((((.....((((((((((((.&.)))))))).)))).....)))).)).)))))))).	-31.7	30	65	194	227
TCONS_00015571	Cg1g000030.1	.((((((..((((.((((.((.....(((((((.&)))))))....)).)))).))))...)))))).	-31.2	1	33	71	104
TCONS_00020992	Cg1g000030.1	(((((((((((..(((...((((..(((.(..((.(((((.&)))))))..).)))..)))).))).)))..))).))))).	-43.9	1	40	333	373
TCONS_00027438	Cg1g000030.1	.((((((((((((.(.(((((..((.((.((..((((.&.))))..)).)).))..))))).).)))))))))))).	-40.5	15	52	197	234
TCONS_00034914	Cg1g000030.1	.((((((((((.((.((((((((((.&.))))))).))).)).)))))))))).	-30.5	44	70	64	89
TCONS_00042747	Cg1g000030.1	.((((((((((((((((..((.((((.((.&.))..)))).))...))))))))))))))))	-33.3	40	70	162	191
TCONS_00047715	Cg1g000030.1	.((((((((...(((.((...(((((((..((((((((.&.))))))))..)))))))..)))))))))))))	-33.1	38	70	139	177
TCONS_00046871	Cg1g000030.1	.((((((.(((((((((((((((((((((((.&.))))))...))))..))))).))....)))))))))))).	-35.2	10	50	89	120
TCONS_00020992	Cg2g034860.1	.(((((((((.(.(((((....((.(((.((((((.&.))))))..))))).....))))).).)))))...)))).	-34.3	12	51	131	166
TCONS_00027438	Cg2g034860.1	.(((((..((.(((((..(((((...(((..((((((((.&.))))))))))))))))))))).))..))))).	-31	20	52	146	185
TCONS_00020992	Cg5g042250.1	.((((((..((....((((.(((((..(((..(((.&.)))...)))..)))))..))))....))..)))))).	-33.2	4	41	112	147
TCONS_00046016	Cg5g042250.1	.(((((..(((((.(((((((((((((....((((.&.))))....))))))))))))))))))..))))).	-31.6	19	53	374	409
TCONS_00046871	Cg5g042250.1	.(((((((((((...(.(((.(((((((.&.)))))))))).)....))))))))))).	-31.1	24	52	35	63
TCONS_00020992	CgUng018160.1	.(((....((((((...(((((.((....((..(((((.&.)))))))..)))))))))))))..))).	-32.2	21	49	1258	1296
TCONS_00042747	CgUng018160.1	.((((((((((((.......(((((..(((((.&.))))).)))))......)))))))))))).	-33.7	1	31	1299	1331
TCONS_00047715	CgUng018160.1	.((((((....((((((((..(.((((((((.&.)))))))))..))))))))..)))))).	-31	37	65	1049	1080
TCONS_00009941	Cg8g008310.2	.(((((((.((((..((((((..(((((((.((.&.)))))))))..))))))..)))).))))))).	-40.9	13	45	601	634
TCONS_00046871	Cg8g008310.2	.(((((((((((((......((((((((.&.)))))))).......))))))))))))).	-36.1	10	39	899	927
TCONS_00012958	Cg1g007030.1	.((((((((...((((((((.(((((((.&.))))))))))))))).......)))...))))).	-31.1	19	53	1550	1578
TCONS_00021721	Cg1g007030.1	.(((((((((((((((((((((.&.)))))))))))))).))))))).	-32.5	4	27	1848	1870
TCONS_00038040	Cg1g007030.1	.(((((((((((....((((...(((((((((.&.)))))))))...))))..))))))))).)).	-33.5	14	45	1990	2022
TCONS_00045964	Cg1g007030.1	.(((((.(((((.((.(((((((...((((((((.&))))))))))))))).)).))))).))))).	-33.8	1	31	2068	2102
TCONS_00051884	Cg2g023810.1	.(((((..(((((((.(((((((((((((..((.((((.&.)))))).)).))))))))))).)))))))..))))).	-32.9	17	54	106	144
TCONS_00020992	Cg1g026020.1	.(((((((((.(((((((.(((.(((.((.....((((.&.)))).....)).)))..))).)).))))))).))))))).	-37.2	2	42	79	117
TCONS_00020090	Cg6g021480.1	.((((..(..(((.((..((((((((.&.))))))))..)).)))..)..).))).	-32.9	9	36	161	187
TCONS_00020992	Cg6g021480.1	.((.((((.....(((.(((..((((.((.(((((.((.&)).)))).).))..))))...))).)))....)))).)).	-39.5	1	40	270	308
TCONS_00012958	Cg6g008600.1	.((((((((..((..((((((((((((((.&.)))))).))))))))..))....)))))))).	-33.4	24	56	477	506
TCONS_00020709	Cg6g008600.1	.(((((((((.(.(.(.(((((((((((((.&.)))))))))).))).).).)))))))))).	-31.3	23	53	509	539
TCONS_00027424	Cg6g008600.1	.(((((((((.(((((..((((........((((((((((.&.))))))))))..))))))))).))))))))).	-30.7	7	39	551	591
TCONS_00042747	Cg6g008600.1	.((((((((((((((((((..((((((.&.))))))))).....))))))))))))))).	-33.6	2	32	519	546
TCONS_00046871	Cg6g008600.1	.(((((.((.(((((...(((((((((.&.)))))))))...))))).)).))))).	-31.8	25	52	23	50
TCONS_00066308	Cg6g008600.1	.((((((((((((....(((((((((((((.&.))))....))))))))).....)))...))))))))).	-30.2	13	51	510	540
TCONS_00012958	Cg9g026270.3	.(((((((((((.((((((.(((((.(((((..(((.&.)))..))))).))))).))))))))))))))))).	-38.2	3	38	526	562
TCONS_00020992	Cg9g026270.3	(((((((((..(((((........(.(((((((.((..((.&.))..)).))))))).)....)))))..))).)))))).	-38.2	2	40	389	429
TCONS_00021721	Cg9g026270.3	.(((((((((((((....((((((((((.&.))))))..))))......)))..)))))))))).	-32.2	3	37	244	272
TCONS_00034914	Cg9g026270.3	.((((.((((..(((((..(((((((((((((((.&.))))))..))))))))).)))))..))))...)))).	-33	31	68	689	723
TCONS_00064237	Cg9g026270.3	.((((((((.(.((((.(((((.(((((((((((.&.))))))..))))).)))))..))))).)))))))).	-31.2	30	66	632	666
TCONS_00007339	Cg4g014240.1	.(((((((((((((((..(((((((((((((.((.&.)).))))))))).)))).)))).))))))))))).	-33.7	29	64	2930	2964
TCONS_00020992	Cg4g014240.1	.((((((...(((((((((((..((((((((.(((((.&.))))))))....))))).)))).))))))))))))).	-38.9	8	45	2785	2822
TCONS_00042747	Cg4g014240.1	.(((((((((.....(((..((((((((((.&.))))))))))..))).......))))))))).	-33.2	37	69	1623	1653
TCONS_00047715	Cg4g014240.1	.(((((((.....((((((((.(((...((((((.&.))))))....)))))))))))))))))).	-30.4	38	67	2540	2574
TCONS_00046016	Cg4g014240.1	.(((((((((((((((((..((((((..((((.(((.(((.&.))))))))))..)))).))..))))))))))..)))))))	-35.3	13	53	2089	2129
TCONS_00046871	Cg4g014240.1	.(((((((.(((......(((((...((((((((.&))))))))..)))))....))).))))))).	-32.9	1	31	667	701
TCONS_00020992	Cg3g005500.1	.(((((...(((((.(((((((((((((((..((.&.))..))))))))))..)))))..)).)))))))).	-37.7	4	39	7	41
TCONS_00026669	Cg3g005500.1	.(((((((..((.((.(((((((((((((((((((.&.)))).)))))))).)).))))).)))).))))))).	-31	22	58	225	260
TCONS_00026670	Cg3g005500.1	.(((((((..((.((.(((((((((((((((((((.&.)))).)))))))).)).))))).)))).))))))).	-31	22	58	225	260
TCONS_00007339	Cg8g016160.1	.((((((((((.((((......((((((((((((.&.)))))))).)))).....)))).)).)))))))).	-31	30	65	107	141
TCONS_00020992	Cg8g016160.1	.(((...((((((.((.((((((...((((.((.&)).))))....)))))).)).))))))...))).	-39.2	1	34	123	156
TCONS_00027438	Cg8g016160.1	.((((((((((.((((((((((.((((.&.))))..)))))).)))).))))).))))).	-33.1	15	45	250	277
TCONS_00046871	Cg8g016160.1	.(.(((((...(((.((((((.(((((((((((.&.))))))))))).)))))).)))...))))).).	-33.8	34	67	100	133
TCONS_00046871	Cg1g008470.1	.(((((..(((((((....(((((((((((((((((.&.)))))).......))))))))))))))))))..))))).	-37.7	9	48	499	535
TCONS_00062345	Cg1g008470.1	.((((((.((((((((((((((((((..((((((((((.&.)))))))))))))))))..)))).))))))))))))).	-35.6	7	45	266	304
TCONS_00027424	Cg3g013780.1	.(((((((((.....((((((((((((.((((.&.))))))))))).)))))...))))))))).	-30.8	8	38	2991	3023
TCONS_00042747	Cg3g013780.1	.(((((((.(((((...((((((((((((((((.&.))))).))))))))))).)))))))))))).	-33.1	29	60	2363	2396
TCONS_00046016	Cg3g013780.1	.(((((((.(((.(((((((.(((((((.&.))))))).))))))).)))..))))))).	-32.6	1	30	757	785
TCONS_00046871	Cg3g013780.1	.(((((.((((((.(((.((((((.((((..(((((.&.))))).)))).))....)).)).)))..)))))).)))))	-33.5	12	52	1783	1819
TCONS_00007294	Cg5g034450.1	.(((.(((((((((((..(((.((((((.(((((((((.&.))))))))))))))).).))....))))))))))).))).	-32	25	65	730	768
TCONS_00020992	Cg5g034450.1	.((((((((((((.((((...((((....(((((((((.&.)))))))))..))))..)))).))..)))).)))))).	-45.4	4	42	601	639
TCONS_00027438	Cg5g034450.1	.((((((((((.((....(((((...((((((.&.))))))....)))))..)))))))))))).	-32	17	47	39	71
TCONS_00062345	Cg5g034450.1	.((((((((...(((..(((((..(((((((((.&.))))))))).))))).))))))))))).	-32.1	12	40	594	627
TCONS_00012958	Cg9g002600.1	.((((.((((.((((((..((((.(((((.(((((((.&.))))))).)))))..)))).)))))))))))))).	-33.3	19	54	2800	2837
TCONS_00026669	Cg9g002600.1	.((((.((.((((..(((((((((((..(((((.&.)))))..)).)))))))))...)))))))))).	-31.3	20	53	2907	2940
TCONS_00026670	Cg9g002600.1	.((((.((.((((..(((((((((((..(((((.&.)))))..)).)))))))))...)))))))))).	-31.3	20	53	2907	2940
TCONS_00019095	Cg4g006950.1	.(((((((((((...((((.((.((((((((((.&.)))))))))).)).))))...))))))))))).	-34.6	18	51	734	767
TCONS_00020090	Cg4g006950.1	.((((((((((((((..((..(((((.&.)))))...))..)))).)))))))))).	-30.3	7	35	1128	1154
TCONS_00020992	Cg4g006950.1	.(((((((((...(((.((.((((.(((.(((.&.))))))))).).)).)))))))))))).	-32.3	24	52	856	888
TCONS_00025982	Cg4g006950.1	.(((((((((.((.((.((((((((((.&.))))))).))).)))).))))))))).	-31.5	9	36	742	769
TCONS_00046016	Cg4g006950.1	.((((((((((((.....((((((((((.&.)))))...))))))))))))))))).	-30.8	2	28	407	435
TCONS_00051500	Cg4g006950.1	.(((((((((((((..(((((.(((((((.&.))))))).)))))..))).)))))))))).	-31.3	16	46	24	53
TCONS_00007294	Cg2g007660.1	.(((((((((...(((.((((((((((((((.&.)))))))))))))).)))...))).)))))).	-33.5	26	58	342	373
TCONS_00020992	Cg2g007660.1	.(((((((.(((((((((..(((((((((.&.)))))))).........)..)))))..)))).))))))).	-37.1	10	50	2320	2349
TCONS_00021721	Cg2g007660.1	.((.(((((...(((.((((..(((.(((..(((((.&.)))))..))).)))..)))).)))))))))).	-30.7	20	52	1071	1107
TCONS_00037807	Cg2g007660.1	.(((((.(((.((((((((((&.)))))))))).))).))))).	-31.1	25	46	2440	2460
TCONS_00046016	Cg2g007660.1	.((((((((..(((((((((((..(((.((((.&.)))).)))..))).))))))))..)))))))).	-34.7	2	35	137	169
TCONS_00009941	Cg5g031210.1	.((((((..(((((...(((..((((((((((((((.&.)))))..)))))))))..)))...)))))....)))))).	-40.1	5	45	45	81
TCONS_00020992	Cg5g031210.1	.((((((((..(.(((((.(..((((((...(((.&.)))....))).)))..).))))).)..))..)))))).	-37.9	3	41	195	229
TCONS_00027438	Cg5g031210.1	.(((((((((((((..(((((((.&.)))))))..)))))..)))))))).	-31.2	12	37	790	813
TCONS_00028364	Cg5g031210.1	((((((((((((((.((..(((((((...(((((((((((.&.))))).))))))))))..)))..)).))))))))))))))	-40	3	43	886	926
TCONS_00048242	Cg5g031210.1	.(((((((((((..(((((((((......((((((((.(.&.).)))))))).....)))))))))..))))))))))).	-32.4	23	61	819	858
TCONS_00020992	Cg9g013190.1	.(((((.((((((..(((.((..((((((((((.&.))))))))))......))..)))...)))))).))))).	-37.7	10	49	471	504
TCONS_00042747	Cg9g013190.1	.((((((((((.((((((.(((((.(((((.&.)))))..))))))))))).)))))))))).	-34.7	16	46	14	44
TCONS_00045964	Cg3g012750.1	.(((((((...(((((((((((((((((.((.&.)).)))))...))))))))))))...))...))))).	-32.1	22	59	800	831
TCONS_00051500	Cg3g012750.1	.(((((((((.((((((((((((((((((.&.))))))))))))))))))))))))))).	-34.2	23	51	1286	1315
TCONS_00020090	Cg8g016650.1	.((((..(..(((.((..((((((((.&.))))))))..)).)))..)..).))).	-32.9	9	36	327	353
TCONS_00020992	Cg8g016650.1	.(((((....(((.((((((((((.((((((.&.))))))..))))))....)))).))))))))	-39.4	22	53	254	285
TCONS_00020992	Cg3g002200.1	.(((((.(((((((.(((((((((.&.))))))))).)))..)))).))))).	-34.7	25	51	77	101
TCONS_00027438	Cg8g015720.1	.((((((((((.((((((((((.((((.&.))))..)))))).)))).))))).))))).	-33.1	15	45	246	273
TCONS_00034914	Cg8g015720.1	.(((((.(..((((((.(((((.(((((..((.((((((.&.)))))).)).)))).).))))).))))))..).))))).	-33.6	27	66	53	92
TCONS_00047715	Cg8g015720.1	.((((((((.((((.((((((((((.((.&.)).)))))))))).))))))))))))	-31.4	44	70	249	277
TCONS_00022660	Cg2g042150.1	.((((((((...(((((((....((...(((((((((.&.)))))))))..)))))))))...))))))))	-31.5	39	70	645	682
TCONS_00020992	Cg2g042150.1	(((((..((((((((...(((.....((....((((((((.&.))))))))..)).))))))))).))..))))).	-40.7	20	53	86	126
TCONS_00051500	Cg2g042150.1	.(((((((((..((((((((.(((((((((.&.))))))))).)))))))).))))))))).	-31.1	11	40	324	354
TCONS_00015571	Cg6g021890.1	.((((((..((((.((((.((.....(((((((.&)))))))....)).)))).))))...)))))).	-30.9	1	33	72	105
TCONS_00020992	Cg6g021890.1	((.((((.(((...((((((.((.((((((...((((.((.&)).))))....)))))).)).))))))...))))))).))	-43.8	1	40	111	151
TCONS_00027438	Cg6g021890.1	.((((((((((((.(.(((((..((.((.((.((((.&.))))..)).)).))..))))).).)))))))))))).	-37.4	15	52	106	142
TCONS_00034914	Cg6g021890.1	.((((((((((.((.((((((((((.&.))))))).))).)).)))))))))).	-30.5	44	70	65	90
TCONS_00042747	Cg6g021890.1	.((((((((((((.((((..((.((((.((.&.))..)))).))))))...))))))))))))	-31.9	40	70	71	101
TCONS_00010988	Cg4g023300.1	.((((((((((((.(((.(((((.&.))))).))))))))))))))).	-30.3	14	36	1090	1113
TCONS_00027424	Cg4g023300.1	.((((((((((...((((((((((((((((.&.)))))).)))))))))))))))))))).	-31.2	10	38	274	304
TCONS_00040243	Cg4g023300.1	.((((((((((.((.....(((((((..(((((((.&.)))))))...)))))))......)).))))))))))	-30.8	34	70	1132	1167
TCONS_00020992	Cg2g001940.1	.(((((..(((((.(((((.((....((((((((.&.))))))))...)).))))).))))).....))))).	-38.4	1	37	525	559
TCONS_00046016	Cg2g001940.1	.(((((((((.(((((((((..(((((((((.&.)))))))))..)))))....))))))))))))).	-32.7	19	53	929	960
TCONS_00051950	Cg2g001940.1	.(((((((((((((...(((((((((((.&.)))))))))))...))))))))))))).	-39.2	2	30	467	495
TCONS_00020090	Cg8g018700.1	.((((((((........(((((((((.......(((((.&.))))))))))))))...)))))))).	-30.8	10	36	1145	1183
TCONS_00021721	Cg8g018700.1	.((((((((....(((((((((((..(((((.&.)))))..)))))..))))))....)))))))).	-34.3	4	37	239	270
TCONS_00046871	Cg8g018700.1	.((((((((((((((...((((.((.((((((.&.)))))))).)))).....))))))))))..)))).	-32.6	8	43	784	816
TCONS_00020992	Cg2g029330.1	.((((((((((..(((.((((..(((.(((.((.(((.&.))).)).))).)))....)))))))..))))..)))))).	-42.4	3	43	300	337
TCONS_00042747	Cg2g029330.1	.(((((..(((((......((((((((.(.((((((((.&.)))))))).)...)))))))))))))..))))).	-35.5	22	56	1267	1305
TCONS_00051884	Cg2g029330.1	.((((((.((((.((((..((..(((.((((..(((((.&.)))))...))))..)))..))..)))).)))).)))))).	-37.4	1	41	319	357
TCONS_00020709	Cg2g005070.8	.((..(((((((((((......((((((.((.(((((((.&.))))))))).))))))...)))))))))))..)).	-34	16	51	492	531
TCONS_00046871	Cg2g005070.8	.((((((((.((((((((((..((((((.&.))))))..)))))......))))))))))))).	-30.3	19	52	755	783
TCONS_00020992	Cg7g011620.1	.(((((((((((((((((.(((((.&.)))))))))....))))))))).)))).	-31.2	10	38	284	308
TCONS_00020992	CgUng007030.15	.(((((((((((((((.((((.((.&)))))).)))))))))....)))))).	-34.8	1	27	850	874
TCONS_00025982	CgUng007030.15	.((((((((.(..((((((...(((((((.&.)))))))))))))..).)))))))).	-30.4	15	41	333	362
TCONS_00028107	CgUng007030.15	.((((((.(..(((((((....((((((((((.&.)))))))))))))))))..).)))))).	-31.4	42	70	2366	2398
TCONS_00028364	CgUng007030.15	.(((((((((((((((.(((((.&.))))).))))))))))))))).	-31.1	19	41	715	737
TCONS_00037807	CgUng007030.15	.(((((((((.....(((((...(((((.&.)))))..)))))....))))))))).	-31.6	25	51	284	312
TCONS_00046871	CgUng007030.15	.((((((((((......((((((((((.&.)))))))))))))))))))).	-30.3	29	50	609	636
TCONS_00066308	CgUng007030.15	.(((.(((((((((((.((((((((((.(((.&.))).))))))))))...))))))))))).).)).	-36.7	6	40	1651	1682
TCONS_00020992	Cg7g001910.3	.((.((((((.((..(((((((((((((((((.((.&)).)))))..)))))))))).)).)).)))))).)).	-39.5	1	37	2029	2064
TCONS_00036459	Cg7g001910.3	.(((((((.(...((((..(((((.(((((((.&.))))))).)))))..))))....).))))))).	-30.7	3	36	403	435
TCONS_00020992	Cg2g009460.1	.(((..((.(((((...(((((.(((.(((((.&.))))).).)))))))...))))).))..))).	-35.9	2	34	188	220
TCONS_00042747	Cg2g009460.1	.(((((....((((.((.((((((((.(((.((.(((((.&.))))).)).))))))))))).)).)))))))))	-35.8	37	70	165	204
TCONS_00037807	Cg2g009460.1	.(((((((.((...((((.(((((.((((((((.&.))))))))..))))))))).))..))))))).	-31.5	17	49	813	846
TCONS_00051884	Cg2g009460.1	.(((((((((..((((.(((.(((((.(((((((.&.))))))).)..).).)).))).))))..))))))))).	-30.2	13	51	82	116
TCONS_00019803	Cg3g004000.1	.(((((((((((((((.(((((((((((((((((.&.))))).))))))..)))))).))))))))))))))).	-33.8	11	48	413	447
TCONS_00007631	CgUng016410.1	.(((.(((.(.(((((((((((((((.&.)))))))))))))))))))))).	-33.1	46	69	1156	1182
TCONS_00020992	CgUng016410.1	.(.((((...(((..((((.((((..(((((..((((((.&.))))))..)).))).)))))))))))..)))).).	-31.4	2	37	1641	1680
TCONS_00046871	CgUng016410.1	.((((((((.(((....(((.(((((((..(((.&.))).))))))).)))....))).)))))))).	-31.1	1	33	1192	1225
TCONS_00066308	CgUng016410.1	.((((((((..(((..((((.((((((((.&.)))))).......))..)))).)))..)))))))).	-30.1	14	50	508	537
TCONS_00064237	CgUng016410.1	.(((((((((((((....(((.((((((.(((((.&.))))).)))))).)))....)))))))..)))))).	-33.2	24	60	581	615
TCONS_00020090	Cg1g000150.1	.(((((..(((.((..((((((((.&.))))))))..)).))).....))))).	-31.2	9	36	163	187
TCONS_00020992	Cg1g000150.1	.(((.(((..((((.((.(((((.((.&)).)))).).))..))))...))).))).	-32.1	1	29	279	305
TCONS_00020992	Cg6g015550.1	.(((((((((((((.((((((((((((.&.)))))))))...)))))))))))..))))).	-38.3	9	40	321	348
TCONS_00007631	CgUng014360.1	.((((.((((.((((.((((((((((.&.))))).))))))))).)))).)))).	-30.4	5	31	423	449
TCONS_00027424	Cg1g013520.1	.(((((((...((((((.(((((((((((.&.)))))))))))))))))......))))))).	-30.6	6	37	292	321
TCONS_00034874	Cg8g024050.1	.((((.((((..(((((...(((((((((((((((.&.))))).))))))))))...)))))..)))).)))).	-35.4	6	42	635	670
TCONS_00047715	Cg8g024050.1	.((((((...((((((((..((((((((((.(((.&.)))))))))))))))))))))...)))))).	-33.9	39	70	950	984
TCONS_00020090	Cg8g002190.1	.((.((((((((((((.(((((...(((((.&.))))).)))))..)))))))))))).)).	-33.1	7	36	616	646
TCONS_00020992	Cg8g002190.1	.((((((((((((....(((((((((((.&.))))))))))))))))))).))))	-31.2	29	53	477	505
TCONS_00027438	Cg8g002190.1	.(((((((((......(((((((.((((.&.)))))))))))........))))))))).	-31.1	13	42	426	454
TCONS_00034296	Cg8g002190.1	.((((((((((((((((...(((((((((((.&.)))))))))))....)))).)))))))))))).	-31.2	7	40	1146	1177
TCONS_00064237	Cg8g002190.1	.(((((((((.(((((.((.(((((((((..(((((.&.))))).)))).))))).)))))))))))))))).	-33.3	34	68	62	98
TCONS_00007631	Cg5g009870.1	.((((((((((..(((((((.&.))))))).....))).)))).))).	-30.6	45	70	337	357
TCONS_00020992	Cg5g009870.1	.(((((((....((((.....((..((((((.&))))))....)))))).....))))))).	-32.2	1	29	339	370
TCONS_00028364	Cg5g009870.1	.((((.((((.(((((((.(((.(((((.((.&.)).)))))))).))))))))))))))).	-30.3	13	41	1558	1589
TCONS_00035507	Cg5g009870.1	.((((((((......(((((.((((((.&.)))))).))))).......)))))))).	-30.6	15	43	1038	1065
TCONS_00046871	Cg5g009870.1	.((((.(((...(((..((((((((((((.&.))))))))))))..))).))).)))).	-33	19	46	145	174
TCONS_00051713	Cg5g009870.1	.((((((....(((((((((((((...((((.&.))))..))))))))))))))))))).	-31.7	3	29	493	524
TCONS_00012958	Cg8g024580.1	.((((..(((((.....(((((((((((.&.))))))))))).)))))...)))).	-31.1	27	52	36	64
TCONS_00020992	Cg8g024580.1	.(((((..(.(((((((.((.(((((((.((.((.&)))).)).))))).))...))))))).)..))))).	-42	1	36	31	65
TCONS_00028364	Cg8g024580.1	.((((((((((((....(((....((((.((.&.)).))))..)))..)))))))))))).	-34	15	42	36	67
TCONS_00028459	Cg8g024580.1	.((((((((..((((.(((((((..((((((((((.&.))))))))))..))).....)).)))))))))))))).	-31.4	31	69	536	571
TCONS_00047715	Cg8g024580.1	.(((((((..(((((((((((.(((((((((.&.))).))))))..)))))))))))..)))))))	-34.9	38	70	505	536
TCONS_00051950	Cg8g024580.1	.(((((((((.(((.(((((...(((((.((((.&.)))))))))...))))).)))))))))))).	-30.7	7	38	1402	1435
TCONS_00064237	Cg8g024580.1	.((((((........((((((...((((((((((((((.&.))))))))).)).)))..)))))))))))).	-34.2	31	62	907	945
TCONS_00020709	Cg2g027990.1	.(((((.(.(((((((...(((.(((..(((((((((.&.)))))))))))).)))...))))))).).))))).	-31.6	13	48	2290	2327
TCONS_00020992	Cg2g027990.1	.(((..((((.((((((((((.((((....((((.&.))))...)))).))))))))))))))..)))	-40.8	22	53	742	776
TCONS_00046871	Cg2g027990.1	.((((((.....((((((((((..(((((.&.)))))))))))))))..)))))).	-31.7	29	53	1624	1653
TCONS_00069799	Cg2g027990.1	.(((((.((..((((((((((..((((((((((((.((.&.)).)))..))).)))))))))))))))).)).))))).	-36.4	5	43	921	959
TCONS_00048242	Cg5g013440.1	.((((.(((((((((((.((((((((.(((((((.&.))))))))))))))))))))))..)))).)))).	-30.5	16	50	561	595
TCONS_00020090	Cg6g022690.1	.((((..(..(((.((..((((((((.&.))))))))..)).)))..)..).))).	-32.9	9	36	330	356
TCONS_00020992	Cg6g022690.1	.(((((....(((.((((((((((.((((((.&.))))))..))))))....)))).))))))))	-39.4	22	53	256	287
TCONS_00027274	Cg3g004420.1	.((((((((.(((((((((..((((....(((((.&.)))))....))))..)))))))))..)))))))).	-30.4	27	62	65	99
TCONS_00028364	Cg3g004420.1	.((((((((((((((...((((.((((((((((...((((.&.))))..))))))).)))))))..)))))..))))))))).	-37.9	3	43	79	119
TCONS_00051713	Cg3g004420.1	.(((((((((.((((...(((.((((((.((.((((.(.&.).)))).))))))))..)))..)))))))).))))).	-30.8	11	48	58	96
TCONS_00012958	Cg1g025710.2	.((((((((((..(((..((((((((.&.))))))))........)))..)))))))))).	-30.8	26	58	1806	1832
TCONS_00020090	Cg1g025710.2	.((.((((((((((((((((((.&.)))))))))))))))))).)).	-30.1	1	23	2094	2116
TCONS_00020992	Cg1g025710.2	.(((((..(((((((..((((...((((((((((.&.)))))))))).....))))..)))))))..))))).	-39.1	9	45	1091	1125
TCONS_00028364	Cg1g025710.2	.(((((((((((((((...(((.(((((.&.))))).)))..))))))))))).)))).	-33.1	13	41	1571	1599
TCONS_00034296	Cg1g025710.2	.(((((((..((.((((((.(((((((.((..((((.&.)))).)).))))))).)))))).))))))))).	-33.2	10	43	938	974
TCONS_00009941	Cg1g000920.1	.((((((((.....(((((..((((((((.((((.&.)))).)))))))))))))...))))))))	-33.9	16	45	30	64
TCONS_00020992	Cg1g000920.1	.((((((.(((((....((((.((((((.&.)))))).)))))))))....))))))	-30.1	27	53	637	665
TCONS_00045114	Cg1g000920.1	.(((((.((((...(((((((..((..(((((((((.&.))))))))))).))))))).))))))))).	-32	17	47	640	676
TCONS_00046871	Cg1g000920.1	.(((((((((..(((((((((((.(..((((((.&.))))))..).))))))))))).)))).)).))).	-32.8	17	51	950	983
TCONS_00051950	Cg1g000920.1	.((((((((..((.((((((((.......(((.(((((((.&.))))))).))).....)))))))).))..)))))))).	-32.5	16	54	799	839
TCONS_00020992	Cg5g008090.1	.(((((((....((((((((((...((.(((((.&.))))).))...)))))))..)))..)))))))	-38.8	21	53	641	674
TCONS_00034914	Cg5g008090.1	.((((((((((((....(((.((.((((((((.&.)))))))).)).))).)))))))))))).	-30.2	26	55	445	477
TCONS_00037807	Cg5g008090.1	.(((((((((((((((.(((((((((.&.))))))))).))))))))...))))))).	-31	13	42	872	898
TCONS_00066308	Cg5g008090.1	.(((((((((...(((.(((((..((((((.&.))))))..)))))))).))))))))).	-31.1	13	40	706	736
TCONS_00046016	Cg1g007520.1	.((((((((.(((((..(((..((.((((((((.&.)))))))).))..))))))))..)))))))).	-31.1	3	35	973	1006
TCONS_00046871	Cg1g007520.1	.(((.(...(((((...((.((((((((((.(((((.&.)))))...))))..)))))).))...)))))...).))).	-37.2	11	51	471	507
TCONS_00027438	Cg3g011670.1	.((((((((((.(..(((((((((((.((((.&.)))))))))))))))..))))).))).))).	-32	1	32	362	393
TCONS_00008269	Cg4g006670.1	.(((((((((((.(((((((.(((((((((.&.))))))))).))))).))..))))))))))).	-30.9	2	34	1441	1471
TCONS_00008270	Cg4g006670.1	.(((((((((((.(((((((.(((((((((.&.))))))))).))))).))..))))))))))).	-30.9	2	34	1441	1471
TCONS_00009941	Cg4g006670.1	.(((((.(((((((..((..((((((.(((((((.&.)))))))..).))))))))).))))).)))))	-31.1	13	45	3432	3466
TCONS_00020992	Cg4g006670.1	.((((.(((((((((((....((.(((((.(((((((((.&.)))))))))))))).))....)).)))))))))..)))).	-49.8	9	49	3385	3424
TCONS_00045114	Cg4g006670.1	.((((((.((((((((((.&.)))))))))).)))))).	-31.5	28	46	275	293
TCONS_00046871	Cg4g006670.1	.((((((((((..((((.(((..(.(((((((.&.))))))))..))).)))))))))))))).	-34.3	24	53	2775	2807
TCONS_00042747	Cg2g010430.1	.(((((((((.(((((...(((((((....((((((.&.))))))..)))))))...)))))))))).)))).	-30.2	36	70	392	428
TCONS_00051704	Cg2g010430.1	.(((((.((((.(((((((((((((((...(((((((.&.)))))))..)))))))).))))))).))))))))).	-31.1	2	38	397	434
TCONS_00020090	Cg1g000230.1	.((((..(..(((.((..((((((((.&.))))))))..)).)))..)..).))).	-32.9	9	36	11	37
TCONS_00020992	Cg1g000230.1	.(((((....(((.((((((((((.((((((.&.))))))..))))))....)))).))))))))	-41	22	53	248	279
TCONS_00034914	Cg2g015100.1	.((((.((((((((..(.(((.(((((.(((((.&.)))))..))))).))).)..)))))))).)))).	-30.2	36	70	99	132
TCONS_00020090	Cg6g022770.1	.(((((....(((.((..((((((((.&.))))))))..)).))).....))))).	-32.1	9	36	320	346
TCONS_00020992	Cg6g022770.1	.(((((...(((.((((((((((.((((((.&.))))))..))))))....)))).))))))))	-39.8	22	53	250	280
TCONS_00020992	Cg3g022290.1	.(((((....((((.(((.(((((((((.&.)))))))))...))).)))).))))).	-35.5	9	36	461	489
TCONS_00028364	Cg3g022290.1	.(((((((((.((.(((..(((((.&.)))))..))).))))))))))).	-30.6	17	40	726	750
TCONS_00051950	Cg3g022290.1	.((((((((((((((....((((.(((((.((((.&.)))))))))..))))....))).))))))))))).	-31.2	1	36	353	387
TCONS_00009941	Cg4g020280.1	.((((((..((...((((((((..(((((....((((((.&.))))))...)))))..)))))))))))))))).	-30.2	10	43	177	216
TCONS_00020992	Cg4g020280.1	.((((...((((((((((.(((((..((...(((((.&.)))))))..)))))))))))))))...)))).	-37.1	21	53	340	376
TCONS_00036459	Cg6g005790.1	.(((((...(((((.((((...((.(..(((((((((.&.)))))))))..)))...)))))))))...))))).	-30.7	7	42	379	416
TCONS_00020992	Cg5g037680.1	.((((.(.((((((((((((...(((((((.&.)))))))...)).))))).......))))).).)))).	-31.7	2	40	93	123
TCONS_00009941	Cg5g027670.4	.((((..(((((((((.((...((((((((((((.&.))))))))...)))))).)))))))))..)))).	-31.1	1	35	887	921
TCONS_00020992	Cg5g027670.4	.(((((((.((((..(((.(((.((((((((((((((.&.))))))))))).))).)))..)))...)))).))))))).	-43.9	2	42	1247	1284
TCONS_00034296	Cg5g027670.4	.(((((((((((((.((((.((..((((.((.(((((((.&)))))))))))))..)).)))).)))))))....))))))	-33.6	1	40	1631	1670
TCONS_00020992	Cg9g007470.1	.((((.((((((((((((((....((((((((((.&.)))))...)).))).....))))))))))).))).)))).	-40	2	42	2562	2596
TCONS_00034802	Cg9g007470.1	.((((((((((..(((((((((.(((((.((((((.&.))))))..))))).))).))))))..)).))..)))))).	-30.7	8	48	1150	1185
TCONS_00047715	Cg9g007470.1	.((((((.((.((..(((((((((.((((((((.&.))))).))))))))))))..)))).)))))).	-32.4	38	70	175	208
TCONS_00048242	Cg9g007470.1	.(((((((((((((.(((((...(((((.&.)))))))))).))))))))))))).	-32	43	68	3400	3428
TCONS_00046871	Cg9g007470.1	.((((((((((((((...((((((..((((.&.))))..))))))......))))))..)))))))).	-30.1	19	54	263	293
TCONS_00064237	Cg9g007470.1	(((((..((((((.((((....((((((((((((((.(((.&.))).)))))))))).)))).)))))))))).))))).	-33.2	18	55	3100	3140
TCONS_00007339	Cg7g001010.1	.((((((((.(.((((..((((.(((((((.&.))))))).))))........)))).).)))))))).	-31.8	28	64	433	463
TCONS_00007631	Cg7g001010.1	.(.((((((.(((..........((((.((((((.&.)))))).))))......))))))))).).	-30.9	40	69	251	285
TCONS_00020992	Cg7g001010.1	.((.((((((...(((((((((((((.&.)))))))))....)))))))))).)).	-34.1	7	34	400	426
TCONS_00027438	Cg7g001010.1	.(((((((((......((.(((((...((((..(.(((((.&.)))))).))))))))).))))))))))).	-32.3	13	42	1893	1933
TCONS_00051884	Cg7g001010.1	.(((((((((((((.(((((.((((((((((((.&.)))))..)).).))))..))))).))..)))))))))))	-32.1	16	55	396	429
TCONS_00027716	Cg2g023280.1	.(((((((((((((((((..(((((((((.&.)))))))))...))))))))).)))))))).	-34.9	4	35	139	168
TCONS_00051950	Cg6g025050.2.5	.(((.((((....(((((((((..(((((((((.&.))))))))))))))))))))))..))).	-31.9	1	29	1536	1569
TCONS_00046871	Cg5g006600.1	.((((((((((((((((((.(((...(((((((((.&.)))))))))..)))...))))))))).....)))))))))	-38.4	8	48	222	257
TCONS_00020992	Cg5g007710.1	.(((((.((.((..((((.(((((((((.&.))))))))).)))).)).)).))))).	-34	20	47	892	920
TCONS_00027987	Cg5g007710.1	.((((((..((((.(((((((((((((((((.&.))))))))))....))))))).))))...)))))).	-31.4	3	39	18	49
TCONS_00045113	Cg5g007710.1	.(((((((((....((((((((((((...(((((((((.&.)))))))))....)))))))))))).))))))))).	-30.5	27	63	1139	1177
TCONS_00046871	Cg5g007710.1	.((.((((((.((((((((((...((((((((((((.&.))))))).......))))))))))))).)).)))))))).	-33.7	9	49	1009	1045
TCONS_00027438	Cg5g001800.1	.(((((.((((((.....(((((((((((((((.&.))).))))))))))))))))))..))))).	-35	21	51	332	365
TCONS_00042747	Cg5g001800.1	.(((((((((...(((...((((.(((...((((((((((.&.)))))))))))))..)))))))))))))))).	-34.5	1	33	437	477
TCONS_00046016	Cg5g001800.1	((((..(((.((((.(((((((((((.((((.((((((((.&.))))))))))))))))))))))).))))))).)))).	-34.1	24	61	257	297
TCONS_00020992	Cg9g003100.1	.(((((((.(...(((.((((..(((((..((.(((.&.))).))..)))))....)))).))).....).))))))).	-30.4	4	44	339	375
TCONS_00046871	CgUng006510.1	((((((((((.((.(((...(((.((((((((..((((((.&.))))))...)))))).)).)))))).)))))))))))).	-34.1	6	45	1071	1111
TCONS_00009941	Cg3g001420.1	.((((....((.(.(((((((....((((.(((((.&.))))).))))))))))).).)).....)))).	-30.9	13	45	971	1006
TCONS_00027442	Cg3g001420.1	.((.((((((((((.(((((((((.&))))))))))))).....)))))).)).	-30.7	1	28	31	55
TCONS_00046871	Cg3g001420.1	.(((((......((((((((((((((((((.&.)))))))))))))...)))))...))))).	-33.6	21	51	730	760
TCONS_00019095	Cg2g019020.1	.(((((((((((((.....((((((..(((((((((((.&.))))))))))))))))).)))))).))))))).	-33.3	7	40	466	504
TCONS_00028364	Cg9g021780.1	((((((((..((((...((((((.(((.....((((((((.&.))))))))..))).))))))..))))..)))))))).	-36.8	3	40	7	47
TCONS_00042747	Cg9g021780.1	.(((((((((.(((((...((.((.((((((.((((((.&.))))))...)))))))).))....)))))))).)))))).	-33	14	54	182	220
TCONS_00020992	Cg5g008580.2	.(((.(((((..((((..((((((((..((((.&.)))).))))))..)).))))..)))))..))).	-32.4	8	41	2327	2359
TCONS_00027424	Cg5g008580.2	.((((((......(((((((.(((((.((((((((((((.&.)))))))))).)).)).))))))))))......)))))).	-33.6	7	47	2957	2996
TCONS_00028364	Cg5g008580.2	.(((((((((.......(((((...(((((((((.&.)))))))))..)))))...))))))))).	-33.9	13	42	2458	2492
TCONS_00034914	Cg5g008580.2	.((((((.........((((((((((((((.((((((.&.)))))).)))....))))))))))).....)))))).	-33.7	33	70	322	359
TCONS_00064237	Cg5g008580.2	.(((((((((((((((.((((((.((((.&.))))))))))))))))))))))))).	-31.8	41	67	1571	1599
TCONS_00020992	Cg2g007190.2	.((((((((....(((.((((((...(((..((((.((.&.)).))))..)))..)))))).))).....)))))))).	-38.8	6	44	647	685
TCONS_00007294	Cg3g021330.2	.(((((((..((((((((((((..(((((((((.&.))))))))))))))))))).))...))))))).	-31.2	23	56	1667	1700
TCONS_00020992	Cg3g021330.2	((((((((.(((((.((((((((..(((((((..((((((.&.))))))..))))))))))))).)).)).))))))))))).	-37	8	48	1485	1525
TCONS_00051500	Cg3g021330.2	.(((((((((((((((..(((((((((((.&.)))))))))))....))))))))))))))).	-33	21	52	2040	2069
TCONS_00015571	Cg5g000120.1	.((((((((((((((......((((((((((.&.))))).)))))....)))))...))))))))).	-33.4	2	35	76	107
TCONS_00020992	Cg5g000120.1	.((.((((((((((((((..(((((.&.)))))....))..)))))))))))).)).	-33.8	21	50	718	743
TCONS_00035434	Cg5g000120.1	.(((((((((((......((.(((((((((((((.&.)))))))))))))))..)))))).))))).	-33.5	40	70	71	105
TCONS_00051713	Cg5g000120.1	.((((((.(((...(.(((((((((((.&.))))))))))).)..))))))))).	-31.6	1	26	79	106
TCONS_00007631	Cg5g023030.1	.((((..(((.(((((..(((((......((((((((.&))))))))..))))).))))))))..)))).	-30.1	1	31	1563	1600
TCONS_00020090	Cg5g023030.1	.((((.(((.(((((....(((((((.&.)))))))...))))).))).)))).	-30.6	10	35	1538	1564
TCONS_00027424	Cg5g023030.1	.(((((((...(((((.(((..(((((((((((((.&.))))..))))))))).))).)))))))))))).	-30.1	2	35	326	361
TCONS_00034874	Cg5g023030.1	.(((((((((((((((..(((((.&.)))))..))))))))))))))).	-32.6	26	49	1053	1076
TCONS_00010988	Cg4g009750.1	.((((((..((..((((...((((((.((.((((((.&.)))))))))))))))))).))..)))))).	-32.7	8	38	540	576
TCONS_00020992	Cg4g009750.1	.((((...((((((......((((..((((..(((.((((.&)))).))))))).)))).....))))))..)))).	-33.8	1	35	654	694
TCONS_00035434	Cg4g009750.1	.((((((((...((...(((((((((((((((.&.))))))))))))))))))))))))).	-31.2	44	70	1404	1436
TCONS_00051500	Cg4g009750.1	.(((((((((((.((((...(((((..(((((((.&.)))))))..))))).......)))).))))))))))).	-33.2	23	61	1753	1787
TCONS_00007631	Cg3g016310.3	.((((.(((((.(((((.(((.(((.(((((((((((.&))))))))))).))).))).)))))..))))).)))).	-33.3	1	38	338	375
TCONS_00020992	Cg3g016310.3	.(((((((((((.((((.((.((.(((.((.(((.&.))).)).))).)))))))).....)))))..)))))).	-35.5	10	48	690	724
TCONS_00007631	Cg9g029230.1	.(((((((((((((.(((.((((((.&.)))))).))).))))))).)))))).	-32	26	52	750	775
TCONS_00009941	Cg9g029230.1	.(((((((..(((((.((((((..((((((.&.)))))).)))))).)...))))....)))))))	-36.3	12	45	268	298
TCONS_00020992	Cg9g029230.1	.((((((.((((((..(.(((.((((((((.&.))))))))))).)......))))))))).))).	-30.7	16	49	278	308
TCONS_00020992	Cg9g009510.1	.((((((...((((((((((((..(((.....(((.(((.&.))).)))..))).))))...)))..)))))...)))))).	-40	1	41	111	150
TCONS_00020992	Cg4g024630.1	.((((...((((((...((((((..((((((((.(((.&.))))))))))).))))))))))))...)))).	-34	21	53	75	112
TCONS_00021721	Cg5g033780.3.1	.((((((((.......(((((((((.(((((.((.&.)).))))))))))))))...)))))))).	-35.6	21	50	1325	1359
TCONS_00027438	Cg5g033780.3.1	.(((((((......((((((.(((((((((((.&.)))))))))))..))).)))))))))).	-32.3	34	62	305	337
TCONS_00007631	Cg8g007000.1	.(((((((.((((..(((((((((((((((.&))).)))))..))))))).)))).))))))).	-31.3	1	32	391	421
TCONS_00020090	Cg8g007000.1	.((((((((.(((((((((......(((((.&.))))))))))))))...)))))))).	-32.9	10	36	863	893
TCONS_00020992	Cg8g007000.1	.(((.((((((((.(((((((.(((.(((((.((((.&.)))).)))))))).)))...))))..))))))))))).	-44.5	10	48	857	893
TCONS_00025982	Cg8g007000.1	.(((((((((((......((((((((((.&.))).)))))))))))))))))).	-30.8	10	33	1362	1390
TCONS_00027274	Cg8g007000.1	.((((((((...((((..((((.(((((.(((((.((((.&.)))).)))))))))).))))..))))....)))))))).	-33	7	46	1052	1091
TCONS_00046871	Cg8g007000.1	.((((((..((((((.(((((((((((.&.)))))))))))))))))...)))))).	-36.1	26	53	1747	1774
TCONS_00020992	Cg2g012050.2	.(((((...((.((((((.(.((((((.&.)))))).)...)))))).))...)).))).	-31.7	23	53	1599	1626
TCONS_00046871	Cg2g012050.2	.(((((((((..(((((((.(((....((((((((.&.)))))))).......))))))))))...))))))))).	-35.6	10	48	602	637
TCONS_00020090	Cg5g044030.1	.(((((((((((((((((((.&.))))))))))))))))))).	-30.6	15	35	1180	1200
TCONS_00020992	Cg5g044030.1	.(((((.((((..(((..((((((((..((((..(((((.&.))))).))))..))))).)))))))))).)).))).	-40	8	44	446	485
TCONS_00028364	Cg5g044030.1	.((((((((((((.((((((.(((...(((((.(((((.&.))))).))))).))).))))))))))))).))))).	-38.6	5	41	1325	1363
TCONS_00035507	Cg5g044030.1	.((((.((((.(((((.((((((((((.&.))))))))))))))).)))).)))).	-30.7	9	35	1231	1258
TCONS_00047715	Cg5g044030.1	.(((((((((..(((((...........((((((((((.&.))))))))))))))).))))).)))).	-32.1	35	62	1907	1945
TCONS_00046871	Cg5g044030.1	.((((((((((.....(((((((((((.&.))))))))))).....))).))))).)).	-32.4	24	53	1443	1470
TCONS_00003161	Cg2g016930.1	.(((((((((((.......((((((((...(((((((.&.)))))))..))))))))....))))))))))).	-32.6	8	41	846	883
TCONS_00020992	Cg4g021120.1	.((((((.((((((((((..(.((((.(((((.((.((.&)).)).))).)).))))))))))).))))...))).))).	-35.6	1	40	383	421
TCONS_00028364	Cg4g021120.1	.(((..(((((((.(((.(.((((((((((.&.)))))).)))).).))).)))))))..))).	-30.6	9	40	456	486
TCONS_00046871	Cg4g021120.1	.((((.....(((..(((((((.(((((.((.((((((((.&.)))))...))).)).)))))))))))).)))....)))).	-34.8	11	51	393	433
TCONS_00045114	Cg6g011260.1	.(((((..((.((((((((((((.((((((((.&.))))).))).))))))...)))))).)).))))).	-32.2	11	46	168	200
TCONS_00020992	Cg2g035210.1	.(((..((((....((((((((((((.&.)))))))))))).))))..))).	-31	17	40	417	443
TCONS_00047715	Cg2g035210.1	.((((((((((((((((((((.&.)))))))))..))))))))))).	-33.4	37	60	706	727
TCONS_00046871	Cg2g035210.1	.((((..(((.((.((((((....(((((((((.&.))))))))))))))).)).)))..)))).	-31.4	31	60	1405	1438
TCONS_00051713	Cg2g035210.1	.(((.((.(((((.((((((..((.(((((((.(((((.&.)))))..)))))))))..))).))).))))).)).))).	-35	13	52	255	293
TCONS_00062345	Cg2g035210.1	.((((((((.((.....((((((((.((((((((((.&.))))))).)))))))))))..)))))))))).	-31.9	15	47	251	287
TCONS_00015571	Cg1g023590.1	.((((.(((((((((((((((...(((((.((((.&.))))..))))).......))))))))))))))))))).	-35.4	19	57	327	361
TCONS_00042747	Cg1g023590.1	.((((((((((((...(((.((((((((((.&)))))))))).)))..)))))))))))).	-38	1	29	955	985
TCONS_00020992	Cg3g002440.1	.(((.(((((....((.(((.((((...(((((.((((.&.)))))))))..))))....))).))...))))).))).	-37.2	2	40	224	262
TCONS_00034914	Cg3g002440.1	.(((((((((((((((.((.((((..(((((((((.&.))))..))))))))).)).))))))..))))))))).	-31.3	26	63	130	165
TCONS_00020992	Cg2g013270.1	.(((..((((((((.(((((((((((((((.&.)))))))))).........))))).))))).)))..))).	-42.6	2	42	207	237
TCONS_00027424	Cg2g013270.1	.(((((((((((((.((..(((((((((.&.)))))))))..)).)))))))....)))))).	-31.6	4	36	269	297
TCONS_00027438	CgUng006860.1	(((((((..(((((.((((..((((.....((..((((((.&.))))))..)).))).)..)))).)))))..))))))).	-32.8	13	51	267	307
TCONS_00020992	Cg7g011340.1	.((((..(((((((((.(((..((((.(.&.).)))).))).)).))))))).)))).	-30.1	26	53	303	331
TCONS_00009941	Cg9g000600.1	.(((((((((((((((((((.&.))))))..))))))))))))).	-30.5	14	36	583	603
TCONS_00020992	Cg9g000600.1	(((((((((((..(((((...(((..((((.((.(.((((.&.)))).).)).))))))))))))..)))))).))).)).	-36.1	2	40	441	481
TCONS_00020992	Cg9g022200.1	.((.((((.((((.((.(((.(.((((((((.(((.(((.&))))))))))))))).)))..)).)))).)))).)).	-40.4	1	37	89	128
TCONS_00012958	Cg2g013480.1	.(((((((((..(((((.((.&.)).)))))..))))))))).	-31.6	31	51	591	611
TCONS_00019095	Cg2g013480.1	.(((((((((((((((((......((((((((.&.))))))))...))))))))...))))))))).	-32.2	7	39	605	637
TCONS_00020709	Cg2g013480.1	(((((((..((.((((((..(((((.(.((((((((.(((.&.)))..)))))))).).)))))..)))))).)))))))))	-33.9	14	53	588	628
TCONS_00020992	Cg2g013480.1	.(((((.(((((........(((.((.(((((((.&))))))))).))))))))))))).	-30.8	1	24	578	612
TCONS_00027424	Cg2g013480.1	.((((((.((((....(((.((..(((((((((((.&.)))))))))))..)).)))))))..)))))).	-31.8	4	36	375	410
TCONS_00046871	Cg2g013480.1	.(((((((.((((..(((((.(.((((..((((((((.&.))))))))..)))).).)))))))))))))))).	-35	18	52	138	175
TCONS_00064237	Cg2g013480.1	.(((.(((((.(.(((..((((((((((...(((.&.)))..))))))))))...))).).)))))..))).	-32.1	25	60	1134	1168
TCONS_00064237	Cg3g017210.1	.((((((...(((..(((((((.((.((((((((((((((.&.)))))))))).)))).)))))))))...)))..)))))).	-34.8	11	51	575	615
TCONS_00007339	Cg8g014640.1	.((((((((((.((((......((((((((((((.&.)))))))).)))).....)))).)).)))))))).	-31	30	65	200	234
TCONS_00020992	Cg8g014640.1	.(((((((((((.(((...((((((((......(((((.&.))))).....))))))))..))).)))..))).))))).	-42.8	1	40	42	80
TCONS_00027438	Cg8g014640.1	.((((((((((((.((.(((((..((.((.((..((((.&.))))..)).)).))..))))))).)))))))))))).	-39.9	15	52	203	241
TCONS_00046871	Cg8g014640.1	.(.(((((...(((.((((((.(((((((((((.&.))))))))))).)))))).)))...))))).).	-33.8	34	67	193	226
TCONS_00064237	CgUng016970.1	.((((((..(.(((((((((((...((((((((.&.)))))))).......))))).)))))).)..)))))).	-30.8	30	68	291	324
TCONS_00020992	Cg8g013450.1	.((.(((.(((.(((((((((..(((((((.&.)))))))..)))..)))))))))))).)).	-37	21	51	303	333
TCONS_00034914	Cg7g009380.1	.((.((((((((.((.(((((((((((.&.))))))...))))).))...)))))))).)).	-30.5	38	70	940	967
TCONS_00042747	Cg7g009380.1	.(((((((......(((((((((((.((((.&.)))).))))))))))).....))))))).	-36.3	40	69	929	959
TCONS_00046016	Cg6g002350.1	.(((((.(((((.(...((((((((..(((((.((((.&.))))..)))))..))))))))...).))))).))))).	-32.7	12	50	364	401
TCONS_00020992	Cg1g010980.1	.((((.(((((((..((((((.(((.&.)))))))))..)).))))).)))).	-30.3	26	51	1004	1029
TCONS_00045114	Cg1g010980.1	.((((((((...((..((((((.(((((.(((.((((((.&.))))).).))).)))))..))))))..)))))))))).	-33.7	2	40	886	925
TCONS_00046871	Cg1g010980.1	(((((((.((((((.((((((...((...((((.((((((.&.))))).).))))..))))))))))))))..))))))).	-34.7	10	48	902	942
TCONS_00027438	Cg5g031630.1	.((((((((((.(((..(((((((((.&.)))))))))....)))...)).)))))))).	-31.3	20	51	449	475
TCONS_00009941	Cg1g023880.1	.((((((......((((.(((((((((.&.))))))))).))))......)))))).	-30.7	18	45	80	107
TCONS_00021721	Cg1g023880.1	.(((((((.(.((((...(((((.((.((((((.&.)))))))).)))))))))).))))))).	-31.5	11	39	737	770
TCONS_00051950	Cg1g023880.1	.(((((((((((((((..((((...(((((((.&.)))))))...))))....))))))).)))))..))).	-30.1	15	52	761	793
TCONS_00062345	Cg1g023880.1	.((((.(((((.....(((.(((.((((((((.(((.&.))).))))))))..)))))).....))))))))).	-31.5	15	50	545	581
TCONS_00019095	Cg2g018260.1	.((((.(((...(((((((((((((((((.&.)))))))))))))))))...))).)))).	-32.7	10	39	1913	1942
TCONS_00020992	Cg2g018260.1	.((((.(((((((..(((((((..(((.&)))..)))))))..))))))).)))).	-31	1	27	2826	2853
TCONS_00046871	Cg2g018260.1	.((((((((((((((((.((((......(((((((((.&.)))))))))))))..))))))))....)))))))).	-35.3	34	70	3075	3112
TCONS_00069799	Cg2g018260.1	.(((((((((((((((..((((((((.&.))))))))..)))).))))))))))).	-31.9	5	32	1338	1364
TCONS_00046871	Cg4g022300.1	.(((((((.....(((((((.(((((((.&.))))))).).))))))..))))))).	-30.8	26	52	524	552
TCONS_00020992	Cg2g014780.1	.(((((..(((((.(((((.((((.((.(((((((.&.))))))).))..))))))))).)))))..))).)).	-35	12	48	161	196
TCONS_00042747	Cg2g014780.1	.(((((..((((((((((((((((.&.))))))..))))))))))))))).	-30.1	8	32	264	288
TCONS_00051884	Cg2g014780.1	.((((((((((.((((((((((.((((((.&.))))))..))).))))))).)))...))))))).	-32.1	1	35	1440	1469
TCONS_00015571	Cg8g005310.1	.((((((((((((((((((((.&))))))))))))))))..)))).	-33.5	1	23	1006	1027
TCONS_00046016	Cg8g005310.1	.(((((((.(((((.((.(((.(((((((((((((((((.&.))))))))))))))))).))).)))))))..))))))).	-40.7	15	54	988	1027
TCONS_00069799	Cg8g005310.1	.((((((((..((((((((((((.(((((.&.)))))...))))))...)))))))))))))).	-34.8	5	37	30	59
TCONS_00035507	Cg5g038180.1	.(((((((((((.((((((((((.&.))))))))))....))).)))))))).	-30.2	17	44	142	165
TCONS_00036810	Cg5g038180.1	.(((((((..(((...(.((((((((((.&.)))))))))))...)))..))))))).	-30.7	3	30	815	843
TCONS_00045114	Cg5g038180.1	.((((((((((((((..(((((((((((((((.&.)))))))))))))))..)))))))))))))).	-37.4	15	47	1440	1472
TCONS_00048242	Cg5g038180.1	.((((((((((((..((((((.&.)))))).)))))))))))).	-30.1	40	60	464	485
TCONS_00046871	Cg5g038180.1	.(((((.((..(((((.((((((((((((((((((.&.)))..))))))))))))))).))))))).))))).	-43.2	1	36	129	164
TCONS_00046016	Cg8g002980.1	.(((((((.....(((((((.(((((...(((((.((.&.)).)))))...)).))).))))))).....))))))).	-31.7	17	55	365	402
TCONS_00020992	Cg5g024400.1	.((((((((.((..((.(..((((.(((.(((((((((((.&.)))))))))).).))).))))..).)).))..))))))))	-38.9	2	42	64	104
TCONS_00028364	Cg5g024400.1	.((((.(((((((.(((((((((((..((((((.&.))))))...))))).))))))..))))))).)))).	-31.6	4	40	14	47
TCONS_00046871	Cg5g024400.1	.(((((((..((.....((.(((.((((((((.(((((((.&.))))))).)))))))))))))....))..))))))).	-31.9	31	68	328	368
TCONS_00009941	Cg5g038130.3	.((((.(((((((((.....((((((((((.&.))))))))))...)))))).))))))).	-32	17	45	63	93
TCONS_00020992	Cg5g038130.3	.(((.((((((((((((...(((((((.&.))))))).......))))))))..)))).)))	-31.7	21	53	543	570
TCONS_00046871	Cg5g038130.3	.(((.(((((.(((..(((((....((((((((((&.))))))))))...)))))..))).))))).))).	-33.2	13	47	1156	1190
TCONS_00051500	Cg5g038130.3	((((.(((((((..((((((((.(((((.....(((((((.&.)))))))))))))))))).)).))))))).)))).	-31	21	56	605	645
TCONS_00042747	Cg8g011600.1	.(((.(((((.((((((...((((((((((.&.))))))))))...)))))).))))).))).	-31.3	40	70	1601	1631
TCONS_00046871	Cg8g011600.1	.((((((((.((((...(((.((....(((((((((((.&.))))))))))))).))).)))))))))))).	-32.2	21	52	1151	1189
TCONS_00009941	Cg6g013320.1	.(((((((((((((((((((((((.&.)))))))))))))))))).))))).	-31	20	45	389	413
TCONS_00020992	Cg6g013320.1	.(.(((((((((((((((.(((..(((.(((.&.))))))..))).)))))........)))))))))).).	-35.7	2	40	795	826
TCONS_00027438	Cg6g013320.1	.((((((..(((((((((((((((((((.&.)))))))))))......))))...))))..)))))).	-30.4	23	60	213	241
TCONS_00033561	Cg6g013320.1	.((((((((((((((((((.......(((((.&.))))).......))))))))))).))))))).	-34	22	54	475	506
TCONS_00046871	Cg6g013320.1	.((((((((((((((((..((.((((((((((((.&.)))))))))))).)).)))))))......))))))))).	-35.5	11	50	353	387
TCONS_00009941	Cg6g011400.2	.(((((.(((((((.....(((((((((((.&.)))).))))))))))))))...))))).	-32.1	17	45	1817	1847
TCONS_00020090	Cg6g011400.2	.(((((((...(((((....((((((((((((.&.)))))))))).))..)).)))))))))).	-31.7	7	36	402	434
TCONS_00020992	Cg6g011400.2	.((((((((((((.((..(((((...(((.((.(((.&.))))).))).))))).)).))).))))))))).	-38.4	20	53	1551	1587
TCONS_00027716	Cg6g011400.2	.((((((..(.((((((((((((((((.&.))))).))))))))))).)...)))))).	-30.4	1	30	139	166
TCONS_00046871	Cg6g011400.2	.(((((((((((((((((((...(((((((((.&.)))))))))...))).).)))...)))))))))))).	-36.5	15	52	580	612
TCONS_00035507	Cg9g028850.1	.(((((((((...((.....((((.(((.((((((.&.))))))..))).))))....))..))))))))).	-33.3	5	39	1245	1280
TCONS_00042747	Cg9g028850.1	.((((((((......(((((((.((((((((((((.&.))))..))).))))).)))))))....)))))))).	-35.2	8	44	1026	1061
TCONS_00046016	Cg9g028850.1	.(((((((((((((((((((((((((((.&.))))))))))))....))))...))))))))))).	-32.2	15	50	270	298
TCONS_00020090	Cg5g003640.2	.(((((.(((((((..((((((((((((.&.))))))))))))..)))))))....))))).	-38.3	5	36	2235	2263
TCONS_00020992	Cg5g003640.2	.(((((((..(((((.(((.....((...((((((((((.&.))))))))))...)).....)))))))).))))))).	-39.4	1	38	1634	1673
TCONS_00027438	Cg5g003640.2	(((((...(((.(..((((((.(((..(((((.(((((((.&.))))))))))))..))).))))))..).)))..))))).	-40.2	12	51	2562	2602
TCONS_00028454	Cg5g003640.2	.(((((((((((((((((((((.&.))))))))))))))))))))).	-30.1	22	44	3294	3316
TCONS_00040243	Cg5g003640.2	.(((((((.((((((.(((((.(((((.&.))))).)...)))).))))))..))))))).	-31.5	6	37	1304	1331
TCONS_00034914	Cg5g003640.2	.((((((..(((((((((.((......((((((((((((.&.))))))..)))))).....)).))))))))).)))))).	-36.4	30	69	2370	2409
TCONS_00035434	Cg5g003640.2	.(((((((((((.((((((((((((.&.)))))))))))).))))..))))))).	-32.7	43	70	2401	2426
TCONS_00042747	Cg5g003640.2	.(((((((((((((.(((((((((..((((((.&.)))))).)))))....)))).))....))))))))))).	-36.3	22	61	2378	2410
TCONS_00047715	Cg5g003640.2	.(((((((..((((..((((((((((((.&.))))))))).)))..)))).)))))))	-32	43	70	3261	3289
TCONS_00046016	Cg5g003640.2	.(.((((((((((((..((((.((....(((((((((((.&.)))))))))))..)).))))..)))).)))))))).).	-37.9	15	53	2601	2640
TCONS_00046871	Cg5g003640.2	.(((((((((((......((((((((((((.((.(.(.&.).))).)))).)))))))).......)))))).))))).	-37.5	11	50	2599	2636
TCONS_00064237	Cg5g003640.2	.((((.((((.(((((...((((..(((.((((.((((((.&))))))..)))).)))...))))...))))).))))))))	-35	1	40	2396	2436
TCONS_00007294	Cg1g022490.1	.((((.((((((((((((..(((((((((((.(((((((.&.)))).))).))))))..))))))))))))))))).)))).	-35.4	23	63	729	768
TCONS_00020992	Cg1g022490.1	.(((((....((((((((.........(((((.((.((((.&.)))).)).))))))))))))).))))).	-30.4	2	30	401	441
TCONS_00027274	Cg1g022490.1	.(((((((...((((((((((((((.&.))))))))))))))....))))))).	-30.7	30	56	770	795
TCONS_00009941	Cg9g013320.1	.(((((((.(.((..((((.....((((((((.&.)))))))).....))))...)).)))))))).	-31.9	10	42	1667	1699
TCONS_00034914	Cg9g013320.1	.((((((.(((((((((((((((..((.((((((.&.)))))).))..))))....)))))....))))))))))))	-32.1	27	67	855	889
TCONS_00062345	Cg9g013320.1	.(((((((.((.(((((.((((((((.&.))))))))))))).)).))))))).	-31	10	35	1666	1692
TCONS_00062345	Cg8g018970.1	.((((((((.((((..(((((.(((((((.&.)))))))..)))))....)))).)))))))).	-33.6	13	45	5	34
TCONS_00009941	Cg6g009440.1	.((((((((..(((((.(((.((.((((((((((.&.))))).))))).)).)))))))).)))))))).	-31.6	1	34	402	436
TCONS_00020992	Cg6g009440.1	.(((((..(((((((((.((.(((.&.))).)))))))))))))))).	-34.1	21	42	401	425
TCONS_00015571	Cg7g003470.1	((((((((((((.....(((....(((.(((....(((((.&.)))))...))))))...)))......)))))))))))).	-33	18	57	529	569
TCONS_00020992	Cg6g003920.1	.((((((.(((........((((..(((.(((((.(((((.&.)))))..)))))..)))..)))).....))).)))).)).	-39.1	3	43	855	895
TCONS_00035434	Cg6g003920.1	.((((((((..((((((((((((.&.)))))))))))).))))))))	-30.9	49	70	669	692
TCONS_00051884	Cg6g003920.1	.((((.(((((((.((((.((((((..((..((.&.))..))..)))))).))........)).))))))))))).	-32	10	50	964	997
TCONS_00021721	Cg2g005490.1	((((((.(((((.(((...((((((.....((((((((((.&.))))))))))....))))))))).)))))..)))))).	-36.4	7	45	795	835
TCONS_00027438	Cg2g005490.1	.(((((((((.((((((((((((.&.))))))).))))).))))))))).	-30.7	17	41	5	28
TCONS_00007631	Cg6g019400.1	.(((((.(((((.....(((.(((((.(((((.&.))))).))))).))).....))))).))))).	-33.9	37	69	206	238
TCONS_00020992	Cg6g019400.1	.(((((((((.((.(((((.((((((.&.))))))..))))).)).).)))))))).	-33.5	25	53	405	431
TCONS_00011466	CgUng003360.1	.((((((((..((((((((.(((((((.&.)))))))..)))))))).)))))))).	-35.2	24	51	223	250
TCONS_00020992	CgUng003360.1	.(((.((.((((((..((((.((((.(((((((((.&.)))))).))))))).)))).)))))).))))).	-39.3	6	39	264	299
TCONS_00046016	CgUng003360.1	.((((((((((((((((..((((((...((((((.&.))))))..)))))))))))))))))))).)).	-35.7	28	60	271	305
TCONS_00020992	Cg3g004330.1	.((((((((..((((((...(((((.&.))))))))))).)))))))).	-33.1	29	50	183	208
TCONS_00026669	Cg3g004330.1	.((((((..((..(((((((((((...((((.(((((.&.))))).))))..)))))))))))..))......)))))).	-33.5	18	58	343	380
TCONS_00026670	Cg3g004330.1	.((((((..((..(((((((((((...((((.(((((.&.))))).))))..)))))))))))..))......)))))).	-33.5	18	58	343	380
TCONS_00019095	Cg3g001060.1	((((((((((.((((((((((....((.(((((((.(.&.).))))))).))......)))))))))).)))))))))).	-30.4	18	58	1	38
TCONS_00020992	Cg3g001060.1	.((((((((((.(((((.((((((((((((((.((.&.)).))))))...))))))).)..)))))..))))))))))	-36.4	1	41	189	224
TCONS_00007631	CgUng009820.1	.(((.(((.(.(((((((((((((((.&.)))))))))))))))))))))).	-33.1	46	69	581	607
TCONS_00020992	CgUng009820.1	.(.((((...(((..((((.((((..(((((..((((((.&.))))))..)).))).)))))))))))..)))).).	-31.4	2	37	1066	1105
TCONS_00046871	CgUng009820.1	.((((((((.(((....(((.(((((((..(((.&.))).))))))).)))....))).)))))))).	-31.1	1	33	617	650
TCONS_00064237	CgUng009820.1	.(((((((((((((....(((.((((((.(((((.&.))))).)))))).)))....)))))))..)))))).	-33.2	24	60	6	40
TCONS_00019095	CgUng004330.1	.(((((((.((((((((((.(((.((((((.&.)))))).))).)))...))))))).))))))).	-30.1	10	43	12	42
TCONS_00012958	Cg2g011310.2	.(((((((((((.((((((((.&.)))))))).)))))).))))).	-30.6	23	45	318	339
TCONS_00020992	Cg2g011310.2	.(((.(((((((.(((..(((((.((((.(((((.&.)))))..)))))))))...))).).....)))))).))).	-37.9	2	42	2579	2613
TCONS_00042747	Cg2g011310.2	.(((((((((((((....((((((((.((((((.&.))))))..)))))))).))))).)))))))).	-35.3	36	68	569	602
TCONS_00045964	Cg2g011310.2	.(((((((..(((.(((((....((((((((((.(((.&))).))))))))))......))))).)))..))))))).	-31.7	1	39	1232	1269
TCONS_00046871	Cg2g011310.2	.(((((((.(((((((((((.&.)))))))))))..))))))).	-30.1	11	32	3361	3381
TCONS_00020992	Cg9g022340.1	.(((((((...(((.((((((((.&.)))))))))))...)))))))	-31.6	32	53	512	535
TCONS_00046016	Cg5g018800.1	.(((((((((((((..((((((((.&))))))))....))))))))))))).	-33	1	26	179	203
TCONS_00048242	Cg2g032840.1	.((.((((((.((((((...(((((((((((((.(((((.&.))))).))))))))))))))))..))).)))))).)).	-34.8	24	62	228	267
TCONS_00020992	Cg5g013990.1	.((((((.(((((..(.((....((((..((((((((((.&.))))))).)))..)))))).)..)))).).))))))	-43.8	17	53	153	192
TCONS_00034296	Cg7g020330.1	.((((.(((((....(((((((((((..((((((((.&.))))))))..))))))))))).))))).)))).	-31.8	4	37	293	329
TCONS_00051713	Cg7g020330.1	.(((((((((((........((((((...(((((((((.&.))))))))).....))))))))))))))))).	-36	20	52	1018	1056
TCONS_00020992	Cg7g017810.1	.(((((.(((...((((.((.(((((((((((.&.)))))))))))....))..))))....))).))))).	-37.6	15	52	436	468
TCONS_00051884	Cg5g038920.1	.((((..((.((.((((..((((((..((.(((((.&.))))).))))))))..)))).)).))..)))).	-33.3	10	43	243	278
TCONS_00020992	Cg2g003140.1	.(((((.(((.(.(((.((((((((.((.&)))))))))).))).).))).))))).	-33.9	1	27	590	618
TCONS_00020709	Cg9g024660.1	.((((((((((((.((((.((((..((((((.&.))))))..)))).).))).)))))).))))))	-30.3	21	53	50	81
TCONS_00020992	Cg9g024660.1	.(((((....((((((....((((((((((((((((((.&.)))))))))....)))))))))))))))..))))).	-38.3	13	49	1589	1627
TCONS_00047715	Cg9g024660.1	.(((((((((.((...(((..((((((((((.(.((((.&.))))))))))))))))))...))))))))))).	-33.8	37	70	2371	2409
TCONS_00064237	Cg9g024660.1	.((((((((..(((((((((((((((.(((.&.)))..)))))))))))).)))..)))))))).	-32	36	68	431	461
TCONS_00003161	Cg2g032880.1	.((((..((((((((((.((((((((.&.)))))))).))))))))))..)))).	-30.3	16	42	338	364
TCONS_00020992	Cg2g032880.1	.(((((((((...(((.((((.(((.&.))))))).)))...))))))))).	-31.6	21	45	183	208
TCONS_00046016	Cg2g032880.1	(((.(((((((((...(((((((((...(((((((.((((.&.)))).)))))))....)))))))))))))))))).))).	-32.5	9	48	231	271
TCONS_00012960	Cg1g001250.1	.(((((((((((((((((.((((.&.)))).))))))))))))).)))).	-32.5	8	32	312	335
TCONS_00021721	Cg1g001250.1	.((((((((.(((((((((((.((((.&.)))))))))).)))).).)))))))).	-31.1	25	52	141	167
TCONS_00038040	Cg1g001250.1	.(((((((((((..(((((((((((((((.&.))))))))))))))).))))))))))).	-33.5	24	52	565	594
TCONS_00021721	Cg1g013900.1	.(((((((..(.((((((((.((((((.&.)))))))))))))).)....))))))).	-31.3	21	49	87	114
TCONS_00046016	Cg1g013900.1	.((((((((((((((.(((((((((.&.)))))))))..)))))..))))))))).	-33.4	17	45	24	49
TCONS_00046871	Cg1g013900.1	.((.((((..(((.(((..(((((((((((((.&.)))))).)))))))..))).))))))).)).	-32.9	21	52	186	218
TCONS_00020992	CgUng006280.1	(((((((....((...(((((((..((((.(((((..(((.&.)))..))))).))))..))))))).))..))))))).	-40	5	42	75	115
TCONS_00020992	Cg1g021850.1	.(((.((((((((.((((.(((.(((.(((((.&.))).))..)))))))))))))))))).))).	-32.2	21	52	74	106
TCONS_00020992	Cg6g018570.1	.((((((((.((((.(.(((..(((.(((.((.&.)).))))))..))).).)))).))))))))	-36.1	23	53	440	472
TCONS_00051950	Cg6g018570.1	.(((.(((((((.(((((((..((((((((((((.&.))))))))))))...))))))).))))))).))).	-34.7	9	44	984	1018
TCONS_00069799	Cg6g018570.1	.((((((((.((.((..((((((.((((.((((((.&.))))))))))..)))))))).)).)))))))).	-31.4	2	35	510	545
TCONS_00021721	Cg7g014980.1	.(((((((((.(((((..(((((((((.&.)))))))))..)))))...)))))...)))).	-30.4	3	35	234	261
TCONS_00034914	Cg7g014980.1	.(((((((..((((((((((.(((((((((.(((((.&.))))).))))))...))))))))))))).))))))).	-37.8	32	69	521	557
TCONS_00007631	Cg4g014550.1	.(((.((((...(((.((((((((.((((.(((((((((.&.))))))).)).))))..)))))))))))...))))))).	-34.5	10	49	1215	1254
TCONS_00020992	Cg4g014550.1	.((((((((.(.....((((((((((.&.)))))))))).....))))))))).	-30.6	2	27	1138	1164
TCONS_00021721	Cg4g014550.1	.((((((((((.((((.((((((((.((((.((((.&.)))).)))).)).))))).).)))).))))).))))).	-32.4	11	49	515	550
TCONS_00028364	Cg4g014550.1	.(((.((((((((.(.(((..((((((.&.)))))).)))).))))))))))).	-30.3	16	40	1641	1668
TCONS_00036459	Cg4g014550.1	.((((..((((.(((.......(((((((((.&.))))))))).......)))..))))..)))).	-32	10	42	1171	1202
TCONS_00042747	Cg4g014550.1	.((.((.(((((.((((((((.(((((((.&.)))))))..))))))))))))).)).)).	-31.1	40	69	1166	1195
TCONS_00051950	Cg4g014550.1	.(((((.(((((((.....(((((((((.&.)))))))))....))))))).))))).	-30.4	3	30	1404	1432
TCONS_00020992	Cg5g023720.3	.(((((((.(((...((((((((..((((((((((((((.&.))))))))).)))))..))).)))))..)))))))))).	-39.8	12	51	1280	1319
TCONS_00051950	Cg5g023720.3	.((((.((((((((...(((((((((((((.&.)))))))))))))..)))))).)).)))).	-33.5	1	31	93	123
TCONS_00063563	Cg5g023720.3	.(((((((.(((((((((((.((((((((((((.(((.&.))))))))))))....))).)))))))).))).)))))))	-33.3	2	42	424	461
TCONS_00020992	Cg9g020470.1	.(((((.((((.(.((((.......((((((((.&.)))))))).....))))).)))).))))).	-32.1	18	48	378	411
TCONS_00020992	CgUng010780.1	((((.(((.....((((..((((.........((((((((.&.))))))))))))..)))).....))).)))).	-35.9	8	40	461	501
TCONS_00026669	Cg5g014870.4.1	.((((((..((((((....(((.((((((.(((((.&.))))).)))))).)))...))))))..)))))).	-30.5	28	62	1586	1621
TCONS_00026670	Cg5g014870.4.1	.((((((..((((((....(((.((((((.(((((.&.))))).)))))).)))...))))))..)))))).	-30.5	28	62	1586	1621
TCONS_00028364	Cg5g014870.4.1	.(((((((((((((((((((.((.(((.((((.&.))))..))).)).)))))))).))..))))))))).	-30.9	3	39	1609	1641
TCONS_00046871	Cg5g014870.4.1	((((((.((....((..(((((((((...((((((.((((.&.)))).)))))).)))))))))..)))))))))).	-37.3	3	37	965	1005
TCONS_00020992	Cg2g047060.1	.(((((.((((((((.((((((((((.&)))))))))))))........)))).).))))).	-41.5	1	34	314	340
TCONS_00020992	Cg2g010630.1	.((((.((((((((((((((((.&.))))))).).))))))...)).)))).	-31.1	26	53	268	290
TCONS_00046871	Cg5g028630.1	.(((((...((((((...((((.(((((((((.&.)))).))))).))))..))))))...))))).	-34.3	11	43	11	43
TCONS_00064237	Cg5g028630.1	.((((((((((((((((((((((((((.&.))))))).))))))))))........))))))))).	-32.1	31	67	27	54
TCONS_00010988	Cg2g044970.1	.((((...(((((((((...(((((((((((.&.)))).))))))).)))))).)))..)))).	-31.3	7	37	1338	1369
TCONS_00012958	Cg2g044970.1	.((((((...(((..((((((((((.&.)))))))))).)))..)))))).	-30.2	30	53	630	655
TCONS_00019095	Cg2g044970.1	.((((((...(((((((((((((..((((((.&.))))))..)))))))))))))....)))))).	-31.1	6	38	619	650
TCONS_00020992	Cg2g044970.1	.(((((((...(((((((((((.&.)))))).)))))....)))))))	-34.6	30	53	352	374
TCONS_00025985	Cg2g044970.1	.((((.(((((((....(((((.((((((.((((((.(((.&.))).)))))).)))))).)))))))))))))))).	-31	21	56	1339	1379
TCONS_00012960	Cg8g005960.1	.((((((...(((((((((.(...((((((((((.&.)))))))))).))))))))))...)))))).	-30.2	4	35	86	120
TCONS_00012996	Cg8g005960.1	.(((...(((((((((.((((.(((((((((((((((.&.))))))))))))))))))).))).)))))).))).	-31	10	45	174	211
TCONS_00020992	Cg8g005960.1	.((((((((..(.(((((......((.(((((.&.))))).))..))))).)..)))))))).	-32.5	11	39	268	300
TCONS_00027438	Cg8g005960.1	.(((((((((((((((((.(((.((.((.((.&.)).))))..))).))))..))))))).))).))).	-31.1	12	47	254	285
TCONS_00027716	Cg2g016350.1	.(((((((.((..(((((((((((.(((.&.))).)))))))).)))....)).))))))).	-30.3	4	35	375	403
TCONS_00051713	Cg2g016350.1	((.(((((((..((.((((((.(((.((((((.(((.(((.&.))).))).)))))))))))))))))..)))..)))).)).	-34.2	9	49	413	453
TCONS_00027438	Cg2g007710.1	.(((((((.(((((((..(((.(((((.&.))))))))..)))))))))))))).	-30.9	37	62	5	32
TCONS_00020992	Cg2g020250.1	.(((((((((........((((((((..((((((.((((.&))))))))))..)))))))).......))))))))).	-41.7	1	37	268	307
TCONS_00021721	Cg2g020250.1	.((((((...(((......(((((.(((((((((.&.))))))))).))))).....))).)))))).	-34.2	20	51	2125	2159
TCONS_00046871	Cg2g020250.1	.((((((.((((((((...(((((((.(((((((((((.&.)))))..)))))).))))))))))..)))))..)))))).	-38.8	11	51	1423	1461
TCONS_00051500	Cg2g020250.1	.((.((((((.((((((((((.((((((((((.&.)))))))).)))))))))))))))))).)).	-32.3	31	62	16	48
TCONS_00062474	Cg2g020250.1	.((((((.(((((.((((((((((((((.(((.&.))).)))))...))))))))).))))))))))).	-32.3	3	37	388	420
TCONS_00010988	Cg5g003030.2	.((((((((((((.((.((...(((((.&.)))))...)).)).)).)))))))))).	-30.5	9	37	437	464
TCONS_00020992	Cg5g003030.2	.(((((.((((((((.(((....((((...((((((((.&.)))))))).....))))....)))))))))))))))).	-36.7	12	50	973	1011
TCONS_00027438	Cg5g003030.2	.((((((.(((..((((..(((((((((.((.((((.&.))))..)).))))))).))..)))).)))..)))))).	-32.4	16	54	213	249
TCONS_00042747	Cg5g003030.2	.(((((((((.(((((.((.(((((((((((((.&.)))))))))))))..)).))))).))))))))).	-36.4	1	35	343	376
TCONS_00046871	Cg5g003030.2	.(((((.(((..(((.(((.((((((((((.&.)))))))))).)))))))))))))).	-30.4	27	53	529	559
TCONS_00003617	Cg7g017790.1	.(((((((...((((((((.(((((.&.))))).))))))))...))))))).	-30.2	13	38	1416	1441
TCONS_00020992	Cg7g017790.1	.((((((((..((((.((((((.((((.((.(((((.&.))))).)))))).)))))).)))....)..)))))))).	-38.9	5	44	1514	1550
TCONS_00028364	Cg2g046940.2	.((((((((((((..(((((((((...((((((.&.))))))...))))))))).)))))..))))))).	-35.1	6	40	1167	1200
TCONS_00020992	Cg3g007120.1	.((((((((((.((.((((.((((...(((((((.&.))))))).)))).))))..)).)))))))))).	-37.3	5	38	1957	1991
TCONS_00026669	Cg3g007120.1	.(.(((((((((((((((....(((((((((((((.&.))))))))))))).)))))))))).))))).).	-33.7	6	39	3096	3131
TCONS_00026670	Cg3g007120.1	.(.(((((((((((((((....(((((((((((((.&.))))))))))))).)))))))))).))))).).	-33.7	6	39	3096	3131
TCONS_00028364	Cg3g007120.1	.((((..((((((((...(((((((((((..((((.&.))))..)))))))))..))...))))))))..)))).	-40.2	3	40	1074	1109
TCONS_00062345	Cg3g007120.1	.(((((((((((((((...((((((((.&.)))))))).))))))))))))))).	-31.4	1	26	1672	1699
TCONS_00020992	CgUng003180.3	.(((((((....((.(((...(((((.((((...((((((.&.)))))).))))))))).))).))..))))))).	-36.6	5	38	2070	2110
TCONS_00051950	CgUng003180.3	.((((((((((((((((((.(((((((..((((.&)))))))))))......))))).)))))))).))))).	-32.4	1	38	1890	1923
TCONS_00007341	Cg7g008860.1	.(((((((.....((((.....(((((((.(((((((.&)))))))))).)))))))))))))))	-31.1	1	26	483	520
TCONS_00010988	Cg7g008860.1	.((((((.((.(((..(((..((((((.(((.(..(((((.&.))))).).))))))).)).)))))).)).)))))).	-32.1	1	37	476	516
TCONS_00027424	Cg7g008860.1	.((.((((((((..(((((((((((((..((((.&.)))).))))))))))..)))..)))))))).)).	-32.1	2	36	482	515
TCONS_00066287	Cg7g008860.1	.(((.((.(((((.((((.((((((((.&)))))))).)))).))))).)).))).	-31.1	1	27	268	295
TCONS_00012960	Cg3g004110.1	.(((((((((.(((((.(((.(((((.&.))))).))).))))).))))))))).	-32.6	7	33	398	424
TCONS_00034914	Cg3g004110.1	.(((((.(((((...(((((.(((.((..(((((((.&.))))))).))))).))))).))))).))))).	-30.3	11	43	46	82
TCONS_00020090	Cg9g025270.1	.(((.(((((.((((((((...(((((.&.))))).....))))))))))))).))).	-31.8	8	36	221	248
TCONS_00009941	Cg4g019820.1	.((((((((((.(((((((((.(((.&.))))))))))))..)))))...))))).	-30.7	17	45	27	52
TCONS_00025985	Cg4g019820.1	.((.((((((...(((((((((.((((((..(((((((.&.)))))))..)))))).))))...)))))...)))))))).	-32.5	6	46	599	637
TCONS_00026669	Cg4g019820.1	.((((((((((((((.....((((..((.((.(((.&.))).)).))..)))).....)))))))))))))).	-30.5	25	60	900	935
TCONS_00026670	Cg4g019820.1	.((((((((((((((.....((((..((.((.(((.&.))).)).))..)))).....)))))))))))))).	-30.5	25	60	900	935
TCONS_00037807	Cg4g019820.1	.(((((((.((((..(((((.&.)))))..))))..))))))).	-31.5	26	47	1731	1751
TCONS_00066287	Cg4g019820.1	.(((((((((.(((.(.(((((((.(((((((((.&.)))))..)))))))))))))))))))))))).	-32	3	35	375	409
TCONS_00064237	Cg4g019820.1	.(((...((((((..((.(((.((((((((((((.&.))))))))).))).))))).))))))))).	-33.3	21	51	1237	1271
TCONS_00010988	Cg2g001300.2	.(((((((..((((((((....((((...(((((.((((.&)))).))))).)))).))))))))))))))).	-32.1	1	32	317	356
TCONS_00020992	Cg2g001300.2	.((((((((...((..........(((((((((((((.&.)))))))))))))))...)))))))).	-33.9	23	50	229	266
TCONS_00044883	Cg2g001300.2	.(((((((((((((.(.(((((.(((((.((((.&.)))).))))).))).))...).))))))))))))).	-30.4	5	41	106	139
TCONS_00020709	Cg2g019350.1	.(((((.((.(((...((((((..((((((((.&.))))))))....)))))).))).)).)).))).	-32	17	50	507	539
TCONS_00020992	Cg2g019350.1	.((((.(((((((((........((((..((.(.((((.&)))).)))..))))))))))))).)))).	-31.2	1	29	777	815
TCONS_00020992	Cg9g015720.1	.(((..(((((((((((((((((((...((.((.&.)).))...)))))))))))))......))))))..))).	-39.7	2	41	1162	1195
TCONS_00033561	Cg9g015720.1	.((((((((((((((..((..((((((.&.))))))..))..))))))))))))))	-31.2	39	65	236	263
TCONS_00046871	Cg9g015720.1	.(((((((.(((.(((..(((((((.((.(((.(((.&.)))))).)).)))))))...))))))..))))))).	-33.3	11	47	1533	1569
TCONS_00020090	Cg9g011580.1	.((((.((((...(((((((((.((((((.&.))))))))))))))))))).)))).	-32.3	10	35	1183	1212
TCONS_00020992	Cg9g011580.1	.((((.(((.(((((((.(.(((.((((.(((.&.))).)))).)))).).))))))))).)))).	-36.5	20	51	1174	1206
TCONS_00046871	Cg9g011580.1	.(((((((((....(((((((..(((((((((.&.)))))))))..)))))))))))))))).	-34.2	13	41	904	936
TCONS_00020090	Cg6g018350.1	.((((.(((.(((((.((((....(((((.&.))))))))).))))).))).)))).	-31.5	10	35	1614	1643
TCONS_00020992	Cg7g023660.2	.((((((..(((((((.((((((.((((((((.(((.&.)))))))))))...)))).)).))).))))...)))))).	-35.8	2	42	978	1014
TCONS_00038040	Cg7g023660.2	.(((..(((((((((((((((.(((..(((((((.&.)))))))..))))))))))))))...))))))).	-30.9	8	42	512	546
TCONS_00051950	Cg7g023660.2	.((((((((((..(((((((((.((((((.&)))))))))))))))....))))..)))))).	-32.8	1	32	831	860
TCONS_00010988	Cg7g008650.1	.((((...((((((.((.(((.(((((((((.((((((.&))))))..))))))))).))).)).)))))).)))).	-35	1	37	971	1009
TCONS_00020992	Cg7g008650.1	.(((.(((((..(((((((.(((.(((((.((.&.)).))))))))...))))))).))))).))).	-37.6	2	34	1895	1927
TCONS_00027438	Cg7g008650.1	.(((((.((((((((.((((..((((.((((.&.)))).))))..)))).)))))).)).))))).	-33.5	20	52	978	1009
TCONS_00020090	Cg9g013670.1	.((((((((((((((((((((.&.)))))))))..))))....))))))).	-32.7	9	36	401	422
TCONS_00020992	Cg9g013670.1	.((((((((((((....((..(((((((((((.&.)))))))))))..))...)))....))))))))).	-41.5	16	51	273	305
TCONS_00045114	Cg9g013670.1	.((((((..(((((((((((((..((((((.&.))))))))))))))))).))..)))))).	-30.1	13	42	193	223
TCONS_00020992	Cg7g009500.1	.((((((..(((((...(((.(((((.&.)))))..))).)))))..))))))	-30.1	29	53	429	455
TCONS_00027438	Cg5g023020.1	.((((((((.((..(((.(((((((.(((.((..(((((.&.)))))...)).))).))))))).)))))))))..)))).	-36.3	13	52	9	48
TCONS_00042747	Cg5g023020.1	.((((((((((((((.((((...((((.((((((((.&.)))))))))))).....)))).)))))).)))))))).	-35.6	18	56	38	74
TCONS_00064237	Cg5g023020.1	.(((((((((((((((((((((.&.))))))))))..))))))))))).	-30.6	32	56	127	149
TCONS_00003161	Cg4g018010.1	.((((((((((((((((((((((.(((((.&.))))).))))))....)))))))))))).)))).	-31.7	1	35	1080	1109
TCONS_00020090	Cg4g018010.1	.(((..(((((((((....((((((.........((((((.&.)))))))))))))))))))))..))).	-33.2	9	36	832	872
TCONS_00034802	Cg4g018010.1	((((((....((((((((.(((......((((((((((((.&.))))))))))))....)))))))).))).....)))))).	-34.6	1	41	215	255
TCONS_00046871	Cg4g018010.1	(((((((..((((.((((.((..(((((..((((((((((.&.))))).)))))..)))))..)).)))).))))))))))).	-38.4	27	67	869	909
TCONS_00064237	Cg4g018010.1	.(((.(((((((...((((((((((((((.&.))))))))).)))))...))))))).))).	-30.2	31	61	27	56
TCONS_00020992	Cg9g026570.1	.((((((.(((((((((((((.&.))))).....)))))))).)))))).	-30.7	27	53	133	154
TCONS_00051713	Cg9g026570.1	.((((.(((((.((((..(((((((.(((((((((((.&.)))))))..)))))))))))....))))))))).)))).	-33.1	16	55	457	494
TCONS_00007339	Cg2g032130.1	.(((((((((.((((.((((.((((((..((((((.&.))))))..)))))).)))).))))))))..))))).	-34.2	28	64	1521	1556
TCONS_00020992	Cg2g032130.1	.(((((((...(((((.((.(((((.((.((.&.))))))))).)))))))....))))))).	-33.4	21	50	265	296
TCONS_00025982	Cg2g032130.1	.((((((.(((((.(((.((((((((....((((((((.&.)))))))))))))))).))).))))))))))).	-38.6	7	40	1501	1539
TCONS_00007339	Cg9g002310.1	.((((((..(((.(((((..(((((((..(((((.&.))))).))))))).....)))))...)))..)))))).	-30.7	28	66	54	88
TCONS_00051500	Cg9g002310.1	.(((((((.((((..(((((.(((.(((((((((.&.)))).))))).))))))))..)))).)))).))).	-30.3	19	54	78	112
TCONS_00007341	Cg4g003660.1	.(((((((((.......((((((((((((.&.))))))))))))))).))))))	-31.6	4	26	307	336
TCONS_00045964	Cg4g003660.1	.(((..((((..(((..(((((((((((..(((((((((.&.))))))))).)))))))))))..)))..))))..))).	-34.7	4	42	711	750
TCONS_00046016	Cg4g003660.1	.(((((((.........(((..(((((((((((.&.)))))))))))))).))))))).	-31.2	2	25	756	789
TCONS_00046871	Cg4g003660.1	.(((.((((.(((..((((((((((..(((((.&.)))))..)))))))))).))).)))).))).	-30.4	11	42	577	609
TCONS_00066308	Cg4g003660.1	.((.((((((..(((((.....((((((.(((((((.&))))))).))))))))))).)))))).)).	-31	1	30	716	752
TCONS_00046871	CgUng017270.1	.(((((((((.........(((((.((((.((.(((.&.))).)).))))))))).........))))))))).	-33.3	16	51	394	430
TCONS_00064237	CgUng017270.1	.((.((((((..((((((((((((.&.)))))))))))).)))))).)).	-30.3	45	68	87	111
TCONS_00020992	Cg1g020780.1	.(((.((..(((((((...((((((.(.(((((.&))))).).)))))))))))))..)).))).	-36.8	1	30	51	84
TCONS_00066308	Cg1g020780.1	.(((((((.....(((((.....(((((.(((((((.&.)))))...)).)))))......))))).))))))).	-32	13	49	39	75
TCONS_00020992	Cg7g019830.1	.(((((((.(((((..(((((((((.((((((.&.))))))...)))))))..))..)))))...))))))).	-31.4	4	42	286	318
TCONS_00020992	Cg6g022920.1	.(((((...(((.((((((((((.((((((.&.))))))..))))))....)))).))))))))	-39.8	22	53	100	130
TCONS_00020992	Cg7g014780.1	.((((..(((((.(((.(((..((((.((((((.&.)))))).))))...)))))).)))))..)))).	-33	19	52	959	992
TCONS_00020992	Cg1g019730.1	.(((.((((((.((((((((((((((((((.&.))))).))))))))))..)))..)))))).))).	-37.9	19	53	826	856
TCONS_00026913	Cg5g006840.1	.((((((((....(((((((.(((.(((((((.(((.&.)))..)))))))))))))))))..)))))))).	-31.1	9	42	65	101
TCONS_00042747	Cg5g006840.1	.(((((((((((((((..((((((.&.)))))).))))))))))))))).	-35.3	38	61	614	638
TCONS_00020992	Cg2g019220.1	(((((.(((..(.(((((.....((((..((((..(((((.&.))))).))))..)))).))))).)..))).))))).	-35.1	4	40	312	352
TCONS_00051884	Cg2g019220.1	.((((((((((.((((((.(((((..(((((.&.)))))..)).))).)).)))))))...))).)))).	-30.1	7	43	655	686
TCONS_00020992	Cg8g009730.1	.((((((.((((.(((((((..((((..((((.&.))))..))))..)))))))))))..)).))))	-34.4	21	53	224	256
TCONS_00047715	Cg8g009730.1	.(((((((((((.((....(((..((((((((.&.)))))))))))....)).)).))))))))).	-30.2	39	70	189	221
TCONS_00020992	Cg2g025290.1	.((((((.(((.((((((((..(((.&.)))..)))))))).)))...)))))).	-31.6	10	37	184	209
TCONS_00009941	Cg7g015010.1	.(((((((((((....((((((...(((((((.&.)))))))))))))))))).)))))).	-31.6	18	44	178	210
TCONS_00020992	Cg7g015010.1	(((((...(((((....((.(((...(((((((.((((((.&)))))).)))))))...)))))))))).....))))).	-37.3	1	38	606	646
TCONS_00020992	Cg2g006250.1	.(((((.(((..((.((((.((((..(((.((((.((((.&.)))).))))))).....)))))))))))))..))))).	-36.8	2	40	137	176
TCONS_00046871	Cg2g006250.1	.((.(((((.((((((((((((((.&.)))))))...))))))).))))))).	-31.2	26	52	112	136
TCONS_00020992	CgUng014400.1	.(((..((((((((((..(((..((((((.&.))))))..)))........))))))))))..))).	-37	1	36	139	168
TCONS_00046016	CgUng014400.1	.((((((((..((((.(((...(((((((((..((((((.&.)))))).)))))))))...))).)))))))))))).	-35.5	9	45	369	408
TCONS_00010988	Cg2g033180.1	.(((.((((((..(.(((((.....((((.(((((((.&.))))))))))).))))))..)))))).))).	-31.2	7	38	661	698
TCONS_00019095	Cg2g033180.1	.((((((...(((((((.((.((.((((((((((.&.)))))))))).))...)).)))))))....)))))).	-31.6	12	49	313	347
TCONS_00062345	Cg2g033180.1	.((((((((((............((((((.((((((((.&.)))))))).)))))).)))))))))).	-30.2	19	46	594	632
TCONS_00020992	Cg3g019570.1	((((((((((.((.....(((((..(((((..((.(((((.&)))))))..))))))))))...)).)))..))).)))).	-41.2	1	39	313	353
TCONS_00027438	Cg3g019570.1	.((((((((((.((((((.((((((((.&.)))))))).)).....)))).))))).))))).	-33.5	12	45	11	38
TCONS_00034914	Cg3g019570.1	.(((((((..((((((((((((..(((...((.((((((.&.)))))).))..)))..)))))).))))))..))))))).	-33.3	27	66	321	360
TCONS_00047715	Cg3g019570.1	.((((((((.((((.((((((((((...(((((((.(((.&.)))))))))))))))))))).))))))))))))	-41.2	37	70	14	53
TCONS_00045114	Cg3g019570.1	(((.(((((..(((.((((((.....((((.((.((((((.&)))))))))))).....)))))).))).)))))))).	-31.8	1	37	11	51
TCONS_00020992	Cg2g012300.1	.(((((((..(.(((((((((((.((.&.)).))))))))))))..))).)))).	-31.7	12	38	417	443
TCONS_00064237	Cg2g012300.1	.((((((((.((((..(((((((..((((((((((.(((.&.))))))))).))))..))))))))))).)))))))).	-37	31	68	345	384
TCONS_00020992	Cg5g026040.1	.((((...((.((....((((((((.(((.(.((.&.)).).))).))))))))..)).))...)))).	-32.8	2	34	341	375
TCONS_00027274	Cg5g026040.1	.((((((((((((....((..((((((((.&.))))))))..)).....)))))))))))).	-33.8	10	40	663	692
TCONS_00066287	Cg5g026040.1	.((((((((.(((((((((.(((.(..(((((((.&.)))))))..).))).))))))))).)))))))).	-33.2	1	35	199	233
TCONS_00020709	Cg8g024800.1	.((((((.(((((.(((.....(((((.(.(((((.&.)))))).)))))...))).))))).)).)))).	-33.2	19	52	685	720
TCONS_00020992	Cg8g024800.1	.((((((((.(...((((.((((.(((((.&.)))).).)))).))))..))))))))).	-34.5	25	53	376	405
TCONS_00040243	Cg8g024800.1	.((((((((((..((((((((((((((.&.)))))))....).))))))..)))))))))).	-31.6	18	50	1076	1103
TCONS_00046871	Cg8g024800.1	.((((((((.((((...(((((((((((.&))))))))))))))).)))))))).	-31.4	1	25	509	537
TCONS_00051713	Cg8g024800.1	.(((((((((.((((((..(((((..(.(((((((((.&.))))))))).)....)))))...)))))).))))))))).	-34.3	7	47	2423	2460
TCONS_00020090	Cg3g026840.1	.((((..(..(((.((..((((((((.&.))))))))..)).)))..)..).))).	-32.9	9	36	323	349
TCONS_00020992	Cg3g026840.1	.(((((....(((.((((((((((.((((((.&.))))))..))))))....)))).))))))))	-39.4	22	53	250	281
TCONS_00012958	Cg7g017480.2	.((((.(.((((....(((((((..((((.((((((((((.&.))))))).)))))))..)))))))....)))).))))).	-33.8	2	41	1167	1207
TCONS_00020090	Cg7g017480.2	.((((((.((((..(((..(((((((((.&.)))))))))..)))..)))).))))))	-30.9	9	36	1778	1806
TCONS_00021721	Cg7g017480.2	.(((..((((((((((((.....((((((((.&.))))))))......))))))))))))..))).	-36	4	36	1157	1188
TCONS_00046016	Cg7g017480.2	.(((((((((.(((((.((((((((((((((((.&.))))))))).)))))).....).))))).))))))))).	-34.9	18	57	684	717
TCONS_00051500	Cg7g017480.2	.((.(.(((((((((((..((((((((((.&.)))))))))).))))))).)))).).)).	-32.5	23	52	1744	1773
TCONS_00051950	Cg7g017480.2	.(((((((((.((((((((((((((((((.&.)))))))))))))))..)))))))))))).	-33.8	6	36	2368	2397
TCONS_00062345	Cg7g017480.2	.(((.((((((.(((((((((((((((.&.)))))))))))..)))).))))))))).	-34.2	19	47	1226	1253
TCONS_00009941	Cg6g024660.3	.((((((((..((.((((((((((.((((((.&.)))))).)))))...))))).)).)))))))).	-31.6	1	34	2854	2885
TCONS_00012960	Cg6g024660.3	.(((.((((((.(((((((.((..(((((((((.&.)))))))))...)).))))))).))))))))).	-33.3	1	34	724	757
TCONS_00020992	Cg6g024660.3	.(((((((.((((((((...((((((.((((.&.)))).)))))))))))).)).))).)))).	-33.9	19	49	1035	1066
TCONS_00051713	Cg6g024660.3	.(((((.(((.((((((((((.(((((((((((.&.)))))))...)))).))))))))))...))).))))).	-35.7	12	50	1833	1866
TCONS_00028364	Cg6g024460.1	.((((((...((((((((.....((((((((((.&.))))))))))))).)))))...)))))).	-30.8	3	32	295	328
TCONS_00009941	Cg3g017200.1	.(((((((((((((.(((((((.&.))))))).))))))))))))).	-34.9	13	35	590	612
TCONS_00020992	Cg3g017200.1	.(((((((..(.((((((..(((.((((((.(.(((.&.))).).)))))).))).))))))).))))))).	-41.9	20	53	171	207
TCONS_00009941	Cg4g000330.1	.(((((.....(((((((((...(((((((.(((.(((.&.)))))).))))).)).)))))))))...))))).	-33.1	11	45	222	260
TCONS_00007631	Cg8g012160.1	.((((((((.((((((((.....((((((.&.))))))....)))))))).)))))))).	-35	1	29	942	971
TCONS_00010988	Cg8g012160.1	.(((((((.(((((.(((((((.....((((((.&.)))))).))))))))))))))).)))).	-31.4	7	35	1878	1911
TCONS_00020992	Cg8g012160.1	.(((.(.((((((((((((...(((((.&.)))))....))))))))).))).).))).	-34.9	24	53	326	353
TCONS_00062345	Cg8g012160.1	.((((((((((.((((.((((.((((((((.&.)))))))).))))))))..))))....)).)))).	-33.6	11	46	1222	1252
TCONS_00064237	Cg8g012160.1	.((((((......(((((((((((..((((((.&.))))))..)))))))))))....)))))).	-33.9	32	62	78	110
TCONS_00069799	Cg8g012160.1	.((((((((((((.(((((((...(((.(((((.&.))))).)))..))))))).)))))).)))))).	-32.4	1	34	1755	1788
TCONS_00001865	Cg5g033060.1	.((((((((((.....(((((((((.(((((((((.&)))))))))))))))))))))))))))).	-32.2	1	29	1101	1136
TCONS_00020992	Cg5g033060.1	.((((((((((((....(((((.&.)))))....))).))))))))).	-32.8	21	44	672	694
TCONS_00027438	Cg5g033060.1	.((((((...(((..((...((.(((((((..(((((.&.)))))))))))).))....))..)))....)))))).	-34.2	15	52	664	701
TCONS_00046871	Cg5g033060.1	.(((((((((((.(((.(((((((.&.))))))).)))....)))).))))))).	-31.3	25	53	2333	2357
TCONS_00026913	CgUng011240.1	.((((((..(((((((((((...((((((((..((..(((.&.)))..))..)))))))))))))).))))).)))))).	-34.4	10	47	312	352
TCONS_00042747	CgUng011240.1	.((((...((((..(((((((.(((((((((.((((.((.&.)).)))).)))))))))...)))))))))))..)))).	-35.6	16	54	94	133
TCONS_00048242	CgUng011240.1	.(((((((((((((((((((..((((((.&.)))))).)))))))))))))))).))).	-33.6	23	51	7	35
TCONS_00051884	CgUng011240.1	.(((((((((((...((((((((((.&.))))))))))))))))))))).	-31.2	3	25	295	320
TCONS_00009941	Cg8g020200.1	.(((((.((((((((((((((.&.)))))))))))))).))))).	-30.3	12	33	1342	1363
TCONS_00020992	Cg8g020200.1	.(((((..(((((((..(((((((.&.))))))).)))))).)..))))).	-31.6	2	26	490	514
TCONS_00046871	Cg8g020200.1	.((((.((((((((....((.((((((((((((.&.))))))))).)))))))))).))))))).	-32.6	12	41	1091	1124
TCONS_00064237	Cg8g020200.1	.(((((.((((((..(((((..(((..((((((((((.&.))))))))))....)))..)))))...)))))).))))).	-32.1	2	42	454	491
TCONS_00020992	Cg4g016950.1	.(((((((((..((.(((((.((((.......((((((.&))))))...)))).))))).))........))))))))).	-38.4	1	40	822	860
TCONS_00038040	Cg4g016950.1	.(((((((((((....((((...(((((((((.&.))))).))))...))))...))).)))))))).	-30.5	14	47	1543	1575
TCONS_00045114	Cg4g016950.1	.((((((.(((((((((...((((..((((((.&.)))))).....))))...))))))))))))))).	-34.4	2	36	298	330
TCONS_00046016	Cg4g016950.1	.((((.(((.((((((((((.((((((((((.&.))).)))))))..)))))))))).))).)))).	-32.8	13	46	16	47
TCONS_00046871	Cg4g016950.1	.((.((((((((((((.(((((((..((((((((.&.))))))))......))))))).)))))))))))).)).	-42.5	11	49	1152	1186
TCONS_00066287	Cg4g016950.1	.(((((((((((.......((((...((((((((((.&.))))))))))..)))).))))))))))).	-31.6	1	30	1136	1172
TCONS_00007631	Cg9g013790.1	.(((((.((.((..(((((.(((((((.(((((((.(((.&))).))))))).))))))))))))..)))).))))).	-36	1	37	349	388
TCONS_00012958	Cg9g013790.1	.((((((..((((......((((.((((.((((((((((.&.)))))))))).)))).)))))))).)))))).	-37.7	22	54	43	82
TCONS_00020992	Cg9g013790.1	.(((.(.(((((((.(((((.(((.((.(((.&.))))).))).)))))))))))).).))).	-33	4	33	1136	1167
TCONS_00021721	Cg9g013790.1	.((((..(((((.(((((((.((((((.&.)))))).))))).)).)))))..)))).	-33.7	24	52	269	296
TCONS_00042747	Cg9g013790.1	.(((((((((.(((...((((((((((.&.))))))))))......))).))))))))).	-33.3	21	51	269	296
TCONS_00027438	Cg1g029330.1	.(((((.((((((((((.....(.((((((((.((.((((.&.)))))).)))))))).).))))))))))...))))).	-35.8	14	51	737	777
TCONS_00033561	Cg4g003410.1	.((((((((((((((((..(((..(((.&.)))..)))..)))))))))))))))).	-30.3	3	30	1019	1046
TCONS_00046016	Cg4g003410.1	.(((.(((((.....(((((((((((((.(((((.&.))))).))))))..))))))).....))))).))).	-32.6	10	46	669	703
TCONS_00020992	Cg4g018740.1	.((((((((((((((((((((.(((((((.&.)))))))..)))))))))...))))))))))).	-37.5	5	38	104	133
TCONS_00020992	Cg3g019280.3	.(((((..(((..((((((((((((((((((...((((.&))))..)))))).))))))))))))))).))))).	-39.8	1	35	1328	1366
TCONS_00051500	Cg3g019280.3	.((((.(((.(((((((..((.((((...(((((((.&.))))))))))).))..)))))))))).)))).	-33.1	21	53	1975	2011
TCONS_00051704	Cg3g019280.3	.(((((..((((((.(((.((((.((.(((((((((((.&.))))))))))))).)))).)))))))))..))))).	-32.7	12	48	898	936
TCONS_00020992	Cg5g029070.1	.((((.(..(((.((((((..((.(((.((.((((.&.))))))))))).)))))).)))..).)))).	-36.2	21	52	274	309
TCONS_00020090	Cg9g006650.1	.((((((....(((((..((((.((((((.&.)))))).))))..))))).....))))))	-30.6	7	36	283	312
TCONS_00012958	Cg2g026660.1	.((((..(((.((..(((((((((..((((((.&.))))))..)))))))))..)).)))..)))).	-33.2	21	53	73	105
TCONS_00022660	Cg2g026660.1	.(((((.((.(((((((((.((.((((..(((((((.&.)))))))..)))))).)))))))))))..))))).	-34.3	33	68	1576	1612
TCONS_00020992	Cg2g026660.1	.(((((((.(((((.((((((........((((((((.&.)))))))).........)))))).))))).))).)))).	-39.9	3	42	580	617
TCONS_00038040	Cg2g026660.1	.(((((((.((.((((((....(((((((((((((((.&.)))).)))))...))))))....)))))))).))))))).	-32.7	7	47	1168	1205
TCONS_00047715	Cg2g026660.1	.((((((((...(((((((.(((((.((((.&.))))..)))))))))))).)))))))).	-30.5	38	66	374	404
TCONS_00046871	Cg2g026660.1	.(((((((.(((.((((..(((((((((((((.&.)))))))))))))..))))))).))))))).	-36.5	28	59	277	309
TCONS_00051884	Cg2g026660.1	.((((((.(((((.((((..(((...((((((((((.&.))))))))))))).....).))).))))).)))))).	-31.4	16	53	1158	1194
TCONS_00020992	Cg9g011040.1	.((((((((..((((((((((((((((.&.))))))).))).))..))))..)))))))).	-31.7	13	44	1726	1753
TCONS_00062345	Cg9g011040.1	.((((((..((((.(((..((((((((((((((.&.))))))))))))))....))))))))))))).	-32	19	51	1444	1477
TCONS_00020090	Cg2g045080.1	.((((((((((((.((((((((.&.)))))))).)))))..))).).))).	-32.6	10	36	349	371
TCONS_00046016	Cg2g045080.1	.((((((((((...(((((((.(.((((((((((.&.)))))))))).)))))))))))))))))).	-34.5	9	39	1221	1255
TCONS_00021721	Cg9g017160.2	.((((((..(((...(((((...((((((((.&.))))))))...)))))..))).)))))).	-30.5	22	51	1307	1338
TCONS_00025982	Cg9g017160.2	.((.((((.(((.(((((((((((.........((((((.&.)))))))))))))))))))).)))).)).	-32.1	17	46	1364	1403
TCONS_00046871	Cg9g017160.2	.((((((((((.((((.((((((.&.))))))...)))))))))))))).	-30.4	11	35	1483	1506
TCONS_00051713	Cg9g017160.2	.((((((((.((((....(((((((((.&.)))))))))..)))).)))))))).	-30.3	5	30	2240	2267
TCONS_00007339	Cg6g022550.1	.((((((((((.((((......((((((((((((.&.)))))))).)))).....)))).)).)))))))).	-31	30	65	102	136
TCONS_00007341	Cg6g022550.1	.((((((.((((((((.((..((.&.))..)).)))))))).))))))	-30.6	4	26	68	91
TCONS_00015571	Cg6g022550.1	.((((((.((((.((((...........(((((((((((.&.))))))))))).)))).))))...)))))).	-33.6	2	33	71	110
TCONS_00020992	Cg6g022550.1	.((((((..(((.(((((((((((((((....((((.((.&)).)))).))))).)))))...))).))..))))))))).	-40.4	1	40	33	72
TCONS_00027438	Cg6g022550.1	.((((((((((((.((.(((((..((.((.((.((((.&.))))..)).)).))..))))))).)))))))))))).	-37.3	15	52	105	142
TCONS_00045114	Cg6g022550.1	.((.(((.(((((.(((.(((...(((((((((.&))))).))))...))).......)))))))).))).)).	-32.7	1	39	76	109
TCONS_00046871	Cg6g022550.1	.(.(((((...(((.((((((.(((((((((((.&.))))))))))).)))))).)))...))))).).	-33.8	34	67	95	128
TCONS_00064237	Cg7g015670.1	.(((((((((((((((((((.((((((((((((.&.)))))))))....))).)).))))).)))))))))))).	-31.9	21	60	26	59
TCONS_00046871	Cg5g033690.1	.((((((.....(((((((.((.((....(((((((((((.&.))))))))))))).)).)))))))......)))))).	-34.8	1	38	28	68
TCONS_00020090	Cg3g019770.1	.((((((...(((((((((..(((((((.&.)))))))...))))))))).)))))).	-37.5	9	36	1133	1161
TCONS_00020992	Cg3g019770.1	.((((((.(.(((...((((((((.((((((.&.))))))..))))))))..)))..).))))))	-42.6	22	53	517	548
TCONS_00020992	Cg2g044030.1	.(((((..(((((((((..((((((..(((((.&.)))))..))).)))))))......)))))..))))).	-38.9	10	47	45	77
TCONS_00042747	Cg2g044030.1	.((((((((((.((.((((....((((((.(((.&))).))))))....))))))..)))))))))).	-32.2	1	33	560	593
TCONS_00025982	CgUng003040.3	.(((((.((((.(((((((((((.(((((.&.)))))..))))))))))).)))).))))).	-37.7	10	40	447	476
TCONS_00034914	CgUng003040.3	.((((.(((((((((((((((((((((.&.)))))))))))......)))))))))))))).	-33.3	31	63	1158	1185
TCONS_00046871	CgUng003040.3	.((((((((((((((....(((((.((((.(((((((.&.))))).)).)))).)))))....)))))))))))))).	-39.3	16	54	302	339
TCONS_00062474	CgUng003040.3	.((((......(((((((((((...((((((((((.&.))).)))))))..))))))))))).....)))).	-31.5	8	42	1068	1103
TCONS_00020992	Cg1g025610.1	.((((((...(((((((.((((.((.(((.((.&.)).)))..)).)))).)).))))).....)))))).	-33.4	2	38	192	224
TCONS_00009941	Cg4g013690.1	.(((((((.((((((......((((((.&.))))))..))))))))))))).	-31.2	22	44	457	484
TCONS_00020992	Cg4g013690.1	((.(((((....(((..(((((...((((.((((.(((((.&.))))).))))))))........))))))))..))))).))	-36.7	2	42	525	565
TCONS_00020992	Cg6g023940.3	.(((((.(((((((((((((.&.))))...))))))).)).)))))	-30.8	30	53	131	151
TCONS_00028364	Cg6g023940.3	.(((((.(((((((.((.(((.((((((((.&.)))))))).))).)).)))))))..))))).	-33.6	8	39	1965	1995
TCONS_00034914	Cg6g023940.3	.((((((.....((.((.(((((((..((((.((.(((((.&.))))).))))))....))))))).)).)))))))).	-34	31	67	1079	1119
TCONS_00063563	Cg6g023940.3	.(((((((((.((.(((((((....((((((.(((((.&.)))))))))))....))))))).)).).)))))))).	-31.7	30	67	388	425
TCONS_00020090	Cg6g012340.1	.(((.((((((((((...((((((...((((.&.))))))))))))))))))))))).	-32.8	11	35	400	431
TCONS_00020992	Cg6g012340.1	.((((..((((((((((((.((((..(((((..((((((.&.))))))))))).)))).)).))).))))).))..)))).	-44.4	13	52	404	443
TCONS_00046871	Cg6g012340.1	.(((((.((((....(((((((.....(((((((((((.&.)))))))))))...)))))))...))))))))).	-35	19	53	648	686
TCONS_00062345	Cg6g012340.1	.((((((((((.((((....(((((((((.&.))))))))).))))...)))))))))).	-33.6	20	48	1006	1035
TCONS_00025982	Cg5g030740.1	.((((((((.(((((((((((.(((((..((((((.&.))))))....))))).)).))))))))).)))))))).	-33.4	9	47	625	660
TCONS_00027438	Cg5g030740.1	.((((((((.((((((((((.((((.(((.&.))).)))).))))).))).)).)))))))).	-31.5	9	40	611	640
TCONS_00047715	Cg5g030740.1	.(((((((((((((.((((((((((.&.))))))))))))...))))))))))).	-33.1	35	62	606	631
TCONS_00062474	Cg5g030740.1	(((.(((((((((..(((((.(((.((((.((.(((((((.&.))))))).)).)))).))))))))....))))))))))))	-36	1	41	45	85
TCONS_00020992	Cg3g014430.1	.(((((((((((((((..(((((((.&.)))))))..))))))))..))))))).	-38.7	26	53	301	326
TCONS_00034296	Cg3g014430.1	.((((((((((......((((((((((((((.&.))))))))).....)))))....)))))))))).	-31.2	9	43	968	999
TCONS_00035434	Cg3g014430.1	.(((((((((((((((((((((((((.&.)))))))))))))))).)...)))))))).	-31.6	40	70	1245	1271
TCONS_00042747	Cg3g014430.1	.(((((..(((...((((((.(((((.((((((((((.&.)))))))))))))))..))))))...)))..))))).	-35.9	18	55	123	160
TCONS_00020992	Cg1g028500.1	.(((.((((((..(((((((.(.((.((((.&.)))).)).))))))))....)))))).))).	-32.5	22	53	737	767
TCONS_00025982	Cg1g028500.1	.(((.((((((((.(((...((((((((...((((((.&.)))))).))))).)))...))).)))))))).))).	-35.2	11	47	580	617
TCONS_00033561	Cg1g028500.1	.((((.((((((((((((((.&.)))))))))))))))))).	-31.6	40	59	170	190
TCONS_00034296	Cg1g028500.1	.(((((((((((.((((((.((((((.&.)))))).)))..)))))))))))))).	-30.6	10	37	583	609
TCONS_00046016	Cg1g028500.1	.((((((((((.(((.(....(((((.(((((((((.&.)))))).))).)))))...).))).)))))))))).	-37.7	18	54	1482	1518
TCONS_00010988	Cg5g036860.1	.(((((((((((..(((.((.((((.((((.&)))).)))).)))))..))))))))))).	-33.3	1	29	2659	2689
TCONS_00020090	Cg5g036860.1	.((((((((((((....((((.((((((((((.&.))))))))))..))))..))))).))).)))).	-30.3	3	36	2485	2517
TCONS_00038040	Cg5g036860.1	.((((((.(((((((((((((((((.&.))))))))))))))))))))))).	-32	25	49	2610	2635
TCONS_00062102	Cg5g036860.1	.(((((((((((..(((((((((....((((((.&.)))))).....)))))))))..)))))).))))).	-30.7	18	53	1504	1537
TCONS_00066287	Cg5g036860.1	.(((((.(((((((.((((((..(((((((.&.)))))))....))..)))).))))))).))))).	-30.5	4	38	1082	1112
TCONS_00066308	Cg5g036860.1	.(((((((.......((((.((((...((((((((.&))))))))...)))))))).......))))))).	-30.7	1	34	315	350
TCONS_00020992	Cg8g002410.1	.(((((((((..(((.(((((.(((((..((((((.&.))))))..)))))))))).)))...)))...)))))).	-37	5	43	459	494
TCONS_00045114	Cg8g002410.1	.(((((.(((((((((((((((.....((((((((.(((.&.))).))))))))))))))).))).)))))))))).	-33.5	11	46	262	301
TCONS_00020992	Cg3g002130.1	.(((.(((((.((.(((((.((((((.&)))))))))))..........)).)))))))).	-30.8	1	33	132	158
TCONS_00042747	Cg3g002130.1	.(((((...((..((.((..((((((((.((.&.)).))))))))..)).))..))...))))).	-31.3	1	32	307	338
TCONS_00009941	CgUng000710.1	.((((((....((.((((((.....(.(((((((((.(((.&.))).))))))).)).))))))).))....))))))	-34.4	10	45	458	498
TCONS_00020992	CgUng000710.1	.(((((((.((((((.......((((((.((.(((.&.))).))..)))))).))))))...)))))))	-36.6	22	53	607	642
TCONS_00046871	CgUng000710.1	.((((((((.....((((((((((.((((((((((.&.))))))))))...))))))))))..)))))))).	-38.8	10	44	1134	1169
TCONS_00064237	CgUng000710.1	.(((((.(...((((((((.....((((((((((.&.))))))))))....))).)))))..).))))).	-34.1	26	59	471	505
TCONS_00008070	Cg9g013560.1	.((((((.(((((((...((((((((((((((((.&.))))))))))))))))...))))))))))))).	-31.1	33	66	33	67
TCONS_00020992	Cg9g013560.1	.((..((((((((.((((.....(((.((((((((((.&.)))))))))).))))))).))))))))..)).	-35.3	2	34	324	361
TCONS_00020992	Cg8g015200.1	.((((.((((....(((.((.(.(((....(((((.((((.&.)))).))))).))).).)).))).)))).)))).	-37	10	44	167	207
TCONS_00046871	Cg8g015200.1	.((.((((..(((.(((((((((.(.(((((.&.)))))).))))))))).))).)))).)).	-30.2	38	67	106	137
TCONS_00001865	CgUng005350.1	.(((((((((((((((((.(((((......(((((((((.&.)))))).)))))))).))))).)))))))))))).	-33.6	1	36	232	271
TCONS_00020992	CgUng005350.1	.((.((((((((((......((((..(((((.&.)))))...)))))))))))))).)).	-31.9	2	28	368	399
TCONS_00034914	CgUng005350.1	.(((((((.(((.((((((..(((((.((((.&.)))).))))).)))))))))))))))).	-31.7	41	69	297	328
TCONS_00042747	CgUng005350.1	.((((....((((((..((((((((((..((((.&.))))))))))))))..))))))..)))).	-32.5	40	69	143	176
TCONS_00020992	Cg5g041060.1	.(((((((..(((..((((...((((((.&.))))))..))))..)))..))))))).	-30.5	26	53	1465	1493
TCONS_00045114	CgUng015470.1	.(((((.(((((((((.((.(.((.((((((..((((((.&.)))))))))))).))).)).)))))))))..))))).	-32.1	2	39	308	347
TCONS_00066308	CgUng015470.1	.(((..(((((..((.((((.(((((((((((.(((.&.))).)))))))))))))))..)))))))..))).	-32	14	48	470	506
TCONS_00015571	Cg4g020360.4	.((((((((((((((..(((..(((((..(((((.&.)))))...)))))..)))..)))))).)))))))).	-31.1	5	41	507	541
TCONS_00020992	Cg4g020360.4	.(((.((((((((((.(((((..(((((((.&.))))))).....))).)).))))))))).).))).	-35.7	8	43	1012	1042
TCONS_00028364	Cg4g020360.4	.(((((((.((((.((.((((((.(((((((.&.))))))).))))))))))))..))).)))).	-36.5	13	44	1005	1036
TCONS_00027424	CgUng006690.1	.(((((((..((((((((((((..((.((((((((((.&.)))))))))).))))))))))))))))))))).	-31.9	14	47	722	759
TCONS_00051884	CgUng006690.1	.((((((....(((((((((((((.(..((((((((.&.)))))))).).))))))).)))))))))))).	-33.3	1	33	139	175
TCONS_00020992	Cg2g040950.3	.((((....(((.((((((((...(((((((.&.))))))))))))))).)))..)))).	-33.5	27	53	1262	1293
TCONS_00020090	Cg1g027000.1	.((((((.((((((..(((((((((.&.)))))))))..)))).)).)))))).	-33	9	35	6	31
TCONS_00020992	Cg5g002640.1	.((((.((((((((((.((.(((((((((((.&.)))))...)))).......)))).)))))))))).)))).	-40	2	42	205	236
TCONS_00025982	Cg5g002640.1	.(((((((((((((....((((.....(((.(((((.&.)))))))).)))).....))))))))))))).	-32.4	10	42	406	442
TCONS_00026669	Cg5g002640.1	.((((((((.(((((((.((((((((((((((.&.)))).))).))))))).)).....))))).)))))))).	-32.9	20	59	681	713
TCONS_00026670	Cg5g002640.1	.((((((((.(((((((.((((((((((((((.&.)))).))).))))))).)).....))))).)))))))).	-32.9	20	59	681	713
TCONS_00027438	Cg5g002640.1	.(((.(((((..(((((.(((((.((...((((((((((.&.))))))))))....)).))))).))))).)))))))).	-39.8	13	51	280	319
TCONS_00034914	Cg5g002640.1	.(((((....((((.(((((.(((((.(((..((((((((.&.))))))))..)))..))))).))))).))))...))))).	-32.9	23	63	338	378
TCONS_00062345	Cg5g002640.1	.((((((((.....(((((.((((.((((((((.&.))))))))))))..))))).....)))).)))).	-31.8	15	49	210	243
TCONS_00020992	Cg4g001710.1	.((((..((((..((.(((((((.&.))))))).))..))))..)))).	-30.6	25	48	12	35
TCONS_00020992	Cg9g025260.1	.(((((((.(.((((((((....((..(((..((((((.&.)))))).)))...)))))))).))).))))))).	-38	8	42	1177	1215
TCONS_00062474	Cg9g025260.1	.(((((((((........((..((((((((((((((.&.))))))).)))))))..)).........))))))))).	-31	1	39	1527	1563
TCONS_00064237	Cg9g025260.1	.(((((((((((((((.((((.....(((((((.&.))))))))))).))).))..)))))))))).	-32.9	35	66	1140	1173
TCONS_00046871	CgUng011550.1	.((((((((((((..(((((((.((..((((((.&.))))))..)).)))))))..))))).))))))).	-34.7	21	55	806	839
TCONS_00066308	CgUng011550.1	.((((((((((((...(((((((((((((.&.))))))))))))).)))))))))))).	-35.4	12	39	1072	1101
TCONS_00028364	Cg1g009270.1	.(((((.((((.((((.((((((((((.&.))))))))))...))))))))...))))).	-30.2	1	31	34	61
TCONS_00046871	Cg1g009270.1	.((((((.(((((((..((...((((((((.(((((.&.))).))..))))))))....)).))).)))).)))))).	-35	11	50	192	228
TCONS_00020992	Cg6g012720.1	.(((((.(.((((((((((.(.((.((((.&.)))).)).).))).))))))))))))).	-30.1	22	50	532	561
TCONS_00046871	Cg6g012720.1	.((((((.(((.(((((((((((.&.)))))))))))..))).)))))).	-30.4	21	45	78	101
TCONS_00020090	Cg1g004810.1	((((((((((...............(((((((.(((((((.&.))))))).))))))))))))))))).	-32	10	36	2767	2807
TCONS_00027438	Cg1g004810.1	.(((((((...((((((((((.((.(((((.&.))))))).)))))).))))))))))).	-30.7	13	40	302	332
TCONS_00020992	Cg8g005020.1	.(((((.((((((((.(((.....((((((.((((.&.))))..)))))).)))..))).)))))))))).	-38.7	3	36	429	464
TCONS_00020992	Cg2g007820.1	.(((((..((((((((((((((((.&.))))))).....)))))))))...))))).	-33	10	40	44	68
TCONS_00028364	Cg2g007820.1	.(((((((((((.....((((((((((...((.((((.&.))))))...))))))))))....))))))))))).	-36.5	5	40	559	596
TCONS_00046016	Cg2g007820.1	.(((((((((((.....((((.((((((((.&.))))))))))))))))))))))).	-33.5	3	27	56	86
TCONS_00020992	Cg7g007960.1	((((..((.(((.(((((..(.(((..(((.(((((.(((.&))).))))).)))))).)...))))).))))))))).	-38.2	1	37	1522	1562
TCONS_00021721	Cg7g007960.1	.(((((((...((.(((((((.((..((((((((.&.)))))))).....)).))))))).))))))))).	-32.9	4	38	592	626
TCONS_00028364	Cg7g007960.1	.(((((((((.(((.(((.(((((((.&.))))))).))).))).)....)))))))).	-31.2	13	43	1532	1558
TCONS_00040243	Cg7g007960.1	.((((((((((.(((((.(((.(...(((((.&.))))).....).)))))))))))))))))).	-32.3	6	37	623	654
TCONS_00035507	Cg7g007960.1	.(((((.(((....((((((.((((((((.&.))))))))..))))))....))).))))).	-31.4	12	42	387	416
TCONS_00042747	Cg7g007960.1	.((((((((.((....((((..(((((...((((((.&.)))))))))))))))....)).))))))))	-30.1	40	70	1578	1614
TCONS_00020992	Cg2g004180.1	.((((.((((.(((((.(((....(.(((((((..((((.&.))))..))))))))...))))))))...)))).)))).	-44.6	4	42	1540	1579
TCONS_00028364	Cg2g004180.1	.(((.((((((((.((..((..((((..((((((.&.))))))..))))...))...))..))))))))))).	-32.6	5	41	1553	1587
TCONS_00034296	Cg2g004180.1	.((((((((...((((((((((...((((((.&.)))))).....)))))))))))))))))).	-30.7	11	41	404	435
TCONS_00020992	Cg7g016730.2	.((((((((((.......((((((.((((((.&.))))).).))))))........)))))))))).	-32.6	5	38	986	1017
TCONS_00046871	Cg7g016730.2	.((((..(((((.....((((((((((((((.&.)))))))))))))))))))..)))).	-30.2	25	51	1283	1314
TCONS_00003163	Cg8g002350.1	.((((((((((((((((...(((((((((.&.)))))))))....)))))).)))))))))).	-31	3	34	177	206
TCONS_00007631	Cg8g002350.1	.(((((((.((((.(((((((((.&.)))))))))...)))).))))))).	-32.6	45	70	234	257
TCONS_00012958	Cg8g002350.1	.((.((((((.(((((((((.((.((((.((.&.)).)))).))...))))))))))))))).)).	-32.2	22	54	191	222
TCONS_00047715	Cg8g002350.1	.(((((((((((((((((.&.))))))))))))))))).	-30.4	52	70	44	62
TCONS_00020090	Cg8g021980.1	.(((((((((((..((((((((((((((.&.))))))))))).)))..)))))))))))	-32.6	8	36	800	828
TCONS_00020992	Cg8g021980.1	.((((((.....((((((.((.((((((.(((.((((.&.)))).).)))))))).))))))))..)))))).	-35.9	3	36	1088	1125
TCONS_00020090	Cg2g039930.1	.(((.(((((...(((...((((((((.&.))))))))...)))...)))))))).	-30.2	10	36	453	480
TCONS_00020992	Cg2g039930.1	.((((((....(((((((((....((((((((.&.))))))))....))))))))))))))).	-34.4	21	49	368	400
TCONS_00027442	Cg2g039930.1	.(((((((((((((...((..(((((((.&)))))))....))......))))))))))))).	-30.6	1	33	259	287
TCONS_00046871	Cg2g039930.1	.((((((.((((((((((((..((((...((((((.&.))))))..))))...))))..).))))))).)))))).	-36.5	10	48	1262	1297
TCONS_00063563	Cg2g039930.1	.(((((((((((((..((((......((((((((.&.))))))))......)))).)).))))))))))).	-31.4	16	50	1325	1359
TCONS_00046871	Cg2g027760.1	.((((((....((.(((..(((((((.((..(((((((.&.)))))))..))..))))))).))).))...)))))).	-34.5	12	49	187	225
TCONS_00051884	Cg2g027760.1	.((((((((((((..(((((((.&.)))))))..)))))))))))).	-32.8	1	23	1170	1192
TCONS_00026669	Cg9g000560.2	.(((((((((.(((.((.((((((((....(((((((((.&.)))))))))))))))))))))).)))))).))).	-33.3	23	57	2697	2736
TCONS_00026670	Cg9g000560.2	.(((((((((.(((.((.((((((((....(((((((((.&.)))))))))))))))))))))).)))))).))).	-33.3	23	57	2697	2736
TCONS_00046871	Cg9g000560.2	.((((((((((((((((.((..((((.&.))))..)).)))))))))))...))))).	-30.4	1	30	1100	1126
TCONS_00020992	Cg2g033010.1	.((((((((((((((((.&.)))))))))))))))).	-30.1	4	21	931	948
TCONS_00007631	Cg1g016460.1	.((((((((......(((((((((((((((((.&.))))))..)))))))))))...)))))))).	-31.6	23	54	630	662
TCONS_00034914	Cg1g016460.1	.(((((((((((((..(((((((((((.&.))))))..)))))))))))))))))).	-31.2	31	58	261	288
TCONS_00046871	Cg1g016460.1	.((((((...(((.(((((((((.((((((((.&.))))))))))))))))).))))))))).	-31.8	19	47	2115	2147
TCONS_00007631	Cg5g036700.1	.(((((((((...(((((((((((..((.((((.&.)))).))))))))))))).....))))).)))).	-30.5	15	49	296	329
TCONS_00020090	Cg5g036700.1	.(((((...((((.....((((((((((((..(((.&.))))))))))))))))))).))))).	-32.1	10	36	362	397
TCONS_00028364	Cg5g036700.1	.(((((((..(((((....(((....((((((((.&.)))))))))))...)))))..))))))).	-32.2	14	43	640	674
TCONS_00010988	Cg7g005490.1	.(((((((....((.((((((((..(((((.&.))))))))))))).)).....))))))).	-31.9	9	38	2549	2579
TCONS_00028454	Cg7g005490.1	((((((((((((.....((((((((......(((((((((.&.))))))))).....)))))))))))))))))))).	-33.6	6	41	2125	2165
TCONS_00051713	Cg7g005490.1	.(((...(((((((((((((((.((((.&.)))))))))))))))))))))).	-30.5	3	26	1280	1307
TCONS_00015571	Cg2g010550.3	.(((((((.......((((((((((.((.&.))))))))))))...))))))).	-30.3	2	25	3557	3585
TCONS_00020992	Cg2g010550.3	.(((.(((..((..(((((.(((((.((((.(((.&))).)))).))))).))))).))..))).))).	-34.2	1	33	1035	1069
TCONS_00025982	Cg2g010550.3	.((((((...(((((..(((..(.((((.((((((.&.)))))))))).)...)))..))))).))))))	-31.4	15	47	5090	5125
TCONS_00042747	Cg2g010550.3	.(((((((((((..(((((((.(((.(((.&.)))))).)))))))))))))))))).	-30.7	40	66	318	347
TCONS_00046016	Cg2g010550.3	.(((((((((((((((.(..((((((((((((((((.&.))).))))).))).....)))))).)))))))))))))))	-33.7	7	47	2886	2922
TCONS_00046871	Cg2g010550.3	.(((((((((((..(((..((((((((((.&.)))))))))).))).))))))))))).	-31.2	1	28	1622	1651
TCONS_00051950	Cg2g010550.3	.(((((.((((((.(((((((((((.&.))))))))))).)))..))).))))).	-30.4	2	29	364	389
TCONS_00015571	Cg4g016960.1	.((((((((((..(((....((((((((((((.&.))))))..))))))...)))..))))).))))).	-31.2	18	52	1211	1243
TCONS_00038040	Cg4g016960.1	((((((.....((((((((((((.(((((((((..(((((.&.))))).)))).))))).))))).))))))))))))).	-33.5	9	46	1206	1246
TCONS_00046871	Cg4g016960.1	.((((((((((.(((((((..((((((((..(((((((.&.)))))))))))))))......))))))).)))))))))).	-38.7	4	44	1247	1285
TCONS_00066287	Cg4g016960.1	.(((((((((((....(((..((((...((((((((((.&.))))))))))..)))))))))))))))))).	-32.4	1	32	1224	1262
TCONS_00009941	Cg4g024000.2	.((((((((((((...((..(((((((.&.)))))))..))...))))))))))))	-31.8	19	45	2316	2343
TCONS_00011466	Cg4g024000.2	.((((.(((...((((((((((((((((((((.&.)))))))))))))))))...))).))).)))).	-31.1	15	48	2853	2885
TCONS_00020090	Cg4g024000.2	.((((((((.((((.....(((((((((((.&.)))))))))))...))))..)))))))).	-30.2	7	36	1737	1767
TCONS_00020992	Cg4g024000.2	.((((((((..(((((((((.((.(((..(.((((.&)))).)....))).)).))..)))))))..))).))))).	-41.1	1	40	290	325
TCONS_00021721	Cg4g024000.2	.(((((.....(((((.((.((((((((..((((.&.)))))))))))).))..)))))...))))).	-34.9	21	52	1928	1962
TCONS_00025982	Cg4g024000.2	.(((((((((..(((((....((((((..((((((.&.)))))).))))))))))).))))))))).	-30.6	12	41	2086	2121
TCONS_00045964	Cg4g024000.2	.((((((((((..((.((..((((((((.(((((.&.)))))...))))).))).))))..)))))))))).	-31.7	24	59	3400	3434
TCONS_00046871	Cg4g024000.2	.((((..((((((((((((.((....((.(((((((.&.)))))))))..)).))))))))))))...)))).	-39.2	10	44	1915	1951
TCONS_00051884	Cg4g024000.2	.((((.(((((((((((...((.((((((((.&.))))..)))).))...))))))))))))))).	-31.5	8	40	263	294
TCONS_00064237	Cg4g024000.2	.(((((((((.(((.((.((..((((.((((.&.)))).))))...)).)).)))...))))))))).	-34	32	66	2303	2334
TCONS_00020992	CgUng020330.1	.(((.(((((((((.((((((...(((.(((((.&.))))).))))))))).))).)))))))))	-40.2	24	53	407	440
TCONS_00048242	CgUng020330.1	.((((((..(((((((.((((((((.(((.&.))).))))))).).)))))))...)))))).	-31.8	30	61	192	221
TCONS_00007631	Cg3g018850.1	.(((((((((....((((..((((((((.&.))))))))))))....))))))))).	-31	25	51	581	609
TCONS_00020992	Cg3g018850.1	.((((((((.(((((((((((((((.&.))))))....))))))))))))))))).	-37.3	19	47	74	99
TCONS_00028364	Cg3g018850.1	.((((((.((((((..(.(((((.(((((((((.&)))))))))))))).)..)))))))))))).	-32.5	1	31	680	713
TCONS_00046871	Cg3g018850.1	.(((((.(((.((((((((((...(((..((((((.&.))))))....)))....)))))))))).)))))))).	-32.5	1	38	96	131
TCONS_00020992	CgUng022110.1	.((((((...(((...((((((((((..((((((((((.&.))))))))))..)))))..)))))...))).)))))).	-38	1	39	72	110
TCONS_00022660	Cg3g009870.1	.(((((((((...(((((((((..((((((.&.))))))..)))))))))..))))))))).	-30.3	33	62	29	59
TCONS_00020992	Cg3g009870.1	.((.(((.((((((.(((((.((..(((.&)))..)).))))).))))))))).)).	-31.4	1	27	219	247
TCONS_00034296	Cg3g009870.1	.(((((((((.((((((((..((((((.&.))))))......)))))))).))))))))).	-30.7	10	41	52	79
TCONS_00045114	Cg3g009870.1	.((((((((((((((.((((((.&.)))))))))))))))))))).	-30.8	19	40	1286	1308
TCONS_00046016	Cg3g009870.1	.((((((((..(((((((((.(((((.&.))))))))).))))))))))))).	-31.3	1	25	73	99
TCONS_00020090	Cg2g012790.1	.(((((((((((.(((((..((((.&.))))..))))).))))))..))))).	-32.1	9	35	199	223
TCONS_00020992	Cg2g012790.1	.(((...((((((((....((....(((((.((.&.)).)))))..))..)))).))))..))).	-30.4	24	53	189	222
TCONS_00046871	Cg2g012790.1	.((..((((((.((((((((...((((((((((((.&.))))))...)))))))))))))).))))))..)).	-36.9	18	53	134	169
TCONS_00012958	Cg3g018610.1	.((((((.((((((((.((((((((((.&.))))))))))..)))...)))))..)))))).	-31.4	22	54	1033	1060
TCONS_00020992	Cg3g018610.1	.(((..(((((((((.((((..((.(((((.&.))))).))...)))))))))))))..))).	-35.8	21	51	1035	1065
TCONS_00046871	Cg3g018610.1	(((((((((....(((((.......((((.((.(((((((.&.))))))))))))))))))))))))))).	-32.6	25	53	764	804
TCONS_00020992	Cg2g023690.1	.(((((((........(((((((((((((((.&.)))))).))))))))))))))))	-30.9	30	53	1360	1391
TCONS_00051704	Cg2g023690.1	((((((((((((((...(((((...((((((.((.(((((.&.))))).)).))))))...))))).)))))))).)))))).	-31.6	9	49	861	901
TCONS_00062345	Cg2g023690.1	.((((((..((((((((..((((((((((.&.)))))...)))))..)))))))).)))))).	-31.4	14	45	1394	1423
TCONS_00020992	Cg9g005560.1	.(((((.((.(((((((((.((((.&.)))).))))))))).))))))).	-36.7	24	47	426	450
TCONS_00025982	Cg9g005560.1	.(((((((.(((.(((((.((((((.(((.(((((.&.))))).)))...)))))).)))))))).))))))).	-33	9	45	170	205
TCONS_00051884	Cg9g005560.1	.((((((((((.((.(((..(((...(((((((.&.)))))))...))).))).)).)))))))))).	-31.9	15	47	239	272
TCONS_00007339	Cg8g015800.1	.((((((((((.((((......((((((((((((.&.)))))))).)))).....)))).)).)))))))).	-31	30	65	102	136
TCONS_00007341	Cg8g015800.1	.((((((.((((((((.((..((.&.))..)).)))))))).))))))	-30.6	4	26	68	91
TCONS_00015571	Cg8g015800.1	.((((((.((((.((((...........(((((((((((.&.))))))))))).)))).))))...)))))).	-33.6	2	33	71	110
TCONS_00020992	Cg8g015800.1	((((((((((..(((...((((.(.(((.(..((.(((((.&)))))))..).))).))))).))).)))..))).)))).	-39.8	1	39	240	280
TCONS_00027438	Cg8g015800.1	.((((((((((((.((.(((((..((.((.((..((((.&.))))..)).)).))..))))))).)))))))))))).	-40.3	15	52	105	143
TCONS_00045114	Cg8g015800.1	.((.(((.(((((.(((.(((...(((((((((.&))))).))))...))).......)))))))).))).)).	-32.7	1	39	76	109
TCONS_00046871	Cg8g015800.1	.(.(((((...(((.((((((.(((((((((((.&.))))))))))).)))))).)))...))))).).	-33.8	34	67	95	128
TCONS_00027274	Cg9g010950.1	.(((((((((((...((((((((((((.(((((.&.)))))))))))).)))))....))))))))))).	-37.3	6	40	242	275
TCONS_00034914	Cg9g010950.1	.((((((((.((.(((((.((((((.(((((((.&.)))))..))))))))))))))).)))))))).	-31.2	32	64	240	273
TCONS_00051500	Cg9g010950.1	.((((((((((((((((((.(((((((((..(((((.&.)))))..)))))))))...))))))))).))))))))).	-30.9	18	57	72	108
TCONS_00020992	Cg4g023220.1	.(((((.(((((((((..((((((((((((.(((.&.))))))))..))))))))))))).))).))))).	-37.8	11	45	498	532
TCONS_00042747	Cg4g023220.1	.((((((((((((((((((((((((((.&.))))))...))))))..)))))))))).)))).	-30.1	37	70	1942	1969
TCONS_00047715	Cg4g023220.1	.((((((((...((((((....((((..(((((((((.&.))))))))).))))...)))))))))))))).	-32.4	34	66	2203	2240
TCONS_00020992	Cg1g026530.1	.((((.((.((..((((((((((((.(((..((((((.&)))))).....))))))))..)))))))...)).))))))	-40.2	1	40	1237	1274
TCONS_00027424	Cg1g026530.1	.((((((((((((((((((((((((.&.))))))))))))))))))).))))).	-35.5	8	34	699	724
TCONS_00027438	Cg1g026530.1	.((((.(((((((((.(((((((.((.((((((((.&.))).))))).)).))))).)).))))))))).)))).	-39.7	20	57	689	724
TCONS_00034914	Cg1g026530.1	.((((.((((((.((((..(((..(..((((((..(((.&.)))..))))))..).)))....)))).))))))...))))	-34.5	25	65	589	627
TCONS_00020090	Cg2g042190.1	.((((.(.(((.(((((..(((((((.(.&.).)))))))..)))))))).).)))).	-31	9	36	1152	1180
TCONS_00034914	Cg2g042190.1	.(((.((((((((((((.....(((((((((((.&.)))))).))))).....)))))))).))))))).	-36.6	31	65	1034	1067
TCONS_00020992	Cg2g013800.8	(((((...((.((...(((((((((((.......((((((.&.)))))).)))))))))))...)))).))))).	-35.3	1	33	556	596
TCONS_00034914	Cg2g013800.8	.(((((((.((((((((((((((((((.&.))))....))))).))))))))).)))))))	-32.4	39	70	634	661
TCONS_00042747	Cg2g013800.8	.((((..(((((.(((((.((((((.&.)))))).))))).)))))..)))).	-31.1	45	70	553	578
TCONS_00047715	Cg2g013800.8	.((((..(((((((((((...((.((((((.&.)))))).))......)))))))))))..))))	-34.8	38	70	454	484
TCONS_00051713	Cg2g013800.8	.(((((((..((.(((((((((((((((.&.))))))))).).))))).))))))))).	-30.8	1	29	3044	3072
TCONS_00008682	Cg5g036850.1	.((((((((((.(((((((((((((((.&.)))))))))).))))).)))))))))).	-30.8	26	54	4908	4935
TCONS_00010988	Cg5g036850.1	.(((((((.....(.(((((((((((.&.))))))))))).).....))))))).	-30.8	12	38	5332	5358
TCONS_00020709	Cg5g036850.1	.((((((((((((((((((((((....(((.(((.&.))).))))))))))))).)))))))).)))).	-34.9	20	52	5342	5376
TCONS_00020992	Cg5g036850.1	.(((((...((((((((((((((.&.))))))))))...)))).))))).	-30.1	21	45	3554	3577
TCONS_00034296	Cg5g036850.1	.(((((((((((((((...(((((((((((.&.)))))))))))))))))).)))))))).	-31.8	12	40	3409	3439
TCONS_00051884	Cg5g036850.1	.((((((((.((.((((((.((((((.&.)))))).)))))).))..)))))))).	-30.1	10	37	5112	5138
TCONS_00062345	Cg5g036850.1	.((((((((((.(((.....(((((((((.&.)))))))))..))))))))))))).	-30.2	8	33	1592	1621
TCONS_00007631	Cg5g006770.1	.(((((.(((((.((((((((.....(((((((.&.)))))))..)))))))))))))))))).	-30.7	1	29	2212	2245
TCONS_00010988	Cg5g006770.1	.((((((((((.........(((((((..((((((.&.))))))..)))))))....)))))))))).	-34	8	38	2323	2358
TCONS_00020992	Cg5g006770.1	.(((((..((((((((((((..(((((((((((.&.)))))))...))))....)))))))).))))..))))).	-40.8	6	45	559	592
TCONS_00027424	Cg5g006770.1	.((((((...(((((((((.((((.(((((((.&.))))))).)))))))))))))..)))))).	-34.7	6	36	1053	1085
TCONS_00027438	Cg5g006770.1	.((((((((.(((...((((((((.((((.&.)))).)))))))).))).))).)))))	-33.1	36	63	655	684
TCONS_00028364	Cg5g006770.1	.((((((((.(((((((..((((((((((.&.)))))))).))..)))..)))).)))))))).	-34.5	13	45	1442	1471
TCONS_00042747	Cg5g006770.1	.(((((((((.(((.(((.((((.((((((((.&.)))))))).))))..))).))).))))..))))).	-35.1	20	55	1064	1096
TCONS_00009941	Cg7g009540.1	.((((((((((.((((((((((((...(((((.&.)))))...)))))).)))))))))))))))).	-41	13	45	117	149
TCONS_00020992	Cg7g009540.1	((((.(((((..(((.(.((((((.........(((((((.&.)))))))..)))))).).)))...))))).)))).	-37.1	8	43	64	104
TCONS_00037807	Cg7g009540.1	.(((((((((....(((((((((.&.)))))))))))))))))).	-30.3	25	44	789	812
TCONS_00015571	Cg8g014500.1	.((((((..((((.((((.((.....(((((((.&)))))))....)).)))).))))...)))))).	-30.9	1	33	173	206
TCONS_00027438	Cg8g014500.1	.((((((((((.((((((((((((((.&.))))..)))))).)))).))))).))))).	-31.4	15	45	48	74
TCONS_00034914	Cg8g014500.1	.((((((((((.((.((((((((((.&.))))))).))).)).)))))))))).	-30.5	44	70	166	191
TCONS_00042747	Cg8g014500.1	.((((((((((((.((((..((.((((.((.&.))..)))).))))))...))))))))))))	-31.9	40	70	172	202
TCONS_00020992	Cg1g022010.1	(((((....((((.((((..(((..((((...(((.((((.&)))).))).))))..))).)))).))))...))))).	-38.1	1	37	1615	1655
TCONS_00046871	Cg1g022010.1	.(((.((((((((....(((((.((((.(((((((((.&.)))))))..)).)))).)))))......)))))))).)))	-30.3	1	41	542	579
TCONS_00007294	CgUng000130.1	.((((((((((.(((.(((..((((((((((.((((.&.)))).))))))))))..))).))).)))))))))).	-30.9	27	63	1191	1227
TCONS_00042747	Cg8g009780.1	.((((((...((((((((((.(((((..((.&.))..))))).))))))))))..)))))).	-32.1	40	69	132	162
TCONS_00051500	Cg8g009780.1	.(((((((((.((((((((.(((((((((.&.))))))))).))))))))))).....)))))).	-32.2	11	44	227	256
TCONS_00046016	Cg2g036930.1	.(((.(((((((((((..((.((((.&.))))))))))))))))).))).	-32.2	2	24	1459	1484
TCONS_00046871	Cg2g036930.1	.(((..(((((((.(((((((..(((((((((.(((((.&.)))))))))).)))).)).)))))))))))).))).	-35	17	53	722	760
TCONS_00020992	Cg2g042780.2	.((((((.(((((((((((((...(((((((.&.))))))).)))))))))).))).))))))	-32.8	24	53	301	332
TCONS_00020992	Cg2g002410.1	.(((((..((((.((((((((((.((.&.)))))))))).)).....))))..))))).	-31.9	2	32	1281	1307
TCONS_00027274	Cg2g002410.1	.(((((.(((..(((((((..((((.((((((((((.&.)))).))))))....)))))))))))..))).))))).	-32.4	13	51	265	301
TCONS_00020992	Cg2g033030.2	.(((((((((((..((((.(((((((((((.&.))))))))))).)))).)))))..)))))).	-38.6	10	41	1630	1660
TCONS_00021721	Cg2g033030.2	.((((.(((((((..(((((((((((((.&.)))))))))))))..))))))))))).	-31.6	24	51	1620	1648
TCONS_00027438	Cg2g033030.2	.((((((((((....(((..(((..((((((..((((((.&.))))))...)))))))))..)))..)))))))))).	-34.1	8	44	1576	1615
TCONS_00066287	Cg2g033030.2	.((((((((.(((((.(.(.((((.(((((((((((((((.&)))))).))))))))).)))).))))))))))))))).	-35.8	1	38	1051	1091
TCONS_00012958	Cg8g022810.1	.((((((((((((((......(((((..(((((((((.&.))))))))).)))))......)))))))))))))).	-38.2	19	55	1561	1598
TCONS_00027442	Cg8g022810.1	.((((((.((((...(((((((((((((.&.))))))))))))).....)))))))))).	-37.3	1	30	936	964
TCONS_00046871	Cg8g022810.1	.((((((((((.......(((.((((((..(((((.&.))))))))))).))).....)))))))))).	-34.3	1	32	789	824
TCONS_00069799	Cg8g022810.1	.((((((.(((((((((..........((((((((.&.))))))))..))))))))).)))))).	-32.8	3	30	780	815
TCONS_00012958	Cg5g039280.1	.(((((((((((((((((....((((.(((((.&.))))).)))))))).....)))))))))))))	-32.4	29	61	2833	2865
TCONS_00020090	Cg5g039280.1	.((((((.(((((((((.(((..(((.&.)))..))).))))))))).)))))).	-31.2	10	36	1126	1152
TCONS_00020992	Cg5g039280.1	.((((((..(((.(((((.((....(((((((((((((.&.)))))))))...))))..)).))))).)))..)))))).	-38.4	2	41	822	860
TCONS_00021721	Cg5g039280.1	.(((((((((((((((.((((((((..((.((((((.&.)))))).))..))))))))))))))))))))))).	-39.5	1	36	2015	2051
TCONS_00042747	Cg5g039280.1	.((((((((((((.((...((((((.......(((((((.&.)))))))..)))))).)).))))).))))))).	-34.6	27	60	2957	2996
TCONS_00051884	Cg5g039280.1	(((.((((((((.(((((((..((((..((((.(((((((.&.))))))).)))).)))))))))))))))..)))).))).	-36	4	43	2815	2855
TCONS_00028364	Cg5g031360.2	.(((((((((.....(((((.((((((.&.)))))).)))))....))))))))).	-30.1	16	42	1161	1188
TCONS_00020992	Cg5g044190.1	.((((((.(((((.(.((.(((((..((((((((((.(((.&))).)))))))))))))))..)).).))))))))))).	-42.1	1	38	1346	1386
TCONS_00027438	Cg5g044190.1	.(((((((.((((.(((.(((((((((((((((.&.)))))).))))))))).))).)).)).))))))).	-34.7	26	61	1684	1717
TCONS_00063563	Cg5g044190.1	.((((((((((((...(((((((.(((.(((((((((((.&.))))))))).)).)))...))))))))).)))))))))).	-36.5	28	68	1781	1820
TCONS_00020090	Cg7g017610.1	.((((..(((((..(.((((((((((((.&.)))))))))))).)..))))).))))	-34.4	10	36	795	823
TCONS_00020992	Cg7g017610.1	.((((((((.((..(((....((..(((((((.(((((.&.))))))))))))..))...)))..)).)))..))))).	-35.6	2	40	806	844
TCONS_00021721	Cg7g017610.1	.(((((....((((((((.......((((((((.(((.&.))).))))))))......))))).)))))))).	-31.6	3	36	541	578
TCONS_00042747	Cg7g017610.1	.((((((((((...(((((((.(((((((..(((((((((.&.))))))))).)))))))...))).)))))))))))))).	-36	25	64	960	1000
TCONS_00046871	Cg7g017610.1	.(((((((.((((((....(((((((((.((.&.)).))))))))))))))).))))))).	-30.4	28	55	969	1000
TCONS_00007339	Cg3g005130.1	.((((((((((((((....((((((((((.&.))))))))))...))))).))))))))).	-31.7	34	63	1442	1471
TCONS_00020992	Cg3g005130.1	.((((((....((.(((((.(((.(((((((.&.)))).))).))).))))).))....)))))).	-37.6	21	53	549	580
TCONS_00021721	Cg3g005130.1	.(((((((((.(((..((((((....(((((((((((.&.)))))).)))))....)))))).))).))))))))).	-33.7	13	50	1436	1473
TCONS_00038040	Cg3g005130.1	.(((((((..((((((((((((((((((((((.&.)))))).)))))..)))))))))))....))))))).	-34.5	6	43	964	996
TCONS_00020992	Cg3g003550.1	((((...((((((.(((...((((((...((((((..(((.&))).)))))))))))).....))).))))))...)))).	-42.5	1	39	157	197
TCONS_00034914	Cg3g003550.1	.((((..((((((((.((((.((((..(((((.&.))))).)))).))))...)))))))))))).	-31.7	39	70	252	284
TCONS_00007294	Cg9g010590.1	.((((.((((((..(((((((((.((((((.&.)))))))))))))))..)))))).)))).	-30.3	22	51	234	264
TCONS_00020992	Cg9g010590.1	.(((.(((.((((((((.(((((((((((.&.))))))))...))))))))))).)))))).	-30.3	23	53	251	280
TCONS_00019095	Cg4g018310.1	.(((((.((((((..((((((.(((((((.&.))))))).))))))....)))))).))))).	-30.3	18	49	1100	1129
TCONS_00020090	Cg4g018310.1	.(((((.((.((((((((((((.(((.&.))).))))))))))))..)).))))).	-33	9	36	683	709
TCONS_00020992	Cg4g018310.1	.(((((((.((..((((((.(.((((..(((((.((((.&.)))).)))))..))))).)))))).))))))))).	-34.5	8	43	765	803
TCONS_00037807	Cg4g018310.1	((((((((.....((((((..(((((.&.))))).))))))..)))))))).	-38.4	23	46	1	27
TCONS_00020992	Cg3g021490.1	.((((((.((((((((((((((((..((((((..(((.&.))).))))))))))).))))...)).)))))..)))))).	-37.6	10	50	405	442
TCONS_00046871	Cg2g035070.1	.((((((((((..(.((((((((((.((..((.(((((((.&.))))))).)))).)))).)))))).).)))))))))).	-35.3	27	65	767	807
TCONS_00020709	Cg2g027180.1	.((((((((...(((((.(((....((((((.((.((((.&.)))).)).))))))...))).)))))..))))).))).	-35	12	50	2292	2331
TCONS_00020992	Cg2g027180.1	(((.(.(((((((.((((((.((.(((((....(((((((.&.)))))))..))))).)).))).))))))))))).))).	-40.9	2	40	1945	1985
TCONS_00045964	Cg2g027180.1	.((((((((((((...((((.(((((.((((((.&.)))))).)))))..)))).)))))))).).))).	-30.4	24	58	2082	2115
TCONS_00046871	Cg2g027180.1	.(((((((..((.((((((((.(((.&.))))))).)))).))..))))))).	-30.3	11	36	1820	1845
TCONS_00051500	Cg2g027180.1	.((((((((((((((((((.(((((.&.))))).))))).....)))).))))))))).	-30.6	21	52	506	531
TCONS_00062474	Cg2g027180.1	.(((((.((((((.(((((((.((((.....(((((((((.&.))))))))).))))))))))))))))).)).)))	-30.9	8	42	1618	1658
TCONS_00066287	Cg2g027180.1	.(((((((((((..((..(((((((....(.(((((((.&))))))))..)))))))..))..))))...))))))).	-32.1	1	38	1672	1710
TCONS_00009941	Cg8g000960.1	.((((((((((((....((..(((..((((((((.&.)))))))).))).))....)).)))))).))))	-30.3	12	45	843	877
TCONS_00012958	Cg8g000960.1	.(((..((((((((((((((((....((((((((((.&.)))))))))).....))))))..))))))))))))).	-34.8	2	39	1395	1431
TCONS_00020992	Cg8g000960.1	.((((((.((((((((((.((..(((((((((...((((.&))))))))))))).)).))).)).)))))..)))))).	-43.2	1	38	2835	2874
TCONS_00034914	Cg8g000960.1	.((((((((((((((((.((..(((((((((.((.&.)).))).)))))).....)).)))))))..)))))))))	-37.6	31	70	1284	1318
TCONS_00066287	Cg5g042590.1	.((((((.(((((((((.((.(((((.(((((.(((.(((.&.))).))))))))))))).))))))))))))))))).	-32.5	4	40	143	183
TCONS_00046016	Cg2g000810.1	.(((((((.(((((((((((((.((((((.(((.(((.&.))).))).))).))).)))))...)))))))).)))))))	-36.6	11	51	663	700
TCONS_00046871	Cg2g000810.1	.((((.((((((((((((((((((((.&.))))))))))))....)))))))).)))).	-30.2	5	35	872	898
TCONS_00051950	Cg2g000810.1	.((((.(((((((.((((..(((.((((((((.&.)))))))).)))....)))).))))))).)))).	-30.1	3	37	519	551
TCONS_00066308	Cg2g000810.1	.(((((((..(((((((..(((((((((((....((((((.&.)))))))))))))))))....)))...))))..)))))))	-34	15	55	1035	1075
TCONS_00020709	Cg6g011210.1	.((((((((((((.(.((((((...(((((((((((.&.))))))))))).....))))))))))))))))))).	-33.5	12	48	467	503
TCONS_00007631	Cg5g027450.1	.(((.(((((((.(((((...((((((.(((.&.))).)))))).))))).))))))).))).	-30.3	3	32	1084	1115
TCONS_00028364	Cg5g027450.1	.(((.(((((((((((...(((((((.&.)))))))...))))).)))))).))).	-30.4	15	42	881	907
TCONS_00057216	Cg5g027450.1	.(((((((((((((.(.........(((((.(((((((((.&.))))))))))))))...).))))))))))))).	-31.3	8	41	1337	1377
TCONS_00010988	Cg4g007960.1	.((((((.(((((..(((((...((.((((.((((((.&)))))).).)))))...)))))...))))).)))))).	-32	1	38	526	563
TCONS_00034296	Cg4g007960.1	.((((((((...((((((((((((((((((.&.))))))))))))).....))))))))))))).	-33.7	5	37	47	77
TCONS_00051884	Cg4g007960.1	.(((((((.((....(((.((((.(((((...(((((((.&.)))))))...))))).)))).))))).))))))).	-34.7	4	39	24	63
TCONS_00020992	Cg7g017520.1	.((((((....((.(.((((((((((((((((.&.))).))))))))))..))).).))...)))))).	-35	6	40	1217	1249
TCONS_00025985	Cg7g017520.1	.((((((((....(((((((((((...(((((((((.&.))))))))))))))))))))......)))))))).	-32.9	3	38	1207	1243
TCONS_00027438	Cg7g017520.1	.((((((.((((((.....(.(((.((((((.((((.&.)))).)))))).))).)....)))))).)))))).	-36.9	12	47	768	804
TCONS_00028364	Cg7g017520.1	.(((((((((((.((((.(((..(((((.&.)))))..))).).))).)))))).))))).	-31.1	7	37	1410	1438
TCONS_00042747	Cg7g017520.1	(((((((((...((((.((.....(((((((...((((((.&.)))))))))))))...)).))))))))))))).	-30.8	20	53	3763	3803
TCONS_00062345	Cg7g017520.1	.(((.(((.(((((((((((.((((.&.))))))))))))))).))).))).	-30.9	5	29	4502	4527
TCONS_00062474	Cg7g017520.1	.(((.(((((((((((..((.(((.(((.((((.&)))).)))))).)).....))))))))))).))).	-32.3	1	35	749	782
TCONS_00064237	Cg7g017520.1	.((((((((((...((((.((((((.((((.&.)))).)))))).))))...))))))).....))).	-33.7	25	60	4782	4812
TCONS_00046871	Cg2g019980.1	.((((((...(((((((((.(((.((((((((.&.)))))))).)))..)).)))))))..)))))).	-31.9	2	35	308	340
TCONS_00051713	Cg2g019980.1	.(((((((..((((((..(((((((.(((.((((.((.&.)).)))).)))..))))))).))))....)).))))))).	-32	15	55	29	66
TCONS_00064237	Cg2g019980.1	.((((((((((((((..((((((((.((..((((((((((.&.))))))))))..))))))))))....))))))))))))))	-48.4	26	66	472	512
TCONS_00012958	Cg8g001340.1	.(((((....((((((((((..(((((.&.)))))..))))))))))))))).	-31.6	22	45	943	970
TCONS_00020992	Cg8g001340.1	.(((((((((((((.(....((((.((((((.(((.&.))).))))).).)).))...))))))))..)))))).	-37	11	48	956	991
TCONS_00034296	Cg8g001340.1	.((((((((((((((((((((((.&.)))))))))))))))))))))).	-32.9	7	30	714	737
TCONS_00036459	Cg8g001340.1	.((((((((((...((((...(((((.((((((((.&.)))))))).)))))..))))..)))))))))).	-35	2	35	1107	1142
TCONS_00047715	Cg8g001340.1	.(((((....((((((((((.((((.(((((.&.))))).)))).)).))))))))..))))).	-30.2	34	64	1195	1226
TCONS_00007339	Cg2g006730.1	.((((((((....(((.(((((((((((.&.))))))))))).)))...)))))))).	-31.2	29	56	995	1023
TCONS_00020992	Cg2g006730.1	.((((.((((..(((((((((..(.(((((.&.))))).)..))))..))))).)))).)))).	-32.3	21	52	568	598
TCONS_00026669	Cg2g006730.1	.(((((((..((((((((.(((((((((((.&.)))))).))))).)))).)...)))..))))))).	-30.2	35	70	459	489
TCONS_00026670	Cg2g006730.1	.(((((((..((((((((.(((((((((((.&.)))))).))))).)))).)...)))..))))))).	-30.2	35	70	459	489
TCONS_00015571	Cg4g002950.1	.(((((((.(((.(((((....(((((.(((.&.))).)))))...)))))))).))))))).	-30.1	4	33	923	954
TCONS_00020992	Cg4g002950.1	.((((((((.((((...((((((((((.&.)))))).)))))))))))))))).	-32.7	29	53	148	175
TCONS_00035434	Cg4g002950.1	.((((((((.(((((.(((((.(((((((.&.))))))))))))))).))..)))))))).	-30.9	41	70	479	508
TCONS_00020992	Cg1g026680.1	.(((.(((((((((((.((((.((.((((((.&.)))))).))..)))).)))))))..)))).))).	-38.7	19	53	361	392
TCONS_00035507	Cg8g004630.1	.(((((.((...(((((..((((((((((.&.))))))))))..))))).)).))))).	-31	17	44	16	45
TCONS_00042747	Cg8g004630.1	((((.((((((....((..(.(((((.((((((.((((((.&.)))))).))))))...))))).).)))))))))))).	-33.8	19	56	1299	1339
TCONS_00051713	Cg8g004630.1	.((((((.((((((.(((((...((((.&.))))...)))))..)))))).)))))).	-30.1	2	30	1155	1182
TCONS_00027424	Cg4g003160.1	.(((((((((.((((.((((.((((((((((((..(((.&.))).))))))).))))))))))))).))))))))).	-30.5	7	43	720	758
TCONS_00027438	Cg4g003160.1	.(((((((.(((.(((((((....(((.(((((.&.))))).)))...)))))))))).))))))).	-31.5	4	35	1245	1278
TCONS_00042747	Cg4g003160.1	.((((((((((((((((...((.((((....(((((((.&.)))))))..)))).))...)))).)))))))))))).	-35.9	16	53	1544	1582
TCONS_00051500	Cg4g003160.1	.((((((((((((((((((...((((((((((.&.))))))))))..)))))))))..))))))))).	-31.3	11	44	2135	2167
TCONS_00026669	Cg5g036650.2	.(((((((((....(((((..((..((((..((((((.&.))))))..))))...))..)))))))))))))).	-34.3	28	62	268	305
TCONS_00026670	Cg5g036650.2	.(((((((((....(((((..((..((((..((((((.&.))))))..))))...))..)))))))))))))).	-34.3	28	62	268	305
TCONS_00034914	Cg5g036650.2	.(((((...(((((.(((((((..((((...((((((.&.)))))))))).))))))).)))))...))))).	-31.6	33	66	109	146
TCONS_00009941	Cg2g038080.1	.((((((((.(((....(.((((((((.(((.&.))).)))))))).)....)))..)))).))))	-32.2	13	45	315	346
TCONS_00020992	Cg2g038080.1	.(((((.((.((..((((.((((.((((((..(((((((.&))).))))))))).).)))).))))..)).))..))))).	-39.8	1	40	195	234
TCONS_00034296	Cg2g038080.1	.(((((((((.(((((......((((((((((.&.))))))))))........)))))))))))))).	-33.1	8	41	1133	1165
TCONS_00045964	Cg8g021420.1	.((((((((((....((((.(((((((((.&.))))))))))))).......)))))))))).	-30.2	28	59	993	1022
TCONS_00020992	Cg6g024800.2	.((((((((((..((((...((((..(((.&.)))..)))).))))....)))))))))).	-36.2	24	53	26	55
TCONS_00025982	Cg6g024800.2	.((((((((.........(((((.((.(.((((((((((.&.)))))))))).).))))))))))))))).	-32.3	18	47	755	794
TCONS_00051884	Cg6g024800.2	.(((((((...(((((.((((((((.((((((.&.)))))).)))))))))))))))))))).	-30.5	11	39	217	249
TCONS_00046871	CgUng009100.1	.((((.((((((((..(((((..((((((.((.((((.&.)))).)).))))))...))))).....)))))))))))).	-33.6	13	53	372	409
TCONS_00012958	Cg5g008070.1	.(((((((((((.(((((.(((..(((((((((.&.))))))))))))))))).)))))..)))))).	-42.4	22	54	1483	1516
TCONS_00019095	Cg5g008070.1	.((((.(((((((((.(((((((((.(.((((((.&.)))))).).))))))))).))))..))))).)))).	-31.2	17	53	2214	2248
TCONS_00020992	Cg5g008070.1	.((.((((..(((((.(((((((((..(.((((((.&.))))))).))))))))).))))))))).)).	-42	11	42	1423	1458
TCONS_00028364	Cg5g008070.1	.((((.(((((..((.(((((...((((((.&.))))))..))))).))))))).)))).	-33	16	43	1420	1450
TCONS_00038040	Cg5g008070.1	.((((((((((..((((((((((((((.&.))))))))))).)))...........)))).)))))).	-38.8	7	45	420	447
TCONS_00045114	Cg5g008070.1	.(((((((((...(((((((.((....(((((((((.&))))))))).....))...)))))))..))))))))).	-37.1	1	38	1766	1802
TCONS_00046871	Cg5g008070.1	.(((((((.(((((....((.((((.((((((((((.&.))))))))))..)))).))...)))))))))))).	-34.1	7	42	1389	1425
TCONS_00051713	Cg5g008070.1	.((((((....((((((((((((((.&.)))))))))))))))))))).	-30.4	4	25	1778	1803
TCONS_00034914	Cg4g011880.1	.(((((((((((((...(((((((((.(((((((.&.))))))).))).)))))).....))))).)))))))).	-34.6	31	69	663	697
TCONS_00020992	Cg7g013620.1	.((((.((.(((......(((.(((...((((((.(((.&.))).)))))).))))))))))).)))).	-30.9	23	51	6	44
TCONS_00021721	Cg7g013620.1	.(((((((.(((..........((((((((((.&.))))))))))......))).))))))).	-34.3	24	52	100	132
TCONS_00020090	Cg6g017980.1	.(((((((..((((.((((.(((((((.&.)))))))..)).)).))))..))))))).	-30.5	6	35	235	262
TCONS_00007341	Cg9g007800.1	.((.(((...(((((((((((..(((((((.&.)))))))))))))))))).))).))	-32.8	1	26	588	618
TCONS_00020992	Cg9g007800.1	.(((...((((((.((.((((((.((((((.&.))))))..)))))).)).))).)))...))).	-33.1	12	44	687	717
TCONS_00037807	Cg9g007800.1	.(((((((..(((((((..((((((.&.)))))))))))))))))))).	-34	28	49	597	622
TCONS_00046871	Cg9g007800.1	.((((((((.(((((..((.(((.(((((.&.))))).))).)).))))))))))))).	-31.3	6	33	115	144
TCONS_00020992	Cg8g002180.1	.(((((((.((((((.((..((.(.(((((.&.))))).).))..))..)))).)).))))))).	-32.5	21	53	267	297
TCONS_00048242	Cg8g002180.1	.((((.(((((..((((..(((((....(((((((((.&.)))))))))))))).))))..))))).)))).	-30.3	15	47	1458	1495
TCONS_00051713	Cg8g002180.1	.((((((.(((((.(((((((((((((.&.)))))))))).)))))))).)))))).	-34.6	3	30	756	783
TCONS_00020090	Cg6g013130.1	.((((((((((((..((((((((((.&.))))))))))))))))))))))	-30.6	14	36	3517	3542
TCONS_00020709	Cg6g013130.1	(((.((..((((((...(((..((((((((((((((((((.&.))))))))))))..))))))..)))))))))..)).)))	-36.3	14	53	3556	3596
TCONS_00020992	Cg6g013130.1	.(((((.(((.(.(..(((..(((..(((((...(((((.&.))))).)))))..)))..)))..).).)))..))))).	-35.8	2	40	382	421
TCONS_00047715	Cg6g013130.1	.((((((.((..(((((((((((((((((.&.))))))))))))))....))).)).)))))).	-34.9	38	70	1036	1065
TCONS_00064237	Cg6g013130.1	.((((((((((((((.((......((.((((((((.&.)))))))).))......)).)))))))))))))).	-32.8	32	67	3986	4021
TCONS_00020992	Cg3g008290.1	.(((((((.((((...((.(((((((((((..((.((.&.)).))..)))))))..)))).)).....)))).)))))))	-33.3	4	44	371	408
TCONS_00025982	Cg3g008290.1	.((((((..(.(((((.(((((..((((((((.&.))))))))))))).))))).)...)))))).	-30.3	11	42	254	286
TCONS_00026669	Cg9g014340.1	.(((((...(((.(((((((((.....((((..((((((.&.))))))..))))..)))))))))...))).))))).	-32.1	18	54	965	1004
TCONS_00026670	Cg9g014340.1	.(((((...(((.(((((((((.....((((..((((((.&.))))))..))))..)))))))))...))).))))).	-32.1	18	54	965	1004
TCONS_00051500	Cg9g014340.1	.(((((((.(((.....((((((((((((((((((((.&.))))))).))))))))))))).....))).))))))).	-34.5	2	40	533	570
TCONS_00020992	Cg7g010460.1	.(((..(((((..(.((...((((((((((.((((((((.&))))....)))).))))))).))))).)..)))))..)))	-35.5	1	40	185	224
TCONS_00038040	Cg7g010460.1	.((((.((((((((((((((((((.((.&.)).))))))))))))).........))))).)))).	-31.8	10	46	36	63
TCONS_00046016	Cg7g010460.1	.((((.(((((.((((((.((((((((.((.&.)).)))))))))))))).))))).)))).	-34.3	6	35	121	151
TCONS_00020992	Cg1g012010.1	.((((..(((.((((((((((((.&.))))))))))))..)))..)))).	-31	19	43	96	119
TCONS_00047715	Cg1g012010.1	.(((((((((..((((((((..((...((((((.&.))))))))..))))))))..)).))))))).	-30.9	39	70	891	924
TCONS_00007631	Cg1g027650.1	.((((((((((((((.(((((.(..(((..(((.(((((.&))))).)))..)))).)))))))))..)))))))))).	-35.4	1	38	913	952
TCONS_00042747	Cg1g027650.1	.((.((((((((((((((.(((((.&.)))))))))))))))))))))	-34.5	49	70	358	382
TCONS_00046016	Cg2g044220.1	.((.(((((...((((((((((((...(((((((.&.)))))))))))))))))))...))))).)).	-33.5	23	54	3114	3148
TCONS_00012960	CgUng011900.1	.(((((...((((((.(((...((((((((((.&.))))))))))..)))))))))...))))).	-30.6	2	32	189	221
TCONS_00020992	CgUng011900.1	.(((((((.(((((.((.((((((((((((((..(((.&))).))))).)))))).))).)))).))).))).)))).	-45.3	1	39	4	41
TCONS_00046016	CgUng011900.1	.(((((((.(((((((((((......((((((((.(((.&.))).))))))))......)))))))))).).)))).))).	-35.9	20	60	9	47
TCONS_00046871	CgUng011900.1	.((((.(((.((((((((......(((((((((((.&.))))))...)))))....))))))))))).)))).	-35.6	7	42	88	123
TCONS_00020992	Cg9g021630.1	((.(((..((((((.((.((...(((((((.(..((((((.&))))))..)..)))))))...)).)).)))))).))).))	-48.2	1	40	129	169
TCONS_00027438	Cg9g021630.1	.((((((......((((((((.....((.((((((((.&.))))))))))..))).)))))...)))))).	-32.1	31	62	589	626
TCONS_00028364	Cg9g021630.1	.(((((((((((((((..(((((....(((((.&.))))).....)))))..))))))))))))))).	-30.9	4	37	1050	1082
TCONS_00046871	Cg9g021630.1	((((...(((((((.(((((.(((.((.((..((((((((.&.)))).)))).....)).)).))))))))))))))).))))	-35.9	11	51	107	147
TCONS_00051884	Cg9g021630.1	((((((((((((.((..((.((((((.((....(((((((.&.)))))))..))..))))))))..).).)))))))))))).	-34	1	41	146	186
TCONS_00064237	Cg9g021630.1	.((((((..((((((((((((.....(((((.&.)))))....)))))))))).))...)))))).	-31.5	31	63	786	817
TCONS_00003161	Cg3g000750.1	.((((((((...((..(((((..((((((((.&.))))))))....)))))..))...)))))))).	-34.4	7	40	1562	1593
TCONS_00009941	Cg3g000750.1	.(((((((((..((((.(((...((((((.&.))))))...))).))))....))))))))).	-30.3	13	44	1756	1785
TCONS_00020992	Cg3g000750.1	.((((((...((.(((((..(((((((.(.&.).)))))))))))).))...)))))).	-32.7	25	52	252	281
TCONS_00025985	Cg3g000750.1	.((((.((((((.((((((.((((((((((.&.)))))))))).))))))...)))))))))).	-33	22	53	2337	2367
TCONS_00046871	Cg3g000750.1	.(((.(((((((((((.((.(((..(((((.&.)))))..))).))..))))))))))).))).	-32.8	18	49	2182	2212
TCONS_00020992	Cg2g007220.1	(((((.((((((.......((((((.(.((((..((((((.&))).)))...)))).)...)))))))))..))).))))).	-41.4	1	40	115	155
TCONS_00027438	Cg2g007220.1	.(((((((((((((..(((((((..(((((((.&.))).)))))))))))....)))))).))).)))).	-30.7	17	52	186	218
TCONS_00045964	Cg2g007220.1	.((((((.((.(((((((((...(((((((((((.&)))))))))....))...))))).)))).)).))).))).	-30.3	1	40	9	43
TCONS_00046016	Cg2g007220.1	.(((((((((((...((((((((.(((....(((((((.&.))))))).......))).))))))))))))))))))).	-39.1	17	55	111	149
TCONS_00062345	Cg2g007220.1	.((((((((((((.(.....((....((((((.((((((.&.)))))).))))))....))..).)))))))))))).	-34.5	4	40	210	249
TCONS_00064237	Cg2g007220.1	.(((((((..((((...(((((...(((.((((((.&.)))))).))).))))))))).)).))))).	-31.4	30	60	113	148
TCONS_00034914	Cg2g026200.1	.((((.((.(.(((((((.((.((((((((....((((((.&.))))))....)))))))).))...)))))))))))))).	-33.4	30	69	652	692
TCONS_00046871	Cg2g026200.1	.(((((.(((((((..(((.(((((((.((((((((.&.)))))).))))).)))).)))..))))).)).))))).	-30.5	8	46	109	145
TCONS_00064237	Cg2g026200.1	.((((((..((((((((....(((((((((((.(((((.&.))))).))))))...)))))...))))))))...))))))	-32.5	21	61	335	373
TCONS_00020992	Cg4g000540.1	.((((.((((..((((((((((.(((((((((((.&.))))))))))).)))))....)))))...))))..)))).	-37.8	11	51	1417	1451
TCONS_00027438	Cg4g000540.1	.((((((((((.((((((((..(((((((.&.))))))))))))).......)).)))))))))).	-32.7	17	51	1730	1759
TCONS_00035434	Cg4g000540.1	.(((((((((((.((((((((((.&.))))))))))))))))))))).	-32.2	41	63	1275	1298
TCONS_00046871	Cg4g000540.1	.(((((.(((((((.(((((((((((((.&.)))))))...)))))).)))))))))))).	-30.3	7	37	1503	1531
TCONS_00057216	Cg4g000540.1	((((((...((((..((.((((((.((((((.((.((.((.&)).)).)).)))))).)))))).))..))))..)))))).	-31.3	1	40	392	432
TCONS_00020992	Cg7g001410.1	.((((..((((.((((((..(((((..(((.&.))).)))))))))))))))..)))).	-36.1	25	51	135	165
TCONS_00046871	Cg7g001410.1	.(((((((((((.....((((.(..(((((((.&.))))))).).))))....))))))))))).	-30.8	1	31	502	534
TCONS_00007631	Cg2g004930.1	.((((((.((((((((....((((((((.((((.&.)))).))))))))....)))))))))))))).	-31.8	11	43	687	720
TCONS_00046871	Cg2g004930.1	.((((.((((((.(((((((((((((((.&.)))))....)))))).....)))).)))))).)).)).	-31.1	11	49	189	217
TCONS_00020992	Cg6g021940.1	.(((((....(((.((((((((((.((((((.&.))))))..))))))....)))).))))))))	-39.4	22	53	255	286
TCONS_00007631	Cg1g007760.1	.((((((((((((((((....((((((((((((((.&.))))))))))....))))...))))...))))))))))))	-38.7	12	52	1500	1535
TCONS_00020992	Cg1g007760.1	.((((((.(((((((((.((.((((..(((.&.))))))).))..))))))))).)))))).	-38.6	21	50	924	954
TCONS_00035434	Cg1g007760.1	.((((((..((((.((((((.(((((...((((((.&.)))))).))))).)))))))))).)))))).	-33.2	3	34	1305	1340
TCONS_00064237	Cg1g007760.1	.((((((((((((.......((((.(((((((.&.))))))))))))))))))))))).	-30.3	25	49	835	867
TCONS_00046871	CgUng003170.1	.(((((((((((........(((((((((((((.&.))))))))))))).......))))))))))).	-32.6	1	33	181	214
TCONS_00015571	Cg9g010960.1	.((((((((.(((((.((((((((...(.(((((.&.))))))..))).))))).))))).)))))))).	-30.9	17	50	2235	2269
TCONS_00009941	Cg9g010960.1	.(((((((((((((((((.(((((.&.))))).)).))))))))))))))).	-30.2	4	29	296	320
TCONS_00020992	Cg9g010960.1	.(((((.((((.((((((((((((..((.&.))..)))))))))))).)))).))))).	-37.4	11	39	1361	1389
TCONS_00035434	Cg9g010960.1	.(((((((((...((((((((((((.&.))).)))))))))...))))))))).	-30.3	41	67	2996	3021
TCONS_00046871	Cg9g010960.1	.(((.(((((.(((((..((((((((.(((.&.))).))))))))..)))))))))).))).	-35	19	48	1760	1790
TCONS_00051500	Cg9g010960.1	.((((((((....(((((((((((((.((((.&.)))).)))))))))))))....)))))))).	-31	6	37	1475	1506
TCONS_00062345	Cg9g010960.1	.(((((((((((((.((((((.(((.((((.&.)))).))).))))))))))))....))))))).	-31.8	13	46	2597	2627
TCONS_00007339	Cg2g010110.1	.(((((.((((.(((((((.....(((((((((((.&.))))).))))))......))))))))))).))))).	-31.6	30	66	1482	1517
TCONS_00028364	Cg2g010110.1	.(((((..((((((.((((.((..(((((.&.)))))..)).)))).))))))))))).	-30.7	17	44	196	225
TCONS_00046871	Cg2g010110.1	.((((((((((((.(((((((.(.((((((.&.)))))).).))))))))))))))).)))).	-36.4	6	36	8	38
TCONS_00008070	Cg6g003630.1	.(((((((((..((((((((((....((..((((((((((.&.))))))))))))....)))))))))).))))))))).	-33.5	15	52	147	187
TCONS_00020992	Cg6g003630.1	.((((((((((((((..(((((.&.))))).....)))).....)))))))))).	-35.5	21	51	333	355
TCONS_00062345	Cg6g003630.1	.(((((...(((((((......(((((.(((((((.&.)))))))...)))))....))))))).....))))).	-32	11	48	1891	1926
TCONS_00027438	Cg6g025620.2	.(((((....(((((((((((((((((.&.))))))))))).)))))).....))))).	-31	32	61	1524	1551
TCONS_00020992	Cg7g014580.1	(((((((((.......((.((((((...((((((((((((.&.))))))).)))))..)))))))).....))))))))).	-41.1	14	52	865	905
TCONS_00021721	Cg7g014580.1	.(((((.(((((((.....((((((((((((((.&.))))))).)))))))..))))))).))))).	-33.5	6	37	4729	4762
TCONS_00026913	Cg7g014580.1	.(((((((.(((((((..((...(((((((((.&.)))))))))...))..)))))))..))))))).	-31.1	11	44	4138	4170
TCONS_00027442	Cg7g014580.1	.(((((((((((((((((.((((((.&.)))))).))))))))))))))))).	-30.9	5	30	6731	6756
TCONS_00034914	Cg7g014580.1	.(((((...(((((((((((((((.(((((.&.))))))))))))))))))))....))))).	-36.8	34	64	4197	4227
TCONS_00042747	Cg7g014580.1	.((((((.(((....(((((((((((((.&.)))))))).))))).)))))))))	-30.5	46	70	1112	1140
TCONS_00046016	Cg7g014580.1	.((((((..((((((((((((((((.&.))))))))))))))))....)))))).	-35.6	8	35	1052	1077
TCONS_00051713	Cg7g014580.1	((((.(((((((.((((((.((((.(....((((((((((.&.))))))))))).))))..))))))..))))))).)))).	-34.4	10	49	6552	6592
TCONS_00062345	Cg7g014580.1	.((((((((((((((..(((((((((.((((((.&.))))))...)))).))))).)))))))....))))))).	-35.8	7	46	3911	3944
TCONS_00035434	Cg8g020060.1	.(((((((((.(((((((.((..((..((((((((((.&.))))))))))..))..)).))))))).))))))))).	-35.2	10	47	865	902
TCONS_00045964	Cg8g020060.1	((((((((((.((.((((.....(((((.(..((((((((.&))))))))..))))))...)))).))...)))))))))).	-39.1	1	40	259	299
TCONS_00020992	Cg3g020070.1	.(((((.((..((.((.((((((((.(((.(.(.((((.&)))).)..).))).)))))..))).))))..)).))))).	-40.9	1	40	194	232
TCONS_00007339	Cg8g016710.1	.((((((((((.((((......((((((((((((.&.)))))))).)))).....)))).)).)))))))).	-31	30	65	132	166
TCONS_00015571	Cg8g016710.1	.(((((((...(((.((....(((((((((((.&.)))))))))))....)))))...))))))).	-30.8	2	33	108	140
TCONS_00027438	Cg8g016710.1	.((((((((((((.((.(((((..((.((.((.((((.&.))))..)).)).))..))))))).)))))))))))).	-37.3	15	52	135	172
TCONS_00042747	Cg8g016710.1	.((((((.(((((.((((((.((((.(((.&.))).).)))))))))...))))).))))))	-30.7	40	70	54	83
TCONS_00046871	Cg8g016710.1	.(.(((((...(((.((((((.(((((((((((.&.))))))))))).)))))).)))...))))).).	-33.8	34	67	125	158
TCONS_00020992	CgUng011050.1	.(((.(((.(.(((.((((.((.((((((..((((.&.)))).)))))).))))))))).).)))))).	-32.9	3	34	42	77
TCONS_00046871	CgUng011050.1	.((((((((((((((((((((.((((((((.&.))))))))...))).)))))........))))))))))))	-36.5	10	50	51	81
TCONS_00009941	Cg7g004340.1	.((((((...(((((((..((((((((((((.((((.&.)))).))))).)))))))))))))).)))))).	-34.3	5	38	267	303
TCONS_00028454	Cg7g004340.1	.(((((((.((((..(((((((((((..(((((((((((.&.))))))))))))))))).)))))...)))))))))))	-32.7	31	68	111	150
TCONS_00064237	CgUng017590.1	.((((((..(.(((((((((((...((((((((.&.)))))))).......))))).)))))).)..)))))).	-30.7	30	68	393	426
TCONS_00007339	Cg3g007860.2	.((((.((((((.(((((((....((((((.(((((.&.))))).))))))))))))).)))))).)))).	-32	27	59	889	925
TCONS_00020090	Cg3g007860.2	.((((((..((((.(((((.(((((.(((.&.))).))))).)))))))))..))))))	-32.3	9	36	269	298
TCONS_00046871	Cg3g007860.2	.(((((((....((((((((((..((((((..((.&.))..))))).)..))))))))))....))))))).	-32.5	12	47	1170	1204
TCONS_00009941	CgUng018820.1	.((((.(((((((((.((((..((((..(.(((((((.&.)))))))).))))....)))).))))))))).)))).	-36.3	7	44	405	442
TCONS_00020992	CgUng018820.1	.((((.((((((..((((...((((((((((.&.)))))))))))))))))).)).)))).	-33.3	2	29	696	727
TCONS_00046871	CgUng018820.1	((((.(((((..(((((.((((..(.(((((((..(((((.&)))))))))))).))))).)))))..))))))))).	-32.3	1	36	962	1002
TCONS_00020992	Cg7g018050.1	.(((((.(((((.(((..(((...(((.((..(((((((.&.)))))))))))).)))..))).))))).))))).	-43.2	17	51	376	415
TCONS_00051884	Cg7g018050.1	.(((((((((......(((..(((((((((((.&.)))))))).)))..))).....))))))))).	-30.8	4	36	355	387
TCONS_00020992	Cg3g007560.2	.(((....(((((((((((((.(((((((.&.))))))).)).))))))..)))))....))).	-34.7	2	34	865	894
TCONS_00051704	Cg3g007560.2	.((((((((((((.((((((((..(((((.(.(((((((.&.)))))))).)))))..))).)))))...))))))))))))	-31.7	12	52	40	79
TCONS_00009941	Cg3g005310.1	.(((.(((((.(..(.(...(((((.......((((((((.&.))))))))..)))))...).)..).))))).)))	-30.4	11	45	404	444
TCONS_00020992	Cg3g005310.1	.(((((.(((((((...(((.(.(((.((((.(((((.&.))))).))))))).).)))...)))))))...))))).	-38.4	10	48	26	63
TCONS_00027438	Cg3g005310.1	.((((..((.((((((((.....((((((((((((.&.)))))))))).))....)))))))).))..)))).	-35.6	16	51	435	470
TCONS_00028364	Cg3g005310.1	.((((((......(((((((.((.((((.....((((((.&.))))))..)))).)).))))))))))))).	-32.1	5	35	204	243
TCONS_00019095	Cg9g013900.1	.(((((...(((((((((((.((((.(((((((((.(((.&.)))..))))))))))))).))))).))))))...))))).	-36.2	7	47	566	605
TCONS_00020992	Cg9g013900.1	.((((((..((.(((...((((((((((((.&.)))))))....)))))....))).)))))))).	-36.3	10	43	127	157
TCONS_00051713	Cg9g013900.1	.(((((((((.(..((.(((((.(.(..(((.((((.&.)))))))..).).)))))..))....)...))))))))).	-31.4	7	47	127	163
TCONS_00034914	Cg6g008930.1	.((.((((((.(((((((((((((.&.))))))))))))))))))))).	-34.4	48	70	553	577
TCONS_00045964	Cg6g008930.1	.(((((((.((.(((((..(((((((((.&.)))))))))..)).))).)).))))))).	-30.3	40	69	671	699
TCONS_00066287	Cg6g008930.1	.((((((((((((........((((((((((.&)))))))).))........))).))))))))).	-30.5	1	33	791	822
TCONS_00003617	Cg2g029110.1	.((((((((.(((.((((.((((.((((((((.((((.&.)))).)))))))).))))..)))).))).)))))))).	-33.1	7	45	2179	2216
TCONS_00020992	Cg2g029110.1	.(((.(((((((((...((((((((((((.&.)))))))))))))))))..))))))).	-35.2	2	29	4443	4472
TCONS_00021721	Cg2g029110.1	.(((((((..(((((((.((((((((((.&.)))))))).)).)))).)))..))))))).	-31.9	5	35	4734	4762
TCONS_00027716	Cg2g029110.1	.(((((((((((((((((((((..((((((((.&.))))))))..))).))))).)))).))))))))).	-34.8	7	42	1292	1324
TCONS_00042747	Cg2g029110.1	.((((((..(((((((((.((((((((.&.))))))))))))))))).)))))).	-32.2	45	70	5515	5542
TCONS_00062345	Cg2g029110.1	.(((((((.((..(((((((.((((((((((.&)))))))))).....)))))))..))))))))).	-32.7	1	34	4197	4228
TCONS_00020992	Cg1g020080.1	.((((((((((....(((((((..(((((.((((.&.)))).)))))..)))))))...))))..)))))).	-33.2	10	45	222	256
TCONS_00027438	Cg1g020080.1	.((((..(((((((........((((((((((((.&.))))))))))))..)))))))..)))).	-32.2	33	61	230	264
TCONS_00025982	Cg1g018380.1	.(((((((((((.(((.((((((((((.&.)))))))))).))).))))))))))).	-35.5	17	44	890	917
TCONS_00069799	Cg1g018380.1	.(((((..(((((((..((((((..(((((((.&.)))))))))))))))))))).))))).	-31	1	28	437	469
TCONS_00020992	Cg1g003010.1	(((((.((..((((((((..((((.((((....(((((((.&.))))))))))).))))..)).))))))..))..))))).	-40.7	12	51	540	580
TCONS_00040243	Cg1g003010.1	.(((((((((((....((.((((..((((((.&.))))))..)))).))...))))))))))).	-33.6	8	38	749	780
TCONS_00007631	Cg4g012630.1	.(((((((..((((.(((((((((((.&.))))))))))).))))............))))))).	-32.2	14	50	172	198
TCONS_00020992	Cg4g012630.1	.((((..(((.(..(((..(((((((...(((((((((.&.)))))))))..)))).))).))).))))..)))).	-43.1	10	45	159	197
TCONS_00036810	Cg4g012630.1	.((((((..((((((((((((.((((((.&.))))))))))))))))))..)))))).	-31.1	25	52	262	290
TCONS_00046871	Cg4g012630.1	.((((((((.....(((.(((((....(((((((((((((.&.)))))))))))))...))))).)))..)))))))).	-35.8	3	39	109	149
TCONS_00020992	CgUng006710.1	.((((((..((((..((((((((.&.))))))))..)))).))).))).	-31.4	11	34	77	100
TCONS_00046016	CgUng006710.1	.(((((((.(((.(((((((((.((((((((.&.)))))))).)))))))))..))).))))))).	-36.5	17	49	24	55
TCONS_00020090	Cg8g016520.1	.((((..(..(((.((..((((((((.&.))))))))..)).)))..)..).))).	-32.9	9	36	11	37
TCONS_00020992	Cg8g016520.1	.((.((((.(..(((.(((..((((.((.(((((.((.&)).)))).).))..))))...))).)))..).)))).)).	-40.9	1	40	118	155
TCONS_00007631	Cg5g036270.1	.(((((..(((((..(((..(((((...(((((((.&)))))))...))))))))..)))))))))).	-32.2	1	31	399	434
TCONS_00020992	Cg5g036270.1	.((((.((((...(((.((((....(((((((.&))))))).)))).))).....)))))))).	-33.8	1	30	48	80
TCONS_00047715	Cg5g036270.1	.(((((((..((((..(((((((((((((.&.))))).....))))))))..))))..)))))))	-31.4	37	70	805	834
TCONS_00012958	Cg9g007770.1	.(((((((((.....((((((.(((((.&.))))).))))))...))))..))))).	-30.4	26	53	267	294
TCONS_00020992	Cg9g007770.1	(((((.((((..((..(((((.((...(((((.(((.(((.&.))))))...)))))..)).)))))))..)))).))))).	-38.7	10	49	130	170
TCONS_00020992	Cg6g002750.1	.((((.(((((((..((.((.(((((.((.&.)).))))).))..)).))))))))))).	-36.5	21	49	415	444
TCONS_00027274	Cg6g002750.1	(((((((((.((((((.......((.((((((.(((((((.&.))))))))))))).))))))))....))))))))).	-32.9	2	38	1417	1457
TCONS_00027438	Cg6g002750.1	.(((((((((((.((((..(.((((..((((((((.(((.&.))).))))))))..)))))..))))))))...))))))).	-36.2	10	50	1164	1203
TCONS_00020992	Cg5g005380.1	.((((.(((((.(..((((.((((((.((((..((((.&.))))..)))).))))....)).))))..).))))))))).	-43.7	2	42	2674	2711
TCONS_00027438	Cg5g005380.1	.(((..((((((((((((((......(((((((.&.)))))))))))))))))))...))..))).	-32.8	17	47	706	739
TCONS_00028364	Cg5g005380.1	.((((...((((((.......((((.((((((.&.))))))..)))).......))))))....)))).	-31.6	7	41	1110	1142
TCONS_00037807	Cg5g005380.1	.(((.((((...(((((((((((.&.)))))))))))..)))).))).	-31.4	26	48	554	577
TCONS_00046871	Cg5g005380.1	.((((((...((((((((.((.((((.((((((((.&.)))))))))))).)))))))))))))))).	-34.3	28	58	1469	1504
TCONS_00009941	Cg5g033640.1	.(((((...(((((.....(((((((.((.(((.&.))).))..))))))).....)))))....))))).	-30.4	10	45	562	595
TCONS_00028364	Cg5g033640.1	.((((.(..((((((.((((((...((((((.&.))))))...))))))..))))))..).)))).	-30.6	8	40	147	178
TCONS_00007631	Cg3g024290.1	.(((((.((((((((((((((((.((((((.&.)))))).))))))).))))))))).))))).	-32.9	4	35	416	446
TCONS_00009941	Cg3g024290.1	.((((((.(((.(..(((((((((((((((((.&.))))))))))..)).)))))..).))))))))).	-32.4	1	35	1650	1682
TCONS_00012958	Cg3g024290.1	.((((.(..(((((((....(((((((.&.))))))))))).)))..).)))).	-30.3	29	53	1212	1239
TCONS_00020992	Cg1g001130.6	.((.((((..(((...(((((..(((..(((((((.&.))))))).))))))))..)))..)))).)).	-33.9	22	53	296	331
TCONS_00028364	Cg1g001130.6	(.((((((((...(((..(.((((.........(((((((.&.)))))))......)))).)..)))..)).)))))).).	-31.3	3	41	753	793
TCONS_00035434	Cg1g001130.6	.(((((((..(((....((((((.((((((((.&.)))))))).))))))....))).))))))).	-34.7	39	70	380	412
TCONS_00064237	Cg1g001130.6	.(((((((.(((((((..((..(((((.((.&.)).)))))..))...)))))))))))))).	-30.1	26	56	221	251
TCONS_00009941	Cg9g024670.1	.((((((.((.((((((.(((((.(....(((((((.&.)))))))..)))))).)))).)).))))))))	-33.2	13	45	288	324
TCONS_00020992	Cg9g024670.1	.(((((((((((..(..(.((((((((((.&.)))))))))))..)..)))))..))))))	-30.8	14	43	256	285
TCONS_00028364	Cg9g024670.1	.((((((((((((((((((((.((.(((.(((((.&.))))).)))))))))))))))))))....)))))).	-35.4	4	40	7	41
TCONS_00020992	Cg2g009310.1	.((((..((((.((.((((.(.((.((((.&.)))).)).).)))).....)).))))..)))).	-32.4	2	35	67	96
TCONS_00034296	Cg8g003110.1	.((((.(((((((((((...((((((((.&.))))))))...)))))))))))...)))).	-34.2	10	40	1498	1526
TCONS_00035434	Cg8g003110.1	.(((((((.((((((((((((((((.&.)))))))))))))))).))....)))))	-30.9	42	70	1742	1767
TCONS_00045114	Cg8g003110.1	.((((((((((.(((((((((((.(((((.&.))))).))))))))))))))))))))).	-31.2	11	39	1115	1144
TCONS_00046871	Cg8g003110.1	.((((((.((((.((..((((((((((((.&.)))))))).)))))).)))).)))))).	-32.3	24	52	2040	2069
TCONS_00051713	Cg8g003110.1	(((.(..((((((((((((.(((.....(((((...((((.&.))))...)))))..))).)))).))))))))..).))).	-30.6	10	49	1376	1416
TCONS_00062345	Cg8g003110.1	.(((..((((((.(((((((((....((((((((.&.))))))))....))))))))).))))))..))).	-32.7	10	44	33	67
TCONS_00020992	Cg4g023410.1	.(((((((((((.(((((.(((.((((((((.&.)))))))))))))))).)))))).))))).	-37.3	12	42	470	501
TCONS_00028364	Cg4g007600.1	.((((((((.(..(((((((((((((((((.&)))))))))....)))))))).....)..)))))))).	-30.2	1	38	249	279
TCONS_00020992	Cg7g021190.1	.((((((..(((((((((.((...((((.&.))))))))))))).))..)))))).	-34.1	22	47	398	426
TCONS_00046871	Cg7g021190.1	.(((((((((((((((((((....(((((((((((.&.)))))))))))..))))).)))).)))..))))))).	-36.7	7	44	272	307
TCONS_00051500	Cg7g021190.1	.(((((((((((.....(((((.((((((((..((((.&.))))....)))))))).)))))....))))))))))).	-31	22	60	69	106
TCONS_00027424	Cg6g017340.1	.((((((((.(((...((((.((.((((((((((((.&.))))))))))))))..))))))))))))))).	-30.1	9	41	262	298
TCONS_00020090	Cg8g016340.1	.((((..(..(((.((..((((((((.&.))))))))..)).)))..)..).))).	-32.9	9	36	333	359
TCONS_00020992	Cg8g016340.1	.(((((....(((.((((((((((.((((((.&.))))))..))))))....)))).))))))))	-39.4	22	53	102	133
TCONS_00020992	Cg5g040590.1	.(((.(((.(((((((.(((((((.((.&.)).))))..))).))))))).))).))).	-33.4	21	50	827	854
TCONS_00009941	Cg5g038410.2	.((((..((..((((.((((.((((((((((((.&.))))).))))).)).))))..))))..))..))))	-31.1	10	45	1447	1480
TCONS_00025982	Cg5g038410.2	.((((((((.....(((.(((((..(((((((((.&.)))))))))))))).)))....)))))))).	-36.7	16	47	975	1009
TCONS_00027438	Cg5g038410.2	.(((((((...((..(((((((((.((.((((((.&.)))).)).)))))))))))..))....))))))).	-34	6	41	477	511
TCONS_00028364	Cg5g038410.2	.((((.(((((..((.((((((((((((.&.))))))))))))))..))))))))).	-34.4	16	42	1967	1995
TCONS_00046871	Cg5g038410.2	.((((((..(.((((((((.((((((((..((((.&.))))..)).)))))).)).)))))).)..)))))).	-37.9	31	67	61	95
TCONS_00020992	Cg5g006740.2	.(((((.(((.((((((.(((((((((((.&.)))).))....)))))))))))))).)).)))	-30.7	21	53	2048	2077
TCONS_00046016	Cg5g006740.2	(.(((.(((.(((((((((((((((...(((((.((((((.&.)))))).)))))))))))))))..))))).))).))).).	-31.1	13	53	2520	2560
TCONS_00020992	Cg5g028660.1	.((((((((..((.(((((.....(((((((.((.&.)).))))))).........))))).))....)))))))).	-37.5	2	42	659	693
TCONS_00034914	Cg5g028660.1	.(((((((((.(((((((.(((((((...((((((.&.))))))...)))...)))).))...))))).)))))))))	-32.5	22	62	804	839
TCONS_00066308	Cg5g028660.1	.((((((((.....((((((((...((....(((((((.&.)))))))....))...))))))))....)))))))).	-33.7	13	50	1378	1416
TCONS_00009941	Cg1g005510.3	.((((((...((((((.(.(((..(((.((((((((.&.)))))))).)))..))).).)))))))))))).	-34.8	8	41	599	635
TCONS_00020992	Cg1g005510.3	(((((((((....((((...(((.(((.((((((((((((.&.)))))))))..))))))..)))))))))))))))).	-34.9	11	47	765	805
TCONS_00020992	Cg6g022500.1	.(((((....(((.((((((((((.((((((.&.))))))..))))))....)))).))))))))	-39.4	22	53	96	127
TCONS_00020992	Cg1g020660.1	.((.(((.(((...(((((((((...(((((.&.))))))))))))))))).))))).	-33.5	29	53	651	682
TCONS_00051713	Cg1g020660.1	.((((((((((((((((((.((((((((((.&.)))))).)))).))))))))))))).))))).	-31.4	37	69	305	335
TCONS_00003161	Cg5g038960.7	.((((.(((..((((((((..(((((((((.(((((.&.))))).)))))))))..))))).)))..))))))).	-31.2	2	38	777	813
TCONS_00034914	Cg5g038960.7	.((((.((((((((.(((.((...(((((((((.&.)))))))))...)).)....)).))))))))..)))).	-31.8	27	65	44	77
TCONS_00046871	Cg5g038960.7	.((((((((((((..(.((((((.((((((((((.&.))))))))))..)))))).)..)))))))))))).	-34.3	3	38	1293	1327
TCONS_00025982	Cg7g004470.1	.((((((.((((.(((((....((((((((.&.))))))))...))))).))))..)))))).	-31	17	47	789	819
TCONS_00036810	Cg7g004470.1	.(((((((((.....((((((((((((.&.))))))))))))......))))))))).	-30.3	4	32	627	654
TCONS_00020992	Cg5g029940.1	.((((((((((((((..(((((((.(((.&.))).)))..)))))))).)))))..)).))).	-34.9	21	53	202	230
TCONS_00027716	Cg5g029940.1	.((((((((((((((........(((...((((((((.&.))))))))...))).......)))))))))))))).	-32.5	11	47	472	509
TCONS_00045964	Cg5g029940.1	.((((((((((((((((.(((((((.&.))))))))))))))))..))))))).	-30.5	4	30	2763	2788
TCONS_00046871	Cg5g029940.1	.((((((((.(.(((((((..((((((.((((((.&.)))))))))))))))))))).)))))))).	-36.7	25	55	5777	5811
TCONS_00007339	Cg6g021140.1	.((((((((((.((((.....((((((((((((.&.)))))))).)))).....)))).)).)))))))).	-31.7	30	65	110	143
TCONS_00015571	Cg6g021140.1	.(((((((...(((.((....(((((((((((.&.)))))))))))....)))))...))))))).	-30.8	2	33	86	118
TCONS_00027438	Cg6g021140.1	.((((((((((((.((.((((..((.((.((..((((.&.))))..)).)).))..)))).)).)))))))))))).	-40.5	15	52	113	150
TCONS_00040243	Cg6g021140.1	.((((((((..........(((((.((((((((((.&.)))))))...))).)))))..)))))))).	-30.9	7	37	53	88
TCONS_00064237	Cg6g021140.1	.((((..((((.(((.((..(.(((((.(((((..(((.&.)))..))))).))))).)..)).))).))))..)))).	-35.1	21	59	43	81
TCONS_00028364	Cg2g004130.2	.(((((((((((..((((((((((....((((((.&.))))))...)))))).))))..))))))))))).	-36.6	6	40	87	121
TCONS_00051704	Cg2g004130.2	.((((((((.((((((((.(((((.((((.(((((((.&))))))).))))..))))))))))))))))))))).	-31.7	1	36	553	590
TCONS_00051713	Cg2g004130.2	.((((((.(..(((((((((((..(((((((.&))))))).))).)))))))).).)))))).	-32.3	1	30	979	1010
TCONS_00066308	Cg2g004130.2	.(((((((((((.((((((((((((((....(((.&.)))..))))))))))))))...)))))))).))).	-35.4	15	50	1230	1264
TCONS_00027716	Cg5g040920.2	.((((..(((((((((((.((((((((...((((((.&.))))))...)))).))))...)))))))))))..)))).	-32	9	48	399	435
TCONS_00010988	Cg2g028000.1	.(((((((((.(((.((((.(((.(((.((((((.&)))))).).))))).)))).)))..)))))).))).	-30.3	1	36	19	53
TCONS_00020992	Cg2g028000.1	.(((.(((((......(((((((((((((.((((.((.&.)).)))).)))))....))))))))....)))))))).	-32.8	12	50	30	67
TCONS_00020992	Cg5g011670.3	.(((((.......(((((((((((.&.)))))).))))).......))))).	-30.9	1	26	626	650
TCONS_00045964	Cg5g011670.3	.(((.(((.((.(((((((((((((((((.&.)))))).)))))))))))..))))).))).	-30.4	32	62	645	674
TCONS_00012958	Cg2g011470.1	.((((((((....(((((((.(((.((((((.&.)))))).))).)))))))....)))))))).	-34.4	28	59	360	391
TCONS_00020992	Cg2g011470.1	.((((((..((..((.((((((...(((.((((((((.&.)))))))).))))))))).))...))..))).))).	-33.7	17	53	345	382
TCONS_00020992	Cg2g015460.1	((((((.(((((..((((((..(((((((......(((((.&.))))))))))))..))))))))))).))))))	-38.2	21	53	124	164
TCONS_00037807	Cg2g015460.1	.((((((((((.(((((((.&.)))))))....)))))))))).	-30.4	23	45	102	121
TCONS_00020992	Cg5g023250.1	.((((((((((((((((((...((((((.(((((.&.)))))..))))))...)))))....)))))).))))))).	-44.5	5	45	1066	1100
TCONS_00027438	Cg5g023250.1	.((((((.((((...........((((((.(((((((.&.))))))))))))))))))))))).	-30.7	33	57	1068	1105
TCONS_00034296	Cg5g023250.1	.((((((.(((((((((((((.(((((.&.)))))))))))))))))).)))))).	-30.4	7	33	2186	2213
TCONS_00062345	Cg5g023250.1	.(((((((((..((((.((((((((((((.&.)))))).))))))))))...))))))))).	-32.5	17	47	733	762
TCONS_00020992	Cg5g003390.1	.((((((((.((.(((((((((((((((((.&.))))..))))))))))))).)).)).)))))).	-43.9	8	41	1353	1383
TCONS_00027438	Cg5g003390.1	.(((((.(((((((...((((((.((......(((((((.&.))))))))).)))))).))))))).))))).	-34.9	11	42	1393	1432
TCONS_00020090	Cg5g003860.1	.(((((((.((((((((((((..(((((.&.))))).)).)))))))))).)))))))	-31.3	9	36	8	36
TCONS_00020992	Cg5g003860.1	.(((((((((((..((.(((..((((((.(((.&.))).))))))..))))).....))))))))))).	-35.1	10	44	478	510
TCONS_00066308	Cg5g003860.1	.(((((((((.(((((((......((((((((((.&.))))))).)))......))))))).....))))).)))).	-31.4	6	46	343	377
TCONS_00020992	Cg9g000670.1	.(((..((((.(((((((((((..((..((((((((((.&.))))))))..))..))))))))).)))).)).))..))).	-36.8	11	51	21	59
TCONS_00020992	Cg8g015960.1	.(((.((((((((((.((((((.&.))))))..))))))....)))).))).	-33	22	49	5	27
TCONS_00020992	Cg5g039070.1	.(((..(((.(((((((((((.&.))))))))))))))..)))	-31.4	34	53	1436	1457
TCONS_00021721	Cg5g043220.1	.(((((....((((((((((((((((((.&.)))))))).))...))))))))....))))).	-30.1	18	50	9	37
TCONS_00007341	Cg2g011760.1	.(((.((((((((((((...(((((.((((.&))))))))).)))))))))))).)))	-33.7	1	26	2	32
TCONS_00020992	Cg2g011760.1	.((((((...((.((.((((...((((((((..((((.&.))))..)))).)))).)))).)).)))))))).	-33.2	10	43	104	141
TCONS_00012996	Cg7g019460.11.5	.(((.(((((((((((((((((((((.&.))))))))))))))))).)))).))).	-30.6	10	37	3005	3031
TCONS_00020090	Cg7g019460.11.5	.((((((((((((((........(((((.&.))))).....)))))))))))).)).	-30.5	9	35	2221	2249
TCONS_00020992	Cg7g019460.11.5	.((((..(((((((((((.((..(((((.&.)))))..)).)))))))).)))..)))).	-39.2	21	50	30	58
TCONS_00021721	Cg7g019460.11.5	.((((((((((((.((((..(((((.((((.&.)))).)))))))))))))...)))))))).	-30.5	19	49	2163	2193
TCONS_00028364	Cg7g019460.11.5	.(((((((.((..(((((((..(((..(((((.&.)))))...)))..)))))))...)).))))))).	-32.3	12	46	1909	1941
TCONS_00042747	Cg7g019460.11.5	.((((((((((((((((((((.(((((.&.))))).)))))))).)))))))).)))).	-36.2	41	70	3351	3378
TCONS_00038040	Cg7g019460.11.5	.((((.((((.((((.(((((...(((.(((((((.&.)))).))).)))...))))).))))..)))).)))).	-34.8	8	45	520	555
TCONS_00046016	Cg7g019460.11.5	((..((((((....(((((((((((((((..(((((((((.&.)))))))))))))))))...)))))))..))))))..)).	-39.8	16	56	3759	3799
TCONS_00064237	Cg7g019460.11.5	.(((((((((((((((((((((((((.((((.&.)))).)))))))..))))))))).)))))).))).	-30.2	3	38	4744	4775
TCONS_00020992	Cg8g015910.1	.(((((....(((.((((((((((.((((((.&.))))))..))))))....)))).))))))))	-39.4	22	53	98	129
TCONS_00042747	Cg4g016140.1	.(((((((((((((((((....(((((.&.)))))..)))).))))))))).)))).	-33.9	37	64	227	254
TCONS_00046871	Cg4g016140.1	.((((.((((((((.(((((((.(((((.(((((.&.)))))))))).))))).)).)))))))).)))).	-31.1	29	63	352	386
TCONS_00051500	Cg4g016140.1	((..((((((((((((..........((((((.(((((((.&.))))))).))))))))))))))))))..)).	-33.3	13	44	411	451
TCONS_00020090	Cg6g024480.1	.(((((......((((((((((((((((.&.))))))..))))))))))......))))).	-30.2	6	36	1114	1142
TCONS_00034296	Cg6g024480.1	.((((((.(((((.((((......(((((((.&.))))))).....))))))))).)))))).	-31.9	10	39	1562	1593
TCONS_00048242	Cg6g024480.1	.((((((..((((((...((((((((((.(((((((.&.))))))).))...))))))))..)))))))))))).	-31.6	17	53	1728	1764
TCONS_00063563	Cg5g037350.1	.((((.(((((((.(((.((...(((((((((((((.&.)))))))))))))...)).))).))))))).)))).	-35	33	69	2568	2604
TCONS_00009941	Cg4g009320.1	.(((((((...(((((((((((((.(((((.&.))))))))).))))))).))..)))))))	-30.8	16	45	372	402
TCONS_00010988	Cg4g009320.1	.((((((((((.....(((((((.((((((((.&.)))))).))..)))))))...)))).)))))).	-33.3	5	38	794	826
TCONS_00012958	Cg4g009320.1	.((((((((.(((((((.......(((((((((((.((.&)).))))))))))).......)))))))..)))))))).	-39	1	39	951	989
TCONS_00020992	Cg4g009320.1	.((((.((...((((((((.((((.(((.&.))))))))))))))))).)))).	-32	20	43	953	981
TCONS_00027438	Cg4g009320.1	.(((((((.((((((((.......(((((((.((((.&.))))))))))))))))))).))))))).	-34	9	37	320	356
TCONS_00042747	Cg4g009320.1	.(((((((((((..(.(.((((((((((((.&.)))))))))))).).).))))))))))).	-32.5	40	69	1091	1121
TCONS_00045964	Cg4g009320.1	.((((((((.((..((((((((((.((((((((((((.&.))))))))).))).)))))).))))..)).)))).)))).	-38	11	51	323	360
TCONS_00046871	Cg4g009320.1	.(((((..(((((((.((((.((((((.&.)))))).)))).))))))).....))))).	-31.8	1	31	346	373
TCONS_00007341	Cg8g018530.3	.(((((.(((((.....(((((((((((.&.)))))))))))))))).))))).	-32.4	3	26	1766	1794
TCONS_00012958	Cg8g018530.3	.((((.((((((.((..((((.(((((.((.&.)).)))))))))..))...)))))).)))).	-30.9	22	53	1158	1188
TCONS_00020992	Cg8g018530.3	.((((((..(((((.....((.((.((((((.(((((.&.))))))))).)).)).)))))))...)))))).	-32.1	11	44	1691	1728
TCONS_00046016	Cg8g018530.3	.((((((...(((((((.((((((((((..(((((.&.)))))..))))))))).).))))))))))))).	-35.8	1	34	276	311
TCONS_00046871	Cg8g018530.3	.(((((((.((((...(((((((((((.&.)))))))))))))))))))))).	-30.7	26	49	2247	2274
TCONS_00051713	Cg8g018530.3	.((((((((((((((((((((((((.&.))).)))))..)))))....))))))))))).	-31.3	16	48	2203	2228
TCONS_00020992	Cg5g044460.2	.(((((...((..(((((((((((((((((.&.)))))).)))))))).)))..))))))).	-37.2	24	53	198	228
TCONS_00021721	Cg5g044460.2	.((((......((((((((((...(((.(((((.&.)))))..)))...))))))))))....)))).	-32	4	36	711	744
TCONS_00035434	Cg5g044460.2	.((((((((((((......((((((.(((((((.&.))))))).)))).)))))))))))))).	-32	41	69	729	762
TCONS_00062345	Cg5g044460.2	.((((((((((((.((((.((.(((((((.&.))))))).))))))))))).))))))).	-30.2	12	40	2495	2524
TCONS_00066308	Cg5g044460.2	.(((((((((..(((((((.((((((((.&.)))))))))))))))))))))))).	-31.2	21	46	1020	1048
TCONS_00020992	Cg6g021210.1	.(((((...(((.((((((((((.((((((.&.))))))..))))))....)))).))))))))	-39.8	22	53	150	180
TCONS_00020090	Cg9g021910.1	.(((((((((((((((((((((((.&.)))))))))))...)))))))))))).	-30.4	3	30	114	138
TCONS_00046871	Cg9g021910.1	.((((((((.((.(((((((.((((((.((((((((.&.)))))))).)))))).))))..))))).)))))).)).	-34	5	43	114	150
TCONS_00020090	Cg3g026680.1	.(((((((.((..((((((((.&.))))))))..)).))))))).	-30.7	9	30	7	28
TCONS_00020992	Cg3g026680.1	.(((((....(((.((((((((((.((((((.&.))))))..))))))....)))).))))))))	-39.4	22	53	172	203
TCONS_00007631	Cg8g020960.1	.(((((.(((((((((.(((((....((.((((.&))))))..)))))...))))))))).))))).	-33.5	1	32	2111	2144
TCONS_00038040	Cg8g020960.1	.((((((((..(((((((((((.(((......((((((((.&.))))))))..))).)))).))))))))))))))).	-34	13	48	2265	2305
TCONS_00027442	Cg9g004810.1	.((((.(((((.....((((((.((((.((.&)).)))).)))))).....))))))))).	-30.4	1	29	547	577
TCONS_00034914	Cg9g004810.1	.((((.((((((((((.(((((((((((.(((.&.))))))))).)))).).)))))...))))).)))).	-31.5	24	60	1146	1178
TCONS_00009941	Cg3g008940.1	.(((((((((((....(((((((((((((((.&.)))))))))))))))))))))))....)))	-32.3	15	45	2292	2323
TCONS_00020992	Cg3g008940.1	.(((.((((((((((.(((.((((..(((.&.)))..))))))).)))))))))).))).	-35	23	51	2218	2247
TCONS_00045964	Cg3g008940.1	.(((((((..((((.((.((((....(((((((.&.)))))))...)))).)).))))))))))).	-30.5	20	50	2568	2601
TCONS_00046871	Cg3g008940.1	.(((((((..((.(.((((((((((((.&.)))))))))))).)...)).))))))).	-31	4	32	2573	2600
TCONS_00064237	Cg3g008940.1	.(((((((((.((.(((((....(((((.((((.&.)))).)))))..))))).)).))))))))).	-31	32	63	1839	1872
TCONS_00027438	Cg5g025760.1	.(((((.(((.((((((.........(((((((..(((.&.)))..)))))))..........)))))).))).))))).	-39.2	11	50	3	41
TCONS_00020992	Cg7g017270.1	.((((((...(.(((.(((((((((((((.&.)))).)...)))))))).))).).)))))).	-39.7	21	52	143	172
TCONS_00046016	Cg7g017270.1	.((((((((((...(((((((((.&.)))))).)))...)))))))))).	-30.4	2	26	2054	2077
TCONS_00020992	Cg3g016800.1	.((((((..(..(((...((.(((((..(((.((((((((.&.)))))))).))).....))))).))...)))..)))))))	-38.7	2	42	181	221
TCONS_00037807	Cg3g016800.1	.((((((((....((.((((((((.((((((.&.)))))).)))))))).))....)))))))).	-33.7	20	51	194	225
TCONS_00020992	Cg5g009010.1	.((((((((((((((...((((((.&.))))))...))))))...)))))))).	-30.1	26	53	1227	1251
TCONS_00012958	Cg8g019610.2	.(((((..(((((((((((((((((.&.)))))))))))))))))))))).	-32.3	30	53	1347	1372
TCONS_00020992	Cg8g019610.2	.((.(((((((((((.(((.(((.&.)))))).))))).)))))).)).	-30.8	20	43	489	512
TCONS_00048242	Cg8g019610.2	.((((((((((((((((((((((((.&.))))))))))))))))...)))))))).	-33.4	35	63	1506	1531
TCONS_00051713	Cg8g019610.2	.((((((.(.(((.(((((((((((.&.)))))))))))))).))))))).	-30.9	5	28	815	840
TCONS_00020090	Cg2g001180.1	.(((.((((((((.((...(((((((.&.)))))))...))))))))).).))).	-30.1	10	36	105	131
TCONS_00020992	Cg2g001180.1	.((.(((.((((..(((((((.((((..((.(((((((((.&.))))))))).))......)))).)))))))))))))).))	-39	4	44	336	376
TCONS_00027274	Cg2g001180.1	.(((((((((((((((((((((((...((((.&.))))...)))))))))).......)))))))..)))))).	-30.6	18	58	334	365
TCONS_00027424	Cg2g047260.1	.((((((((((((.(((((..(((((((.((((((.&.))))))..)))))).).....))))))))))))))))).	-32.9	4	43	107	142
TCONS_00042747	Cg2g047260.1	.((.(((.(((((((((..((.((.((((((((.&.)))))))).)).)).)))))))))))).)).	-32.8	38	69	75	108
TCONS_00020992	Cg2g002010.1	.((((((((.(.((((((...((((((.&.))))))....)))))).).)))))))).	-36.9	8	36	1788	1815
TCONS_00040243	Cg2g002010.1	.(((((((..(((((.((((((((((((.&.))))))))....)))).))).))..))))))).	-30.2	5	38	1120	1148
TCONS_00036810	Cg2g002010.1	.(((((((..((((.((((((..((((((((((.&.)))))))))).....)))))).))))..))))))).	-30.7	6	42	3030	3063
TCONS_00020992	Cg4g008120.1	.(((((((((.(((.((((..(((((((.&.))))))).....)))).)))))..))))))).	-36.6	21	53	128	156
TCONS_00027716	Cg4g008120.1	.((((((((((.((.((((.(((.(.((((((((.&.)))))).))..).))).)))).)).)))))))))).	-32.5	4	40	183	217
TCONS_00045114	Cg4g008120.1	.((((((.((((((.((((...(((.((((((((((.&.)))))))))).).))..)))).))))))..)))))).	-31.6	3	40	843	879
TCONS_00020992	Cg9g026030.1	.((((((.((((((((((..((((((..(((((((.&.)))))))..)))..))))))).)))).))..)))))).	-33	6	44	101	136
TCONS_00046016	Cg9g026030.1	.((.((.(((((((((.(((((((((((((((((.&.)))))).))..))))))))).))))).)))).)).)).	-32.3	15	53	513	547
TCONS_00007631	Cg9g020480.1	.((((((((((((((((((((((.((.&.)).))))...))).))))))))))))))).	-34.8	1	31	416	442
TCONS_00009941	Cg9g020480.1	.(((((((..(((.((..(((((((((((((((((((.&.)))))....))))))))).))))))).)))...)))))))	-35.8	4	44	186	223
TCONS_00020992	Cg9g020480.1	.(((((.(((((((((((.((((.&.))))..)))))).....)))))))))).	-32.6	2	30	317	340
TCONS_00034296	Cg9g020480.1	.(((((((...((((((..(((((.((((((.&.)))))).)))))..))))))....))))))).	-30.7	11	43	411	442
TCONS_00051884	Cg9g020480.1	.(((((.((((((.(((((.(((((((((((((.&.))))))))....))))).)))).)...)))))).))))).	-33.5	3	43	264	297
TCONS_00020090	Cg6g007360.1	.((((((((((.(((((((((((.&.))))))))).)))).)))))))).	-30.5	9	33	186	209
TCONS_00020992	Cg6g007360.1	((((...((((((...(((.......((..((((((.(((.&.))).))))))..)).....))))))))).)))).	-34.1	1	35	216	256
TCONS_00028364	Cg6g007360.1	.(((((.((((((((((((((((.&.)))))))..))).)))))).))))).	-30.1	15	41	77	100
TCONS_00051713	Cg6g007360.1	.(((((((....((((((....((((((((((((.&.))))))))...))))......))))))...))))))).	-33.3	16	54	131	165
TCONS_00064237	Cg6g007360.1	.((((((((..(((((.((((.(((((((((((.&.)))))))))......)).))))))))).))))))))	-33.6	32	68	766	799
TCONS_00020992	Cg7g006880.1	.(((((((..(((((((((((..(((((.&.)))))..)))))..))).))).))))))).	-33	15	45	535	563
TCONS_00027438	Cg7g006880.1	.(((((....((((.(((.(((((((((.((((.&.))))..))))))))).)))))))))))).	-30.2	13	42	486	519
TCONS_00020992	Cg1g017970.1	.((((((((((((((...((..((((.((((.((.&)).))))....))))..))))))).))))))))).	-39.3	1	35	2202	2236
TCONS_00051500	Cg1g017970.1	.(((((((((((..(((((((...((((.((((.((((((.&.)))))))))))))).))))))).))))))))))).	-33.8	22	57	599	639
TCONS_00057216	Cg1g017970.1	.((((((.(((((....((((((((((.((((((.&.))))))))).))))))).......))))).)))))).	-31.8	2	39	1205	1239
TCONS_00020992	Cg1g000860.2	.((((((((((((.(...((((((.&.))))))).))))))))..)))).	-30.2	26	49	353	377
TCONS_00021721	Cg1g000860.2	.((((((.....((((((((((((((((((((.&.)))))))))))))).)))))))))))).	-37.6	23	51	828	860
TCONS_00047715	Cg1g000860.2	.(((((((.((((((((.((((.&.))))..)))))))).))))))).	-30.4	38	61	1334	1356
TCONS_00046871	Cg9g019920.1	.(((((.((((((((....(((.(((.(((((((.(((.&.)))))))))).))).)))....)))))))).).)))).	-34.7	13	51	113	151
TCONS_00020992	Cg6g008750.1	.((((.(((((((((..((((.....(((((((.&.))))))).....))))))))))))).)))).	-38.7	20	51	832	865
TCONS_00046871	Cg6g008750.1	.(((((...(((((((..((((.(((((.((((.&.)))).))))).)))))))))))..))))).	-34.6	29	59	870	903
TCONS_00028454	Cg9g009520.1	.(((((..((((((((((((((((((((((.&.)))))))))).))).....)))))))))..))))).	-30.5	15	51	936	966
TCONS_00020992	Cg8g005060.1	.((((((((((.((((((((..((((.((.(((((.&))))))).)))).)))))...))).)))..)))..)))).	-40.4	1	40	490	525
TCONS_00033561	Cg8g005060.1	.((((((((.......(((..(((((.(((.(((((.&.))))).))).))))).....))).......)))))))).	-30.9	21	60	448	484
TCONS_00020992	Cg2g035310.1	.(((((.((((((((((.(((((.&.)))))..)))))))))).)))))	-30.9	30	53	579	602
TCONS_00034914	Cg2g035310.1	.(.((((((((.((((((.(((((...(((((((((.&.)))))).)))....)))))..))))))..)))))))).)	-34.2	31	70	812	848
TCONS_00045964	Cg2g035310.1	.(((((..(((((...((.(.(((((((((((((((((.&.)))))))))))....)))))))))...))).))..)))))	-35.5	3	43	812	850
TCONS_00012958	Cg4g021810.1	.(((..((((...((((((((...((((((((..((((((.&.))))))..))))))))..))))))))..))))..))).	-34.9	1	39	454	494
TCONS_00051500	Cg4g021810.1	.(((.((.((...(((((((((...(.((((((((((.&.))))))))))))))))))))....)).)).))).	-32.8	19	53	63	100
TCONS_00020992	Cg5g007160.1	.((((.((((((.((((((((((((.&.))))))))).))).)).)))).)))).	-34.4	26	53	361	386
TCONS_00027442	Cg5g007160.1	.(((((((..(((((((((((((.(((((.&.)))))..))))))))))))).))))))).	-36.1	11	40	298	327
TCONS_00028364	Cg5g007160.1	.(((((((....(((((((.((.((((.&.)))).)).)))))))..))))))).	-30.2	8	33	605	632
TCONS_00020992	Cg2g025520.1	.((((.(((((((((.((((((((.....((..((((.&.))))..))))))).))).)))))))))..)))).	-34	11	45	205	242
TCONS_00009941	Cg6g012460.1	.(((((((.(((.......((((((.((((...(((((((.&.)))))))....))))))))))))).))))))).	-35.2	12	45	1162	1202
TCONS_00020992	Cg6g012460.1	(((((((((((((.(((......((.((.((((((((.((.&))..))))))))))))....))).)))))))).))).)).	-40.5	1	40	273	313
TCONS_00028459	Cg6g012460.1	.(((((.((((((.((((.((((((((((.&.))))))))))))))..)))).))))))).	-30.1	33	62	987	1016
TCONS_00045114	Cg6g012460.1	.(((((((((...(((((((.(.((((((((.&.)))))))).).))))))).))))))))).	-32.9	8	37	1076	1107
TCONS_00046871	Cg6g012460.1	.((.(((((...((((((((((((((.&.)))).))))))))))...))))))).	-30.7	27	53	1022	1048
TCONS_00020992	Cg1g028440.1	.((((((((..(.((((((((((..((((((.((((((((.&.))))))))..))))))..)))))).)))).))))))))).	-41.3	12	52	98	138
TCONS_00028364	Cg1g028440.1	.(((((((((..((((........(((((((.(.((((.&.)))).).))))))))))).))))))))).	-32.4	13	42	77	115
TCONS_00020090	Cg8g001210.2	.((((((((.((((..(((..(((((((.&.)))))))..))))))).)))))))).	-30.8	6	32	159	187
TCONS_00028364	Cg8g001210.2	((((((...((((((.((((.((((((......(((((((.&.))))))).......))))))...)))))))))))))))).	-39.9	1	41	424	464
TCONS_00038040	Cg8g001210.2	.((..(((((((..(((((.((((((....((((((((((.&.))))))).)))...)))))))))))..)))))))...)).	-35.3	5	45	58	98
TCONS_00051884	Cg8g001210.2	.((((((((((((((..(((((..(((.&.)))..)))))))))))))......)))))).	-30.2	10	41	97	124
TCONS_00063563	Cg8g001210.2	.((((((((((.....((((((((((((((.&.))))).)))))))))......)))))))))).	-30.1	28	60	426	456
TCONS_00020992	Cg6g001440.1	.((((.((...(((..((((((((((((((.&.))))).))).))))))..)))...)).)))).	-34.4	3	35	149	179
TCONS_00042747	Cg6g001440.1	.((((.(.(((((((((((((((((.(((((.&.))))).)))))))).......)))...)))))).))))).	-32.6	18	58	157	188
TCONS_00046871	Cg6g001440.1	.(((..((((((..((..((((((((..((((((.&.))))))...))))))))..))..))))))...))).	-32.2	31	67	390	424
TCONS_00064237	Cg6g001440.1	.((((((((...((..((((((((((((.&.))))))))))))..))....)))))))).	-33.5	24	53	579	607
TCONS_00007341	Cg2g021530.1	.((((((....(((((..((((((.(((.&))).))))))..)))))...))))))	-31.8	1	26	623	651
TCONS_00020992	Cg2g021530.1	.(((((.(((.(((((((((.(((((.&.))))).)))))).))))))))))).	-30.1	12	37	903	929
TCONS_00027424	Cg2g021530.1	.(((.((((((((((..(((.(((..(((((.((((.&)))).)))))..))))))))))))))))..))).	-30.9	1	34	1279	1315
TCONS_00027442	Cg2g021530.1	.((((((((((((((...(((...(((((.((.&.)).))))).)))...))))).))))))))).	-32.6	2	33	898	930
TCONS_00034914	Cg2g021530.1	.((((((((((.(((.(((((((((((.&.))))))))).))...))).)))))))))).	-30.6	39	69	2482	2509
TCONS_00042747	Cg2g021530.1	.((((((((((.(((((.(((.(((((.&.))))))))))))))))))))))).	-30.2	39	63	2602	2629
TCONS_00045114	Cg2g021530.1	.((((((((.((((...((((.(((.(.((((((.&.)))))).).)))..))))..)))).)))))))).	-30.4	8	42	702	736
TCONS_00062345	Cg2g021530.1	.(((((((.(((((((...(((((..((((((.(.(((.&.))).).))))))..)))))))))))).)).))))).	-32.2	5	41	1491	1529
TCONS_00064237	Cg2g021530.1	.((((((.((((((..(((((.(((((((.&.))))))).)))))..)))))).)))))).	-31	30	59	1075	1104
TCONS_00007631	Cg5g033190.1	.((((((((.((.....((((((((.&.))))))))....)).)))))))).	-30.5	46	70	2016	2041
TCONS_00020992	Cg5g033190.1	.(((((((((..((((.((((.((.((((((.&.)))))).)))))).))))......))))))))).	-36.6	18	52	988	1019
TCONS_00037807	Cg5g033190.1	.((((((..(((.((((((((((((.&.)))))...))))))).))).)))))).	-30.2	22	49	381	406
TCONS_00045964	Cg5g033190.1	.(((((((((..((((..(((..((((((((((.&.))))))))))..))).))))..))).)))))).	-32.6	12	45	2884	2917
TCONS_00010988	Cg9g019080.1	.(((..((((((((...((((((((((((.&.)))))).))))))....))))))))...))).	-31.7	4	36	387	416
TCONS_00007631	Cg2g021220.1	.(((((((((((.((..((((((((..((..((((.(((.&))).))))..))....))))))))..)).)))))))))))	-36.5	1	40	1369	1408
TCONS_00020992	Cg2g021220.1	.(((((((((((.(((....(((((.....(((.(((((.&.))))).)))..))).))......))).).)))))))))).	-40.8	11	51	632	671
TCONS_00051500	Cg2g021220.1	.(((((.((((.((((((((((.(((.((...(((((((.&.)))))))))))).)))))))))))))).))).)).	-34.2	16	51	1073	1112
TCONS_00020090	Cg8g005130.1	.((((((..(....(((((((((..(((.&.)))..)))))))))....)..))))))	-32.8	9	36	279	307
TCONS_00034296	Cg8g005130.1	.((((((.......(((((((((...((((..(((.&.)))..))))....)))))))))..)))))).	-31.2	10	41	1196	1231
TCONS_00042747	Cg5g022310.1	.(((((((..(((((((((.(((...((((.((((.&.)))).)))).))).))))))))))))))))	-33.1	40	70	331	366
TCONS_00051950	Cg5g022310.1	.(((..(((((((......((((((((((.&.)))))))))).....))))))).))).	-30.2	1	28	95	124
TCONS_00007631	Cg1g010060.2	.((((((((.(((((.((.((((((((.&))))))))))))))).)))))))).	-31.7	1	25	904	931
TCONS_00042747	Cg1g010060.2	.(((((((((((((((((((.(((((.&.)))))))))))))))))..))))))).	-37.8	43	70	197	223
TCONS_00046016	Cg1g010060.2	.(((.(((.(((((((....((((((((.((((.&.)))).))))))))....))))))).))).))).	-34	11	44	885	918
TCONS_00020992	Cg9g017490.1	((((.((((.(((((........((((.....(((((.((.&.)).))))))))).))))).)))).)))).	-34.7	21	50	279	319
TCONS_00046016	Cg9g017490.1	.((.(((((.((((.(..((((.(((((((.((((((.&.)))))))))..)))).)))...)..).)))).))))))).	-34	15	55	363	400
TCONS_00003163	Cg6g017370.1	.(((((...((((((((((((((((((((.&.)))))..)))))))))))))))))))).	-32.1	5	33	227	256
TCONS_00007631	Cg6g017370.1	.((((((.((((.(((((((.....((((((((.&))))))))...))).)))).))))..)))))).	-32.1	1	33	2630	2663
TCONS_00012958	Cg6g017370.1	.((((((((..(((..((((((((((((((.&.))))))))))))))))).)))))).)).	-30.4	16	44	2530	2560
TCONS_00020090	Cg6g017370.1	.(((((.((((((((((.(((((((((((.&.))))))))..))).))))))).))).)))))	-33	5	36	1903	1932
TCONS_00020992	Cg6g017370.1	.((((((.((.((((((...(((((((......(((((((.&.)))))))))))))).))))..)).)).)))))).	-35.9	1	35	2443	2483
TCONS_00025982	Cg6g017370.1	.((.((((((...(((((..((((((((((.&.)))))))))))))))....)))))).)).	-31.8	15	44	965	995
TCONS_00035434	Cg6g017370.1	.((((((..((((..((((.(((((((((((.&.)))))))))))))))..)))).....)))))).	-31	30	63	1080	1111
TCONS_00046016	Cg6g017370.1	.((((((..(((.((((..(((((((((((((((.&.)))))).....))))))))).)))).))))))))).	-31.2	20	56	1951	1985
TCONS_00064237	CgUng019940.1	.(((((((.....(((((.((((...((..(((((((.&.)))))))..))..)))))))))..))))))).	-31.2	31	63	516	553
TCONS_00020992	Cg6g004420.2	.(((((((((((((((((((.&.))))))))))))))))))).	-32.6	23	43	273	293
TCONS_00021721	Cg6g004420.2	.(((.((((((..(((((((((((((..(((((.&.))))))))))).)))))))..))).))).))).	-34.5	2	35	2502	2535
TCONS_00027424	Cg6g004420.2	.((((((..((((((.((((.(((((((((((.&.))))).))))))))))..)))))))))))).	-30.7	1	32	3252	3284
TCONS_00007631	Cg3g017600.1	.(((((..((((((.(((((((.(.((((((((((.((.&.)).))))))))))))))).))).))))))..))))).	-34.2	13	50	877	915
TCONS_00012958	Cg3g017600.1	.(((((((((((......((((((.(((((((.&.))))).)).))))))))))))))))).	-32.5	25	52	721	753
TCONS_00020992	Cg3g017600.1	.((((.(((..(((((((.((((((((.&.))))).))).)))))))...))))))).	-36.9	24	52	306	333
TCONS_00027438	Cg3g017600.1	((((.(((((.((((((((....((((..(((((((((((.&.))))))..))))))))))))))))).)).))).)))).	-35.9	3	41	880	920
TCONS_00046871	Cg3g017600.1	.((((((((((((((((((((((((((.&))))))))))))).....))).)))))))))).	-31.5	1	33	1280	1307
TCONS_00051713	Cg3g017600.1	.((((((((((((((...((((.(((((((((((((.&.))))))))))))).))))))))).)).))))))).	-36.9	9	44	730	766
TCONS_00020992	Cg3g022780.1	.((((((((...(((...(((((((((.&.))))).))))...))))))))))).	-31	8	33	528	555
TCONS_00020090	CgUng006630.1	.((((((((((.(((.((((((((.&.))))).))).)))...)))))))))).	-32	9	36	105	129
TCONS_00020992	CgUng006630.1	.(((((.((((.((((((((.((.((((((.&.)))))))).))..)))))))))).)))))	-32.2	24	53	144	174
TCONS_00021721	CgUng006630.1	.(((((((((.(((.((...(((((..((((((.&.))))))..)))))...)).))))).))))))).	-31.2	11	44	133	166
TCONS_00012960	Cg1g029410.1	.((((((((((.(((((((((((((((((((.&.))))))))).)))))))))).)).))).))))).	-35.5	2	36	12	43
TCONS_00009941	Cg6g014840.1	.(((((((.(((((((..(((((((((.&.))))))))).....))))).)).))).))))	-31.1	14	45	208	235
TCONS_00019095	Cg6g014840.1	.(((((.((((.((((((((((.((((((.&.)))))))))))))))).))))))))).	-30.9	5	32	134	163
TCONS_00020992	Cg6g014840.1	.((((.(((((.((((((((...((((((((.(((((((.&.))))))).))))))))...))))))))..))))))))).	-40.9	14	53	244	283
[truncated: 140,658 more rows]
