# Supplementary material for: Whole-transcriptome RNA sequencing reveals the global molecular responses and ceRNA regulatory network of mRNAs, lncRNAs, miRNAs and circRNAs in response to copper toxicity in Ziyang Xiangcheng (Citrus junos Sieb. Ex Tanaka)
Source: BMC Plant Biol. 2019 Nov 21;19:509. doi: 10.1186/s12870-019-2087-1 (PMC6873749; doi:10.1186/s12870-019-2087-1)
Supplement: Supplementary file 4 — Additional file 4: Table S4. List of 45 and 17 DEcircRNAs in the root and leaf, respectively. [file 12870_2019_2087_MOESM4_ESM.xlsx]

## Sheet: 45 DEcircRNAs in Root
seq_id	CKR1_count	CKR3_count	CKR2_count	CuR3_count	CuR2_count	CuR1_count	CKR1_fpkm	CKR3_fpkm	CKR2_fpkm	CuR3_fpkm	CuR2_fpkm	CuR1_fpkm	CKR_mean_fpkm	CuR_mean_fpkm	logFC(CuR/CKR)	p-value	significant(fdr_threshold:2;logfc_threshold:0)	regulate	CIRI_ID	Type	Host_Gene	logFC of Host gene	Host gene _description	Chr	Strand	Start	End
ciri_circ_2372	0	0	0	1658	1682	2022	0	0	0	132.838	140.654	185.727	0	151.63	10.57	2.65e-06	yes	up	chr9:9649102|9845554	intergenic_region	n/a			chr9	-	9649102	9845554
ciri_circ_202	0	0	0	724	0	0	0	0	0	57.5726	0	0	0	20.33	7.67	0.0251	yes	up	chr1:388582|406026	intron	Cg1g000850,	3.54	Basic endochitinase B	chr1	+	388582	406026
ciri_circ_1368	0	0	0	332	388	0	0	0	0	24.6172	30.1408	0	0	19.01	7.58	0.004	yes	up	chr5:33059660|33212377	intergenic_region	n/a			chr5	-	33059660	33212377
ciri_circ_1458	0	0	0	650	0	0	0	0	0	48.9402	0	0	0	17.28	7.44	0.0264	yes	up	chr5:40054538|40081985	intron	Cg5g031570,	1.63	5-methyltetrahydropteroyltriglutamate--homocysteine methyltransferase 1	chr5	-	40054538	40081985
ciri_circ_1598	0	0	0	0	462	0	0	0	0	0	37.2717	0	0	12.76	7.01	0.0312	yes	up	chr6:14074426|14102104	intergenic_region	n/a			chr6	+	14074426	14102104
ciri_circ_1319	0	0	0	52	52	0	0	0	0	4.56914	4.78691	0	0	3.25	5.07	0.0216	yes	up	chr5:15117333|15182511	intergenic_region	n/a			chr5	-	15117333	15182511
ciri_circ_878	0	0	0	42	44	28	0	0	0	3.38726	3.62529	2.41606	0	3.17	5.03	0.00344	yes	up	chr3:21215966|21257551	intergenic_region	n/a			chr3	-	21215966	21257551
ciri_circ_1131	0	0	0	42	48	0	0	0	0	3.28674	3.86622	0	0	2.48	4.69	0.0247	yes	up	chr4:16442108|16458708	intergenic_region	n/a			chr4	+	16442108	16458708
ciri_circ_1817	0	0	0	42	26	14	0	0	0	3.23137	2.06706	1.192	0	2.21	4.53	0.00616	yes	up	chr7:408796|417256	intergenic_region	n/a			chr7	+	408796	417256
ciri_circ_584	0	0	0	30	20	32	0	0	0	2.32352	1.57089	2.77379	0	2.2	4.53	0.00553	yes	up	chr2:46948100|46984177	intergenic_region	n/a			chr2	-	46948100	46984177
ciri_circ_85	0	0	0	42	26	0	0	0	0	3.73298	2.17066	0	0	2.06	4.43	0.0348	yes	up	chr1:14499710|14513170	intergenic_region	n/a			chr1	+	14499710	14513170
ciri_circ_2344	0	0	0	20	0	36	0	0	0	1.61732	0	3.81323	0	1.73	4.2	0.0434	yes	up	chr9:5371670|5434400	intergenic_region	n/a			chr9	+	5371670	5434400
ciri_circ_182	0	0	0	40	24	0	0	0	0	3.07204	1.85231	0	0	1.72	4.18	0.0369	yes	up	chr1:28539509|28559245	intergenic_region	n/a			chr1	+	28539509	28559245
ciri_circ_792	0	0	0	20	14	30	0	0	0	1.53169	1.0828	2.60421	0	1.7	4.17	0.00953	yes	up	chr3:1784850|1833275	intergenic_region	n/a			chr3	+	1784850	1833275
ciri_circ_1907	0	8	4	92	86	68	0	0.889143	0.411351	9.15607	9.65167	7.84289	0.42	8.93	4.11	0.0295	yes	up	chr8:10207546|10223331	intergenic_region	n/a			chr8	-	10207546	10223331
ciri_circ_582	0	0	0	28	0	32	0	0	0	2.06644	0	2.77706	0	1.58	4.07	0.0393	yes	up	chr2:46943637|46983008	intergenic_region	n/a			chr2	-	46943637	46983008
ciri_circ_1338	0	0	0	28	0	24	0	0	0	2.31699	0	2.09216	0	1.46	3.96	0.0458	yes	up	chr5:24906286|24925145	intergenic_region	n/a			chr5	-	24906286	24925145
ciri_circ_188	0	0	0	12	8	18	0	0	0	1.05622	0.687005	1.72104	0	1.13	3.62	0.0257	yes	up	chr1:29941201|30010329	intergenic_region	n/a			chr1	-	29941201	30010329
ciri_circ_618	0	0	0	8	20	14	0	0	0	0.589355	1.54524	1.27253	0	1.12	3.61	0.0222	yes	up	chr2:50785480|50825509	intergenic_region	n/a			chr2	+	50785480	50825509
ciri_circ_224	0	0	0	12	12	10	0	0	0	1.13281	1.14699	1.02656	0	1.11	3.59	0.0297	yes	up	chr1:6537566|6553891	intergenic_region	n/a			chr1	-	6537566	6553891
ciri_circ_668	0	0	0	18	10	12	0	0	0	1.42749	0.772618	1.08403	0	1.1	3.58	0.0236	yes	up	chr2:672286|678483	intergenic_region	n/a			chr2	+	672286	678483
ciri_circ_1496	0	0	0	14	12	8	0	0	0	1.24075	1.04604	0.816163	0	1.04	3.52	0.0301	yes	up	chr5:43364544|43369869	intergenic_region	n/a			chr5	+	43364544	43369869
ciri_circ_2280	0	0	0	12	20	8	0	0	0	0.888638	1.54317	0.683742	0	1.05	3.52	0.0244	yes	up	chr9:33194428|33236661	intergenic_region	n/a			chr9	-	33194428	33236661
ciri_circ_1328	0	0	0	12	8	14	0	0	0	0.976312	0.729624	1.42756	0	1.03	3.5	0.0306	yes	up	chr5:22047420|22050057	intergenic_region	n/a			chr5	+	22047420	22050057
ciri_circ_2276	0	0	0	4	28	6	0	0	0	0.294674	2.17636	0.536731	0	1.01	3.48	0.0339	yes	up	chr9:32907243|32962504	intergenic_region	n/a			chr9	-	32907243	32962504
ciri_circ_583	0	0	0	16	10	10	0	0	0	1.22353	0.771583	0.842889	0	0.95	3.4	0.0258	yes	up	chr2:46944803|46984177	intergenic_region	n/a			chr2	-	46944803	46984177
ciri_circ_1940	0	0	0	6	6	20	0	0	0	0.441276	0.669959	1.68578	0	0.9	3.32	0.0415	yes	up	chr8:12868490|13019137	intergenic_region	n/a			chr8	+	12868490	13019137
ciri_circ_718	8	12	16	72	144	116	0.642042	1.17203	1.18935	5.90572	11.9848	10.5448	1	9.4	3.11	0.0473	yes	up	chr3:1308707|1399395	intergenic_region	n/a			chr3	-	1308707	1399395
ciri_circ_1756	14	4	16	0	0	0	1.02964	0.320302	1.17543	0	0	0	0.86	0	-3.26	0.0492	yes	down	chr7:15855097|15889682	intergenic_region	n/a			chr7	-	15855097	15889682
ciri_circ_812	10	8	16	0	0	0	0.735457	1.07601	1.51372	0	0	0	1.11	0	-3.6	0.0422	yes	down	chr3:19142389|19170039	exon	Cg3g010630,	-0.65	Probable aldo-keto reductase 3	chr3	+	19142389	19170039
ciri_circ_416	10	18	16	0	0	0	0.735457	1.55917	1.19063	0	0	0	1.15	0	-3.65	0.0258	yes	down	chr2:32286781|32335927	intergenic_region	n/a			chr2	-	32286781	32335927
ciri_circ_2374	6	12	24	0	0	0	0.456536	1.19242	1.86234	0	0	0	1.18	0	-3.67	0.0298	yes	down	chrUn:10142498|10222095	intron	CgUng003590,	-0.6	Class I peptide chain release factor	chrUn	-	10142498	10222095
ciri_circ_653	14	10	26	0	0	0	1.05715	0.948887	1.97225	0	0	0	1.34	0	-3.85	0.0208	yes	down	chr2:52794371|52798655	intergenic_region	n/a			chr2	+	52794371	52798655
ciri_circ_614	22	18	22	0	0	0	1.9773	1.49065	1.67771	0	0	0	1.72	0	-4.19	0.0124	yes	down	chr2:50784839|50823119	intergenic_region	n/a			chr2	+	50784839	50823119
ciri_circ_1671	26	12	24	0	0	0	2.35574	1.00228	2.17024	0	0	0	1.87	0	-4.3	0.0134	yes	down	chr6:3268728|3324502	intron	Cg6g001540,	-3.95	2-oxoglutarate (2OG) and Fe(II)-dependent oxygenase superfamily protein	chr6	+	3268728	3324502
ciri_circ_2263	0	24	48	0	0	0	0	1.97013	3.58087	0	0	0	1.86	0	-4.3	0.0385	yes	down	chr9:31179796|31223424	intergenic_region	n/a			chr9	-	31179796	31223424
ciri_circ_355	16	64	4	0	0	0	1.28638	5.94494	0.318397	0	0	0	2.41	0	-4.65	0.0125	yes	down	chr2:27030133|27097978	intergenic_region	n/a			chr2	+	27030133	27097978
ciri_circ_724	330	664	1114	14	26	34	26.8846	59.4518	91.0208	1.14985	2.36347	3.1566	59.42	2.18	-4.71	0.00878	yes	down	chr3:13576938|13582767	intergenic_region	n/a			chr3	-	13576938	13582767
ciri_circ_897	30	28	38	0	0	0	2.61778	2.50861	2.99083	0	0	0	2.71	0	-4.81	0.00537	yes	down	chr3:22595000|22623245	intergenic_region	n/a			chr3	+	22595000	22623245
ciri_circ_673	0	78	76	0	0	0	0	6.71633	5.79787	0	0	0	4.13	0	-5.4	0.0178	yes	down	chr2:7213423|7232646	intergenic_region	n/a			chr2	+	7213423	7232646
ciri_circ_1959	90	82	0	0	0	0	6.6196	6.7642	0	0	0	0	4.36	0	-5.48	0.0168	yes	down	chr8:16585601|16627854	exon	Cg8g018560,	1.02	Protein argonaute 5	chr8	+	16585601	16627854
ciri_circ_625	46	54	76	0	0	0	3.41255	4.50309	5.65869	0	0	0	4.54	0	-5.53	0.00218	yes	down	chr2:50797269|50816100	intergenic_region	n/a			chr2	+	50797269	50816100
ciri_circ_2037	0	104	102	0	0	0	0	8.57036	7.78636	0	0	0	5.4	0	-5.78	0.014	yes	down	chr8:2197152|2229894	intergenic_region	n/a			chr8	+	2197152	2229894
ciri_circ_97	0	0	272	0	0	0	0	0	20.4404	0	0	0	7.11	0	-6.17	0.0464	yes	down	chr1:15947629|15987672	intergenic_region	n/a			chr1	+	15947629	15987672
ciri_circ_1504	442	392	0	0	0	0	34.2393	33.6533	0	0	0	0	22.15	0	-7.8	0.00394	yes	down	chr5:44171004|44176773	exon	Cg5g037320,	0.39	Beta-glucosidase 11	chr5	-	44171004	44176773

## Sheet: 17 DEcircRNAs in Leaf
seq_id	CKL1_count	CKL2_count	CKL3_count	CuL2_count	CuL3_count	CuL1_count	CKL1_fpkm	CKL2_fpkm	CKL3_fpkm	CuL2_fpkm	CuL3_fpkm	CuL1_fpkm	CKL_mean_fpkm	CuL_mean_fpkm	logFC(CuL/CKL)	p-value	significant(fdr_threshold:2;logfc_threshold:0)	regulate	CIRI_ID	Type	Host_Gene	logFC of Host gene	Host gene _description	Chr	Strand	Start	End
ciri_circ_8	0	0	0	0	0	226	0	0	0	0	0	14.2539	0	5.31	5.76	0.0446	yes	up	chr1:10219580|10316070	intergenic_region	n/a			chr1	+	10219580	10316070
ciri_circ_1521	0	0	0	0	190	0	0	0	0	0	10.8336	0	0	3.59	5.21	0.0486	yes	up	chr5:45853113|45860035	intergenic_region	n/a			chr5	+	45853113	45860035
ciri_circ_2387	0	0	0	58	38	60	0	0	0	3.42257	2.17435	3.78121	0	3.14	5.02	0.00188	yes	up	chrUn:14879014|14969845	intergenic_region	n/a			chrUn	+	14879014	14969845
ciri_circ_1008	0	0	0	20	0	68	0	0	0	1.3887	0	4.88861	0	2.23	4.54	0.0296	yes	up	chr3:6359683|6427428	intergenic_region	n/a			chr3	+	6359683	6427428
ciri_circ_1991	0	0	0	0	48	50	0	0	0	0	2.66128	3.18041	0	2.07	4.44	0.0257	yes	up	chr8:17343934|17367950	intergenic_region	n/a			chr8	+	17343934	17367950
ciri_circ_579	0	0	0	64	0	44	0	0	0	3.54479	0	2.64964	0	2.04	4.42	0.0208	yes	up	chr2:46938804|46975341	intergenic_region	n/a			chr2	-	46938804	46975341
ciri_circ_673	0	0	0	36	38	0	0	0	0	2.19498	2.22406	0	0	1.39	3.89	0.032	yes	up	chr2:7213423|7232646	intergenic_region	n/a			chr2	+	7213423	7232646
ciri_circ_74	0	0	0	14	10	28	0	0	0	0.813595	0.582003	1.76547	0	1.09	3.57	0.0161	yes	up	chr1:13319305|13410232	intergenic_region	n/a			chr1	-	13319305	13410232
ciri_circ_709	0	0	0	20	4	12	0	0	0	1.10945	0.233438	0.739551	0	0.68	2.97	0.0379	yes	up	chr3:12032221|12032856	exon	Cg3g006370,	-0.06	Phosphatidylserine decarboxylase proenzyme 2	chr3	+	12032221	12032856
ciri_circ_2384	0	0	0	10	6	16	0	0	0	0.595269	0.317416	0.974157	0	0.64	2.9	0.0495	yes	up	chrUn:14579962|14580592	intergenic_region	n/a			chrUn	+	14579962	14580592
ciri_circ_313	0	0	0	10	16	6	0	0	0	0.550819	0.943407	0.358125	0	0.61	2.83	0.049	yes	up	chr2:21889967|21959409	intergenic_region	n/a			chr2	+	21889967	21959409
ciri_circ_392	6	16	14	0	0	0	0.267688	0.692057	0.683019	0	0	0	0.56	0	-2.71	0.0487	yes	down	chr2:29691110|29719714	intergenic_region	n/a			chr2	-	29691110	29719714
ciri_circ_887	12	12	14	0	0	0	0.535375	0.51859	0.70861	0	0	0	0.59	0	-2.78	0.0389	yes	down	chr3:22028245|22047977	intergenic_region	n/a			chr3	-	22028245	22047977
ciri_circ_2110	40	32	0	0	0	0	1.78458	1.44626	0	0	0	0	1.06	0	-3.54	0.0391	yes	down	chr8:9125277|9263314	intergenic_region	n/a			chr8	-	9125277	9263314
ciri_circ_1507	32	42	0	0	0	0	1.42767	2.27004	0	0	0	0	1.23	0	-3.74	0.0381	yes	down	chr5:44698908|44699192	exon	Cg5g038130,	0.17	Transcription initiation factor TFIID subunit 13	chr5	-	44698908	44699192
ciri_circ_1951	34	0	50	0	0	0	1.5169	0	2.44527	0	0	0	1.31	0	-3.81	0.0325	yes	down	chr8:16387731|16473637	intergenic_region	n/a			chr8	-	16387731	16473637
ciri_circ_656	154	154	0	0	0	0	6.87065	6.66155	0	0	0	0	4.47	0	-5.51	0.00929	yes	down	chr2:52880677|52897634	intergenic_region	n/a			chr2	+	52880677	52897634
