# Supplementary material for: Whole-transcriptome RNA sequencing reveals the global molecular responses and ceRNA regulatory network of mRNAs, lncRNAs, miRNAs and circRNAs in response to copper toxicity in Ziyang Xiangcheng (Citrus junos Sieb. Ex Tanaka)
Source: BMC Plant Biol. 2019 Nov 21;19:509. doi: 10.1186/s12870-019-2087-1 (PMC6873749; doi:10.1186/s12870-019-2087-1)
Supplement: Supplementary file 5 — Additional file 5: Table S5. List of 147 and 130 DEmiRNAs in the root and leaf, respectively. [file 12870_2019_2087_MOESM5_ESM.xlsx]

## Sheet: 147 DEmiRNAs in Root
ID	readscount_CKR	readscount_CuR	tpm_CKR	tpm_CuR	log2FC(CuR/CKR)	pvalue	qvalue	significant	regulate
miR395k	5.539	14.168	2.69	16.48	2.59088	7.76e-05	7.74e-05	yes	up
miR399a	5.539	13.335	2.69	15.51	2.50346	0.000169265	0.000163733	yes	up
miR395c	4.431	10.001	2.15	11.64	2.41038	0.0014379	0.00124053	yes	up
miR535c	4.431	10.001	2.15	11.64	2.41038	0.0014379	0.00124053	yes	up
miR166a-5p	17.725	39.171	8.6	45.57	2.37994	3.84e-10	5.83e-10	yes	up
miR165a-5p	16.617	32.504	8.06	37.82	2.2039	5.19e-08	7.21e-08	yes	up
miR157c-3p	99.702	167.519	48.35	194.89	1.98457	6.44e-31	1.87e-30	yes	up
miR166e-5p	38.773	45.839	18.8	53.33	1.47746	8.83e-07	1.08e-06	yes	up
miR166c-5p	57.606	52.506	27.94	61.09	1.1022	2.8e-05	2.98e-05	yes	up
miR8175	507.375	458.385	246.05	533.29	1.08945	1.46e-34	4.65e-34	yes	up
miR398b	1765.84	226.692	856.33	263.74	-1.72561	1.22e-109	7.82e-109	yes	down
miR162b-5p	211.591	30.003	102.61	34.91	-1.58216	4.58e-13	8.12e-13	yes	down
Nov-m0060-5p	0	39.933	0	25.76	7.30536	6.71319e-15	4.56247e-14	yes	up
Nov-m0100-5p	0	34.089	0	21.99	7.07709	4.05854e-13	2.06872e-12	yes	up
Nov-m0180-5p	0	29.219	0	18.85	6.85469	1.38017e-11	6.25335e-11	yes	up
Nov-m0132-3p	0	20.453	0	13.19	6.34009	1.07176e-08	3.1217e-08	yes	up
Nov-m0024-5p	0	17.531	0	11.31	6.11769	1.09819e-07	2.6342e-07	yes	up
Nov-m0211-3p	0	15.583	0	10.05	5.94775	5.37654e-07	1.21801e-06	yes	up
Nov-m0328-5p	0	13.636	0	8.8	5.7552	2.71999e-06	5.04158e-06	yes	up
Nov-m0142-5p	0	12.662	0	8.17	5.64829	6.20622e-06	1.0123e-05	yes	up
Nov-m0144-3p	0	12.662	0	8.17	5.64829	6.20622e-06	1.0123e-05	yes	up
Nov-m0110-3p	0	11.688	0	7.54	5.53281	1.43049e-05	1.71565e-05	yes	up
Nov-m0138-3p	0	11.688	0	7.54	5.53281	1.43049e-05	1.71565e-05	yes	up
Nov-m0174-5p	0	11.688	0	7.54	5.53281	1.43049e-05	1.71565e-05	yes	up
Nov-m0198-5p	0	11.688	0	7.54	5.53281	1.43049e-05	1.71565e-05	yes	up
Nov-m0213-5p	0	11.688	0	7.54	5.53281	1.43049e-05	1.71565e-05	yes	up
Nov-m0256-5p	0	11.688	0	7.54	5.53281	1.43049e-05	1.71565e-05	yes	up
Nov-m0230-5p	0	10.714	0	6.91	5.40728	3.33325e-05	3.08914e-05	yes	up
Nov-m0263-3p	0	10.714	0	6.91	5.40728	3.33325e-05	3.08914e-05	yes	up
Nov-m0070-5p	0	9.74	0	6.28	5.26978	7.85873e-05	5.82655e-05	yes	up
Nov-m0122-5p	0	9.74	0	6.28	5.26978	7.85873e-05	5.82655e-05	yes	up
Nov-m0128-3p	0	9.74	0	6.28	5.26978	7.85873e-05	5.82655e-05	yes	up
Nov-m0176-5p	0	9.74	0	6.28	5.26978	7.85873e-05	5.82655e-05	yes	up
Nov-m0185-5p	0	9.74	0	6.28	5.26978	7.85873e-05	5.82655e-05	yes	up
Nov-m0241-3p	0	9.74	0	6.28	5.26978	7.85873e-05	5.82655e-05	yes	up
Nov-m0042-3p	10.727	14.61	3.55	9.42	1.43156	0.0105974	0.00308669	yes	up
Nov-m0284-5p	155.54	180.184	51.41	116.22	1.19804	3.84638e-15	3.13692e-14	yes	up
Nov-m0229-3p	28.963	30.193	9.57	19.47	1.04586	0.00408935	0.00158814	yes	up
Nov-m0301-3p	477.346	0	157.77	0	-8.91304	6.18935e-70	2.52387e-68	yes	down
Nov-m0215-3p	256.373	0	84.73	0	-8.01625	3.53031e-42	7.19789e-41	yes	down
Nov-m0040-5p	98.687	0	32.62	0	-6.63893	6.8915e-19	7.02547e-18	yes	down
Nov-m0278-5p	70.797	0	23.4	0	-6.15976	3.47016e-14	2.0215e-13	yes	down
Nov-m0323-3p	47.198	0	15.6	0	-5.5748	5.71136e-10	2.32896e-09	yes	down
Nov-m0098-3p	46.126	0	15.24	0	-5.54166	9.00893e-10	3.33966e-09	yes	down
Nov-m0262-5p	41.835	0	13.83	0	-5.40079	5.66686e-09	1.92568e-08	yes	down
Nov-m0007-5p	40.762	0	13.47	0	-5.3633	9.00962e-09	2.82609e-08	yes	down
Nov-m0003-5p	39.689	0	13.12	0	-5.32481	1.43468e-08	3.90019e-08	yes	down
Nov-m0022-3p	37.544	0	12.41	0	-5.24466	3.65392e-08	9.31239e-08	yes	down
Nov-m0049-5p	31.108	0	10.28	0	-4.97336	6.29049e-07	1.35006e-06	yes	down
Nov-m0283-3p	27.89	0	9.22	0	-4.81582	2.675e-06	5.04158e-06	yes	down
Nov-m0092-5p	26.817	0	8.86	0	-4.75922	4.35131e-06	7.71462e-06	yes	down
Nov-m0310-5p	25.745	0	8.51	0	-4.70037	7.08907e-06	1.11183e-05	yes	down
Nov-m0034-5p	24.672	0	8.15	0	-4.63895	1.15782e-05	1.68619e-05	yes	down
Nov-m0090-3p	24.672	0	8.15	0	-4.63895	1.15782e-05	1.68619e-05	yes	down
Nov-m0062-3p	23.599	0	7.8	0	-4.5748	1.89496e-05	2.14645e-05	yes	down
Nov-m0280-3p	23.599	0	7.8	0	-4.5748	1.89496e-05	2.14645e-05	yes	down
Nov-m0114-5p	22.526	0	7.45	0	-4.50767	3.108e-05	3.01754e-05	yes	down
Nov-m0136-3p	22.526	0	7.45	0	-4.50767	3.108e-05	3.01754e-05	yes	down
Nov-m0219-5p	22.526	0	7.45	0	-4.50767	3.108e-05	3.01754e-05	yes	down
Nov-m0231-3p	22.526	0	7.45	0	-4.50767	3.108e-05	3.01754e-05	yes	down
Nov-m0299-5p	22.526	0	7.45	0	-4.50767	3.108e-05	3.01754e-05	yes	down
Nov-m0303-3p	22.526	0	7.45	0	-4.50767	3.108e-05	3.01754e-05	yes	down
Nov-m0043-3p	21.454	0	7.09	0	-4.43732	5.1062e-05	4.24936e-05	yes	down
Nov-m0127-3p	21.454	0	7.09	0	-4.43732	5.1062e-05	4.24936e-05	yes	down
Nov-m0305-5p	21.454	0	7.09	0	-4.43732	5.1062e-05	4.24936e-05	yes	down
Nov-m0306-5p	21.454	0	7.09	0	-4.43732	5.1062e-05	4.24936e-05	yes	down
Nov-m0309-5p	21.454	0	7.09	0	-4.43732	5.1062e-05	4.24936e-05	yes	down
Nov-m0143-5p	20.381	0	6.74	0	-4.3633	8.41146e-05	5.91378e-05	yes	down
Nov-m0250-3p	20.381	0	6.74	0	-4.3633	8.41146e-05	5.91378e-05	yes	down
Nov-m0312-3p	20.381	0	6.74	0	-4.3633	8.41146e-05	5.91378e-05	yes	down
Nov-m0002-5p	19.308	0	6.38	0	-4.28527	0.000138873	8.98875e-05	yes	down
Nov-m0116-5p	19.308	0	6.38	0	-4.28527	0.000138873	8.98875e-05	yes	down
Nov-m0188-3p	19.308	0	6.38	0	-4.28527	0.000138873	8.98875e-05	yes	down
Nov-m0265-3p	19.308	0	6.38	0	-4.28527	0.000138873	8.98875e-05	yes	down
Nov-m0281-5p	19.308	0	6.38	0	-4.28527	0.000138873	8.98875e-05	yes	down
Nov-m0001-5p	18.236	0	6.03	0	-4.20286	0.000229694	0.000139796	yes	down
Nov-m0011-3p	18.236	0	6.03	0	-4.20286	0.000229694	0.000139796	yes	down
Nov-m0074-5p	18.236	0	6.03	0	-4.20286	0.000229694	0.000139796	yes	down
Nov-m0139-3p	18.236	0	6.03	0	-4.20286	0.000229694	0.000139796	yes	down
Nov-m0086-3p	17.163	0	5.67	0	-4.11538	0.000380967	0.000221927	yes	down
Nov-m0275-3p	17.163	0	5.67	0	-4.11538	0.000380967	0.000221927	yes	down
Nov-m0158-3p	16.09	0	5.32	0	-4.02224	0.000633348	0.000349006	yes	down
Nov-m0269-5p	16.09	0	5.32	0	-4.02224	0.000633348	0.000349006	yes	down
Nov-m0293-5p	16.09	0	5.32	0	-4.02224	0.000633348	0.000349006	yes	down
Nov-m0075-5p	15.018	0	4.96	0	-3.92277	0.00105492	0.000537713	yes	down
Nov-m0109-3p	15.018	0	4.96	0	-3.92277	0.00105492	0.000537713	yes	down
Nov-m0124-3p	15.018	0	4.96	0	-3.92277	0.00105492	0.000537713	yes	down
Nov-m0163-3p	15.018	0	4.96	0	-3.92277	0.00105492	0.000537713	yes	down
Nov-m0177-5p	15.018	0	4.96	0	-3.92277	0.00105492	0.000537713	yes	down
Nov-m0286-3p	15.018	0	4.96	0	-3.92277	0.00105492	0.000537713	yes	down
Nov-m0021-3p	13.945	0	4.61	0	-3.81582	0.00176212	0.000816537	yes	down
Nov-m0053-5p	13.945	0	4.61	0	-3.81582	0.00176212	0.000816537	yes	down
Nov-m0120-5p	13.945	0	4.61	0	-3.81582	0.00176212	0.000816537	yes	down
Nov-m0165-5p	13.945	0	4.61	0	-3.81582	0.00176212	0.000816537	yes	down
Nov-m0183-3p	13.945	0	4.61	0	-3.81582	0.00176212	0.000816537	yes	down
Nov-m0257-3p	13.945	0	4.61	0	-3.81582	0.00176212	0.000816537	yes	down
Nov-m0271-5p	13.945	0	4.61	0	-3.81582	0.00176212	0.000816537	yes	down
Nov-m0279-3p	13.945	0	4.61	0	-3.81582	0.00176212	0.000816537	yes	down
Nov-m0017-3p	12.872	0	4.25	0	-3.70031	0.00295048	0.00115686	yes	down
Nov-m0027-5p	12.872	0	4.25	0	-3.70031	0.00295048	0.00115686	yes	down
Nov-m0045-5p	12.872	0	4.25	0	-3.70031	0.00295048	0.00115686	yes	down
Nov-m0052-5p	12.872	0	4.25	0	-3.70031	0.00295048	0.00115686	yes	down
Nov-m0099-5p	12.872	0	4.25	0	-3.70031	0.00295048	0.00115686	yes	down
Nov-m0107-3p	12.872	0	4.25	0	-3.70031	0.00295048	0.00115686	yes	down
Nov-m0111-5p	12.872	0	4.25	0	-3.70031	0.00295048	0.00115686	yes	down
Nov-m0156-3p	12.872	0	4.25	0	-3.70031	0.00295048	0.00115686	yes	down
Nov-m0164-5p	12.872	0	4.25	0	-3.70031	0.00295048	0.00115686	yes	down
Nov-m0252-3p	12.872	0	4.25	0	-3.70031	0.00295048	0.00115686	yes	down
Nov-m0261-3p	12.872	0	4.25	0	-3.70031	0.00295048	0.00115686	yes	down
Nov-m0273-5p	12.872	0	4.25	0	-3.70031	0.00295048	0.00115686	yes	down
Nov-m0289-3p	12.872	0	4.25	0	-3.70031	0.00295048	0.00115686	yes	down
Nov-m0314-5p	12.872	0	4.25	0	-3.70031	0.00295048	0.00115686	yes	down
Nov-m0315-5p	12.872	0	4.25	0	-3.70031	0.00295048	0.00115686	yes	down
Nov-m0055-5p	11.8	0	3.9	0	-3.57486	0.00494964	0.00168196	yes	down
Nov-m0059-3p	11.8	0	3.9	0	-3.57486	0.00494964	0.00168196	yes	down
Nov-m0085-3p	11.8	0	3.9	0	-3.57486	0.00494964	0.00168196	yes	down
Nov-m0089-3p	11.8	0	3.9	0	-3.57486	0.00494964	0.00168196	yes	down
Nov-m0091-3p	11.8	0	3.9	0	-3.57486	0.00494964	0.00168196	yes	down
Nov-m0101-3p	11.8	0	3.9	0	-3.57486	0.00494964	0.00168196	yes	down
Nov-m0108-5p	11.8	0	3.9	0	-3.57486	0.00494964	0.00168196	yes	down
Nov-m0159-5p	11.8	0	3.9	0	-3.57486	0.00494964	0.00168196	yes	down
Nov-m0181-3p	11.8	0	3.9	0	-3.57486	0.00494964	0.00168196	yes	down
Nov-m0189-5p	11.8	0	3.9	0	-3.57486	0.00494964	0.00168196	yes	down
Nov-m0195-5p	11.8	0	3.9	0	-3.57486	0.00494964	0.00168196	yes	down
Nov-m0203-3p	11.8	0	3.9	0	-3.57486	0.00494964	0.00168196	yes	down
Nov-m0238-3p	11.8	0	3.9	0	-3.57486	0.00494964	0.00168196	yes	down
Nov-m0267-5p	11.8	0	3.9	0	-3.57486	0.00494964	0.00168196	yes	down
Nov-m0282-3p	11.8	0	3.9	0	-3.57486	0.00494964	0.00168196	yes	down
Nov-m0004-3p	10.727	0	3.55	0	-3.43732	0.00832694	0.00244283	yes	down
Nov-m0029-5p	10.727	0	3.55	0	-3.43732	0.00832694	0.00244283	yes	down
Nov-m0032-3p	10.727	0	3.55	0	-3.43732	0.00832694	0.00244283	yes	down
Nov-m0039-5p	10.727	0	3.55	0	-3.43732	0.00832694	0.00244283	yes	down
Nov-m0093-5p	10.727	0	3.55	0	-3.43732	0.00832694	0.00244283	yes	down
Nov-m0113-3p	10.727	0	3.55	0	-3.43732	0.00832694	0.00244283	yes	down
Nov-m0126-3p	10.727	0	3.55	0	-3.43732	0.00832694	0.00244283	yes	down
Nov-m0135-5p	10.727	0	3.55	0	-3.43732	0.00832694	0.00244283	yes	down
Nov-m0157-3p	10.727	0	3.55	0	-3.43732	0.00832694	0.00244283	yes	down
Nov-m0167-3p	10.727	0	3.55	0	-3.43732	0.00832694	0.00244283	yes	down
Nov-m0171-5p	10.727	0	3.55	0	-3.43732	0.00832694	0.00244283	yes	down
Nov-m0172-3p	10.727	0	3.55	0	-3.43732	0.00832694	0.00244283	yes	down
Nov-m0209-5p	10.727	0	3.55	0	-3.43732	0.00832694	0.00244283	yes	down
Nov-m0270-3p	10.727	0	3.55	0	-3.43732	0.00832694	0.00244283	yes	down
Nov-m0272-5p	10.727	0	3.55	0	-3.43732	0.00832694	0.00244283	yes	down
Nov-m0326-5p	10.727	0	3.55	0	-3.43732	0.00832694	0.00244283	yes	down
Nov-m0208-5p	153.394	36.037	50.7	23.24	-1.10384	1.49538e-06	3.04891e-06	yes	down
Nov-m0301-5p	91.179	22.401	30.14	14.45	-1.03929	0.00041726	0.000239646	yes	down
Nov-m0201-3p	51.489	12.662	17.02	8.17	-1.03791	0.00811296	0.00244283	yes	down

## Sheet: 130 DEmiRNAs in Leaf
ID	readscount_CKL	readscount_CuL	tpm_CKL	tpm_CuL	log2FC(CuL/CKL)	pvalue	qvalue	significant	regulate
miR390b-3p	1.067	11.163	0.34	4.33	3.7098	0.000702847	0.00265614	yes	up
miR390d-3p	1.067	11.163	0.34	4.33	3.7098	0.000702847	0.00265614	yes	up
miR1446a	76.845	125.837	24.25	48.79	1.03424	4.59377e-07	3.03806e-06	yes	up
Nov-m0100-5p	0	60.299	0	19.32	7.39507	1.19597e-17	4.43105e-16	yes	up
Nov-m0062-3p	0	55.799	0	17.88	7.28318	1.4314e-16	2.94853e-15	yes	up
Nov-m0173-3p	0	42.3	0	13.56	6.8836	3.18634e-13	5.62587e-12	yes	up
Nov-m0280-3p	0	23.4	0	7.5	6.02945	3.71383e-08	3.82504e-07	yes	up
Nov-m0299-5p	0	20.7	0	6.63	5.85257	2.20472e-07	1.94635e-06	yes	up
Nov-m0233-5p	0	18	0	5.77	5.65093	1.35927e-06	1.04998e-05	yes	up
Nov-m0072-3p	0	17.1	0	5.48	5.57693	2.51551e-06	1.63632e-05	yes	up
Nov-m0193-3p	0	17.1	0	5.48	5.57693	2.51551e-06	1.63632e-05	yes	up
Nov-m0088-3p	0	14.4	0	4.61	5.32901	1.64397e-05	7.81478e-05	yes	up
Nov-m0151-3p	0	13.5	0	4.33	5.2359	3.10783e-05	0.000123906	yes	up
Nov-m0196-5p	0	13.5	0	4.33	5.2359	3.10783e-05	0.000123906	yes	up
Nov-m0259-3p	0	13.5	0	4.33	5.2359	3.10783e-05	0.000123906	yes	up
Nov-m0184-5p	0	12.6	0	4.04	5.13636	5.9107e-05	0.000192243	yes	up
Nov-m0277-3p	0	12.6	0	4.04	5.13636	5.9107e-05	0.000192243	yes	up
Nov-m0064-3p	0	11.7	0	3.75	5.02945	0.000113134	0.000279652	yes	up
Nov-m0138-3p	0	11.7	0	3.75	5.02945	0.000113134	0.000279652	yes	up
Nov-m0190-3p	0	11.7	0	3.75	5.02945	0.000113134	0.000279652	yes	up
Nov-m0268-3p	0	11.7	0	3.75	5.02945	0.000113134	0.000279652	yes	up
Nov-m0051-3p	0	10.8	0	3.46	4.91397	0.000218016	0.000441728	yes	up
Nov-m0067-5p	0	10.8	0	3.46	4.91397	0.000218016	0.000441728	yes	up
Nov-m0155-3p	0	10.8	0	3.46	4.91397	0.000218016	0.000441728	yes	up
Nov-m0282-3p	0	10.8	0	3.46	4.91397	0.000218016	0.000441728	yes	up
Nov-m0302-5p	0	10.8	0	3.46	4.91397	0.000218016	0.000441728	yes	up
Nov-m0309-5p	0	10.8	0	3.46	4.91397	0.000218016	0.000441728	yes	up
Nov-m0313-5p	0	10.8	0	3.46	4.91397	0.000218016	0.000441728	yes	up
Nov-m0014-5p	0	9.9	0	3.17	4.78844	0.000423176	0.000706782	yes	up
Nov-m0246-5p	0	9.9	0	3.17	4.78844	0.000423176	0.000706782	yes	up
Nov-m0258-3p	0	9.9	0	3.17	4.78844	0.000423176	0.000706782	yes	up
Nov-m0293-5p	0	9.9	0	3.17	4.78844	0.000423176	0.000706782	yes	up
Nov-m0295-3p	0	9.9	0	3.17	4.78844	0.000423176	0.000706782	yes	up
Nov-m0327-3p	0	9.9	0	3.17	4.78844	0.000423176	0.000706782	yes	up
Nov-m0029-5p	0	9	0	2.88	4.65093	0.000827781	0.00110009	yes	up
Nov-m0093-5p	0	9	0	2.88	4.65093	0.000827781	0.00110009	yes	up
Nov-m0153-3p	0	9	0	2.88	4.65093	0.000827781	0.00110009	yes	up
Nov-m0164-5p	0	9	0	2.88	4.65093	0.000827781	0.00110009	yes	up
Nov-m0194-5p	0	9	0	2.88	4.65093	0.000827781	0.00110009	yes	up
Nov-m0204-5p	0	9	0	2.88	4.65093	0.000827781	0.00110009	yes	up
Nov-m0245-3p	0	9	0	2.88	4.65093	0.000827781	0.00110009	yes	up
Nov-m0304-3p	0	9	0	2.88	4.65093	0.000827781	0.00110009	yes	up
Nov-m0179-3p	27.651	99.899	6.31	32.01	2.33415	6.15621e-17	1.52174e-15	yes	up
Nov-m0286-3p	10.635	21.6	2.43	6.92	1.50322	0.00386075	0.00364247	yes	up
Nov-m0074-5p	24.461	38.7	5.58	12.4	1.14286	0.00174222	0.001965	yes	up
Nov-m0278-5p	80.827	0	18.43	0	-6.85576	1.43407e-17	4.43105e-16	yes	down
Nov-m0202-3p	44.668	0	10.19	0	-6.00016	1.20849e-10	1.65957e-09	yes	down
Nov-m0329-5p	44.668	0	10.19	0	-6.00016	1.20849e-10	1.65957e-09	yes	down
Nov-m0122-5p	38.287	0	8.73	0	-5.77777	2.44308e-09	3.01948e-08	yes	down
Nov-m0223-5p	37.223	0	8.49	0	-5.73711	4.06216e-09	4.56416e-08	yes	down
Nov-m0063-3p	31.905	0	7.28	0	-5.5147	5.33304e-08	5.07023e-07	yes	down
Nov-m0048-5p	25.524	0	5.82	0	-5.19277	1.27059e-06	1.04691e-05	yes	down
Nov-m0255-3p	24.461	0	5.58	0	-5.1314	2.1755e-06	1.58163e-05	yes	down
Nov-m0073-5p	23.397	0	5.34	0	-5.06724	3.73775e-06	2.30981e-05	yes	down
Nov-m0056-5p	22.334	0	5.09	0	-5.00016	6.43815e-06	3.31548e-05	yes	down
Nov-m0118-5p	22.334	0	5.09	0	-5.00016	6.43815e-06	3.31548e-05	yes	down
Nov-m0222-3p	22.334	0	5.09	0	-5.00016	6.43815e-06	3.31548e-05	yes	down
Nov-m0310-5p	22.334	0	5.09	0	-5.00016	6.43815e-06	3.31548e-05	yes	down
Nov-m0175-3p	21.27	0	4.85	0	-4.92974	1.113e-05	5.50239e-05	yes	down
Nov-m0197-5p	20.207	0	4.61	0	-4.85577	1.92935e-05	8.51625e-05	yes	down
Nov-m0316-3p	20.207	0	4.61	0	-4.85577	1.92935e-05	8.51625e-05	yes	down
Nov-m0187-3p	19.143	0	4.37	0	-4.77774	3.35739e-05	0.000125743	yes	down
Nov-m0207-5p	19.143	0	4.37	0	-4.77774	3.35739e-05	0.000125743	yes	down
Nov-m0023-5p	18.08	0	4.12	0	-4.69531	5.85959e-05	0.000192243	yes	down
Nov-m0134-3p	18.08	0	4.12	0	-4.69531	5.85959e-05	0.000192243	yes	down
Nov-m0230-5p	18.08	0	4.12	0	-4.69531	5.85959e-05	0.000192243	yes	down
Nov-m0006-5p	17.016	0	3.88	0	-4.60781	0.000102687	0.0002759	yes	down
Nov-m0008-3p	17.016	0	3.88	0	-4.60781	0.000102687	0.0002759	yes	down
Nov-m0028-5p	17.016	0	3.88	0	-4.60781	0.000102687	0.0002759	yes	down
Nov-m0089-3p	17.016	0	3.88	0	-4.60781	0.000102687	0.0002759	yes	down
Nov-m0117-5p	17.016	0	3.88	0	-4.60781	0.000102687	0.0002759	yes	down
Nov-m0234-5p	17.016	0	3.88	0	-4.60781	0.000102687	0.0002759	yes	down
Nov-m0301-3p	17.016	0	3.88	0	-4.60781	0.000102687	0.0002759	yes	down
Nov-m0324-3p	17.016	0	3.88	0	-4.60781	0.000102687	0.0002759	yes	down
Nov-m0123-3p	15.953	0	3.64	0	-4.51475	0.000180526	0.000413183	yes	down
Nov-m0257-3p	15.953	0	3.64	0	-4.51475	0.000180526	0.000413183	yes	down
Nov-m0279-3p	15.953	0	3.64	0	-4.51475	0.000180526	0.000413183	yes	down
Nov-m0077-5p	14.889	0	3.4	0	-4.41517	0.000318762	0.000579367	yes	down
Nov-m0205-5p	14.889	0	3.4	0	-4.41517	0.000318762	0.000579367	yes	down
Nov-m0218-3p	14.889	0	3.4	0	-4.41517	0.000318762	0.000579367	yes	down
Nov-m0221-5p	14.889	0	3.4	0	-4.41517	0.000318762	0.000579367	yes	down
Nov-m0239-3p	14.889	0	3.4	0	-4.41517	0.000318762	0.000579367	yes	down
Nov-m0253-5p	14.889	0	3.4	0	-4.41517	0.000318762	0.000579367	yes	down
Nov-m0009-5p	13.826	0	3.15	0	-4.3083	0.000564796	0.000831014	yes	down
Nov-m0020-5p	13.826	0	3.15	0	-4.3083	0.000564796	0.000831014	yes	down
Nov-m0066-5p	13.826	0	3.15	0	-4.3083	0.000564796	0.000831014	yes	down
Nov-m0095-3p	13.826	0	3.15	0	-4.3083	0.000564796	0.000831014	yes	down
Nov-m0166-5p	13.826	0	3.15	0	-4.3083	0.000564796	0.000831014	yes	down
Nov-m0178-5p	13.826	0	3.15	0	-4.3083	0.000564796	0.000831014	yes	down
Nov-m0217-3p	13.826	0	3.15	0	-4.3083	0.000564796	0.000831014	yes	down
Nov-m0264-5p	13.826	0	3.15	0	-4.3083	0.000564796	0.000831014	yes	down
Nov-m0275-3p	13.826	0	3.15	0	-4.3083	0.000564796	0.000831014	yes	down
Nov-m0307-5p	13.826	0	3.15	0	-4.3083	0.000564796	0.000831014	yes	down
Nov-m0018-3p	12.762	0	2.91	0	-4.19277	0.00100543	0.0012552	yes	down
Nov-m0025-5p	12.762	0	2.91	0	-4.19277	0.00100543	0.0012552	yes	down
Nov-m0050-5p	12.762	0	2.91	0	-4.19277	0.00100543	0.0012552	yes	down
Nov-m0078-3p	12.762	0	2.91	0	-4.19277	0.00100543	0.0012552	yes	down
Nov-m0094-5p	12.762	0	2.91	0	-4.19277	0.00100543	0.0012552	yes	down
Nov-m0097-5p	12.762	0	2.91	0	-4.19277	0.00100543	0.0012552	yes	down
Nov-m0046-3p	11.699	0	2.67	0	-4.0673	0.00179657	0.001965	yes	down
Nov-m0065-3p	11.699	0	2.67	0	-4.0673	0.00179657	0.001965	yes	down
Nov-m0079-3p	11.699	0	2.67	0	-4.0673	0.00179657	0.001965	yes	down
Nov-m0099-5p	11.699	0	2.67	0	-4.0673	0.00179657	0.001965	yes	down
Nov-m0121-5p	11.699	0	2.67	0	-4.0673	0.00179657	0.001965	yes	down
Nov-m0149-5p	11.699	0	2.67	0	-4.0673	0.00179657	0.001965	yes	down
Nov-m0150-3p	11.699	0	2.67	0	-4.0673	0.00179657	0.001965	yes	down
Nov-m0152-5p	11.699	0	2.67	0	-4.0673	0.00179657	0.001965	yes	down
Nov-m0200-5p	11.699	0	2.67	0	-4.0673	0.00179657	0.001965	yes	down
Nov-m0214-3p	11.699	0	2.67	0	-4.0673	0.00179657	0.001965	yes	down
Nov-m0254-3p	11.699	0	2.67	0	-4.0673	0.00179657	0.001965	yes	down
Nov-m0291-3p	11.699	0	2.67	0	-4.0673	0.00179657	0.001965	yes	down
Nov-m0317-3p	11.699	0	2.67	0	-4.0673	0.00179657	0.001965	yes	down
Nov-m0012-5p	10.635	0	2.43	0	-3.92974	0.00322645	0.00306745	yes	down
Nov-m0059-3p	10.635	0	2.43	0	-3.92974	0.00322645	0.00306745	yes	down
Nov-m0119-3p	10.635	0	2.43	0	-3.92974	0.00322645	0.00306745	yes	down
Nov-m0125-3p	10.635	0	2.43	0	-3.92974	0.00322645	0.00306745	yes	down
Nov-m0148-3p	10.635	0	2.43	0	-3.92974	0.00322645	0.00306745	yes	down
Nov-m0154-5p	10.635	0	2.43	0	-3.92974	0.00322645	0.00306745	yes	down
Nov-m0161-5p	10.635	0	2.43	0	-3.92974	0.00322645	0.00306745	yes	down
Nov-m0169-5p	10.635	0	2.43	0	-3.92974	0.00322645	0.00306745	yes	down
Nov-m0192-3p	10.635	0	2.43	0	-3.92974	0.00322645	0.00306745	yes	down
Nov-m0199-5p	10.635	0	2.43	0	-3.92974	0.00322645	0.00306745	yes	down
Nov-m0237-5p	10.635	0	2.43	0	-3.92974	0.00322645	0.00306745	yes	down
Nov-m0248-3p	10.635	0	2.43	0	-3.92974	0.00322645	0.00306745	yes	down
Nov-m0272-5p	10.635	0	2.43	0	-3.92974	0.00322645	0.00306745	yes	down
Nov-m0300-3p	10.635	0	2.43	0	-3.92974	0.00322645	0.00306745	yes	down
Nov-m0308-3p	10.635	0	2.43	0	-3.92974	0.00322645	0.00306745	yes	down
Nov-m0315-5p	10.635	0	2.43	0	-3.92974	0.00322645	0.00306745	yes	down
Nov-m0103-5p	994.387	148.498	226.77	47.59	-2.26235	3.42199e-108	4.22936e-106	yes	down
Nov-m0321-5p	46.795	14.4	10.67	4.61	-1.21928	0.00215611	0.00233755	yes	down
