# Supplementary material for: Whole-transcriptome RNA sequencing reveals the global molecular responses and ceRNA regulatory network of mRNAs, lncRNAs, miRNAs and circRNAs in response to copper toxicity in Ziyang Xiangcheng (Citrus junos Sieb. Ex Tanaka)
Source: BMC Plant Biol. 2019 Nov 21;19:509. doi: 10.1186/s12870-019-2087-1 (PMC6873749; doi:10.1186/s12870-019-2087-1)
Supplement: Supplementary file 6 — Additional file 6: Table S6. DEmiRNAs targeted DEmRNAs in the root and leaf, respectively. [file 12870_2019_2087_MOESM6_ESM.xlsx]

## Sheet: DEmiRNAs targeted DEmRNAs-Root
query	target	score	query_start	query_end	target_start	target_end	query_seq	align	target_seq	NR_Description	Swissprot_Description	String_description	KEGG_GENE	Ath	Ath_name	Ath_des
miR535c	Cg7g003460	5	1	21	173	193	TGACAACGAGAGAGAGCACGC	||**|||:*|||||||**|||	ACCCTTGTACTCTCTCCCGCG	_	RecName: Full=Mini-chromosome maintenance complex-binding protein; Short=MCM-BP; Short=MCM-binding protein; AltName: Full=Protein E2F TARGET GENE 1 [Arabidopsis th	SubName: Full=Chromosome chr13 scaffold_48, whole genome shotgun sequence;	_	AT2G40550	ETG1	Mini-chromosome maintenance complex-binding protein
miR535c	Cg7g003510	5	1	21	1496	1515	TGACAACGAGAGAGAGCACGC	*||||||:||||*||**||**	CCTGTTGTTCTCCCTA-TGAT	_	RecName: Full=Alpha-galactosidase; AltName: Full=Alpha-D-galactoside galactohydrolase; AltName: Full=Melibiase; Flags: Precursor	alpha-galactosidase	E3.2.1.22B, galA, rafA	AT3G56310	AGAL3	Alpha-galactosidase 3
miR535c	Cg1g013110	5	1	21	182	202	TGACAACGAGAGAGAGCACGC	|||*|*|:|:|||:|*|||*|	ACTCTAGTTTTCTTTGGTGAG	PREDICTED: uncharacterized protein LOC102624923 [Citrus sinensis]	_	_	_	AT2G01080	-	Late embryogenesis abundant (LEA) hydroxyproline-rich glycoprotein family
miR535c	Cg5g002870	5	1	21	2481	2501	TGACAACGAGAGAGAGCACGC	*|||*||||||:|**|||*|*	CCTGCTGCTCTTTAGCGTCCA	PREDICTED: probable LRR receptor-like serine/threonine-protein kinase At1g63430-like [Citrus sinensis]	RecName: Full=Probable LRR receptor-like serine/threonine-protein kinase At1g63430; Flags: Precursor [Arabidopsis thaliana]	SubName: Full=Chromosome chr2 scaffold_105, whole genome shotgun sequence;	_	AT1G63430	-	Probable LRR receptor-like serine/threonine-protein kinase At1g63430
miR535c	Cg5g002920	5	1	21	2891	2910	TGACAACGAGAGAGAGCACGC	|**||*|:|*||||||||*||	AAAGTCGTTGTCTCTCGT-CG	PREDICTED: probable copper-transporting ATPase HMA5-like [Citrus sinensis]	RecName: Full=Probable copper-transporting ATPase HMA5; AltName: Full=Probable copper-transporting ATPase 3; AltName: Full=Protein HEAVY METAL ATPASE 5 [Arabidopsis	heavy metal ATPase	copA, ATP7	AT1G63440	HMA5	Probable copper-transporting ATPase HMA5
miR535c	Cg5g002940	4.8	1	21	2504	2523	TGACAACGAGAGAGAGCACGC	:**||||:|*|||||||**||	GAAGTTGTTATCTCTCG-ACG	PREDICTED: probable copper-transporting ATPase HMA5-like [Citrus sinensis]	RecName: Full=Probable copper-transporting ATPase HMA5; AltName: Full=Probable copper-transporting ATPase 3; AltName: Full=Protein HEAVY METAL ATPASE 5 [Arabidopsis	heavy metal ATPase	copA, ATP7	AT1G63440	HMA5	Probable copper-transporting ATPase HMA5
miR535c	Cg2g015120	5	1	21	39	58	TGACAACGAGAGAGAGCACGC	|||*||*|||||||*|*|**|	ACTATTTCTCTCTCCC-TTAG	hypothetical protein CISIN_1g020738mg [Citrus sinensis]	RecName: Full=Uncharacterized GPI-anchored protein At4g28100; Flags: Precursor [Arabidopsis thaliana]	hypothetical protein	_	AT4G28100	-	Uncharacterized GPI-anchored protein At4g28100
miR535c	Cg8g008230	5	1	21	480	501	TGACAACGAGAGAGAGCACG-C	||||||*:|:**|:||||||*|	ACTGTTTTTTCGTTTCGTGCAG	_	RecName: Full=B-box zinc finger protein 20; AltName: Full=Protein SALT TOLERANCE HOMOLOG 7 [Arabidopsis thaliana]	SubName: Full=Chromosome chr18 scaffold_1, whole genome shotgun sequence;	_	AT4G39070	BBX20	B-box zinc finger protein 20
miR535c	Cg5g032820	5	1	21	1744	1763	TGACAACGAGAGAGAGCACGC	|*|||||||**|||||*|*|*	AGTGTTGCTGGCTCTC-TCCT	PREDICTED: LRR receptor-like serine/threonine-protein kinase RCH1-like [Citrus sinensis]	RecName: Full=LRR receptor-like serine/threonine-protein kinase RCH1; AltName: Full=Protein ROOT CLAVATA-HOMOLOG1 1; Flags: Precursor [Arabidopsis thaliana]	hypothetical protein	_	AT5G48940	RCH1	LRR receptor-like serine/threonine-protein kinase RCH1
miR535c	Cg4g013630	5	1	21	453	473	TGACAACGAGAGAGAGCACGC	|:||*|*||:|||:||*|*||	ATTGATACTTTCTTTCATTCG	hypothetical protein CICLE_v10009298mg [Citrus clementina]	_	_	_	AT5G35870	-	unknown protein; BEST Arabidopsis thaliana protein match is: unknown protein (TAIR:AT2G04480.1); Has 1807 Blast hits to 1807 proteins in 277 species: Archae - 0; Bacteria - 0; Metazoa - 736; Fungi - 347; Plants - 385; Viruses - 0; Other Eukaryotes - /.../source: NCBI BLink).
miR535c	Cg5g032930	4.5	1	21	2806	2826	TGACAACGAGAGAGAGCACGC	|:|*||*:||||||||*|||*	ATTTTTTTTCTCTCTCATGCA	hypothetical protein CICLE_v10019585mg [Citrus clementina]	RecName: Full=Transcription factor PIF1; AltName: Full=Basic helix-loop-helix protein 15; Short=AtbHLH15; Short=bHLH 15; AltName: Full=Protein PHY-INTERACTING FACTO	_	_	AT2G20180	PIF1	Transcription factor PIF1
miR535c	Cg1g013480	4.8	1	21	46	65	TGACAACGAGAGAGAGCACGC	||||*||||:**||||||*:*	ACTGGTGCTTGGTCTCGT-TA	PREDICTED: uncharacterized protein LOC102628178 [Citrus sinensis]	RecName: Full=Probable LRR receptor-like serine/threonine-protein kinase PAM74; AltName: Full=Protein PHOTOSYNTHESIS AFFECTED MUTANT 74; Flags: Precursor [Arabido	light repressible receptor protein kinase; light repressible receptor protein kinase; FUNCTI [...]	_	AT4G29990	-	Leucine-rich repeat transmembrane protein kinase protein
miR535c	Cg8g024550	5	1	21	2367	2387	TGACAACGAGAGAGAGCACGC	*:|*||*:|||||||*||*||	TTTCTTCTTCTCTCTAGTTCG	_	RecName: Full=Probable inactive receptor-like protein kinase At3g56050; Flags: Precursor [Arabidopsis thaliana]	hypothetical protein	_	AT4G18640	MRH1	Probable LRR receptor-like serine/threonine-protein kinase MRH1
miR535c	Cg3g013510	5	1	21	79	99	TGACAACGAGAGAGAGCACGC	*||*||*||||||||:***||	TCTCTTTCTCTCTCTTTCTCG	PREDICTED: auxin-responsive protein IAA9-like isoform X1 [Citrus sinensis]	RecName: Full=Auxin-responsive protein IAA9; AltName: Full=Indoleacetic acid-induced protein 9 [Arabidopsis thaliana]	SubName: Full=Putative uncharacterized protein;	IAA	AT5G65670	IAA9	Auxin-responsive protein IAA9
miR535c	Cg5g033020	5	1	21	3056	3076	TGACAACGAGAGAGAGCACGC	*:|||*|||:|||:||*|*|*	TTTGTCGCTTTCTTTCTTTCT	hypothetical protein CICLE_v10021056mg [Citrus clementina]	RecName: Full=Photosystem I reaction center subunit IV A, chloroplastic; Short=PSI-E A; Contains: RecName: Full=Photosystem I reaction center subunit IV A isoform 2	hypothetical protein	_	AT4G28740	-	FUNCTIONS IN: molecular_function unknown; INVOLVED IN: biological_process unknown; LOCATED IN: chloroplast; EXPRESSED IN: 21 plant structures; EXPRESSED DURING: 13 growth stages; CONTAINS InterPro DOMAIN/s: Protein of unknown function DUF3493 (Inter /.../R021883); BEST Arabidopsis thaliana protein match is: tetratricopeptide repeat (TPR)-containing protein (TAIR:AT1G02910.1); Has 30201 Blast hits…
miR535c	Cg4g000260	5	1	21	300	319	TGACAACGAGAGAGAGCACGC	|||*|*|||:|||:||*|*|*	ACTTTCGCTTTCTTTC-TACA	hypothetical protein CICLE_v10008515mg [Citrus clementina]	RecName: Full=Basic leucine zipper 9; Short=AtbZIP9; Short=bZIP protein 9; AltName: Full=Basic leucine zipper OPAQUE 2 homolog 2; Short=Basic leucine zipper O2 hom	Os02g0266800	_	AT5G24800	BZIP9	Basic leucine zipper 9
miR535c	Cg2g000330	5	1	21	1290	1310	TGACAACGAGAGAGAGCACGC	||*|||*:|:|:|:|:||||*	ACGGTTTTTTTTTTTTGTGCT	hypothetical protein CICLE_v10015873mg [Citrus clementina]	_	SubName: Full=Chromosome chr6 scaffold_3, whole genome shotgun sequence;	_	AT1G55480	ZKT	protein containing PDZ domain, a K-box domain, and a TPR region
miR535c	Cg8g008660	4.5	1	21	2011	2032	TGACAACGAGAGAGAGCACG-C	|||||||:*||:|:*|||*|*|	ACTGTTGTACTTTTACGTTCAG	_	RecName: Full=Probable beta-D-xylosidase 5; Short=AtBXL5; Flags: Precursor [Arabidopsis thaliana]	glycosyl hydrolase family 3 protein; glycosyl hydrolase family 3 protein; FUNCTIONS IN: hydr [...]	XYL4	AT3G19620	BXL5	Probable beta-D-xylosidase 5
miR535c	Cg9g016130	4.8	1	21	25	45	TGACAACGAGAGAGAGCACGC	*|||||*||:|||:||*|*:*	TCTGTTCCTTTCTTTCTTTTT	_	_	_	_	AT3G54500	-	BEST Arabidopsis thaliana protein match is: dentin sialophosphoprotein-related (TAIR:AT5G64170.1); Has 183 Blast hits to 175 proteins in 44 species: Archae - 0; Bacteria - 4; Metazoa - 38; Fungi - 11; Plants - 120; Viruses - 0; Other Eukaryotes - 10 /.../ce: NCBI BLink).
miR535c	Cg5g003320	5	1	21	581	601	TGACAACGAGAGAGAGCACGC	||*|*||||:*:|||||**||	ACAGGTGCTTATTCTCGGACG	PREDICTED: protein IQ-DOMAIN 31-like isoform X1 [Citrus sinensis]	RecName: Full=Protein IQ-DOMAIN 31 [Arabidopsis thaliana]	_	_	AT1G74690	IQD31	Protein IQ-DOMAIN 31
miR535c	Cg8g024860	5	1	21	2069	2089	TGACAACGAGAGAGAGCACGC	*|*|||||||*:|||:*|*||	CCGGTTGCTCATTCTTCTCCG	_	RecName: Full=Beta-amyrin synthase	hypothetical protein	LUP4	AT1G78950	BAS	Beta-amyrin synthase
miR535c	Cg5g018140	4	1	21	359	379	TGACAACGAGAGAGAGCACGC	*:|||*|||||*||||||**|	TTTGTAGCTCTGTCTCGTTAG	hypothetical protein CISIN_1g045675mg [Citrus sinensis]	RecName: Full=Putative F-box protein At1g47790 [Arabidopsis thaliana]	_	_	AT3G06240	-	F-box/kelch-repeat protein At3g06240
miR535c	Cg2g045130	4.2	1	21	825	846	TGACAACGAGAGAGAGCACG-C	|:||||*|||*||:|:|||:*|	ATTGTTTCTCACTTTTGTGTAG	PREDICTED: ATP synthase gamma chain, chloroplastic-like [Citrus sinensis]	RecName: Full=ATP synthase gamma chain, chloroplastic; AltName: Full=F-ATPase gamma subunit; Flags: Precursor	SubName: Full=Putative uncharacterized protein;; Produces ATP from ADP in the presence of a [...]	ATPF1G, atpG	AT4G04640	ATPC1	ATP synthase gamma chain 1, chloroplastic
miR535c	Cg2g000460	4	1	21	840	861	TGACAACGAGAGAGAGCA-CGC	*||*|||:|||||||||***|*	TCTTTTGTTCTCTCTCGAAACT	hypothetical protein CICLE_v10018044mg [Citrus clementina]	RecName: Full=Ethylene-responsive transcription factor RAP2-11; AltName: Full=Protein RELATED TO APETALA2 11 [Arabidopsis thaliana]	annotation not avaliable	EREBP	AT5G19790	RAP2-11	Ethylene-responsive transcription factor RAP2-11
miR535c	Cg6g000790	4.5	1	21	171	190	TGACAACGAGAGAGAGCACGC	||||*|*|||*:|||||*||*	ACTGCTCCTCATTCTCG-GCC	hypothetical protein CICLE_v10013409mg [Citrus clementina]	RecName: Full=Thioredoxin F-type, chloroplastic; Short=Trx-F; Flags: Precursor [Pisum sativum]	SubName: Full=Chromosome chr4 scaffold_32, whole genome shotgun sequence;	trxA	AT5G16400	TRXF2	Thioredoxin F2, chloroplastic
miR535c	Cg6g000820	5	1	21	1111	1132	TGACAACGAGAGAGAGCAC-GC	**|||||:|:|*||||*||*||	CATGTTGTTTTATCTCCTGACG	hypothetical protein CISIN_1g019804mg [Citrus sinensis]	_	hypothetical protein	_	AT1G65230	-	Uncharacterized conserved protein (DUF2358)
miR535c	CgUng002290	4.8	1	21	305	324	TGACAACGAGAGAGAGCACGC	*||*|**|||||||||||*:*	TCTCTCTCTCTCTCTCGT-TA	PREDICTED: protein ASPARTIC PROTEASE IN GUARD CELL 1-like [Citrus sinensis]	RecName: Full=Protein ASPARTIC PROTEASE IN GUARD CELL 1; Short=AtASPG1; Flags: Precursor [Arabidopsis thaliana]	annotation not avaliable	_	AT3G18490	ASPG1	Protein ASPARTIC PROTEASE IN GUARD CELL 1
miR535c	Cg1g014020	5	1	21	1267	1286	TGACAACGAGAGAGAGCACGC	::||*|*||||:|*||||*:|	GTTGGTACTCTTTATCGT-TG	hypothetical protein CICLE_v10024891mg [Citrus clementina]	RecName: Full=Homeobox-leucine zipper protein ATHB-15; AltName: Full=HD-ZIP protein ATHB-15; AltName: Full=Homeodomain transcription factor ATHB-15; AltName: Full=	SubName: Full=Chromosome chr9 scaffold_7, whole genome shotgun sequence;	HD-ZIP	AT1G52150	ATHB-15	Homeobox-leucine zipper protein ATHB-15
miR535c	Cg4g014160	5	1	21	1243	1263	TGACAACGAGAGAGAGCACGC	**||||*||||||*|:||**|	TATGTTACTCTCTGTTGTCAG	hypothetical protein CICLE_v10008832mg [Citrus clementina]	RecName: Full=Farnesyl pyrophosphate synthase 1; Short=FPP synthase 1; Short=FPS 1; AltName: Full=(2E,6E)-farnesyl diphosphate synthase 1; AltName: Full=Dimethylall	SubName: Full=Putative uncharacterized protein;	FDPS	AT4G17190	FPS2	Farnesyl pyrophosphate synthase 2
miR535c	Cg6g014800	5	1	21	771	790	TGACAACGAGAGAGAGCACGC	*||*|||:|||:*|||*|*||	CCTCTTGTTCTTGCTC-TTCG	hypothetical protein CICLE_v10012467mg [Citrus clementina]	RecName: Full=Transcription repressor OFP18; AltName: Full=Ovate family protein 18; Short=AtOFP18 [Arabidopsis thaliana]	_	_	AT2G36050	OFP15	Transcription repressor OFP15
miR535c	Cg2g000540	4.2	1	21	720	740	TGACAACGAGAGAGAGCACGC	*:||||*||||:||||*||:*	TTTGTTTCTCTTTCTCTTGTT	hypothetical protein CICLE_v10015550mg [Citrus clementina]	RecName: Full=SKI/DACH domain-containing protein 1; AltName: Full=Protein DLN-1	SubName: Full=Chromosome chr6 scaffold_3, whole genome shotgun sequence;	_	AT5G19850	-	alpha/beta-Hydrolases superfamily protein
miR535c	Cg1g014270	4.8	1	21	879	898	TGACAACGAGAGAGAGCACGC	*||*||*:|||:|||||*|:*	TCTTTTCTTCTTTCTCG-GTT	PREDICTED: aquaporin TIP2-1-like [Citrus sinensis]	RecName: Full=Aquaporin TIP2-1; AltName: Full=Delta-tonoplast intrinsic protein; Short=Delta-TIP; AltName: Full=Tonoplast intrinsic protein 2-1; Short=AtTIP2;1; Co	SubName: Full=Putative uncharacterized protein;	TIP	AT3G16240	TIP2-1	Aquaporin TIP2-1
miR535c	Cg2g031810	5	1	21	433	452	TGACAACGAGAGAGAGCACGC	|**||||:|:||*:|||*|||	AAGGTTGTTTTCATTCG-GCG	hypothetical protein CICLE_v10001944mg [Citrus clementina]	RecName: Full=Bidirectional sugar transporter SWEET16; Short=OsSWEET16 [Oryza sativa Japonica Group]	SubName: Full=Putative uncharacterized protein (Chromosome chr14 scaffold_27, whole genome s [...]	SLC50A, SWEET	AT4G15920	SWEET17	Nodulin MtN3 family protein
miR535c	Cg6g001350	5	1	21	42	62	TGACAACGAGAGAGAGCACGC	**|*|||:||||||*|||*|*	CATTTTGTTCTCTCACGTTCA	hypothetical protein CISIN_1g010118mg [Citrus sinensis]	_	_	_	AT1G65090	-	unknown protein; BEST Arabidopsis thaliana protein match is: unknown protein (TAIR:AT5G36100.1); Has 1435 Blast hits to 1033 proteins in 192 species: Archae - 0; Bacteria - 61; Metazoa - 511; Fungi - 123; Plants - 100; Viruses - 42; Other Eukaryotes /.../ (source: NCBI BLink).
miR535c	Cg8g010320	4.8	1	21	540	561	TGACAACGAGAGAGAGCACG-C	||*|||*||:|||:||*||:*|	ACAGTTTCTTTCTTTCTTGTAG	_	RecName: Full=Rubisco accumulation factor 1, chloroplastic; Flags: Precursor [Arabidopsis thaliana]	hypothetical protein	_	AT5G28500	RAF1	Rubisco accumulation factor 1, chloroplastic
miR535c	Cg6g001570	5	1	21	597	616	TGACAACGAGAGAGAGCACGC	::|*||*||:|:||||*||:|	GTTCTTTCTTTTTCTC-TGTG	PREDICTED: O-acyltransferase WSD1-like [Citrus sinensis]	RecName: Full=O-acyltransferase WSD1; AltName: Full=Diacylglycerol O-acyltransferase; Short=DGAT; AltName: Full=Long-chain-alcohol O-fatty-acyltransferase; AltName:	_	_	AT3G49200	-	O-acyltransferase (WSD1-like) family protein
miR535c	Cg1g000910	5	1	21	383	402	TGACAACGAGAGAGAGCACGC	||*|||*||**||||||*||*	ACCGTTACTACCTCTCG-GCC	PREDICTED: IST1-like protein-like [Citrus sinensis]	RecName: Full=IST1 homolog; Short=hIST1; AltName: Full=Putative MAPK-activating protein PM28 [Homo sapiens]	SubName: Full=Chromosome undetermined scaffold_345, whole genome shotgun sequence;	IST1	AT4G35730	-	Regulator of Vps4 activity in the MVB pathway protein
miR535c	Cg7g005400	4.8	1	21	119	139	TGACAACGAGAGAGAGCACGC	:||||||||:|:|:|**|*|*	GCTGTTGCTTTTTTTATTACT	_	RecName: Full=Glutathione S-transferase DHAR2; AltName: Full=Chloride intracellular channel homolog 2; Short=CLIC homolog 2; AltName: Full=Glutathione-dependent de	SubName: Full=Putative uncharacterized protein;	_	AT1G75270	DHAR2	Glutathione S-transferase DHAR2
miR535c	Cg2g001280	5	1	21	2869	2888	TGACAACGAGAGAGAGCACGC	|||||||:*|||||***|||*	ACTGTTGTACTCTCAA-TGCC	DNA (cytosine-5)-methyltransferase CMT3-like [Citrus sinensis]	RecName: Full=DNA (cytosine-5)-methyltransferase CMT3; AltName: Full=Chromomethylase 3; AltName: Full=Protein CHROMOMETHYLASE 3 [Arabidopsis thaliana]	SubName: Full=Chromosome chr8 scaffold_34, whole genome shotgun sequence;	DNMT1, dcm	AT1G69770	CMT3	DNA (cytosine-5)-methyltransferase CMT3
miR535c	Cg9g000410	3.5	1	21	489	510	TGACAACGAGAGAGAGCA-CGC	||*||||||||||:||*|**||	ACGGTTGCTCTCTTTCTTACCG	_	RecName: Full=Bidirectional sugar transporter SWEET6a; Short=OsSWEET6a [Oryza sativa Indica Group]	hypothetical protein	SLC50A, SWEET	AT3G28007	SWEET4	Bidirectional sugar transporter SWEET4
miR535c	Cg6g015800	3	1	21	84	103	TGACAACGAGAGAGAGCACGC	||||*||||:|:|:|||||*|	ACTGATGCTTTTTTTCGTG-G	hypothetical protein CICLE_v10013416mg [Citrus clementina]	_	hypothetical protein	_	AT3G52770	ZPR3	protein binding
miR535c	Cg6g001860	5	1	21	477	497	TGACAACGAGAGAGAGCACGC	||*|||*:|:*|||||||*|*	ACAGTTATTTACTCTCGTTCC	hypothetical protein CICLE_v10012707mg [Citrus clementina]	RecName: Full=Cytokinin riboside 5'-monophosphate phosphoribohydrolase LOG3; AltName: Full=Protein LONELY GUY 3 [Arabidopsis thaliana]	hypothetical protein	K06966	AT2G37210	LOG3	Cytokinin riboside 5'-monophosphate phosphoribohydrolase LOG3
miR535c	Cg5g033680	5	1	21	1642	1662	TGACAACGAGAGAGAGCACGC	||||||*|||*|*|||*|*|*	ACTGTTTCTCACCCTCATTCT	hypothetical protein CISIN_1g013736mg [Citrus sinensis]	_	annotation not avaliable	_	AT4G28550	-	Ypt/Rab-GAP domain of gyp1p superfamily protein
miR535c	Cg3g014550	4.8	1	21	648	669	TGACAACGAGAGAGAGCAC-GC	:|**||*||||:|:|||||*||	GCATTTCCTCTTTTTCGTGACG	PREDICTED: blue copper protein-like [Citrus sinensis]	RecName: Full=Blue copper protein; Flags: Precursor	_	_	AT1G22480	-	Cupredoxin superfamily protein
miR535c	Cg4g001550	4.5	1	21	1831	1851	TGACAACGAGAGAGAGCACGC	||||||||||*:*||:|***|	ACTGTTGCTCCTACTTGATAG	hypothetical protein CICLE_v10008009mg [Citrus clementina]	RecName: Full=U-box domain-containing protein 45; AltName: Full=Plant U-box protein 45 [Arabidopsis thaliana]	SubName: Full=Putative uncharacterized protein;	_	AT4G31890	-	ARM repeat superfamily protein
miR535c	Cg2g046100	5	1	21	33	54	TGACAACGAGAGAGAGCA-CGC	**|||*|:|:|||||*||*|||	CGTGTAGTTTTCTCTGGTTGCG	PREDICTED: auxin-induced in root cultures protein 12-like [Citrus sinensis]	RecName: Full=Auxin-induced in root cultures protein 12; Flags: Precursor [Arabidopsis thaliana]	hypothetical protein	_	AT5G47530	-	Cytochrome b561 and DOMON domain-containing protein At5g47530
miR535c	Cg2g001530	4.5	1	21	4762	4782	TGACAACGAGAGAGAGCACGC	|||*|||:|||*||||***||	ACTCTTGTTCTATCTCCGCCG	hypothetical protein CICLE_v10014015mg [Citrus clementina]	RecName: Full=Callose synthase 3; AltName: Full=1,3-beta-glucan synthase; AltName: Full=Protein GLUCAN SYNTHASE-LIKE 12 [Arabidopsis thaliana]	hypothetical protein	CALS	AT5G13000	CALS3	Callose synthase 3
miR535c	Cg2g001610	4.5	1	21	842	862	TGACAACGAGAGAGAGCACGC	||*|||||*||*||||*|||*	ACCGTTGCGCTATCTCCTGCA	hypothetical protein CICLE_v10015614mg [Citrus clementina]	RecName: Full=Omega-6 fatty acid desaturase, endoplasmic reticulum isozyme 2	SubName: Full=Putative uncharacterized protein (Chromosome chr6 scaffold_3, whole genome sho [...]	FAD2	AT3G12120	FAD2	Omega-6 fatty acid desaturase, endoplasmic reticulum
miR535c	Cg6g016110	5	1	21	730	749	TGACAACGAGAGAGAGCACGC	|:*|*||||||:|:*||*|||	ATCGGTGCTCTTTTACG-GCG	hypothetical protein CICLE_v10011063mg [Citrus clementina]	RecName: Full=1,4-alpha-glucan-branching enzyme 1, chloroplastic/amyloplastic; AltName: Full=Starch branching enzyme I; Flags: Precursor [Pisum sativum]	SubName: Full=Starch branching enzyme II;	glgB	AT5G03650	SBE2.2	1,4-alpha-glucan-branching enzyme 2-2, chloroplastic/amyloplastic
miR535c	Cg7g020120	5	1	21	103	122	TGACAACGAGAGAGAGCACGC	*||*|*|:|||:*|||||*||	CCTCTGGTTCTTACTCGT-CG	_	_	_	_	AT1G24160	-	unknown protein; BEST Arabidopsis thaliana protein match is: unknown protein (TAIR:AT1G70100.3); Has 5230 Blast hits to 4162 proteins in 477 species: Archae - 30; Bacteria - 540; Metazoa - 2022; Fungi - 429; Plants - 280; Viruses - 32; Other Eukaryo /.../1897 (source: NCBI BLink).
miR535c	Cg3g014840	4.5	1	21	6	25	TGACAACGAGAGAGAGCACGC	*||*||*|||||||||*|*|*	TCTCTTTCTCTCTCTC-TCCC	PREDICTED: RNA-binding protein 38-like [Citrus sinensis]	RecName: Full=RNA-binding protein 38; AltName: Full=RNA-binding motif protein 38	RNA recognition motif (RRM)-containing protein; RNA recognition motif (RRM)-containing prote [...]	_	AT1G78260	-	RNA-binding (RRM/RBD/RNP motifs) family protein
miR535c	Cg2g046340	4	1	21	831	850	TGACAACGAGAGAGAGCACGC	*:||||*||:|||:||||*|*	TTTGTTCCTTTCTTTCGT-CT	PREDICTED: uncharacterized protein LOC102615451 isoform X1 [Citrus sinensis]	_	_	_	AT3G13130	-	unknown protein; FUNCTIONS IN: molecular_function unknown; INVOLVED IN: biological_process unknown; LOCATED IN: endomembrane system; EXPRESSED IN: male gametophyte; Has 140 Blast hits to 132 proteins in 41 species: Archae - 2; Bacteria - 4; Metazoa /.../Fungi - 20; Plants - 51; Viruses - 0; Other Eukaryotes - 34 (source: NCBI BLink).
miR535c	Cg1g001330	5	1	21	1745	1764	TGACAACGAGAGAGAGCACGC	||*|||*||||:|:*:|*|||	ACCGTTCCTCTTTTATG-GCG	hypothetical protein CISIN_1g014734mg [Citrus sinensis]	RecName: Full=Protein MID1-COMPLEMENTING ACTIVITY 1 [Arabidopsis thaliana]	SubName: Full=Chromosome undetermined scaffold_553, whole genome shotgun sequence;	_	AT4G35920	MCA1	Protein MID1-COMPLEMENTING ACTIVITY 1
miR535c	Cg5g033860	5	1	21	33	53	TGACAACGAGAGAGAGCACGC	*||**||||:|||:|*||*||	CCTACTGCTTTCTTTAGTTCG	hypothetical protein CICLE_v10021043mg [Citrus clementina]	RecName: Full=Probable arabinose 5-phosphate isomerase; Short=API; AltName: Full=CBS domain-containing protein CBSSIS1 [Arabidopsis thaliana]	hypothetical protein	kdsD, kpsF	AT3G54690	SETH3	Probable arabinose 5-phosphate isomerase
miR535c	Cg5g033870	4.2	1	21	1051	1071	TGACAACGAGAGAGAGCACGC	*:|||||:*:||||||||*:*	TTTGTTGTATTCTCTCGTTTA	hypothetical protein CISIN_1g046561mg [Citrus sinensis]	RecName: Full=Protein LIGHT-DEPENDENT SHORT HYPOCOTYLS 4; AltName: Full=Protein ORGAN BOUNDARY 4 [Arabidopsis thaliana]	LSH4 (LIGHT SENSITIVE HYPOCOTYLS 4); LIGHT SENSITIVE HYPOCOTYLS 4 (LSH4); EXPRESSED IN: 18 p [...]	_	AT3G23290	LSH4	Protein LIGHT-DEPENDENT SHORT HYPOCOTYLS 4
miR535c	Cg2g002010	3.5	1	21	72	92	TGACAACGAGAGAGAGCACGC	*||*||*|||||||||||*|*	CCTCTTTCTCTCTCTCGTTCT	hypothetical protein CICLE_v10014204mg [Citrus clementina]	RecName: Full=Linoleate 13S-lipoxygenase 2-1, chloroplastic; AltName: Full=Lipoxygenase 2-1; Flags: Precursor [Solanum tuberosum]	hypothetical protein; Plant lipoxygenase may be involved in a number of diverse aspects of p [...]	LOX2S	AT3G45140	LOX2	Lipoxygenase 2, chloroplastic
miR535c	CgUng004850	5	1	21	1054	1075	TGACAACGAGAGAGAGC-ACGC	||||*||:|:|||||:**|*||	ACTGATGTTTTCTCTTAATTCG	hypothetical protein CICLE_v10028615mg [Citrus clementina]	RecName: Full=1,4-dihydroxy-2-naphthoate polyprenyltransferase, chloroplastic; AltName: Full=1,4-dihydroxy-2-naphthoate phytyltransferase; AltName: Full=Protein AB	SubName: Full=Chromosome undetermined scaffold_165, whole genome shotgun sequence;	menA	AT1G60600	ABC4	1,4-dihydroxy-2-naphthoate polyprenyltransferase, chloroplastic
miR535c	Cg4g002030	5	1	21	1113	1132	TGACAACGAGAGAGAGCACGC	*|*||*|:|||||*|||*|*|	TCCGTAGTTCTCTGTCGAG-G	hypothetical protein CICLE_v10007312mg [Citrus clementina]	RecName: Full=Probable sucrose-phosphate synthase; AltName: Full=UDP-glucose-fructose-phosphate glucosyltransferase	hypothetical protein	E2.4.1.14	AT5G20280	SPS1	Sucrose-phosphate synthase 1
miR535c	Cg7g006180	4.5	1	21	27	47	TGACAACGAGAGAGAGCACGC	*:||||*||||||||:*|*|*	TTTGTTTCTCTCTCTTTTCCT	_	RecName: Full=Protein IQ-DOMAIN 1 [Arabidopsis thaliana]	_	_	AT3G52290	IQD3	IQ-domain 3
miR535c	Cg3g015260	4	1	21	239	259	TGACAACGAGAGAGAGCACGC	*:|*|||:|||||||||**|*	CTTTTTGTTCTCTCTCGAACA	PREDICTED: probable beta-D-xylosidase 7-like [Citrus sinensis]	RecName: Full=Probable beta-D-xylosidase 7; Short=AtBXL7; Flags: Precursor [Arabidopsis thaliana]	hypothetical protein	_	AT1G78060	BXL7	Probable beta-D-xylosidase 7
miR535c	Cg4g002230	5	1	21	235	256	TGACAACGAGAGAGAGCA-CGC	*||||||:|*||*:|||**|*|	TCTGTTGTTGTCCTTCGAAGAG	hypothetical protein CISIN_1g017107mg [Citrus sinensis]	_	annotation not avaliable	_	AT4G32295	-	unknown protein; BEST Arabidopsis thaliana protein match is: unknown protein (TAIR:AT3G24150.1); Has 39 Blast hits to 39 proteins in 10 species: Archae - 0; Bacteria - 0; Metazoa - 0; Fungi - 0; Plants - 39; Viruses - 0; Other Eukaryotes - 0 (source /.../ BLink).
miR535c	Cg2g033280	4.8	1	21	72	91	TGACAACGAGAGAGAGCACGC	|:|*||*:||||||||*|*:|	ATTCTTCTTCTCTCTC-TCTG	hypothetical protein CICLE_v10018132mg [Citrus clementina]	RecName: Full=Cytochrome P450 71A1; AltName: Full=ARP-2; AltName: Full=CYPLXXIA1	cytochrome P450	_	AT2G30750	CYP71A12	cytochrome P450, family 71, subfamily A, polypeptide 12
miR535c	Cg5g034520	4.8	1	21	611	630	TGACAACGAGAGAGAGCACGC	|||||||:|:|:|:*|*|*:|	ACTGTTGTTTTTTTAC-TTTG	PREDICTED: magnesium transporter MRS2-I-like isoform X1 [Citrus sinensis]	RecName: Full=Magnesium transporter MRS2-I	hypothetical protein	MRS2, MFM1	AT5G64560	MRS2-2	Magnesium transporter MRS2-2
miR535c	Cg2g033390	5	1	21	1679	1698	TGACAACGAGAGAGAGCACGC	*||*||*||||:|:|||*|**	CCTTTTTCTCTTTTTCG-GAT	hypothetical protein CICLE_v10016374mg [Citrus clementina]	RecName: Full=HMG-Y-related protein A; AltName: Full=Protein SB16A	high mobility group family	_	AT1G14900	HMGA	high mobility group A
miR535c	Cg2g047090	5	1	21	502	522	TGACAACGAGAGAGAGCACGC	||||||*:||||*||**|*||	ACTGTTATTCTCACTACTTCG	hypothetical protein CICLE_v10000600mg [Citrus clementina]	RecName: Full=Endoglucanase 25; AltName: Full=Cellulase homolog OR16pep; AltName: Full=Endo-1,4-beta glucanase 25; AltName: Full=Protein KORRIGAN; AltName: Full=Pr	SubName: Full=Chromosome undetermined scaffold_301, whole genome shotgun sequence;	_	AT5G49720	KOR	Endoglucanase 25
miR535c	Cg9g019710	5	1	21	976	995	TGACAACGAGAGAGAGCACGC	|||||*|:*||:*|||||**|	ACTGTGGTACTTCCTCGT-AG	_	RecName: Full=Heparan-alpha-glucosaminide N-acetyltransferase; AltName: Full=Transmembrane protein 76 [Mus musculus]	SubName: Full=Chromosome chr1 scaffold_166, whole genome shotgun sequence;	HGSNAT	AT5G47900	-	Protein of unknown function (DUF1624)
miR535c	Cg5g020870	5	1	21	224	244	TGACAACGAGAGAGAGCACGC	*||*|||:|||*|:||*|*||	CCTTTTGTTCTATTTCTTACG	PREDICTED: uncharacterized protein LOC102625449 [Citrus sinensis]	_	SubName: Full=Chromosome chr16 scaffold_10, whole genome shotgun sequence;	_	AT1G54540	-	Late embryogenesis abundant (LEA) hydroxyproline-rich glycoprotein family
miR535c	Cg2g003060	5	1	21	227	246	TGACAACGAGAGAGAGCACGC	|||*||*:||||*|||*|*||	ACTCTTCTTCTCACTCCT-CG	hypothetical protein CICLE_v10017407mg [Citrus clementina]	_	_	_	_	_	_
miR535c	Cg1g016120	4.2	1	21	376	396	TGACAACGAGAGAGAGCACGC	:||||**||:|||||||***|	GCTGTACCTTTCTCTCGAAAG	PREDICTED: probable 2-oxoglutarate-dependent dioxygenase AOP1.2-like [Citrus sinensis]	RecName: Full=2-oxoglutarate-dependent dioxygenase AOP2	_	_	AT1G52800	-	2-oxoglutarate (2OG) and Fe(II)-dependent oxygenase superfamily protein
miR535c	Cg1g016170	5	1	21	93	113	TGACAACGAGAGAGAGCACGC	|||*|||:|*|:|:|:|**||	ACTTTTGTTGTTTTTTGGTCG	PREDICTED: pleiotropic drug resistance protein 1-like isoform X1 [Citrus sinensis]	RecName: Full=Pleiotropic drug resistance protein 1; AltName: Full=NtPDR1 [Nicotiana tabacum]	SubName: Full=Chromosome chr9 scaffold_7, whole genome shotgun sequence;	_	AT1G15520	ABCG40	ABC transporter G family member 40
miR535c	Cg4g002860	4.8	1	21	465	484	TGACAACGAGAGAGAGCACGC	|||||*|:|:||*:|||*|:*	ACTGTAGTTTTCATTCG-GTC	PREDICTED: potassium channel AKT6-like [Citrus sinensis]	RecName: Full=Potassium channel AKT6; AltName: Full=Potassium channel SPIK; AltName: Full=Shaker pollen inward rectifier K(+) channel [Arabidopsis thaliana]	SubName: Full=Chromosome chr11 scaffold_13, whole genome shotgun sequence;	_	AT2G25600	AKT6	Potassium channel AKT6
miR535c	Cg1g002050	5	1	21	557	576	TGACAACGAGAGAGAGCACGC	:|||*||*|||||:|*||*:*	GCTGGTGGTCTCTTTAGT-TA	hypothetical protein CISIN_1g018356mg [Citrus sinensis]	_	_	_	AT5G66230	-	Chalcone-flavanone isomerase family protein
miR535c	Cg6g003490	3.8	1	21	1784	1804	TGACAACGAGAGAGAGCACGC	:||||||||*||*||:|*||*	GCTGTTGCTGTCACTTGGGCT	hypothetical protein CICLE_v10011147mg [Citrus clementina]	RecName: Full=ABC transporter G family member 20; Short=ABC transporter ABCG.20; Short=AtABCG20; AltName: Full=Probable white-brown complex homolog protein 20; Sho	white-brown-complex ABC transporter family	_	AT3G53510	ABCG20	ABC transporter G family member 20
miR535c	Cg5g005570	4.2	1	21	303	322	TGACAACGAGAGAGAGCACGC	||||||*|||*:|||*||*:|	ACTGTTTCTCCTTCTGGT-TG	PREDICTED: ferric reduction oxidase 8, mitochondrial-like [Citrus sinensis]	RecName: Full=Ferric reduction oxidase 8, mitochondrial; Short=AtFRO8; AltName: Full=Ferric-chelate reductase 8; Flags: Precursor [Arabidopsis thaliana]	oxidoreductase/ferric-chelate reductase (EC:1.16.1.7)	_	AT5G50160	FRO8	Ferric reduction oxidase 8, mitochondrial
miR535c	Cg5g021160	5	1	21	2034	2053	TGACAACGAGAGAGAGCACGC	|||*||*|||||*||*||**|	ACTTTTACTCTCACTAGT-AG	hypothetical protein CISIN_1g005142mg [Citrus sinensis]	RecName: Full=ABC transporter G family member 11; Short=ABC transporter ABCG.11; Short=AtABCG11; AltName: Full=Protein CUTICULAR DEFECT AND ORGAN FUSION 1; AltName	SubName: Full=Chromosome chr16 scaffold_10, whole genome shotgun sequence;	_	AT1G17840	ABCG11	ABC transporter G family member 11
miR535c	Cg4g017550	4.8	1	21	1528	1547	TGACAACGAGAGAGAGCACGC	:*|||||**|||||*||*|||	GGTGTTGGCCTCTCCCG-GCG	hypothetical protein CICLE_v10007510mg [Citrus clementina]	RecName: Full=Subtilisin-like protease; AltName: Full=Cucumisin-like serine protease; Flags: Precursor [Arabidopsis thaliana]	SubName: Full=Chromosome chr11 scaffold_13, whole genome shotgun sequence;	_	AT2G05920	-	Subtilase family protein
miR535c	Cg4g017750	5	1	21	743	764	TGACAACGAGAGAGAGCA-CGC	*|*||||||:||**||||**||	TCGGTTGCTTTCGATCGTATCG	hypothetical protein CICLE_v10009205mg [Citrus clementina]	RecName: Full=Chlorophyll a-b binding protein, chloroplastic; AltName: Full=LHCI type II CAB; Flags: Precursor	light-harvesting complex I protein Lhca6	LHCA2	AT1G19150	LHCA6	photosystem I light harvesting complex gene 6
miR535c	Cg1g016860	5	1	21	54	74	TGACAACGAGAGAGAGCACGC	*|**|*|:|||||:|||*|||	CCCTTCGTTCTCTTTCGAGCG	hypothetical protein CICLE_v10026074mg [Citrus clementina]	RecName: Full=Acyl-protein thioesterase 1 [Kluyveromyces lactis NRRL Y-1140]	SubName: Full=Chromosome chr9 scaffold_7, whole genome shotgun sequence;	LYPLA2	AT3G15650	-	alpha/beta-Hydrolases superfamily protein
miR535c	Cg5g021700	4	1	21	907	926	TGACAACGAGAGAGAGCACGC	|:|||||:|:||*:|||*||*	ATTGTTGTTTTCCTTCG-GCT	PREDICTED: uncharacterized protein LOC102619889 [Citrus sinensis]	_	SubName: Full=Chromosome chr18 scaffold_24, whole genome shotgun sequence;	_	AT1G71500	-	Rieske (2Fe-2S) domain-containing protein
miR535c	Cg9g021410	5	1	21	268	287	TGACAACGAGAGAGAGCACGC	|||||*||||**|*|:||*||	ACTGTCGCTCGGTGTTGT-CG	_	_	_	_	AT3G57440	-	unknown protein; Has 31 Blast hits to 31 proteins in 11 species: Archae - 0; Bacteria - 0; Metazoa - 0; Fungi - 0; Plants - 31; Viruses - 0; Other Eukaryotes - 0 (source: NCBI BLink).
miR535c	Cg4g003460	4.5	1	21	45	65	TGACAACGAGAGAGAGCACGC	*||*|*||||||||||*|*|*	TCTCTCGCTCTCTCTCTTCCT	hypothetical protein CICLE_v10007564mg [Citrus clementina]	RecName: Full=Proline-, glutamic acid- and leucine-rich protein 1; AltName: Full=Modulator of non-genomic activity of estrogen receptor	SubName: Full=Chromosome chr4 scaffold_6, whole genome shotgun sequence;	_	AT5G25590	-	Protein of unknown function (DUF630 and DUF632)
miR535c	Cg9g021530	4.8	1	21	1344	1363	TGACAACGAGAGAGAGCACGC	*||||*|:|:|||:|*||*:|	TCTGTAGTTTTCTTTGGT-TG	_	RecName: Full=Leucine-rich repeat receptor-like tyrosine-protein kinase At2g41820; Flags: Precursor [Arabidopsis thaliana]	hypothetical protein	_	AT2G41820	PXC3	Leucine-rich repeat receptor-like tyrosine-protein kinase PXC3
miR535c	Cg5g035050	5	1	21	1484	1505	TGACAACGAGAGAGAGCA-CGC	*|*|||*||||**|||||*|||	TCAGTTACTCTGGCTCGTAGCG	hypothetical protein CICLE_v10019207mg [Citrus clementina]	RecName: Full=Sulfate transporter 3.1; AltName: Full=AST12; AltName: Full=AtST1 [Arabidopsis thaliana]	sulfate/bicarbonate/oxalate exchanger and transporter sat-1	SULTR3	AT3G51895	SULTR3%3B1	Sulfate transporter 3.1
miR535c	Cg2g034240	5	1	21	858	878	TGACAACGAGAGAGAGCACGC	||*|||*:|||:|||:|*|**	ACCGTTCTTCTTTCTTGAGAA	PREDICTED: MATE efflux family protein 9-like [Citrus sinensis]	RecName: Full=MATE efflux family protein 9; AltName: Full=Protein DETOXIFICATION 1-like 5; AltName: Full=Protein DTX6 [Arabidopsis thaliana]	hypothetical protein	TC.MATE, SLC47A, norM, mdtK, dinF	AT1G71140	-	MATE efflux family protein
miR535c	Cg5g006250	5	1	21	59	78	TGACAACGAGAGAGAGCACGC	*||*||*:|:||||||*|||*	TCTCTTCTTTTCTCTC-TGCT	PREDICTED: uncharacterized protein LOC102609481 [Citrus sinensis]	_	hypothetical protein	_	AT4G24805	-	S-adenosyl-L-methionine-dependent methyltransferases superfamily protein
miR535c	Cg5g006260	3	1	21	156	176	TGACAACGAGAGAGAGCACGC	*||||||||:||||||*|*|*	TCTGTTGCTTTCTCTCTTTCA	hypothetical protein CICLE_v10020897mg [Citrus clementina]	RecName: Full=Haloacid dehalogenase-like hydrolase domain-containing protein At3g48420; Flags: Precursor [Arabidopsis thaliana]	haloacid dehalogenase-like hydrolase family protein (EC:2.7.7.2)	_	AT3G48420	-	Haloacid dehalogenase-like hydrolase domain-containing protein At3g48420
miR535c	Cg6g004360	4.8	1	21	565	584	TGACAACGAGAGAGAGCACGC	*:*||||*|||||||:*||:|	TTCGTTGATCTCTCTT-TGTG	hypothetical protein CISIN_1g013318mg [Citrus sinensis]	RecName: Full=UNC93-like protein 3 [Arabidopsis thaliana]	SubName: Full=Putative uncharacterized protein (Chromosome chr8 scaffold_29, whole genome sh [...]	_	AT3G09470	-	UNC93-like protein 3
miR535c	Cg6g017660	4.5	1	21	3870	3889	TGACAACGAGAGAGAGCACGC	:||||||||:|*|||:*|*:*	GCTGTTGCTTTATCTT-TTTA	hypothetical protein CICLE_v10013608mg [Citrus clementina]	RecName: Full=Phosphate transporter PHO1 homolog 3; AltName: Full=Protein PHO1 homolog 3; Short=AtPHO1;H3 [Arabidopsis thaliana]	SubName: Full=Chromosome undetermined scaffold_161, whole genome shotgun sequence;	_	AT1G26730	PHO1-H7	Phosphate transporter PHO1 homolog 7
miR535c	Cg1g017430	4.8	1	21	89	109	TGACAACGAGAGAGAGCACGC	|||*||**|:||||||||*:*	ACTATTCGTTTCTCTCGTTTT	hypothetical protein CICLE_v10026660mg [Citrus clementina]	_	SubName: Full=Chromosome chr9 scaffold_104, whole genome shotgun sequence;	_	AT5G62200	-	Embryo-specific protein 3, (ATS3)
miR535c	Cg7g021170	4.5	1	21	332	352	TGACAACGAGAGAGAGCACGC	::*||||||:|*|||||*|:*	GTCGTTGCTTTATCTCGAGTT	_	_	amino acid transporter	SLC32A, VGAT	AT3G28960	-	Transmembrane amino acid transporter family protein
miR535c	Cg1g017660	4.8	1	21	1058	1077	TGACAACGAGAGAGAGCACGC	|:|*||*||:|||*||||*:|	ATTATTACTTTCTATCGT-TG	PREDICTED: protein LURP-one-related 12-like [Citrus sinensis]	RecName: Full=Protein LURP-one-related 12 [Arabidopsis thaliana]	SubName: Full=Putative uncharacterized protein;	_	AT3G15810	-	Protein LURP-one-related 12
miR535c	Cg7g021320	4.8	1	21	44	64	TGACAACGAGAGAGAGCACGC	*||*||*|||||||||*|*:*	TCTCTTTCTCTCTCTCCTTTA	_	RecName: Full=Expansin-A1; Short=AtEXPA1; AltName: Full=Alpha-expansin-1; Short=At-EXP1; Short=AtEx1; AltName: Full=Ath-ExpAlpha-1.2; Flags: Precursor [Arabidopsis	hypothetical protein	_	AT1G69530	EXPA1	Expansin-A1
miR535c	Cg5g035310	5	1	21	69	88	TGACAACGAGAGAGAGCACGC	*|||*|||||*|||*|*|*||	TCTGCTGCTCCCTCAC-TTCG	hypothetical protein CISIN_1g035399mg [Citrus sinensis]	_	hypothetical protein	_	_	_	_
miR535c	Cg5g035330	5	1	21	80	100	TGACAACGAGAGAGAGCACGC	*:**||*||||||||||*|*|	TTAATTTCTCTCTCTCGCGAG	hypothetical protein CICLE_v10021341mg [Citrus clementina]	_	hypothetical protein	_	AT5G28150	-	Plant protein of unknown function (DUF868)
miR535c	Cg5g006530	4.2	1	21	957	976	TGACAACGAGAGAGAGCACGC	:|||***:||||||||||*||	GCTGGGTTTCTCTCTCGT-CG	PREDICTED: uncharacterized protein LOC102626101 [Citrus sinensis]	_	SubName: Full=Chromosome chr17 scaffold_16, whole genome shotgun sequence;	_	AT5G63350	-	unknown protein; BEST Arabidopsis thaliana protein match is: unknown protein (TAIR:AT3G48510.1); Has 103 Blast hits to 102 proteins in 13 species: Archae - 0; Bacteria - 0; Metazoa - 2; Fungi - 0; Plants - 101; Viruses - 0; Other Eukaryotes - 0 (sou /.../CBI BLink).
miR535c	Cg6g004730	5	1	21	261	282	TGACAACGAGAGAGAGCA-CGC	||*||**||||:|:||||**||	ACGGTCACTCTTTTTCGTCTCG	hypothetical protein CICLE_v10012518mg [Citrus clementina]	RecName: Full=Expansin-A4; Short=AtEXPA4; AltName: Full=Alpha-expansin-4; Short=At-EXP4; Short=AtEx4; AltName: Full=Ath-ExpAlpha-1.6; Flags: Precursor [Arabidopsis	SubName: Full=Chromosome chr6 scaffold_3, whole genome shotgun sequence;	_	AT2G39700	EXPA4	Expansin-A4
miR535c	Cg4g003910	5	1	21	791	810	TGACAACGAGAGAGAGCACGC	*||*||*:|||:|||||**|*	TCTTTTTTTCTTTCTCG-ACT	hypothetical protein CICLE_v10007857mg [Citrus clementina]	RecName: Full=Protein NRT1/ PTR FAMILY 1.2; Short=AtNPF1.2; AltName: Full=Nitrate transporter 1.11 [Arabidopsis thaliana]	hypothetical protein	SLC15A3_4, PHT	AT1G52190	NPF1.2	Protein NRT1/ PTR FAMILY 1.2
miR535c	Cg6g018150	5	1	21	264	285	TGACAACGAGAGAGAGCAC-GC	||||||*||:|||*|:**|*||	ACTGTTCCTTTCTATTCCGCCG	hypothetical protein CICLE_v10013564mg [Citrus clementina]	RecName: Full=GDSL esterase/lipase At5g37690; AltName: Full=Extracellular lipase At5g37690; Flags: Precursor [Arabidopsis thaliana]	annotation not avaliable	_	AT5G37690	-	GDSL esterase/lipase At5g37690
miR535c	Cg7g021520	5	1	21	1217	1236	TGACAACGAGAGAGAGCACGC	|||*|*|*|||*||||||*|*	ACTTTCGGTCTATCTCGT-CT	_	RecName: Full=[Fructose-bisphosphate aldolase]	SubName: Full=Chromosome undetermined scaffold_161, whole genome shotgun sequence;	E2.1.1.127	AT1G14030	LSMT-L	[Fructose-bisphosphate aldolase]-lysine N-methyltransferase, chloroplastic
miR535c	Cg5g035500	4.5	1	21	320	340	TGACAACGAGAGAGAGCACGC	*:||||*||||:||||*|*|*	TTTGTTTCTCTTTCTCTTCCT	Cyclin p1,1 isoform 2 [Theobroma cacao]	RecName: Full=Cyclin-U3-1; Short=CycU3;1; AltName: Full=Cyclin-P1.1; Short=CycP1;1 [Arabidopsis thaliana]	_	_	AT3G63120	CYCU3-1	Cyclin-U3-1
miR535c	Cg2g020120	5	1	21	3368	3388	TGACAACGAGAGAGAGCACGC	|||*|||:|:*||||*||*|*	ACTTTTGTTTACTCTAGTTCA	hypothetical protein CICLE_v10018243mg [Citrus clementina]	RecName: Full=Pentatricopeptide repeat-containing protein At4g26680, mitochondrial; Flags: Precursor [Arabidopsis thaliana]	SubName: Full=Chromosome chr12 scaffold_47, whole genome shotgun sequence;	_	AT4G26680	-	Pentatricopeptide repeat-containing protein At4g26680, mitochondrial
miR535c	Cg5g035560	5	1	21	706	725	TGACAACGAGAGAGAGCACGC	||||*||*|:|*|||||*|**	ACTGCTGGTTTGTCTCG-GAT	hypothetical protein CICLE_v10021186mg [Citrus clementina]	RecName: Full=Protein FANTASTIC FOUR 1 [Arabidopsis thaliana]	_	_	AT4G02810	FAF1	Protein FANTASTIC FOUR 1
miR535c	Cg5g035630	5	1	21	54	73	TGACAACGAGAGAGAGCACGC	|||*|||||||:||*:*|*|*	ACTTTTGCTCTTTCCT-TCCA	PREDICTED: transcription factor TT8-like isoform X2 [Citrus sinensis]	RecName: Full=Basic helix-loop-helix protein A [Pisum sativum]	hypothetical protein	_	AT4G09820	TT8	Transcription factor TT8
miR535c	Cg7g021630	4	1	21	115	136	TGACAACGAGAGAGAGCAC-GC	||*|||*||||||:|*|||*||	ACCGTTCCTCTCTTTAGTGACG	_	RecName: Full=Protein argonaute 7; Short=OsAGO7; AltName: Full=Protein SHOOT ORGANIZATION 2; AltName: Full=Protein SHOOTLESS 4 [Oryza sativa Japonica Group]	argonaute protein group	ELF2C, AGO	AT1G69440	AGO7	Protein argonaute 7
miR535c	Cg7g021680	4.2	1	21	447	467	TGACAACGAGAGAGAGCACGC	**||||*||||||||:|**:|	CGTGTTCCTCTCTCTTGATTG	_	RecName: Full=Probable protein S-acyltransferase 22; AltName: Full=Probable palmitoyltransferase At1g69420; AltName: Full=Zinc finger DHHC domain-containing prote	hypothetical protein	_	AT1G69420	PAT22	Probable protein S-acyltransferase 22
miR535c	Cg3g002670	5	1	21	734	753	TGACAACGAGAGAGAGCACGC	*|**||*:|||||||||*||*	TCCCTTATTCTCTCTCG-GCA	PREDICTED: potassium channel AKT2/3-like [Citrus sinensis]	RecName: Full=Potassium channel AKT2/3 [Arabidopsis thaliana]	SubName: Full=Chromosome chr12 scaffold_38, whole genome shotgun sequence;	_	AT4G22200	AKT2	Potassium channel AKT2/3
miR535c	Cg1g003590	4.5	1	21	441	461	TGACAACGAGAGAGAGCACGC	*|||||*|*||:||||*|||*	TCTGTTTCACTTTCTCCTGCA	hypothetical protein CISIN_1g018567mg [Citrus sinensis]	RecName: Full=Probable galacturonosyltransferase-like 1; AltName: Full=Protein GAOLAOZHUANGREN 1; AltName: Full=Protein PARVUS [Arabidopsis thaliana]	SubName: Full=Putative uncharacterized protein;	_	AT1G19300	GATL1	Probable galacturonosyltransferase-like 1
miR535c	Cg2g020320	3.5	1	21	331	351	TGACAACGAGAGAGAGCACGC	*:|||**|||||||||||||*	CTTGTACCTCTCTCTCGTGCA	hypothetical protein CISIN_1g013841mg [Citrus sinensis]	RecName: Full=Fasciclin-like arabinogalactan protein 2; Flags: Precursor [Arabidopsis thaliana]	fasciclin-like arabinogalactan protein	_	AT4G12730	FLA2	Fasciclin-like arabinogalactan protein 2
miR535c	Cg1g019280	5	1	21	227	247	TGACAACGAGAGAGAGCACGC	*:|*||*|||||||||*|*|*	CTTCTTTCTCTCTCTCCTCCC	hypothetical protein CISIN_1g021901mg [Citrus sinensis]	RecName: Full=Beta carbonic anhydrase 5, chloroplastic; Short=AtbCA5; Short=AtbetaCA5; AltName: Full=Beta carbonate dehydratase 5; Flags: Precursor [Arabidopsis tha	hypothetical protein	cynT, can	AT4G33580	BCA5	Beta carbonic anhydrase 5, chloroplastic
miR535c	Cg3g016920	4.5	1	21	865	884	TGACAACGAGAGAGAGCACGC	:|*||||:|**||||||*|:|	GCCGTTGTTAACTCTCG-GTG	hypothetical protein CICLE_v10000991mg [Citrus clementina]	RecName: Full=Amino acid permease 3; AltName: Full=Amino acid transporter AAP3 [Arabidopsis thaliana]	SubName: Full=Putative uncharacterized protein (Chromosome chr18 scaffold_1, whole genome sh [...]	_	AT1G77380	AAP3	Amino acid permease 3
miR535c	Cg9g023120	5	1	21	177	196	TGACAACGAGAGAGAGCACGC	:||*|||||||:|**:||*:|	GCTTTTGCTCTTTGATGT-TG	_	RecName: Full=WD repeat-containing protein WRAP73; AltName: Full=WD repeat-containing protein 8; AltName: Full=WD repeat-containing protein antisense to TP73 gene	SubName: Full=Chromosome undetermined scaffold_52, whole genome shotgun sequence;	_	AT5G07590	-	Transducin/WD40 repeat-like superfamily protein
miR535c	Cg4g018910	5	1	21	2340	2360	TGACAACGAGAGAGAGCACGC	|||**||:|*|||||||***|	ACTAATGTTATCTCTCGATAG	hypothetical protein CICLE_v10007516mg [Citrus clementina]	RecName: Full=Mechanosensitive ion channel protein 10; AltName: Full=Mechanosensitive channel of small conductance-like 10; AltName: Full=MscS-Like protein 10; Sho	SubName: Full=Chromosome chr4 scaffold_6, whole genome shotgun sequence;	_	AT5G12080	MSL10	Mechanosensitive ion channel protein 10
miR535c	Cg8g017900	5	1	21	299	319	TGACAACGAGAGAGAGCACGC	*||*||*|||||||||***|*	CCTCTTCCTCTCTCTCACTCA	_	RecName: Full=Serine/threonine-protein kinase AtPK7 [Arabidopsis thaliana]	hypothetical protein	_	AT3G44610	-	Protein kinase superfamily protein
miR535c	Cg5g007320	4.5	1	21	1158	1177	TGACAACGAGAGAGAGCACGC	||*||||*|:|*|||:|||*|	ACCGTTGATTTATCTTGTG-G	PREDICTED: cationic amino acid transporter 6, chloroplastic-like [Citrus sinensis]	RecName: Full=Cationic amino acid transporter 6, chloroplastic; Flags: Precursor [Arabidopsis thaliana]	cationic amino acid transporter	_	AT5G04770	CAT6	Cationic amino acid transporter 6, chloroplastic
miR535c	Cg9g023410	4.8	1	21	766	785	TGACAACGAGAGAGAGCACGC	*:|||*|:|:|||:|||*|:*	TTTGTGGTTTTCTTTCG-GTT	_	RecName: Full=Feruloyl CoA ortho-hydroxylase 2 [Arabidopsis thaliana]	SubName: Full=Putative uncharacterized protein (Chromosome chr15 scaffold_40, whole genome s [...]	_	AT4G23340	-	2-oxoglutarate (2OG) and Fe(II)-dependent oxygenase superfamily protein
miR535c	Cg5g023820	4.8	1	21	287	307	TGACAACGAGAGAGAGCACGC	*||**||:|:||||||||*:*	TCTACTGTTTTCTCTCGTTTA	hypothetical protein CICLE_v10023596mg [Citrus clementina]	_	_	_	_	_	_
miR535c	Cg8g018100	4.5	1	21	1	20	TGACAACGAGAGAGAGCACGC	|||*|**||||||||||**|*	ACTCTCTCTCTCTCTCGCAC-	_	RecName: Full=Nucleobase-ascorbate transporter 12; Short=AtNAT12 [Arabidopsis thaliana]	nucleobase ascorbate transporter	SLC23A1_2, SVCT1_2	AT2G27810	NAT12	Nucleobase-ascorbate transporter 12
miR535c	Cg6g005940	5	1	21	274	294	TGACAACGAGAGAGAGCACGC	*||*||*|||*||||||**|*	TCTCTTTCTCACTCTCGAACT	PREDICTED: fructose-1,6-bisphosphatase, chloroplastic-like [Citrus sinensis]	RecName: Full=Fructose-1,6-bisphosphatase, chloroplastic; Short=FBPase; AltName: Full=D-fructose-1,6-bisphosphate 1-phosphohydrolase; Flags: Precursor	SubName: Full=Putative uncharacterized protein;	FBP, fbp	AT3G54050	FBP	Fructose-1,6-bisphosphatase, chloroplastic
miR535c	Cg7g022370	4	1	21	1394	1414	TGACAACGAGAGAGAGCACGC	:|||||*:|||:||*:|||:|	GCTGTTCTTCTTTCATGTGTG	_	RecName: Full=Annexin-like protein RJ4 [Fragaria x ananassa]	SubName: Full=Chromosome chr6 scaffold_25, whole genome shotgun sequence;	ANXA13	AT5G12380	ANNAT8	Annexin D8
miR535c	Cg7g022390	4.2	1	21	428	448	TGACAACGAGAGAGAGCACGC	*:||||**|:|||||||||:*	CTTGTTAGTTTCTCTCGTGTT	_	RecName: Full=Annexin D3; AltName: Full=AnnAt3 [Arabidopsis thaliana]	hypothetical protein	ANXA7_11	AT2G38760	ANN3	Annexin D3
miR535c	Cg1g004420	4	1	21	40	60	TGACAACGAGAGAGAGCACGC	|:|||**:||||||||||*|*	ATTGTCTTTCTCTCTCGTACA	hypothetical protein CICLE_v10025287mg [Citrus clementina]	RecName: Full=Laccase-11; AltName: Full=Benzenediol:oxygen oxidoreductase 11; AltName: Full=Diphenol oxidase 11; AltName: Full=Urishiol oxidase 11; Flags: Precurso	hypothetical protein	E1.10.3.2	AT5G03260	LAC11	Laccase-11
miR535c	Cg7g010350	4.5	1	21	166	185	TGACAACGAGAGAGAGCACGC	*|**||*|||||||||||*|*	CCCCTTTCTCTCTCTCGT-CT	_	RecName: Full=F-box/LRR-repeat protein At5g63520 [Arabidopsis thaliana]	_	_	AT5G63520	-	CONTAINS InterPro DOMAIN/s: F-box domain, Skp2-like (InterPro:IPR022364), FIST C domain (InterPro:IPR019494), FIST domain, N-terminal (InterPro:IPR013702); Has 137 Blast hits to 137 proteins in 56 species: Archae - 0; Bacteria - 88; Metazoa - 6; Fun /.../; Plants - 32; Viruses - 0; Other Eukaryotes - 11 (source: NCBI BLink).
miR535c	Cg5g024700	5	1	21	1010	1029	TGACAACGAGAGAGAGCACGC	|*||**|*|||||:||||*||	AGTGACGATCTCTTTCGT-CG	hypothetical protein CICLE_v10004541mg [Citrus clementina]	RecName: Full=Protein NRT1/ PTR FAMILY 6.1; Short=AtNPF6.1 [Arabidopsis thaliana]	hypothetical protein	_	AT5G13400	NPF6.1	Protein NRT1/ PTR FAMILY 6.1
miR535c	Cg3g017620	4.2	1	21	879	898	TGACAACGAGAGAGAGCACGC	||||||*:*:|:||||||*:|	ACTGTTCTGTTTTCTCGT-TG	PREDICTED: basic blue protein-like [Citrus sinensis]	RecName: Full=Basic blue protein; AltName: Full=CBP; AltName: Full=Cusacyanin; AltName: Full=Plantacyanin [Cucumis sativus]	hypothetical protein	_	AT2G02850	ARPN	Basic blue protein
miR535c	Cg5g007780	5	1	21	1498	1518	TGACAACGAGAGAGAGCACGC	|||***|||||||:|*||*||	ACTCGCGCTCTCTTTAGTCCG	PREDICTED: nudix hydrolase 8-like [Citrus sinensis]	RecName: Full=Nudix hydrolase 8; Short=AtNUDT8 [Arabidopsis thaliana]	hypothetical protein	_	AT5G47240	NUDT8	Nudix hydrolase 8
miR535c	Cg5g007850	5	1	21	506	526	TGACAACGAGAGAGAGCACGC	**||*|||||||*:|||*|*|	TATGGTGCTCTCGTTCGAGAG	PREDICTED: homeobox-leucine zipper protein HAT4-like [Citrus sinensis]	RecName: Full=Homeobox-leucine zipper protein HAT4; AltName: Full=HD-ZIP protein ATHB-2; AltName: Full=Homeodomain transcription factor ATHB-2; AltName: Full=Homeodom	hypothetical protein	HD-ZIP	AT4G16780	HAT4	Homeobox-leucine zipper protein HAT4
miR535c	Cg2g021590	5	1	21	2252	2271	TGACAACGAGAGAGAGCACGC	|:|||*|||:|||:|*|*|**	ATTGTGGCTTTCTTTGG-GAT	PREDICTED: probable leucine-rich repeat receptor-like protein kinase At1g35710-like [Citrus sinensis]	RecName: Full=Probable leucine-rich repeat receptor-like protein kinase At1g35710; Flags: Precursor [Arabidopsis thaliana]	_	_	AT1G35710	-	Probable leucine-rich repeat receptor-like protein kinase At1g35710
miR535c	Cg9g004270	5	1	21	115	134	TGACAACGAGAGAGAGCACGC	|||*|*|:|||||||:*||**	ACTTTGGTTCTCTCTT-TGAA	_	RecName: Full=Glutamine synthetase, chloroplastic; AltName: Full=GS2; AltName: Full=Glutamate--ammonia ligase; Flags: Precursor	glutamine synthetase	glnA, GLUL	AT5G35630	GLN2	Glutamine synthetase, chloroplastic/mitochondrial
miR535c	Cg2g006280	4.5	1	21	1771	1792	TGACAACGAGAGAGAGCA-CGC	||||||*|*||||||:*|**||	ACTGTTTCACTCTCTTTTAACG	PREDICTED: potassium transporter 8-like [Citrus sinensis]	RecName: Full=Potassium transporter 8; Short=AtHAK8; Short=AtPOT8 [Arabidopsis thaliana]	SubName: Full=Chromosome chr1 scaffold_46, whole genome shotgun sequence;	kup	AT5G14880	POT8	Potassium transporter 8
miR535c	Cg9g004610	4	1	21	105	125	TGACAACGAGAGAGAGCACGC	|:||||*||||:||||*|*|*	ATTGTTTCTCTTTCTCTTACT	_	RecName: Full=Glycine-rich cell wall structural protein 1.0; Short=GRP 1.0; Flags: Precursor	_	_	AT5G19090	-	Heavy metal transport/detoxification superfamily protein
miR535c	Cg5g008130	5	1	21	404	423	TGACAACGAGAGAGAGCACGC	|||*||*|||||**|||*||*	ACTATTTCTCTCCATCG-GCT	PREDICTED: metalloendoproteinase 1-like [Citrus sinensis]	RecName: Full=Metalloendoproteinase 1; AltName: Full=SMEP1; Flags: Precursor [Glycine max]	SubName: Full=Chromosome chr2 scaffold_541, whole genome shotgun sequence;	_	AT4G16640	-	Matrixin family protein
miR535c	Cg6g007230	5	1	21	412	433	TGACAACGAGAGAGAGCAC-GC	*||*||*||||:|||*|*|*||	CCTCTTCCTCTTTCTAGGGTCG	hypothetical protein CICLE_v10006912mg [Citrus clementina]	_	SubName: Full=Chromosome chr5 scaffold_2, whole genome shotgun sequence;	_	AT2G33205	-	Serinc-domain containing serine and sphingolipid biosynthesis protein
miR535c	Cg8g019370	5	1	21	64	84	TGACAACGAGAGAGAGCACGC	::|||**||||||||*||*:*	GTTGTGACTCTCTCTAGTATT	_	RecName: Full=Probable glucuronoxylan glucuronosyltransferase F8H; AltName: Full=FRA8 homolog; AltName: Full=Protein FRAGILE FIBER 8 homolog [Arabidopsis thaliana]	SubName: Full=Putative uncharacterized protein;	_	AT2G28110	IRX7	Probable glucuronoxylan glucuronosyltransferase IRX7
miR535c	Cg5g008210	5	1	21	1235	1255	TGACAACGAGAGAGAGCACGC	*:|*||*||||:||||*|||*	CTTCTTCCTCTTTCTCCTGCC	PREDICTED: probable pectinesterase 68-like [Citrus sinensis]	RecName: Full=Probable pectinesterase 68; Short=PE 68; AltName: Full=Pectin methylesterase 68; Short=AtPME68; Flags: Precursor [Arabidopsis thaliana]	hypothetical protein	_	AT5G47500	PME68	Probable pectinesterase 68
miR535c	Cg2g036960	3.8	1	21	2093	2113	TGACAACGAGAGAGAGCACGC	||*||*|:|||||:|||||:*	ACGGTAGTTCTCTTTCGTGTT	PREDICTED: LRR receptor-like serine/threonine-protein kinase GSO1-like [Citrus sinensis]	RecName: Full=LRR receptor-like serine/threonine-protein kinase GSO1; AltName: Full=Protein GASSHO 1; Flags: Precursor [Arabidopsis thaliana]	hypothetical protein	_	AT4G20140	GSO1	LRR receptor-like serine/threonine-protein kinase GSO1
miR535c	Cg9g005060	4.5	1	21	47	66	TGACAACGAGAGAGAGCACGC	|:|*||*:|||||||:|*||*	ATTCTTCTTCTCTCTTG-GCT	_	RecName: Full=Thaumatin-like protein 1; Flags: Precursor	SubName: Full=Chromosome chr16 scaffold_86, whole genome shotgun sequence;	_	AT5G24620	-	Pathogenesis-related thaumatin superfamily protein
miR535c	Cg9g005110	5	1	21	947	967	TGACAACGAGAGAGAGCACGC	|||*|||:|:|||:**||*||	ACTCTTGTTTTCTTCGGTTCG	_	RecName: Full=2-hydroxyisoflavanone dehydratase; AltName: Full=Carboxylesterase HIDM [Glycyrrhiza echinata]	_	_	AT3G48690	CXE12	Probable carboxylesterase 12
miR535c	Cg5g008350	4.8	1	21	917	937	TGACAACGAGAGAGAGCACGC	|*|*|||*|||:|:|||||:*	AGTCTTGGTCTTTTTCGTGTA	PREDICTED: scarecrow-like protein 27-like [Citrus sinensis]	RecName: Full=Scarecrow-like protein 6; Short=AtSCL6; AltName: Full=GRAS family protein 22; Short=AtGRAS-22; AltName: Full=SCL6-IV [Arabidopsis thaliana]	GRAS family transcription factor	_	AT4G00150	SCL6	Scarecrow-like protein 6
miR535c	Cg5g008420	4.5	1	21	49	68	TGACAACGAGAGAGAGCACGC	*||*|*||||||||||*|**|	TCTCTCGCTCTCTCTC-TTAG	PREDICTED: nitrate transporter 1.1-like [Citrus sinensis]	RecName: Full=Protein NRT1/ PTR FAMILY 6.3; Short=AtNPF6.3; AltName: Full=Nitrate transporter 1.1; Short=AtNRT1; AltName: Full=Nitrate/chlorate transporter; AltName:	SubName: Full=Chromosome chr2 scaffold_241, whole genome shotgun sequence;	_	AT1G12110	NPF6.3	Protein NRT1/ PTR FAMILY 6.3
miR535c	Cg7g023250	5	1	21	788	808	TGACAACGAGAGAGAGCACGC	|||*||*||:|:|||:||***	ACTTTTCCTTTTTCTTGTAAA	_	RecName: Full=E3 ubiquitin ligase BIG BROTHER; AltName: Full=Protein ENHANCER OF DA1-1 [Arabidopsis thaliana]	SubName: Full=Chromosome chr13 scaffold_45, whole genome shotgun sequence;	BB	AT3G63530	BB	E3 ubiquitin ligase BIG BROTHER
miR535c	Cg5g008520	4	1	21	96	115	TGACAACGAGAGAGAGCACGC	::|||||:|||:|||:*||:*	GTTGTTGTTCTTTCTT-TGTC	PREDICTED: adenine phosphoribosyltransferase 1-like [Citrus sinensis]	RecName: Full=Adenine phosphoribosyltransferase 1; Short=APRT 1 [Triticum aestivum]	adenine phosphoribosyltransferase (EC:2.4.2.7)	APRT, apt	AT4G22570	APT3	Adenine phosphoribosyltransferase 3
miR535c	Cg7g023290	4	1	21	256	275	TGACAACGAGAGAGAGCACGC	*:*|||||||||||||*|*|*	CTCGTTGCTCTCTCTCAT-CA	_	RecName: Full=Uncharacterized histidine-rich protein DDB_G0274557; Flags: Precursor [Dictyostelium discoideum]	SubName: Full=Chromosome chr13 scaffold_45, whole genome shotgun sequence;	_	AT3G08490	-	BEST Arabidopsis thaliana protein match is: Late embryogenesis abundant protein, group 2 (TAIR:AT3G24600.1); Has 161 Blast hits to 158 proteins in 15 species: Archae - 0; Bacteria - 0; Metazoa - 0; Fungi - 0; Plants - 161; Viruses - 0; Other Eukaryo /.../0 (source: NCBI BLink).
miR535c	Cg7g023310	3.2	1	21	1134	1153	TGACAACGAGAGAGAGCACGC	:||||||:||||*:|||*|*|	GCTGTTGTTCTCGTTCG-GGG	_	RecName: Full=MATE efflux family protein FRD3; AltName: Full=MATE citrate transporter; AltName: Full=Protein DTX43; AltName: Full=Protein FERRIC REDUCTASE DEFECTIVE	_	_	AT1G51340	MATE	MATE efflux family protein 1
miR535c	Cg4g006780	4.2	1	21	1741	1761	TGACAACGAGAGAGAGCACGC	::|||||:|||:||**|||*|	GTTGTTGTTCTTTCCGGTGGG	hypothetical protein CICLE_v10010195mg [Citrus clementina]	RecName: Full=Delta(8)-fatty-acid desaturase 2; AltName: Full=Delta(8)-sphingolipid desaturase 2; AltName: Full=Sphingoid long-chain base desaturase 2; Short=Sphin	hypothetical protein	SLD	AT2G46210	SLD2	Delta(8)-fatty-acid desaturase 2
miR535c	Cg2g022830	5	1	21	76	95	TGACAACGAGAGAGAGCACGC	:|**|||||||*||||*|*:|	GCCTTTGCTCTGTCTC-TCTG	PREDICTED: uncharacterized protein LOC102622850 [Citrus sinensis]	_	_	_	AT5G54585	-	unknown protein; Has 30201 Blast hits to 17322 proteins in 780 species: Archae - 12; Bacteria - 1396; Metazoa - 17338; Fungi - 3422; Plants - 5037; Viruses - 0; Other Eukaryotes - 2996 (source: NCBI BLink).
miR535c	Cg5g037710	4.8	1	21	44	63	TGACAACGAGAGAGAGCACGC	*||*||*|*||||||||*|:*	TCTCTTTCCCTCTCTCG-GTA	hypothetical protein CICLE_v10019602mg [Citrus clementina]	RecName: Full=Endoglucanase 17; AltName: Full=Endo-1,4-beta glucanase 17; Flags: Precursor [Arabidopsis thaliana]	SubName: Full=Chromosome chr7 scaffold_42, whole genome shotgun sequence;	_	AT4G02290	AtGH9B13	Endoglucanase 17
miR535c	Cg2g006930	3.8	1	21	927	947	TGACAACGAGAGAGAGCACGC	::*|||*|||||||||||*|*	GTCGTTTCTCTCTCTCGTACT	PREDICTED: cysteine-rich receptor-like protein kinase 42-like [Citrus sinensis]	RecName: Full=Cysteine-rich receptor-like protein kinase 3; Short=Cysteine-rich RLK3; Flags: Precursor [Arabidopsis thaliana]	SubName: Full=Chromosome chr14 scaffold_21, whole genome shotgun sequence;	_	AT5G40380	CRK42	Cysteine-rich receptor-like protein kinase 42
miR535c	Cg2g037280	5	1	21	194	213	TGACAACGAGAGAGAGCACGC	|:|*||*|*|||||||*||*|	ATTTTTACCCTCTCTC-TGGG	hypothetical protein CISIN_1g018362mg [Citrus sinensis]	RecName: Full=Zinc transporter 5; AltName: Full=ZRT/IRT-like protein 5; Short=OsZIP5; Flags: Precursor [Oryza sativa Japonica Group]	SubName: Full=Chromosome chr19 scaffold_126, whole genome shotgun sequence;	SLC39A1_2_3, ZIP1_2_3	AT3G12750	ZIP1	Zinc transporter 1
miR535c	Cg9g025900	4.5	1	21	283	304	TGACAACGAGAGAGAGCA-CGC	*:||||*|||||*:|||**|||	CTTGTTACTCTCCTTCGACGCG	_	RecName: Full=Probable carboxylesterase 120; AltName: Full=AtCXE20 [Arabidopsis thaliana]	hypothetical protein	_	AT5G62180	CXE20	Probable carboxylesterase 120
miR535c	Cg4g020720	4.2	1	21	610	630	TGACAACGAGAGAGAGCACGC	:|||*|*||||||||:|***|	GCTGCTTCTCTCTCTTGCAGG	hypothetical protein CISIN_1g022337mg [Citrus sinensis]	RecName: Full=ABC transporter I family member 17; Short=ABC transporter ABCI.17; Short=AtABCI17; AltName: Full=MRP-related protein 1; AltName: Full=Non-intrinsic A	hypothetical protein	_	AT1G67940	ABCI17	ABC transporter I family member 17
miR535c	Cg9g026010	5	1	21	1085	1105	TGACAACGAGAGAGAGCACGC	*||||**:|:|||:||||*|*	CCTGTGTTTTTCTTTCGTTCA	_	RecName: Full=Gibberellin 20 oxidase 1; AltName: Full=GA 20-oxidase 1; Short=AtGA20ox1; AltName: Full=Gibberellin C-20 oxidase 1 [Arabidopsis thaliana]	SubName: Full=Giberellin 20-oxidase; Flags: Fragment;	E1.14.11.12	AT4G25420	GA20OX1	Gibberellin 20 oxidase 1
miR535c	Cg8g019990	4.5	1	21	99	119	TGACAACGAGAGAGAGCACGC	::|*||*|||||||*||||:*	GTTATTTCTCTCTCGCGTGTC	_	RecName: Full=Phenylalanine ammonia-lyase 1 [Prunus avium]	SubName: Full=Putative uncharacterized protein (Chromosome chr6 scaffold_3, whole genome sho [...]	E4.3.1.24	AT2G37040	PAL1	Phenylalanine ammonia-lyase 1
miR535c	Cg8g020000	4.5	1	21	99	119	TGACAACGAGAGAGAGCACGC	::|*||*|||||||*||||:*	GTTATTTCTCTCTCGCGTGTC	_	RecName: Full=Phenylalanine ammonia-lyase 1 [Prunus avium]	SubName: Full=Putative uncharacterized protein (Chromosome chr6 scaffold_3, whole genome sho [...]	E4.3.1.24	AT2G37040	PAL1	Phenylalanine ammonia-lyase 1
miR535c	Cg4g007010	5	1	21	611	631	TGACAACGAGAGAGAGCACGC	*|||||*|*:|||:|:||**|	TCTGTTTCGTTCTTTTGTAGG	hypothetical protein CICLE_v10009475mg [Citrus clementina]	RecName: Full=Protein LURP-one-related 12 [Arabidopsis thaliana]	hypothetical protein	_	AT3G15810	-	Protein LURP-one-related 12
miR535c	Cg5g037890	5	1	21	2966	2986	TGACAACGAGAGAGAGCACGC	|**|||*|||||*:||||*||	AAAGTTCCTCTCGTTCGTACG	hypothetical protein CICLE_v10018574mg [Citrus clementina]	RecName: Full=Cellulose synthase-like protein D5; Short=AtCslD5 [Arabidopsis thaliana]	cellulose synthase (EC:2.4.1.12)	E2.4.2.24	AT1G02730	CSLD5	Cellulose synthase-like protein D5
miR535c	Cg5g037910	4	1	21	638	658	TGACAACGAGAGAGAGCACGC	*||*||*||||||||:||**|	TCTCTTCCTCTCTCTTGTTAG	hypothetical protein CICLE_v10020715mg [Citrus clementina]	RecName: Full=Probable galacturonosyltransferase-like 7 [Arabidopsis thaliana]	glycosyltransferase, CAZy family GT8	_	AT3G62660	GATL7	Probable galacturonosyltransferase-like 7
miR535c	Cg7g012610	4.5	1	21	92	111	TGACAACGAGAGAGAGCACGC	|||*|**|||||||||*|*||	ACTCTCTCTCTCTCTC-TCCG	_	_	hypothetical protein	_	AT5G50890	-	alpha/beta-Hydrolases superfamily protein
miR535c	Cg9g026500	5	1	21	1127	1146	TGACAACGAGAGAGAGCACGC	::|||*|:||||**|||*|:|	GTTGTAGTTCTCCGTCG-GTG	hypothetical protein CICLE_v10004762mg [Citrus clementina]	RecName: Full=Probable E3 ubiquitin-protein ligase XBOS33; AltName: Full=Ankyrin repeat domain and RING finger-containing protein XBOS33; AltName: Full=XB3 protein	hypothetical protein	XBAT32_33	AT5G07270	XBAT33	E3 ubiquitin-protein ligase XBAT33
miR535c	Cg5g038310	4.2	1	21	1	21	TGACAACGAGAGAGAGCACGC	:||*||*||:|||||:||*|*	GCTCTTACTTTCTCTTGTCCC	hypothetical protein CICLE_v10019324mg [Citrus clementina]	RecName: Full=DNA replication licensing factor MCM7; AltName: Full=Minichromosome maintenance protein 7 [Oryza sativa Indica Group]	hypothetical protein	MCM7, CDC47	AT4G02060	MCM7	DNA replication licensing factor MCM7
miR535c	Cg9g006040	5	1	21	169	188	TGACAACGAGAGAGAGCACGC	**|||*|:||||||||*|*|*	CGTGTGGTTCTCTCTCAT-CT	_	_	_	A4GALT	AT1G61050	-	alpha 1,4-glycosyltransferase family protein
miR535c	Cg8g020560	4.5	1	21	76	95	TGACAACGAGAGAGAGCACGC	*:||||||*:|||:||*||*|	TTTGTTGCGTTCTTTCCTG-G	_	RecName: Full=Fasciclin-like arabinogalactan protein 12; Flags: Precursor [Arabidopsis thaliana]	SubName: Full=Putative uncharacterized protein;	_	AT5G60490	FLA12	Fasciclin-like arabinogalactan protein 12
miR535c	Cg6g023510	4.8	1	21	972	992	TGACAACGAGAGAGAGCACGC	:|*||||||:|:*||:|*|*|	GCCGTTGCTTTTGCTTGGGAG	PREDICTED: ABC transporter B family member 15-like [Citrus sinensis]	RecName: Full=ABC transporter B family member 1; Short=ABC transporter ABCB.1; Short=AtABCB1; AltName: Full=Multidrug resistance protein 1; AltName: Full=P-glycopro	multidrug/pheromone exporter, MDR family, ABC transporter family	ABCB1	AT3G28345	ABCB15	ABC transporter B family member 15
miR535c	Cg2g023940	5	1	21	822	841	TGACAACGAGAGAGAGCACGC	||||||*:*|||||*|*|||*	ACTGTTCTCCTCTCAC-TGCA	hypothetical protein CICLE_v10009727mg [Citrus clementina]	_	_	_	AT3G21710	-	unknown protein; Has 42 Blast hits to 42 proteins in 10 species: Archae - 0; Bacteria - 0; Metazoa - 0; Fungi - 0; Plants - 42; Viruses - 0; Other Eukaryotes - 0 (source: NCBI BLink).
miR535c	Cg6g023670	4	1	21	13	32	TGACAACGAGAGAGAGCACGC	*|*|||*||:|||:||||*||	TCCGTTTCTTTCTTTCGT-CG	hypothetical protein CICLE_v10012489mg [Citrus clementina]	RecName: Full=Thaumatin-like protein; Flags: Precursor [Arabidopsis thaliana]	SubName: Full=Putative uncharacterized protein;	_	AT5G40020	-	Pathogenesis-related thaumatin superfamily protein
miR535c	Cg5g038510	5	1	21	1249	1269	TGACAACGAGAGAGAGCACGC	*||*|||:||||||*|*|*|*	TCTTTTGTTCTCTCGCATACC	hypothetical protein CISIN_1g028671mg [Citrus sinensis]	_	_	_	AT5G20790	-	unknown protein; FUNCTIONS IN: molecular_function unknown; INVOLVED IN: biological_process unknown; LOCATED IN: endomembrane system; EXPRESSED IN: 11 plant structures; EXPRESSED DURING: LP.04 four leaves visible, 4 anthesis, petal differentiation an /.../nsion stage; BEST Arabidopsis thaliana protein match is: unknown protein (TAIR:AT3G43110.1); Has 30201 Blast hits to 17322 proteins in 780 speci…
miR535c	Cg1g006220	5	1	21	980	999	TGACAACGAGAGAGAGCACGC	**||||*||:|||:|:|*|*|	TATGTTTCTTTCTTTTG-GGG	PREDICTED: probable esterase KAI2-like [Citrus sinensis]	RecName: Full=Probable esterase KAI2; AltName: Full=Protein DWARF-14-like; Short=Protein D14-like; AltName: Full=Protein HYPOSENSITIVE TO LIGHT; AltName: Full=Prote	hypothetical protein	_	AT4G37470	KAI2	Probable esterase KAI2
miR535c	Cg7g013230	5	1	21	717	737	TGACAACGAGAGAGAGCACGC	|*|*|||*|||||:|:||**|	AATTTTGGTCTCTTTTGTAAG	_	RecName: Full=Probable carotenoid cleavage dioxygenase 4, chloroplastic; Short=AtCCD4; AltName: Full=AtNCED4; Flags: Precursor [Arabidopsis thaliana]	hypothetical protein	NCED	AT4G19170	CCD4	Probable carotenoid cleavage dioxygenase 4, chloroplastic
miR535c	Cg8g020880	4.5	1	21	19	38	TGACAACGAGAGAGAGCACGC	||||||**|*||||||*|*||	ACTGTTCATGTCTCTC-TACG	_	RecName: Full=Tetraspanin-3 [Arabidopsis thaliana]	SubName: Full=Chromosome chr6 scaffold_3, whole genome shotgun sequence;	_	AT3G45600	TET3	Tetraspanin-3
miR535c	Cg9g006680	4.5	1	21	853	872	TGACAACGAGAGAGAGCACGC	|*||||*||||||:*||**||	AATGTTTCTCTCTTCCG-ACG	_	RecName: Full=Acylamino-acid-releasing enzyme; Short=AARE; AltName: Full=Acyl-peptide hydrolase; Short=APH; AltName: Full=Acylaminoacyl-peptidase [Mus musculus]	SubName: Full=Chromosome chr5 scaffold_2, whole genome shotgun sequence;	APEH	AT4G14570	-	acylaminoacyl-peptidase-related
miR535c	Cg5g009660	5	1	21	33	52	TGACAACGAGAGAGAGCACGC	*|||*|*|||*|||||*|*||	TCTGATACTCGCTCTC-TTCG	PREDICTED: protein HOTHEAD-like isoform X5 [Citrus sinensis]	RecName: Full=Protein HOTHEAD; AltName: Full=Protein ADHESION OF CALYX EDGES; Flags: Precursor [Arabidopsis thaliana]	hypothetical protein	betA, CHDH	AT1G12570	-	Glucose-methanol-choline (GMC) oxidoreductase family protein
miR535c	Cg2g038280	4.8	1	21	69	88	TGACAACGAGAGAGAGCACGC	*||*||*:|||||||||**:*	TCTCTTATTCTCTCTCG-ATA	hypothetical protein CICLE_v10017351mg [Citrus clementina]	_	SubName: Full=Putative uncharacterized protein;	_	AT1G31335	-	unknown protein; FUNCTIONS IN: molecular_function unknown; INVOLVED IN: biological_process unknown; LOCATED IN: plasma membrane; EXPRESSED IN: 20 plant structures; EXPRESSED DURING: 13 growth stages; Has 34 Blast hits to 34 proteins in 8 species: Ar /.../ 0; Bacteria - 0; Metazoa - 0; Fungi - 0; Plants - 34; Viruses - 0; Other Eukaryotes - 0 (source: NCBI BLink).
miR535c	Cg8g000260	4.5	1	21	786	805	TGACAACGAGAGAGAGCACGC	||*||||:|:|||:|*||*|*	ACCGTTGTTTTCTTTGGT-CT	_	RecName: Full=Xylem cysteine proteinase 1; Short=AtXCP1; Flags: Precursor [Arabidopsis thaliana]	_	XCP	AT4G35350	XCP1	Xylem cysteine proteinase 1
miR535c	Cg4g008060	4.5	1	21	51	70	TGACAACGAGAGAGAGCACGC	*||*|**|||||||||||*|*	TCTCTCTCTCTCTCTCGT-CT	hypothetical protein CICLE_v10007694mg [Citrus clementina]	RecName: Full=Probable inactive receptor kinase At2g26730; Flags: Precursor [Arabidopsis thaliana]	SubName: Full=Chromosome chr11 scaffold_13, whole genome shotgun sequence;	_	AT2G26730	-	Probable inactive receptor kinase At2g26730
miR535c	Cg1g023820	5	1	21	518	538	TGACAACGAGAGAGAGCACGC	***||*|:|||:||||||*||	CACGTCGTTCTTTCTCGTCCG	RecName: Full=Flavanone 7-O-glucoside 2''-O-beta-L-rhamnosyltransferase; AltName: Full=1,2 rhamnosyltransferase flavonoid 1-2 rhamnosyl	RecName: Full=Flavanone 7-O-glucoside 2''-O-beta-L-rhamnosyltransferase; AltName: Full=1,2 rhamnosyltransferase	SubName: Full=Chromosome chr13 scaffold_120, whole genome shotgun sequence;	C12RT1	AT5G65550	UGT91B1	UDP-glycosyltransferase 91B1
miR535c	Cg4g022160	3.5	1	21	35	55	TGACAACGAGAGAGAGCACGC	||||||*:|:|||||:||*|*	ACTGTTATTTTCTCTTGTTCT	conserved hypothetical protein [Ricinus communis]	RecName: Full=Xyloglucan endotransglucosylase/hydrolase protein 22; Short=At-XTH22; Short=XTH-22; AltName: Full=Touch protein 4; Flags: Precursor [Arabidopsis thal	_	E2.4.1.207	AT5G57560	XTH22	Xyloglucan endotransglucosylase/hydrolase protein 22
miR535c	Cg1g006500	4.8	1	21	50	70	TGACAACGAGAGAGAGCACGC	|||*|*||||||||||***:*	ACTTTAGCTCTCTCTCAATTT	PREDICTED: cyclin-D5-1-like [Citrus sinensis]	RecName: Full=Cyclin-D5-1; AltName: Full=G1/S-specific cyclin-D5-1; Short=CycD5;1 [Arabidopsis thaliana]	SubName: Full=D5-type cyclin;	CYCD5	AT4G37630	CYCD5-1	Cyclin-D5-1
miR535c	Cg7g013400	5	1	21	2075	2094	TGACAACGAGAGAGAGCACGC	|:**|**|||||||||||*||	ATACTCACTCTCTCTCGT-CG	_	RecName: Full=Delta(24)-sterol reductase; AltName: Full=Cell elongation protein diminuto	annotation not avaliable	DHCR24	AT3G19820	DIM	Delta(24)-sterol reductase
miR535c	Cg8g021070	4.8	1	21	1394	1414	TGACAACGAGAGAGAGCACGC	|||||*|:|||*|:|*||*:|	ACTGTCGTTCTATTTAGTTTG	_	RecName: Full=Reticulon-like protein B21; Short=AtRTNLB21 [Arabidopsis thaliana]	hypothetical protein	_	AT5G58000	RTNLB21	Reticulon-like protein B21
miR535c	Cg8g000500	5	1	21	1767	1786	TGACAACGAGAGAGAGCACGC	|**|||*||:|||*|||*|||	AAAGTTACTTTCTATCG-GCG	_	RecName: Full=U-box domain-containing protein 15; AltName: Full=Plant U-box protein 15 [Arabidopsis thaliana]	SubName: Full=Chromosome chr3 scaffold_8, whole genome shotgun sequence;	_	AT5G42340	PUB15	U-box domain-containing protein 15
miR535c	Cg4g022280	4.5	1	21	453	472	TGACAACGAGAGAGAGCACGC	*|*|||||*|||*:||||*||	TCAGTTGCACTCGTTCGT-CG	hypothetical protein CICLE_v10008258mg [Citrus clementina]	RecName: Full=Anthocyanidin 3-O-glucosyltransferase 2; AltName: Full=Flavonol 3-O-glucosyltransferase; AltName: Full=UDP-glucose flavonoid 3-O-glucosyltransferase	_	_	AT5G17050	UGT78D2	UDP-glycosyltransferase 78D2
miR535c	Cg3g020790	4.8	1	21	1607	1627	TGACAACGAGAGAGAGCACGC	*||*|*|:|||||:|:||*:|	CCTTTCGTTCTCTTTTGTCTG	PREDICTED: cytochrome P450 81D1-like [Citrus sinensis]	RecName: Full=Isoflavone 2'-hydroxylase; AltName: Full=CYP GE-3; AltName: Full=Cytochrome P450 81E1; AltName: Full=Cytochrome P450 91A4	_	_	AT2G23220	CYP81D6	cytochrome P450, family 81, subfamily D, polypeptide 6
miR535c	Cg5g028610	4.2	1	21	42	61	TGACAACGAGAGAGAGCACGC	*||*||*|||||||||*|*:|	CCTCTTTCTCTCTCTCCT-TG	hypothetical protein CICLE_v10024441mg [Citrus clementina]	_	_	_	AT2G29660	-	zinc finger (C2H2 type) family protein
miR535c	Cg7g013600	4.8	1	21	396	416	TGACAACGAGAGAGAGCACGC	||*||||||||*|:||*|*:*	ACCGTTGCTCTATTTCATATT	_	RecName: Full=Protein TORNADO 2; AltName: Full=Protein EKEKO; AltName: Full=TETRASPANIN-1 [Arabidopsis thaliana]	SubName: Full=Putative uncharacterized protein;	_	AT5G46700	TRN2	Protein TORNADO 2
miR535c	Cg9g027340	4.5	1	21	733	753	TGACAACGAGAGAGAGCACGC	|**|||*||||||||*||*||	AAGGTTCCTCTCTCTAGTTCG	hypothetical protein CICLE_v10005709mg [Citrus clementina]	_	_	_	_	_	_
miR535c	Cg2g038690	4.8	1	21	46	66	TGACAACGAGAGAGAGCACGC	*:||||*||||||:|:|**:*	CTTGTTACTCTCTTTTGAATA	PREDICTED: patellin-4-like [Citrus sinensis]	RecName: Full=Patellin-4 [Arabidopsis thaliana]	SubName: Full=Chromosome chr10 scaffold_50, whole genome shotgun sequence;	_	AT1G30690	PATL4	Patellin-4
miR535c	Cg9g007520	4	1	21	1969	1990	TGACAACGAGAGAGAGCA-CGC	*||*|||:|:||||||*|*|||	TCTCTTGTTTTCTCTCATTGCG	_	RecName: Full=Cellulose synthase-like protein G2; Short=AtCslG2 [Arabidopsis thaliana]	SubName: Full=Chromosome chr5 scaffold_2, whole genome shotgun sequence;	_	AT4G24000	CSLG2	Cellulose synthase-like protein G2
miR535c	Cg9g007540	4.2	1	21	768	787	TGACAACGAGAGAGAGCACGC	*||*|||:|:||||||*|*:|	TCTCTTGTTTTCTCTCAT-TG	_	RecName: Full=Cellulose synthase-like protein G2; Short=AtCslG2 [Arabidopsis thaliana]	_	_	AT4G24000	CSLG2	Cellulose synthase-like protein G2
miR535c	Cg5g010280	4.2	1	21	119	139	TGACAACGAGAGAGAGCACGC	|:||||*|*||||:|:|||:*	ATTGTTCCACTCTTTTGTGTT	hypothetical protein CICLE_v10022899mg [Citrus clementina]	_	_	_	AT3G47510	-	unknown protein; FUNCTIONS IN: molecular_function unknown; INVOLVED IN: biological_process unknown; LOCATED IN: endomembrane system; EXPRESSED IN: 19 plant structures; EXPRESSED DURING: 11 growth stages; Has 15 Blast hits to 15 proteins in 7 species /.../ae - 0; Bacteria - 0; Metazoa - 0; Fungi - 0; Plants - 15; Viruses - 0; Other Eukaryotes - 0 (source: NCBI BLink).
miR535c	Cg8g021420	5	1	21	54	73	TGACAACGAGAGAGAGCACGC	||||||*||:|:*||:*|*||	ACTGTTCCTTTTACTT-TTCG	_	RecName: Full=Chitinase 2; AltName: Full=Tulip bulb chitinase-2; Short=TBC-2	hypothetical protein	_	_	_	_
miR535c	Cg2g025500	4.8	1	21	348	368	TGACAACGAGAGAGAGCACGC	*||*||*||||*|:|||||:*	CCTCTTTCTCTGTTTCGTGTC	hypothetical protein CICLE_v10029367mg [Citrus clementina]	RecName: Full=Non-specific lipid-transfer protein-like protein At5g64080; Flags: Precursor [Arabidopsis thaliana]	_	_	AT5G64080	-	Non-specific lipid-transfer protein-like protein At5g64080
miR535c	Cg1g006940	5	1	21	972	993	TGACAACGAGAGAGAGCACG-C	:|||||*:*:||||*||||:*|	GCTGTTTTGTTCTCCCGTGTAG	PREDICTED: squalene epoxidase 3-like [Citrus sinensis]	RecName: Full=Squalene monooxygenase; AltName: Full=Squalene epoxidase; Short=SE	hypothetical protein	SQLE, ERG1	AT4G37760	SQE3	Squalene epoxidase 3
miR535c	Cg3g009290	4.8	1	21	2216	2235	TGACAACGAGAGAGAGCACGC	:||||||:||*|*||*|*|*|	GCTGTTGTTCACACTAG-GAG	PREDICTED: ABC transporter B family member 2-like isoform X1 [Citrus sinensis]	RecName: Full=ABC transporter B family member 2; Short=ABC transporter ABCB.2; Short=AtABCB2; AltName: Full=Multidrug resistance protein 2; AltName: Full=P-glycopr	multidrug/pheromone exporter, MDR family, ABC transporter family	ABCB1	AT4G25960	ABCB2	ABC transporter B family member 2
miR535c	Cg6g024860	4.8	1	21	718	738	TGACAACGAGAGAGAGCACGC	:|||||*||:|:*||:||**|	GCTGTTCCTTTTACTTGTTAG	hypothetical protein CICLE_v10012891mg [Citrus clementina]	RecName: Full=Mini zinc finger protein 2; Short=AtMIF2 [Arabidopsis thaliana]	hypothetical protein	_	AT3G28917	MIF2	Mini zinc finger protein 2
miR535c	Cg2g009540	5	1	21	605	625	TGACAACGAGAGAGAGCACGC	*||||||:|||:*|*|**|||	TCTGTTGTTCTTGCGCTCGCG	PREDICTED: chalcone synthase 2-like [Citrus sinensis]	RecName: Full=Chalcone synthase 2; AltName: Full=Naringenin-chalcone synthase 2 [Citrus sinensis]	SubName: Full=Chalcone synthase (Putative uncharacterized protein);; The primary product of [...]	CHS	AT5G13930	CHS	Chalcone synthase
miR535c	Cg1g007190	5	1	21	1354	1373	TGACAACGAGAGAGAGCACGC	*|*|||*|*||||:|:|||*|	CCAGTTACGCTCTTTTGTG-G	PREDICTED: tubulin alpha-3 chain-like isoform X1 [Citrus sinensis]	RecName: Full=Tubulin alpha-3 chain	SubName: Full=Chromosome chr7 scaffold_275, whole genome shotgun sequence;; Tubulin is the m [...]	TUBA	AT1G04820	TUBA4	Tubulin alpha-4 chain
miR535c	Cg4g009310	4	1	21	519	539	TGACAACGAGAGAGAGCACGC	*|||*||||||:*||||||**	CCTGCTGCTCTTCCTCGTGAT	hypothetical protein CICLE_v10009193mg [Citrus clementina]	RecName: Full=Tetraspanin-2 [Arabidopsis thaliana]	SubName: Full=Putative uncharacterized protein;	_	AT2G19580	TET2	Tetraspanin-2
miR535c	Cg7g014460	4.8	1	21	29	49	TGACAACGAGAGAGAGCACGC	|||||**:||||||*||**:|	ACTGTGTTTCTCTCACGCTTG	_	RecName: Full=Alpha-xylosidase 1; Flags: Precursor [Arabidopsis thaliana]	hypothetical protein	XYL1	AT1G68560	XYL1	Alpha-xylosidase 1
miR535c	Cg6g010260	4.8	1	21	594	613	TGACAACGAGAGAGAGCACGC	||*|*||**||||||||*|:|	ACCGGTGGCCTCTCTCG-GTG	hypothetical protein CISIN_1g021171mg [Citrus sinensis]	RecName: Full=Cationic peroxidase 1; AltName: Full=PNPC1; Flags: Precursor	_	E1.11.1.7	AT5G05340	PER52	Peroxidase 52
miR535c	Cg5g029770	4.8	1	21	846	865	TGACAACGAGAGAGAGCACGC	:*|||||:|||:*||:|*||*	GGTGTTGTTCTTGCTTG-GCT	hypothetical protein CICLE_v10019808mg [Citrus clementina]	RecName: Full=Ammonium transporter 1 member 2; AltName: Full=LeAMT1;2 [Solanum lycopersicum]	ammonium transporter	amt, AMT, MEP	AT1G64780	AMT1-2	Ammonium transporter 1 member 2
miR535c	Cg5g029810	4.5	1	21	66	85	TGACAACGAGAGAGAGCACGC	*:||||*|||*:||||||*|*	TTTGTTTCTCCTTCTCGT-CT	PREDICTED: uncharacterized protein LOC102628245 [Citrus sinensis]	_	SubName: Full=Chromosome chr4 scaffold_39, whole genome shotgun sequence;	_	AT5G18460	-	Protein of Unknown Function (DUF239)
miR535c	Cg9g028280	4.5	1	21	597	617	TGACAACGAGAGAGAGCACGC	|||*||*||:*||||||*||*	ACTCTTACTTCCTCTCGAGCT	hypothetical protein CICLE_v10007057mg [Citrus clementina]	RecName: Full=Bidirectional sugar transporter SWEET3; Short=AtSWEET3 [Arabidopsis thaliana]	hypothetical protein	SLC50A, SWEET	AT5G53190	SWEET3	Bidirectional sugar transporter SWEET3
miR535c	Cg9g009520	4.2	1	21	11	30	TGACAACGAGAGAGAGCACGC	|||*|||:|||:|:|:||*:*	ACTTTTGTTCTTTTTTGT-TA	_	_	SubName: Full=Chromosome chr5 scaffold_2, whole genome shotgun sequence;	_	AT2G05590	-	TLD-domain containing nucleolar protein
miR535c	Cg4g009890	4.8	1	21	844	864	TGACAACGAGAGAGAGCACGC	:*|||||||:|**||:||*||	GGTGTTGCTTTAACTTGTACG	PREDICTED: MATE efflux family protein ALF5-like [Citrus sinensis]	RecName: Full=MATE efflux family protein ALF5; AltName: Full=Protein ABERRANT LATERAL ROOT FORMATION 5; AltName: Full=Protein DTX19 [Arabidopsis thaliana]	SubName: Full=Chromosome chr19 scaffold_4, whole genome shotgun sequence;	TC.MATE, SLC47A, norM, mdtK, dinF	AT3G23560	ALF5	MATE efflux family protein ALF5
miR535c	Cg5g011570	5	1	21	750	769	TGACAACGAGAGAGAGCACGC	*||**||||||:||||**|*|	TCTCCTGCTCTTTCTC-CGAG	PREDICTED: protein LONGIFOLIA 1-like [Citrus sinensis]	RecName: Full=Protein LONGIFOLIA 1; AltName: Full=Protein TON1 RECRUITING MOTIF 2 [Arabidopsis thaliana]	_	_	AT1G74160	-	unknown protein; BEST Arabidopsis thaliana protein match is: unknown protein (TAIR:AT1G18620.1); Has 3407 Blast hits to 2217 proteins in 314 species: Archae - 0; Bacteria - 264; Metazoa - 1296; Fungi - 318; Plants - 346; Viruses - 34; Other Eukaryot /.../149 (source: NCBI BLink).
miR535c	Cg7g014690	5	1	21	1248	1267	TGACAACGAGAGAGAGCACGC	*|*||||*|*|||||||**|*	TCGGTTGGTGTCTCTCG-ACT	_	RecName: Full=Transcription factor PERIANTHIA; AltName: Full=bZIP transcription factor 46; Short=AtbZIP46 [Arabidopsis thaliana]	hypothetical protein	TGA	AT1G68640	PAN	Transcription factor PERIANTHIA
miR535c	Cg7g014710	4.5	1	21	1100	1119	TGACAACGAGAGAGAGCACGC	*|**|||||:||*||||*|||	CCCTTTGCTTTCGCTCG-GCG	_	RecName: Full=Protein ASPARTIC PROTEASE IN GUARD CELL 1; Short=AtASPG1; Flags: Precursor [Arabidopsis thaliana]	hypothetical protein	_	AT1G25510	-	Eukaryotic aspartyl protease family protein
miR535c	Cg4g024030	4.5	1	21	444	463	TGACAACGAGAGAGAGCACGC	*||*|||:|:|:||||*|*||	TCTTTTGTTTTTTCTCAT-CG	PREDICTED: uncharacterized protein LOC102614432 [Citrus sinensis]	_	_	_	AT4G04960	LECRK71	L-type lectin-domain containing receptor kinase VII.1
miR535c	Cg6g010680	4.8	1	21	580	600	TGACAACGAGAGAGAGCACGC	|:|||||:*|*||:|||*|:*	ATTGTTGTACCCTTTCGAGTA	hypothetical protein CICLE_v10012663mg [Citrus clementina]	_	hypothetical protein	_	AT5G43180	-	Protein of unknown function, DUF599
miR535c	Cg9g009690	4.8	1	21	59	79	TGACAACGAGAGAGAGCACGC	:||||**||||||||:*|*|*	GCTGTCACTCTCTCTTCTTCT	_	_	_	_	AT4G35220	-	Cyclase family protein
miR535c	Cg9g009730	4.8	1	21	59	79	TGACAACGAGAGAGAGCACGC	:||||**||||||||:*|*|*	GCTGTCACTCTCTCTTCTTCT	_	_	cyclase family protein; cyclase family protein; FUNCTIONS IN: molecular_function unknown; IN [...]	_	AT4G35220	-	Cyclase family protein
miR535c	Cg9g009740	4.8	1	21	65	85	TGACAACGAGAGAGAGCACGC	:||||**||||||||:*|*|*	GCTGTCACTCTCTCTTCTTCT	_	_	cyclase family protein; cyclase family protein; FUNCTIONS IN: molecular_function unknown; IN [...]	_	AT4G35220	-	Cyclase family protein
miR535c	Cg9g009760	4.8	1	21	53	73	TGACAACGAGAGAGAGCACGC	:||||**||||||||:*|*|*	GCTGTCACTCTCTCTTCTTCT	_	_	cyclase family protein; cyclase family protein; FUNCTIONS IN: molecular_function unknown; IN [...]	_	AT4G35220	-	Cyclase family protein
miR535c	Cg8g022560	3.5	1	21	784	805	TGACAACGAGAGAGAGCA-CGC	||||||*|||||*:||||**||	ACTGTTACTCTCATTCGTTACG	_	RecName: Full=Inactive rhomboid protein 1; Short=iRhom1; AltName: Full=Rhomboid family member 1 [Danio rerio]	SubName: Full=Chromosome chr6 scaffold_3, whole genome shotgun sequence;	_	AT2G29050	ATRBL1	RHOMBOID-like 1
miR535c	Cg3g011050	5	1	21	2847	2866	TGACAACGAGAGAGAGCACGC	|||*|||:||*|*:||*||||	ACTCTTGTTCCCGTTC-TGCG	hypothetical protein CICLE_v10010916mg [Citrus clementina]	RecName: Full=ABC transporter B family member 1; Short=ABC transporter ABCB.1; Short=AtABCB1; AltName: Full=Multidrug resistance protein 1; AltName: Full=P-glycopro	multidrug/pheromone exporter, MDR family, ABC transporter family	ABCB1	AT2G36910	ABCB1	ABC transporter B family member 1
miR535c	Cg9g010120	5	1	21	34	53	TGACAACGAGAGAGAGCACGC	|:*||**|||||||||*|||*	ATGGTGTCTCTCTCTC-TGCA	_	_	_	_	AT3G23740	-	unknown protein; FUNCTIONS IN: molecular_function unknown; INVOLVED IN: biological_process unknown; LOCATED IN: chloroplast; EXPRESSED IN: 9 plant structures; EXPRESSED DURING: C globular stage, F mature embryo stage, petal differentiation and expan /.../tage, E expanded cotyledon stage, D bilateral stage; BEST Arabidopsis thaliana protein match is: unknown protein (TAIR:AT4G14120.1); Has 155 Bla…
miR535c	Cg2g027700	4.5	1	21	686	707	TGACAACGAGAGAGAGCACG-C	*||||||:||*||||*|**|*|	CCTGTTGTTCACTCTGGAACAG	hypothetical protein CISIN_1g015903mg [Citrus sinensis]	RecName: Full=Mesoderm-specific transcript protein; AltName: Full=Paternally-expressed gene 1 protein [Mus musculus]	SubName: Full=Chromosome undetermined scaffold_339, whole genome shotgun sequence;	_	AT4G12830	-	alpha/beta-Hydrolases superfamily protein
miR535c	Cg1g007890	5	1	21	1385	1404	TGACAACGAGAGAGAGCACGC	|*||||**|||:*||||*|||	AGTGTTCGTCTTACTCG-GCG	PREDICTED: uncharacterized protein At1g04910-like [Citrus sinensis]	RecName: Full=Uncharacterized protein At1g04910 [Arabidopsis thaliana]	annotation not avaliable	_	AT5G65470	-	O-fucosyltransferase family protein
miR535c	Cg2g040080	3.2	1	21	137	156	TGACAACGAGAGAGAGCACGC	:*||||*||:||||||||*||	GGTGTTACTTTCTCTCGT-CG	PREDICTED: zinc finger MYND domain-containing protein 15-like [Citrus sinensis]	_	SubName: Full=Chromosome chr10 scaffold_312, whole genome shotgun sequence;	_	AT4G21890	-	unknown protein; FUNCTIONS IN: molecular_function unknown; INVOLVED IN: biological_process unknown; LOCATED IN: nucleus; EXPRESSED IN: 13 plant structures; EXPRESSED DURING: 7 growth stages; Has 14 Blast hits to 14 proteins in 5 species: Archae - 0; /.../ria - 0; Metazoa - 0; Fungi - 0; Plants - 14; Viruses - 0; Other Eukaryotes - 0 (source: NCBI BLink).
miR535c	Cg2g010790	5	1	21	477	496	TGACAACGAGAGAGAGCACGC	|*||*||:|||:|:||*||*|	AATGCTGTTCTTTTTC-TGAG	hypothetical protein CISIN_1g039872mg [Citrus sinensis]	_	hypothetical protein	_	AT3G27030	-	unknown protein; FUNCTIONS IN: molecular_function unknown; INVOLVED IN: biological_process unknown; LOCATED IN: endomembrane system; CONTAINS InterPro DOMAIN/s: Protein of unknown function DUF3339 (InterPro:IPR021775); BEST Arabidopsis thaliana prot /.../tch is: Protein of unknown function (DUF 3339) (TAIR:AT5G40970.1); Has 538 Blast hits to 271 proteins in 16 species: Archae - 0; Bacteria - 0; M…
miR535c	Cg4g010590	4.5	1	21	1218	1238	TGACAACGAGAGAGAGCACGC	|||*||*||||:*|||||*|*	ACTCTTACTCTTACTCGTACT	hypothetical protein CISIN_1g014360mg [Citrus sinensis]	RecName: Full=Transcription factor PCF5	_	_	AT3G15030	TCP4	Transcription factor TCP4
miR535c	Cg2g028110	5	1	21	458	478	TGACAACGAGAGAGAGCACGC	|||||||:*||:**|:||*||	ACTGTTGTACTTGGTTGTACG	hypothetical protein CICLE_v10017274mg [Citrus clementina]	RecName: Full=Putative lipid-transfer protein DIR1; AltName: Full=Protein DEFECTIVE IN INDUCED RESISTANCE 1; Flags: Precursor [Arabidopsis thaliana]	_	_	AT5G48485	DIR1	Putative lipid-transfer protein DIR1
miR535c	Cg3g011660	5	1	21	994	1014	TGACAACGAGAGAGAGCACGC	**|||||:|*|:||||*||*|	TATGTTGTTGTTTCTCTTGGG	hypothetical protein CISIN_1g019376mg [Citrus sinensis]	_	_	_	AT5G11000	-	Plant protein of unknown function (DUF868)
miR535c	Cg2g040230	5	1	21	1134	1153	TGACAACGAGAGAGAGCACGC	||*||*||*||||*||||*|*	ACCGTCGCACTCTGTCGT-CT	hypothetical protein CISIN_1g036686mg [Citrus sinensis]	RecName: Full=Cytochrome P450 77A4; AltName: Full=Fatty acid epoxidase [Arabidopsis thaliana]	SubName: Full=Chromosome chr10 scaffold_179, whole genome shotgun sequence;	E1.14.-.-	AT1G11600	CYP77B1	cytochrome P450, family 77, subfamily B, polypeptide 1
miR535c	Cg5g040580	5	1	21	291	311	TGACAACGAGAGAGAGCACGC	*||*|||||*|:|||:*|*||	TCTTTTGCTATTTCTTTTTCG	hypothetical protein JCGZ_14244 [Jatropha curcas]	RecName: Full=Auxin response factor 18 [Arabidopsis thaliana]	annotation not avaliable	K14486, ARF	AT4G23980	ARF9	Auxin response factor 9
miR535c	Cg2g040280	4	1	21	575	594	TGACAACGAGAGAGAGCACGC	::|||*|:*||||||||*|:|	GTTGTAGTACTCTCTCG-GTG	hypothetical protein CISIN_1g039814mg, partial [Citrus sinensis]	RecName: Full=Glucose-6-phosphate/phosphate translocator 2, chloroplastic; Flags: Precursor [Arabidopsis thaliana]	hypothetical protein	SLC35E1	AT1G61800	GPT2	Glucose-6-phosphate/phosphate translocator 2, chloroplastic
miR535c	Cg7g015350	4.8	1	21	1884	1903	TGACAACGAGAGAGAGCACGC	|||**||:*:||||||||*:|	ACTCATGTATTCTCTCGT-TG	_	RecName: Full=Protein NSP-INTERACTING KINASE 2; AltName: Full=LRR receptor-like serine/threonine-protein kinase NIK2; Flags: Precursor [Arabidopsis thaliana]	SubName: Full=Chromosome chr1 scaffold_22, whole genome shotgun sequence;	_	AT3G25560	NIK2	Protein NSP-INTERACTING KINASE 2
miR535c	Cg9g010980	5	1	21	79	98	TGACAACGAGAGAGAGCACGC	:||||*|:|:|*||||*||:*	GCTGTCGTTTTGTCTC-TGTT	_	RecName: Full=Probable pectate lyase 1; AltName: Full=Pectate lyase A1; Flags: Precursor [Arabidopsis thaliana]	SubName: Full=Putative uncharacterized protein;	pel	AT1G04680	-	Probable pectate lyase 1
miR535c	Cg9g029130	5	1	21	691	710	TGACAACGAGAGAGAGCACGC	|||*|**|||*:||||||*||	ACTTTCACTCATTCTCGT-CG	hypothetical protein CICLE_v10006575mg [Citrus clementina]	RecName: Full=Ent-kaur-16-ene synthase, chloroplastic; AltName: Full=Ent-kaurene synthase; AltName: Full=Ent-kaurene synthase B; Short=KSB; Flags: Precursor	SubName: Full=Chromosome chr19 scaffold_126, whole genome shotgun sequence;	E4.2.3.19	AT1G79460	GA2	Ent-kaur-16-ene synthase, chloroplastic
miR535c	Cg2g028300	5	1	21	37	56	TGACAACGAGAGAGAGCACGC	:||**|*||:|:|||||*|:|	GCTACTTCTTTTTCTCG-GTG	hypothetical protein CISIN_1g018353mg [Citrus sinensis]	RecName: Full=Protein trichome birefringence-like 43 [Arabidopsis thaliana]	SubName: Full=Chromosome chr12 scaffold_18, whole genome shotgun sequence;	_	AT2G30900	TBL43	Protein trichome birefringence-like 43
miR535c	Cg7g000210	4.8	1	21	982	1001	TGACAACGAGAGAGAGCACGC	*:|||||:||||*||*|*|:*	TTTGTTGTTCTCCCTAG-GTT	hypothetical protein CICLE_v10032838mg [Citrus clementina]	RecName: Full=Pollen-specific protein SF3 [Helianthus annuus]	SubName: Full=Putative uncharacterized protein (Chromosome chr13 scaffold_17, whole genome s [...]	CSRP	AT3G55770	WLIM2B	LIM domain-containing protein WLIM2b
miR535c	Cg8g002580	4.5	1	21	1346	1365	TGACAACGAGAGAGAGCACGC	*|*|||*|*||||||:|||*|	CCAGTTACGCTCTCTTGTG-G	_	RecName: Full=Tubulin alpha chain	SubName: Full=Chromosome chr14 scaffold_21, whole genome shotgun sequence;; Tubulin is the m [...]	TUBA	AT1G04820	TUBA4	Tubulin alpha-4 chain
miR535c	Cg7g000520	5	1	21	4	24	TGACAACGAGAGAGAGCACGC	|||*||*||:|||:||*|*|*	ACTTTTTCTTTCTTTCTTTCT	hypothetical protein CICLE_v10031291mg [Citrus clementina]	RecName: Full=Protein DA1-related 2 [Arabidopsis thaliana]	DAR2 (DA1-RELATED PROTEIN 2); zinc ion binding; DA1-RELATED PROTEIN 2 (DAR2); FUNCTIONS IN: [...]	_	AT2G39830	DAR2	Protein DA1-related 2
miR535c	Cg5g031670	5	1	21	2949	2969	TGACAACGAGAGAGAGCACGC	**|*|||:|||||*|||**||	CGTATTGTTCTCTGTCGATCG	hypothetical protein CICLE_v10018927mg [Citrus clementina]	RecName: Full=Probable inactive leucine-rich repeat receptor-like protein kinase At3g03770; Flags: Precursor [Arabidopsis thaliana]	hypothetical protein	_	AT3G03770	-	Probable inactive leucine-rich repeat receptor-like protein kinase At3g03770
miR535c	Cg4g024950	4.5	1	21	231	251	TGACAACGAGAGAGAGCACGC	*||*||*|||||||||*|*|*	TCTCTTTCTCTCTCTCTTTCT	PREDICTED: uncharacterized protein LOC102612751 [Citrus sinensis]	_	hypothetical protein	_	AT2G12400	-	unknown protein; FUNCTIONS IN: molecular_function unknown; INVOLVED IN: biological_process unknown; LOCATED IN: endomembrane system; EXPRESSED IN: 25 plant structures; EXPRESSED DURING: 13 growth stages; BEST Arabidopsis thaliana protein match is: u /.../ protein (TAIR:AT2G25270.1); Has 177 Blast hits to 172 proteins in 23 species: Archae - 0; Bacteria - 2; Metazoa - 3; Fungi - 0; Plants - 164; V…
miR535c	Cg4g011300	4	1	21	148	168	TGACAACGAGAGAGAGCACGC	|:||*||||||||||**|*||	ATTGGTGCTCTCTCTGCTTCG	hypothetical protein CISIN_1g004418mg [Citrus sinensis]	RecName: Full=E3 ubiquitin-protein ligase ORTHRUS 2; AltName: Full=Protein VARIANT IN METHYLATION 1 [Arabidopsis thaliana]	VIM1 (VARIANT IN METHYLATION 1); DNA binding / chromatin binding / double-stranded methylate [...]	UHRF1, NP95	AT1G57820	ORTH2	E3 ubiquitin-protein ligase ORTHRUS 2
miR535c	Cg5g041140	4.2	1	21	64	84	TGACAACGAGAGAGAGCACGC	|:||||*:|:|*|||||||:*	ATTGTTTTTTTGTCTCGTGTA	hypothetical protein CICLE_v10021269mg [Citrus clementina]	RecName: Full=Putative glucose-6-phosphate 1-epimerase; AltName: Full=Putative D-hexose-6-phosphate mutarotase; AltName: Full=Putative apospory-associated protein C	SubName: Full=Chromosome chr15 scaffold_40, whole genome shotgun sequence;	E5.1.3.15	AT3G61610	-	Galactose mutarotase-like superfamily protein
miR535c	Cg2g011640	5	1	21	78	99	TGACAACGAGAGAGAGCA-CGC	*||*|*|:|||||:|||***||	TCTTTCGTTCTCTTTCGAAACG	hypothetical protein CISIN_1g044280mg [Citrus sinensis]	RecName: Full=Expansin-B3; Short=At-EXPB3; Short=AtEXPB3; AltName: Full=Ath-ExpBeta-1.6; AltName: Full=Beta-expansin-3; Flags: Precursor [Arabidopsis thaliana]	hypothetical protein	_	AT4G28250	EXPB3	Expansin-B3
miR535c	Cg3g022590	5	1	21	926	946	TGACAACGAGAGAGAGCACGC	*:|||||:||||*:*:||*||	TTTGTTGTTCTCCTATGTACG	PREDICTED: deoxyuridine 5'-triphosphate nucleotidohydrolase-like isoform X1 [Citrus PREDICTED: deoxyuridine 5'-triphosphate	RecName: Full=Deoxyuridine 5'-triphosphate nucleotidohydrolase; Short=dUTPase; AltName: Full=dUTP pyrophosphatase; AltName: Full=dUTP-pyrophosphatase-like 1; Short=A	SubName: Full=Putative uncharacterized protein;	dut, DUT	AT3G46940	DUT	Deoxyuridine 5'-triphosphate nucleotidohydrolase
miR535c	Cg5g031810	5	1	21	542	561	TGACAACGAGAGAGAGCACGC	*:||||||||**||||*|*|*	CTTGTTGCTCGGTCTCAT-CT	hypothetical protein CICLE_v10019408mg [Citrus clementina]	RecName: Full=Cation/calcium exchanger 1; Short=AtCCX1; AltName: Full=Protein CATION EXCHANGER 7 [Arabidopsis thaliana]	SubName: Full=Chromosome chr8 scaffold_150, whole genome shotgun sequence;	SLC24A6, NCKX6	AT5G17860	CCX1	Cation/calcium exchanger 1
miR535c	Cg8g023750	5	1	21	75	94	TGACAACGAGAGAGAGCACGC	**|*||*|||||||||*|*||	CGTCTTTCTCTCTCTC-TTCG	_	RecName: Full=Transcription factor DIVARICATA	hypothetical protein	_	AT5G58900	-	Homeodomain-like transcriptional regulator
miR535c	Cg8g023880	4.2	1	21	206	225	TGACAACGAGAGAGAGCACGC	*||*||*|||||||||*|*:|	CCTCTTTCTCTCTCTCCT-TG	_	_	hypothetical protein	_	AT2G29660	-	zinc finger (C2H2 type) family protein
miR535c	Cg9g012470	4.8	1	21	810	829	TGACAACGAGAGAGAGCACGC	:*||||*||||||:||*|*|*	GATGTTTCTCTCTTTCCT-CA	_	RecName: Full=Probable calcium-binding protein CML22; AltName: Full=Calmodulin-like protein 22 [Arabidopsis thaliana]	SubName: Full=Chromosome chr5 scaffold_58, whole genome shotgun sequence;	CML	AT3G24110	CML22	Probable calcium-binding protein CML22
miR535c	Cg3g012870	5	1	21	140	159	TGACAACGAGAGAGAGCACGC	*||*|*|:|:|||:||||*|*	CCTCTGGTTTTCTTTCGT-CT	hypothetical protein CICLE_v10002540mg [Citrus clementina]	RecName: Full=Pollen-specific protein SF3 [Helianthus annuus]	hypothetical protein	CSRP	AT1G10200	WLIM1	LIM domain-containing protein WLIM1
miR535c	Cg4g011730	4.5	1	21	2208	2228	TGACAACGAGAGAGAGCACGC	||*|||||*|*:||||*||||	ACCGTTGCACATTCTCTTGCG	putative auxin efflux carrier protein [Vigna angularis]	RecName: Full=Auxin efflux carrier component 1; AltName: Full=Ethylene-insensitive root 1 homolog; AltName: Full=OsPIN1 [Oryza sativa Japonica Group]	SubName: Full=Putative uncharacterized protein (Chromosome chr17 scaffold_16, whole genome s [...]	PIN	AT1G73590	PIN1	Auxin efflux carrier component 1
miR535c	Cg5g013690	5	1	21	68	88	TGACAACGAGAGAGAGCACGC	*||*||*||||||:||*|*|*	TCTCTTTCTCTCTTTCTTTCC	PREDICTED: probable receptor-like protein kinase At5g18500-like [Citrus sinensis]	RecName: Full=Probable receptor-like protein kinase At2g42960 [Arabidopsis thaliana]	hypothetical protein	_	AT1G56720	-	Protein kinase superfamily protein
miR535c	Cg1g009130	5	1	21	1215	1236	TGACAACGAGAGAGAGCA-CGC	*|*|||*:||||*|||||**||	CCCGTTCTTCTCACTCGTATCG	PREDICTED: ammonium transporter 3 member 1-like [Citrus sinensis]	RecName: Full=Ammonium transporter 3 member 1; Short=OsAMT3;1 [Oryza sativa Japonica Group]	ammonium transporter	amt, AMT, MEP	AT2G38290	AMT2	Ammonium transporter 2
miR535c	Cg3g013090	4.8	1	21	191	211	TGACAACGAGAGAGAGCACGC	||*||*||||||||*:|**:|	ACGGTAGCTCTCTCCTGCCTG	PREDICTED: uncharacterized protein LOC102608698 [Citrus sinensis]	_	_	_	AT4G24026	-	unknown protein; FUNCTIONS IN: molecular_function unknown; INVOLVED IN: biological_process unknown; LOCATED IN: cellular_component unknown; BEST Arabidopsis thaliana protein match is: unknown protein (TAIR:AT4G10810.1); Has 30201 Blast hits to 17322 /.../ins in 780 species: Archae - 12; Bacteria - 1396; Metazoa - 17338; Fungi - 3422; Plants - 5037; Viruses - 0; Other Eukaryotes - 2996 (source: NC…
miR535c	Cg5g000280	3.8	1	21	1869	1889	TGACAACGAGAGAGAGCACGC	||*||||*|||:||||||*:*	ACCGTTGATCTTTCTCGTTTT	PREDICTED: glucan endo-1,3-beta-glucosidase 11-like isoform X1 [Citrus sinensis]	RecName: Full=Glucan endo-1,3-beta-glucosidase 11; AltName: Full=(1-)3)-beta-glucan endohydrolase 11; Short=(1-)3)-beta-glucanase 11; AltName: Full=Beta-1,3-endogl	hypothetical protein	_	AT1G32860	-	Glucan endo-1,3-beta-glucosidase 11
miR535c	Cg3g013130	5	1	21	183	203	TGACAACGAGAGAGAGCACGC	*||*|**|||||||||*|*||	TCTCTCTCTCTCTCTCTTACG	PREDICTED: transcription factor bHLH74-like isoform X1 [Citrus sinensis]	RecName: Full=Transcription factor bHLH74; AltName: Full=Basic helix-loop-helix protein 74; Short=AtbHLH74; Short=bHLH 74; AltName: Full=Protein ACTIVATOR FOR CELL	hypothetical protein	_	AT1G10120	BHLH74	Transcription factor bHLH74
miR535c	Cg8g024180	5	1	21	80	100	TGACAACGAGAGAGAGCACGC	|||*||*||||:|||:*|*|*	ACTTTTTCTCTTTCTTCTTCT	_	RecName: Full=Putative serine/threonine-protein kinase-like protein CCR3; AltName: Full=Protein CRINKLY 4 RELATED 3; Short=AtCRR3; Flags: Precursor [Arabidopsis th	SubName: Full=Chromosome chr6 scaffold_3, whole genome shotgun sequence;	_	AT3G55950	CCR3	Putative serine/threonine-protein kinase-like protein CCR3
miR535c	CgUng001060	5	1	21	78	99	TGACAACGAGAGAGAGCA-CGC	*||*|*|:|||||:|||***||	TCTTTCGTTCTCTTTCGAAACG	hypothetical protein CISIN_1g044280mg [Citrus sinensis]	RecName: Full=Expansin-B3; Short=At-EXPB3; Short=AtEXPB3; AltName: Full=Ath-ExpBeta-1.6; AltName: Full=Beta-expansin-3; Flags: Precursor [Arabidopsis thaliana]	hypothetical protein	_	AT4G28250	EXPB3	Expansin-B3
miR535c	Cg8g003960	5	1	21	202	222	TGACAACGAGAGAGAGCACGC	*:||||*:|||:||||*|*|*	CTTGTTCTTCTTTCTCCTTCA	_	RecName: Full=Na(+)/H(+) antiporter NhaD; AltName: Full=Sodium/proton antiporter NhaD [Vibrio cholerae O395]	NHAD transporter family protein	_	AT3G19490	ATNHD1	sodium:hydrogen antiporter 1
miR535c	Cg7g001830	4.8	1	21	421	440	TGACAACGAGAGAGAGCACGC	:||*||**|:|||||||*|*|	GCTCTTTGTTTCTCTCGAG-G	hypothetical protein CICLE_v10030993mg [Citrus clementina]	_	hypothetical protein	_	AT2G40070	-	BEST Arabidopsis thaliana protein match is: proline-rich family protein (TAIR:AT3G09000.1); Has 35333 Blast hits to 34131 proteins in 2444 species: Archae - 798; Bacteria - 22429; Metazoa - 974; Fungi - 991; Plants - 531; Viruses - 0; Other Eukaryot /.../610 (source: NCBI BLink).
miR535c	Cg2g030120	5	1	21	961	980	TGACAACGAGAGAGAGCACGC	*:|||||:|:||*:|*|||*|	CTTGTTGTTTTCGTTAGTG-G	hypothetical protein CICLE_v10002001mg [Citrus clementina]	RecName: Full=UPF0603 protein At1g54780, chloroplastic; AltName: Full=Thylakoid lumen 18.3 kDa protein; Flags: Precursor [Arabidopsis thaliana]	hypothetical protein	_	AT1G54780	TLP18.3	UPF0603 protein At1g54780, chloroplastic
miR535c	Cg3g023440	5	1	21	1167	1187	TGACAACGAGAGAGAGCACGC	:|||||||||||***|*||:*	GCTGTTGCTCTCAGACTTGTC	PREDICTED: protein WALLS ARE THIN 1-like [Citrus sinensis]	RecName: Full=Protein WALLS ARE THIN 1 [Arabidopsis thaliana]	annotation not avaliable	_	AT1G75500	WAT1	Protein WALLS ARE THIN 1
miR535c	Cg7g001860	4.8	1	21	1082	1102	TGACAACGAGAGAGAGCACGC	::|*|||:|||:*||:||*||	GTTATTGTTCTTACTTGTTCG	hypothetical protein CICLE_v10032377mg [Citrus clementina]	RecName: Full=Chlorophyll a-b binding protein CP29.3, chloroplastic; AltName: Full=LHCB4.3; AltName: Full=LHCII protein 4.3; Flags: Precursor [Arabidopsis thaliana]	light-harvesting complex II protein Lhcb8	LHCB4	AT2G40100	LHCB4.3	Chlorophyll a-b binding protein CP29.3, chloroplastic
miR535c	Cg6g012450	4.8	1	21	261	280	TGACAACGAGAGAGAGCACGC	||*||||||**||||:|*|:*	ACCGTTGCTAACTCTTG-GTT	hypothetical protein CICLE_v10012072mg [Citrus clementina]	RecName: Full=UDP-galactose transporter 2; Short=At-UDP-GalT2 [Arabidopsis thaliana]	hypothetical protein	_	AT1G21070	-	Nucleotide-sugar transporter family protein
miR535c	Cg7g016760	4.5	1	21	661	680	TGACAACGAGAGAGAGCACGC	||||*||:||*||:|*|||*|	ACTGATGTTCACTTTGGTG-G	_	RecName: Full=Probable DNA primase large subunit [Arabidopsis thaliana]	hypothetical protein	PRI2	AT1G67320	-	Probable DNA primase large subunit
miR535c	Cg6g012520	4.5	1	21	734	754	TGACAACGAGAGAGAGCACGC	|||||**|*:|||||||**||	ACTGTCTCCTTCTCTCGGACG	hypothetical protein CICLE_v10011938mg [Citrus clementina]	RecName: Full=Squamosa promoter-binding-like protein 17	_	_	AT2G42200	SPL9	Squamosa promoter-binding-like protein 9
miR535c	Cg1g009600	5	1	21	274	293	TGACAACGAGAGAGAGCACGC	*:||||*||:|||:||*|**|	TTTGTTACTTTCTTTC-TTAG	PREDICTED: calcineurin B-like protein 9-like isoform X1 [Citrus sinensis]	RecName: Full=Calcineurin B-like protein 10; AltName: Full=SOS3-like calcium binding protein 8; Short=SCaBP8 [Arabidopsis thaliana]	SubName: Full=Chromosome chr4 scaffold_6, whole genome shotgun sequence;	PPP3R, CNB	AT4G33000	CBL10	Calcineurin B-like protein 10
miR535c	Cg5g014530	5	1	21	1592	1612	TGACAACGAGAGAGAGCACGC	|||*|||:||||*||*||***	ACTCTTGTTCTCACTGGTAAA	hypothetical protein CISIN_1g004195mg [Citrus sinensis]	RecName: Full=Probable inactive leucine-rich repeat receptor-like protein kinase At3g03770; Flags: Precursor [Arabidopsis thaliana]	hypothetical protein	_	AT3G03770	-	Probable inactive leucine-rich repeat receptor-like protein kinase At3g03770
miR535c	Cg3g023770	4.5	1	21	499	519	TGACAACGAGAGAGAGCACGC	|||||||:*:*:||||||*|*	ACTGTTGTCTCTTCTCGTACT	PREDICTED: uncharacterized protein LOC102620145 [Citrus sinensis]	_	SubName: Full=Chromosome chr18 scaffold_1, whole genome shotgun sequence;	_	AT3G27230	-	S-adenosyl-L-methionine-dependent methyltransferases superfamily protein
miR535c	Cg9g014340	3.5	1	21	203	222	TGACAACGAGAGAGAGCACGC	**|||||:||||||||*|*||	TGTGTTGTTCTCTCTC-TTCG	_	RecName: Full=Brassinosteroid-regulated protein BRU1; Flags: Precursor	hypothetical protein	E2.4.1.207	AT3G23730	XTH16	Probable xyloglucan endotransglucosylase/hydrolase protein 16
miR535c	Cg6g012840	4.5	1	21	448	469	TGACAACGAGAGAGAGCAC-GC	|:*||**||||||:|||||*||	ATCGTATCTCTCTTTCGTGTCG	hypothetical protein CICLE_v10011974mg [Citrus clementina]	RecName: Full=Actin	SubName: Full=Putative uncharacterized protein;; Actins are highly conserved proteins that a [...]	ACTF	AT3G12110	ACT11	Actin-11
miR535c	Cg5g042180	4	1	21	1048	1067	TGACAACGAGAGAGAGCACGC	||||||*||:|*|||:||*|*	ACTGTTTCTTTGTCTTGT-CT	hypothetical protein CICLE_v10020988mg [Citrus clementina]	_	SubName: Full=Chromosome chr15 scaffold_40, whole genome shotgun sequence;	_	AT2G45850	AHL9	AT-hook motif nuclear-localized protein 9
miR535c	Cg3g023950	5	1	21	43	62	TGACAACGAGAGAGAGCACGC	*||*|**|||||||||*|*||	TCTCTCTCTCTCTCTC-TACG	hypothetical protein CICLE_v10001255mg [Citrus clementina]	_	hypothetical protein	_	AT1G75710	-	C2H2-like zinc finger protein
miR535c	Cg2g013320	4.8	1	21	603	623	TGACAACGAGAGAGAGCACGC	||||*|*||||:*|||||*:*	ACTGCTCCTCTTACTCGTTTC	hypothetical protein CISIN_1g036437mg [Citrus sinensis]	RecName: Full=Zinc finger CCCH domain-containing protein 2; Short=AtC3H2; AltName: Full=Protein SOMNUS; Short=SOM [Arabidopsis thaliana]	SOM (SOMNUS); nucleic acid binding / transcription factor; Encodes SOMNUS (SOM), a nucleus-l [...]	_	AT1G03790	SOM	Zinc finger CCCH domain-containing protein 2
miR535c	Cg7g017260	4	1	21	34	53	TGACAACGAGAGAGAGCACGC	*||*|||:|:||||||*||*|	TCTTTTGTTTTCTCTC-TGAG	_	_	_	_	AT3G01860	-	unknown protein; FUNCTIONS IN: molecular_function unknown; INVOLVED IN: response to cadmium ion; LOCATED IN: chloroplast; EXPRESSED IN: 24 plant structures; EXPRESSED DURING: 13 growth stages; BEST Arabidopsis thaliana protein match is: unknown prot /.../AIR:AT3G27210.1); Has 66 Blast hits to 66 proteins in 13 species: Archae - 0; Bacteria - 0; Metazoa - 5; Fungi - 0; Plants - 61; Viruses - 0; Ot…
miR535c	Cg7g002410	3.5	1	21	1087	1106	TGACAACGAGAGAGAGCACGC	*||||||:|:|:|||*||*||	TCTGTTGTTTTTTCTAGT-CG	hypothetical protein CICLE_v10031760mg [Citrus clementina]	RecName: Full=Cell number regulator 13; AltName: Full=ZmCNR13 [Zea mays]	hypothetical protein	_	AT4G35920	MCA1	Protein MID1-COMPLEMENTING ACTIVITY 1
miR535c	Cg5g000690	5	1	21	155	175	TGACAACGAGAGAGAGCACGC	*||*||||*:*||||||**||	TCTCTTGCGTACTCTCGCACG	PREDICTED: oligopeptide transporter 7-like isoform X1 [Citrus sinensis]	RecName: Full=Oligopeptide transporter 7; Short=AtOPT7 [Arabidopsis thaliana]	oligopeptide transporter OPT family	_	AT4G10770	OPT7	Oligopeptide transporter 7
miR535c	Cg2g013450	5	1	21	518	537	TGACAACGAGAGAGAGCACGC	*|||||*||||**|||*|*||	CCTGTTCCTCTGCCTCCT-CG	hypothetical protein CICLE_v10016493mg [Citrus clementina]	RecName: Full=Early nodulin-like protein 2; AltName: Full=Phytocyanin-like protein; Flags: Precursor [Arabidopsis thaliana]	_	_	AT5G53870	ENODL1	early nodulin-like protein 1
miR535c	Cg5g015550	4	1	21	585	605	TGACAACGAGAGAGAGCACGC	*||||||:|||:|:*||*||*	TCTGTTGTTCTTTTGCGGGCT	PREDICTED: protein Jade-1-like [Citrus sinensis]	RecName: Full=Peregrin; AltName: Full=Bromodomain and PHD finger-containing protein 1; AltName: Full=Protein Br140 [Homo sapiens]	hypothetical protein	NTO1	AT3G14740	-	RING/FYVE/PHD zinc finger superfamily protein
miR535c	Cg2g042600	5	1	21	1059	1078	TGACAACGAGAGAGAGCACGC	*:|||||:|||:||**||*|*	CTTGTTGTTCTTTCGGGT-CT	PREDICTED: protein E6-like [Citrus sinensis]	RecName: Full=Protein E6	_	_	AT1G28400	-	unknown protein; FUNCTIONS IN: molecular_function unknown; INVOLVED IN: biological_process unknown; LOCATED IN: endomembrane system; EXPRESSED IN: 22 plant structures; EXPRESSED DURING: 13 growth stages; BEST Arabidopsis thaliana protein match is: u /.../ protein (TAIR:AT2G33850.1); Has 45374 Blast hits to 18870 proteins in 668 species: Archae - 72; Bacteria - 1460; Metazoa - 1191; Fungi - 1038; …
miR535c	Cg5g015720	4.5	1	21	13	32	TGACAACGAGAGAGAGCACGC	*||*||*||*|||||||**||	TCTTTTTCTATCTCTCG-ACG	PREDICTED: glucan endo-1,3-beta-D-glucosidase-like isoform X1 [Citrus sinensis]	RecName: Full=Glucan endo-1,3-beta-D-glucosidase; AltName: Full=Major pollen allergen Ole e 9; AltName: Allergen=Ole e 9; Flags: Precursor	SubName: Full=Putative uncharacterized protein (Chromosome chr19 scaffold_4, whole genome sh [...]	_	AT1G78520	-	Carbohydrate-binding X8 domain superfamily protein
miR535c	Cg5g015740	5	1	21	948	967	TGACAACGAGAGAGAGCACGC	*|*||*|:|||*|||:||*||	CCGGTCGTTCTATCTTGT-CG	PREDICTED: 11-oxo-beta-amyrin 30-oxidase-like [Citrus sinensis]	RecName: Full=Cytochrome P450 CYP72A219; AltName: Full=Cytochrome P450 CYP72A129 [Panax ginseng]	SubName: Full=Chromosome undetermined scaffold_102, whole genome shotgun sequence;	_	AT3G14690	CYP72A15	Cytochrome P450 72A15
miR535c	Cg5g015750	5	1	21	948	967	TGACAACGAGAGAGAGCACGC	*|*||*|:|||*|||:||*||	CCGGTCGTTCTATCTTGT-CG	PREDICTED: 11-oxo-beta-amyrin 30-oxidase-like [Citrus sinensis]	RecName: Full=Cytochrome P450 CYP72A219; AltName: Full=Cytochrome P450 CYP72A129 [Panax ginseng]	SubName: Full=Chromosome undetermined scaffold_102, whole genome shotgun sequence;	_	AT3G14690	CYP72A15	Cytochrome P450 72A15
miR535c	Cg2g042730	4.8	1	21	3	22	TGACAACGAGAGAGAGCACGC	:||*||*|||||||||****|	GCTCTTCCTCTCTCTC-AAAG	PREDICTED: auxin response factor 3-like isoform X2 [Citrus sinensis]	RecName: Full=Auxin response factor 3; AltName: Full=Protein ETTIN [Arabidopsis thaliana]	SubName: Full=Chromosome chr10 scaffold_138, whole genome shotgun sequence;	K14486, ARF	AT2G33860	ARF3	Auxin response factor 3
miR535c	Cg4g013150	5	1	21	2277	2297	TGACAACGAGAGAGAGCACGC	*|||||**||*:|*|||||||	TCTGTTCATCGTTATCGTGCG	hypothetical protein CICLE_v10007256mg [Citrus clementina]	RecName: Full=Protein TORNADO 1; AltName: Full=Protein LOPPED 1 [Arabidopsis thaliana]	SubName: Full=Chromosome chr19 scaffold_4, whole genome shotgun sequence;	_	AT5G55540	TRN1	Protein TORNADO 1
miR535c	Cg3g024390	4.8	1	21	31	51	TGACAACGAGAGAGAGCACGC	*:|||||:||*:|||:|**:|	CTTGTTGTTCGTTCTTGGTTG	PREDICTED: GDSL esterase/lipase EXL3-like [Citrus sinensis]	RecName: Full=GDSL esterase/lipase EXL3; AltName: Full=Family II extracellular lipase 3; Short=Family II lipase EXL3; Flags: Precursor [Arabidopsis thaliana]	hypothetical protein	_	AT1G75900	EXL3	GDSL esterase/lipase EXL3
miR535c	Cg5g000950	4.5	1	21	92	111	TGACAACGAGAGAGAGCACGC	*:||||*:||||||||*|*|*	CTTGTTCTTCTCTCTC-TACT	PREDICTED: bidirectional sugar transporter SWEET7-like [Citrus sinensis]	RecName: Full=Bidirectional sugar transporter SWEET4; Short=OsSWEET4 [Oryza sativa Japonica SWET4_ORYSI RecName: Full=Bidirectional	SubName: Full=Chromosome chr2 scaffold_176, whole genome shotgun sequence;	SLC50A, SWEET	AT4G10850	SWEET7	Bidirectional sugar transporter SWEET7
miR535c	Cg5g042870	4.5	1	21	336	355	TGACAACGAGAGAGAGCACGC	|**||||||:|:||||*|*||	AGAGTTGCTTTTTCTC-TTCG	Major Facilitator Superfamily with SPX (SYG1/Pho81/XPR1) domain-containing protein [Theobroma Major Facilitator Superfamily with SP	RecName: Full=SPX domain-containing membrane protein At4g22990 [Arabidopsis thaliana]	hypothetical protein	_	AT4G22990	-	SPX domain-containing membrane protein At4g22990
miR535c	Cg2g014560	5	1	21	98	117	TGACAACGAGAGAGAGCACGC	|:|*|||*|:|||:||*|*||	ATTTTTGGTTTCTTTC-TTCG	hypothetical protein CISIN_1g012129mg [Citrus sinensis]	RecName: Full=Probable protein phosphatase 2C 1; Short=AtPP2C01; AltName: Full=AtPPC6;6 [Arabidopsis thaliana]	SubName: Full=Putative uncharacterized protein (Chromosome chr12 scaffold_36, whole genome s [...]	_	AT4G03415	-	Probable protein phosphatase 2C 52
miR535c	Cg7g018120	5	1	21	3510	3529	TGACAACGAGAGAGAGCACGC	*||*||*:|||:|:|:||*||	TCTCTTTTTCTTTTTTGT-CG	_	RecName: Full=Oxysterol-binding protein-related protein 1D; AltName: Full=OSBP-related protein 1D [Arabidopsis thaliana]	annotation not avaliable	_	AT1G13170	ORP1D	Oxysterol-binding protein-related protein 1D
miR535c	Cg7g018150	4.5	1	21	1150	1170	TGACAACGAGAGAGAGCACGC	:|*||||||*|||||:**|:|	GCGGTTGCTGTCTCTTCGGTG	_	RecName: Full=Protein terminal ear1 homolog; AltName: Full=MEI2-like protein 1; Short=OML1; AltName: Full=Protein LEAFY HEAD2; AltName: Full=Protein PLASTOCHRON2 [	hypothetical protein	_	AT3G26120	TEL1	terminal EAR1-like 1
miR535c	Cg2g043460	5	1	21	23	44	TGACAACGAGAGAGAGCA-CGC	|||*|*||*||||||*||**||	ACTCTAGCACTCTCTAGTTACG	hypothetical protein CISIN_1g046619mg [Citrus sinensis]	_	SubName: Full=Chromosome chr10 scaffold_81, whole genome shotgun sequence;	_	AT4G18650	-	transcription factor-related
miR535c	Cg2g043520	4.8	1	21	1142	1162	TGACAACGAGAGAGAGCACGC	||*|||*|||||*:||||*:*	ACAGTTACTCTCATTCGTATC	hypothetical protein CISIN_1g007320mg [Citrus sinensis]	RecName: Full=Putative receptor-like protein kinase At3g47110; Flags: Precursor [Arabidopsis thaliana]	SubName: Full=Chromosome chr10 scaffold_81, whole genome shotgun sequence;	_	AT1G29200	-	O-fucosyltransferase family protein
miR535c	Cg2g043590	4.5	1	21	665	686	TGACAACGAGAGAGAGCACG-C	||||||*|*||||:||*|*|*|	ACTGTTTCGCTCTTTCTTTCTG	PREDICTED: LRR receptor-like serine/threonine-protein kinase RCH1-like [Citrus sinensis]	RecName: Full=Serine/threonine-protein kinase BRI1-like 2; AltName: Full=BRASSINOSTEROID INSENSITIVE 1-like protein 2; AltName: Full=Protein VASCULAR HIGHWAY 1; Fla	hypothetical protein	_	AT4G18760	AtRLP51	receptor like protein 51
miR535c	Cg5g001420	5	1	21	499	518	TGACAACGAGAGAGAGCACGC	**|||||||||||:|:***|*	CATGTTGCTCTCTTTT-AACT	PREDICTED: ethylene-responsive transcription factor ERF061-like [Citrus sinensis]	RecName: Full=Ethylene-responsive transcription factor ERF061 [Arabidopsis thaliana]	AP2/ERF domain-containing transcription factor	_	AT1G64380	ERF061	Ethylene-responsive transcription factor ERF061
miR535c	Cg8g006790	5	1	21	16	36	TGACAACGAGAGAGAGCACGC	*:||||*||||||:|:*|*|*	CTTGTTTCTCTCTTTTCTCCA	_	RecName: Full=Probable receptor-like serine/threonine-protein kinase At4g34500 [Arabidopsis thaliana]	SubName: Full=Chromosome chr3 scaffold_8, whole genome shotgun sequence;	_	AT4G34500	-	Probable receptor-like serine/threonine-protein kinase At4g34500
miR535c	Cg1g012280	5	1	21	156	176	TGACAACGAGAGAGAGCACGC	*||*|*|:||||||||***||	CCTCTCGTTCTCTCTCCCTCG	hypothetical protein CICLE_v10009138mg [Citrus clementina]	RecName: Full=Ethylene-responsive transcription factor ERF037 [Arabidopsis thaliana]	SubName: Full=Chromosome chr4 scaffold_6, whole genome shotgun sequence;	EREBP	AT5G11590	DREB3	Dehydration-responsive element-binding protein 3
miR535c	Cg1g012370	5	1	21	331	351	TGACAACGAGAGAGAGCACGC	||*|||*|*||||||:*|||*	ACCGTTCCACTCTCTTTTGCT	hypothetical protein CICLE_v10008732mg [Citrus clementina]	RecName: Full=Probable lactoylglutathione lyase, chloroplast; AltName: Full=Glyoxalase I; Flags: Precursor [Arabidopsis thaliana]	lactoylglutathione lyase (EC:4.4.1.5)	GLO1, gloA	AT1G67280	-	Probable lactoylglutathione lyase, chloroplast
miR535c	Cg5g002260	5	1	21	245	264	TGACAACGAGAGAGAGCACGC	:||*||||||*||:*:||*:|	GCTTTTGCTCGCTTATGT-TG	PREDICTED: heat shock protein 83-like [Citrus sinensis]	RecName: Full=Heat shock protein 90-1; Short=AtHSP90.1; AltName: Full=Heat shock protein 81-1; Short=HSP81-1; AltName: Full=Heat shock protein 83 [Arabidopsis thal	hypothetical protein	htpG, HSP90A	AT5G52640	HSP81-1	heat shock protein 90.1
miR535c	Cg5g002380	5	1	21	8	28	TGACAACGAGAGAGAGCACGC	*|||||*:|:|||:||*|*|*	TCTGTTCTTTTCTTTCTTTCT	PREDICTED: BTB/POZ domain-containing protein At1g63850-like [Citrus sinensis]	RecName: Full=BTB/POZ domain-containing protein At1g63850 [Arabidopsis thaliana]	SubName: Full=Chromosome chr2 scaffold_132, whole genome shotgun sequence;	_	AT1G63850	-	BTB/POZ domain-containing protein At1g63850
miR535c	Cg5g002660	5	1	21	115	134	TGACAACGAGAGAGAGCACGC	|*|||*|:||||*||||**|*	AGTGTCGTTCTCGCTCG-ACA	PREDICTED: transcription factor GLABRA 3-like isoform X2 [Citrus sinensis]	RecName: Full=Transcription factor EGL1; AltName: Full=Basic helix-loop-helix protein 2; Short=AtMYC146; Short=AtbHLH2; Short=bHLH 2; AltName: Full=Protein ENHANCER	hypothetical protein	_	AT5G41315	GL3	Transcription factor GLABRA 3
miR395c	Cg5g032690	4	1	21	170	190	CTGAAGTGTTTGGGGGGACTC	*||||||*||||||||:****	AACTTCAAAAACCCCCTCTTC	hypothetical protein CICLE_v10021356mg [Citrus clementina]	_	_	_	AT3G24750	-	unknown protein; Has 25 Blast hits to 25 proteins in 12 species: Archae - 0; Bacteria - 8; Metazoa - 2; Fungi - 0; Plants - 15; Viruses - 0; Other Eukaryotes - 0 (source: NCBI BLink).
miR395c	Cg5g017320	4	1	21	432	452	CTGAAGTGTTTGGGGGGACTC	**:||:|||||||:||:|*||	ACTTTTACAAACCTCCTTTAG	hypothetical protein CICLE_v10008203mg [Citrus clementina]	RecName: Full=Histone acetyltransferase type B catalytic subunit; Short=HAT B [Arabidopsis thaliana]	SubName: Full=Chromosome chr11 scaffold_13, whole genome shotgun sequence;	HAT1, KAT1	AT5G56740	HAG2	Histone acetyltransferase type B catalytic subunit
miR395c	Cg2g014990	5	1	21	177	198	CTGAAGTGTTTGGGGGGA-CTC	*|||||::|*:||:|:||*|*|	CACTTCGTATGCCTCTCTTGTG	PREDICTED: G-type lectin S-receptor-like serine/threonine-protein kinase At2g19130-like isoform X3 [Citrus sinensis]	RecName: Full=G-type lectin S-receptor-like serine/threonine-protein kinase At2g19130; Flags: Precursor [Arabidopsis thaliana]	SubName: Full=Chromosome chr12 scaffold_47, whole genome shotgun sequence;	_	AT2G19130	-	G-type lectin S-receptor-like serine/threonine-protein kinase At2g19130
miR395c	Cg2g030890	5	1	21	994	1013	CTGAAGTGTTTGGGGGGACTC	*|*||*||:|||||||*|**|	CAGTTGACGAACCCCCAT-TG	PREDICTED: root phototropism protein 3-like isoform X1 [Citrus sinensis]	RecName: Full=Root phototropism protein 3; AltName: Full=BTB/POZ domain-containing protein RPT3; AltName: Full=Non-phototropic hypocotyl protein 3 [Arabidopsis tha	_	_	AT5G10250	DOT3	BTB/POZ domain-containing protein DOT3
miR395c	Cg7g018890	5	1	21	279	298	CTGAAGTGTTTGGGGGGACTC	**|*|:||*||||||:||*||	ACCCTTACTAACCCCTCT-AG	_	_	hypothetical protein	_	AT1G10750	-	Protein of Unknown Function (DUF239)
miR395c	Cg5g002770	5	1	21	1204	1224	CTGAAGTGTTTGGGGGGACTC	||*|||*:|||:|:||:|**|	GAATTCCTAAATCTCCTTTTG	PREDICTED: tubulin beta-3 chain-like [Citrus sinensis]	RecName: Full=Tubulin beta-3 chain; AltName: Full=Beta-3-tubulin	_	TUBB	AT5G12250	TUBB6	Tubulin beta-6 chain
miR395c	Cg2g044400	5	1	21	434	453	CTGAAGTGTTTGGGGGGACTC	*|*||||:*:|*|||||*|||	CAGTTCATCGAACCCCC-GAG	hypothetical protein CICLE_v10016074mg [Citrus clementina]	RecName: Full=Chlorophyll a-b binding protein 3C, chloroplastic; AltName: Full=LHCII type I CAB-3C; Short=LHCP; Flags: Precursor [Solanum lycopersicum]	light-harvesting complex II protein Lhcb1	LHCB1	AT2G34430	LHB1B1	light-harvesting chlorophyll-protein complex II subunit B1
miR395c	Cg2g044410	5	1	21	172	191	CTGAAGTGTTTGGGGGGACTC	*|*||||:*:|*|||||*|||	CAGTTCATCGAACCCCC-GAG	hypothetical protein CICLE_v10016074mg [Citrus clementina]	RecName: Full=Chlorophyll a-b binding protein 40, chloroplastic; AltName: Full=LHCII type I CAB-40; Short=LHCP; Flags: Precursor	SubName: Full=Chromosome undetermined scaffold_143, whole genome shotgun sequence;	LHCB1	AT2G34430	LHB1B1	light-harvesting chlorophyll-protein complex II subunit B1
miR395c	Cg1g013210	5	1	21	610	630	CTGAAGTGTTTGGGGGGACTC	*||**:|||||:::||:||||	TACGATACAAATTTCCTTGAG	PREDICTED: uncharacterized protein LOC102621516 [Citrus sinensis]	_	hypothetical protein	_	AT3G14280	-	unknown protein; Has 51 Blast hits to 51 proteins in 13 species: Archae - 0; Bacteria - 0; Metazoa - 0; Fungi - 0; Plants - 51; Viruses - 0; Other Eukaryotes - 0 (source: NCBI BLink).
miR395c	Cg2g015030	4.5	1	21	35	56	CTGAAGTGTTTGGGGGGA-CTC	*|||||::|*|||:|:||*|*|	CACTTCGTATACCTCTCTTGTG	PREDICTED: G-type lectin S-receptor-like serine/threonine-protein kinase At2g19130-like isoform X1 [Citrus sinensis]	RecName: Full=G-type lectin S-receptor-like serine/threonine-protein kinase At2g19130; Flags: Precursor [Arabidopsis thaliana]	_	_	AT2G19130	-	G-type lectin S-receptor-like serine/threonine-protein kinase At2g19130
miR395c	Cg2g044430	4.5	1	21	1113	1133	CTGAAGTGTTTGGGGGGACTC	**|||:||:|||*||||**||	TTCTTTACGAACGCCCCGAAG	hypothetical protein CICLE_v10016074mg [Citrus clementina]	RecName: Full=Chlorophyll a-b binding protein 3C, chloroplastic; AltName: Full=LHCII type I CAB-3C; Short=LHCP; Flags: Precursor [Solanum lycopersicum]	light-harvesting complex II protein Lhcb1	LHCB1	AT2G34430	LHB1B1	light-harvesting chlorophyll-protein complex II subunit B1
miR395c	Cg7g018910	5	1	21	3423	3444	CTGAAGTGTTTGGGGGGAC-TC	|||||:::|*||:*:||||*||	GACTTTGTACACTATCCTGTAG	_	RecName: Full=Alpha-glucan water dikinase, chloroplastic; AltName: Full=Starch-related protein R1; Flags: Precursor	SubName: Full=Chromosome chr1 scaffold_135, whole genome shotgun sequence;	E2.7.9.4	AT1G10760	GWD1	Alpha-glucan water dikinase 1, chloroplastic
miR395c	Cg2g044440	4.5	1	21	1182	1202	CTGAAGTGTTTGGGGGGACTC	**|||:||:|||*||||**||	TTCTTTACGAACGCCCCGAAG	hypothetical protein CICLE_v10016074mg [Citrus clementina]	RecName: Full=Chlorophyll a-b binding protein 3C, chloroplastic; AltName: Full=LHCII type I CAB-3C; Short=LHCP; Flags: Precursor [Solanum lycopersicum]	light-harvesting complex II protein Lhcb1	LHCB1	AT2G34430	LHB1B1	light-harvesting chlorophyll-protein complex II subunit B1
miR395c	Cg2g044450	5	1	21	251	270	CTGAAGTGTTTGGGGGGACTC	*|*||||:*:|*|||||*|||	CAGTTCATCGAACCCCC-GAG	PREDICTED: chlorophyll a-b binding protein 3C, chloroplastic-like [Citrus sinensis]	RecName: Full=Chlorophyll a-b binding protein 3C, chloroplastic; AltName: Full=LHCII type I CAB-3C; Short=LHCP; Flags: Precursor [Solanum lycopersicum]	light-harvesting complex II protein Lhcb1	LHCB1	AT1G29910	LHCB1.2	Chlorophyll a-b binding protein 3, chloroplastic
miR395c	Cg5g002930	5	1	21	418	438	CTGAAGTGTTTGGGGGGACTC	|||||*||:|||::::|**|*	GACTTAACGAACTTTTCAAAA	hypothetical protein CICLE_v10023463mg [Citrus clementina]	RecName: Full=Probable copper-transporting ATPase HMA5; AltName: Full=Probable copper-transporting ATPase 3; AltName: Full=Protein HEAVY METAL ATPASE 5 [Arabidopsis	HMA5 (HEAVY METAL ATPASE 5); ATPase, coupled to transmembrane movement of ions, phosphorylat [...]	copA, ATP7	AT1G63440	HMA5	Probable copper-transporting ATPase HMA5
miR395c	Cg6g000160	5	1	21	914	933	CTGAAGTGTTTGGGGGGACTC	*|*|||*||||*:|||*||||	TAGTTCCCAAAGTCCC-TGAG	hypothetical protein CICLE_v10012021mg [Citrus clementina]	RecName: Full=Phosphoglycolate phosphatase 1B, chloroplastic; Flags: PGP1A_ARATH RecName: Full=Phosphoglycolate phosphatase 1A,	SubName: Full=Putative uncharacterized protein;	PGP, PGLP	AT5G36700	PGLP1B	Phosphoglycolate phosphatase 1A, chloroplastic
miR395c	Cg2g031130	4.5	1	21	1296	1315	CTGAAGTGTTTGGGGGGACTC	||||||*::|||||**||*||	GACTTCTTGAACCCGACT-AG	hypothetical protein CICLE_v10003680mg, partial [Citrus clementina]	RecName: Full=Kinesin-4; AltName: Full=Kinesin-like protein D [Arabidopsis thaliana]	ATP binding / microtubule motor; ATP binding / microtubule motor; FUNCTIONS IN: microtubule [...]	KIFC2_3	AT5G27550	-	P-loop containing nucleoside triphosphate hydrolases superfamily protein
miR395c	Cg4g013500	5	1	21	1330	1349	CTGAAGTGTTTGGGGGGACTC	*|:||||*|*|:||:|:|*||	AATTTCAGATATCCTCTT-AG	hypothetical protein CISIN_1g010699mg [Citrus sinensis]	RecName: Full=Cytochrome P450 71D11	SubName: Full=Chromosome chr19 scaffold_66, whole genome shotgun sequence;	_	AT3G26210	CYP71B23	Cytochrome P450 71B23
miR395c	CgUng002010	5	1	21	740	760	CTGAAGTGTTTGGGGGGACTC	|*||*|*|||||||*:||*||	GTCTGCCCAAACCCGTCTAAG	hypothetical protein CICLE_v10022237mg [Citrus clementina]	_	hypothetical protein	_	AT1G48960	-	Adenine nucleotide alpha hydrolases-like superfamily protein
miR395c	Cg7g004070	4.5	1	21	838	858	CTGAAGTGTTTGGGGGGACTC	**|*|::||||||:||||*||	TCCCTTGCAAACCTCCCTCAG	_	RecName: Full=Probable inactive receptor kinase At5g58300; Flags: Precursor [Arabidopsis thaliana]	SubName: Full=Putative uncharacterized protein;	_	AT5G58300	-	Probable inactive receptor kinase At5g58300
miR395c	Cg4g013710	5	1	21	330	350	CTGAAGTGTTTGGGGGGACTC	||||*||::|:||:|:*||*|	GACTACATGAGCCTCTGTGTG	PREDICTED: nuclear transcription factor Y subunit B-9-like [Citrus sinensis]	RecName: Full=Nuclear transcription factor Y subunit B-9; Short=AtNF-YB-9; AltName: Full=Protein LEAFY COTYLEDON 1 [Arabidopsis thaliana]	annotation not avaliable	_	AT1G21970	NFYB9	Nuclear transcription factor Y subunit B-9
miR395c	Cg1g013790	5	1	21	597	616	CTGAAGTGTTTGGGGGGACTC	*|||||:*||*||:|:|**||	CACTTCGAAATCCTCTC-AAG	PREDICTED: uncharacterized protein LOC102613592 [Citrus sinensis]	_	_	_	AT1G16630	-	unknown protein; LOCATED IN: chloroplast; BEST Arabidopsis thaliana protein match is: unknown protein (TAIR:AT2G16270.1); Has 10587 Blast hits to 5736 proteins in 617 species: Archae - 88; Bacteria - 963; Metazoa - 3686; Fungi - 820; Plants - 541; V /.../ - 438; Other Eukaryotes - 4051 (source: NCBI BLink).
miR395c	Cg8g024760	5	1	21	644	663	CTGAAGTGTTTGGGGGGACTC	*|*||||:||:::||::|*||	AAGTTCATAAGTTCCTTT-AG	_	RecName: Full=Uncharacterized protein At1g18480 [Arabidopsis thaliana]	SubName: Full=Chromosome chr6 scaffold_3, whole genome shotgun sequence;	_	AT1G07010	-	Calcineurin-like metallo-phosphoesterase superfamily protein
miR395c	Cg3g013720	5	1	21	2539	2558	CTGAAGTGTTTGGGGGGACTC	**:||*||||||:|:||*|*|	TCTTTAACAAACTCTCCAG-G	PREDICTED: uncharacterized protein LOC102607519 isoform X1 [Citrus sinensis]	_	SubName: Full=Chromosome chr18 scaffold_1, whole genome shotgun sequence;	RGL4, rhiE	AT1G09890	-	Rhamnogalacturonate lyase family protein
miR395c	Cg8g024850	4.5	1	21	55	74	CTGAAGTGTTTGGGGGGACTC	*||||*|*||:||||::||*|	TACTTGAAAAGCCCCTTTG-G	_	RecName: Full=Beta-amyrin 28-oxidase; AltName: Full=Cytochrome P450 CYP716A52v2 [Panax ginseng]	SubName: Full=Chromosome chr4 scaffold_6, whole genome shotgun sequence;	CYP26A	AT5G36110	CYP716A1	cytochrome P450, family 716, subfamily A, polypeptide 1
miR395c	Cg1g013840	5	1	21	93	113	CTGAAGTGTTTGGGGGGACTC	*|:||:||*||::||||**|*	AATTTTACTAATTCCCCCAAA	PREDICTED: lysM domain receptor-like kinase 3-like [Citrus sinensis]	RecName: Full=LysM domain receptor-like kinase 3; Short=LysM-containing receptor-like kinase 3; Flags: Precursor [Arabidopsis thaliana]	hypothetical protein	_	AT1G51940	LYK3	LysM domain receptor-like kinase 3
miR395c	Cg2g000320	5	1	21	2095	2114	CTGAAGTGTTTGGGGGGACTC	*|:*||::||||:||*||*||	AATCTCGTAAACTCCACT-AG	hypothetical protein CICLE_v10017802mg [Citrus clementina]	RecName: Full=Pumilio homolog 12; Short=APUM-12; Short=AtPUM12	annotation not avaliable	_	AT5G56510	APUM12	Pumilio homolog 12
miR395c	Cg7g004550	5	1	21	1525	1545	CTGAAGTGTTTGGGGGGACTC	*|||||*|:|||::*|||*|*	CACTTCTCGAACTTACCTTAA	_	_	SubName: Full=Chromosome chr12 scaffold_36, whole genome shotgun sequence;	_	AT2G39560	-	Putative membrane lipoprotein
miR395c	Cg5g033250	4.5	1	21	444	463	CTGAAGTGTTTGGGGGGACTC	||||||::||::||::*|*||	GACTTCGTAAGTCCTT-TCAG	PREDICTED: leucine-rich repeat receptor-like protein kinase PXL2-like [Citrus sinensis]	RecName: Full=Leucine-rich repeat receptor-like protein kinase PXL2; AltName: Full=Protein PHLOEM INTERCALATED WITH XYLEM-LIKE 2; Flags: Precursor [Arabidopsis thal	hypothetical protein	_	AT4G28650	PXL2	Leucine-rich repeat receptor-like protein kinase PXL2
miR395c	Cg6g014540	4.5	1	21	1150	1171	CTGAAGTGTTTGGGGGGAC-TC	||:||||:|||::*|:|*|*||	GATTTCATAAATTACTCCGAAG	hypothetical protein CICLE_v10013861mg [Citrus clementina]	RecName: Full=Aluminum-activated malate transporter 8; Short=AtALMT8 [Arabidopsis thaliana]	SubName: Full=Chromosome chr8 scaffold_99, whole genome shotgun sequence;	_	AT3G11680	ALMT8	Aluminum-activated malate transporter 8
miR395c	Cg8g024960	5	1	21	1911	1931	CTGAAGTGTTTGGGGGGACTC	||||||||*|*|::||*|*|*	GACTTCACCACCTTCCATTAC	_	_	SubName: Full=Chromosome chr9 scaffold_49, whole genome shotgun sequence;	_	AT3G13000	-	Protein of unknown function, DUF547
miR395c	Cg8g008750	5	1	21	777	797	CTGAAGTGTTTGGGGGGACTC	||:*|::*||||:||*|||||	GATGTTGGAAACTCCACTGAG	_	RecName: Full=Epimerase family protein slr1223 [Synechocystis sp. PCC 6803 substr. Kazusa]	hypothetical protein	K07071	AT2G21280	GC1	Epimerase family protein SDR39U1 homolog, chloroplastic
miR395c	Cg5g004060	5	1	21	1366	1385	CTGAAGTGTTTGGGGGGACTC	*||||||||||||**:***||	AACTTCACAAACCGGT-AAAG	hypothetical protein CICLE_v10006491mg [Citrus clementina]	RecName: Full=Cytokinin dehydrogenase 1; AltName: Full=Cytokinin oxidase 1; Short=AtCKX1; Short=CKO 1; Flags: Precursor [Arabidopsis thaliana]	SubName: Full=Chromosome chr8 scaffold_34, whole genome shotgun sequence;	CKX	AT2G41510	CKX1	Cytokinin dehydrogenase 1
miR395c	Cg6g014640	5	1	21	1701	1721	CTGAAGTGTTTGGGGGGACTC	||||*||::||*|*||||*|*	GACTACATGAAACACCCTAAA	hypothetical protein CICLE_v10011277mg [Citrus clementina]	RecName: Full=Exocyst complex component EXO70A1; Short=AtExo70a1; AltName: Full=Exocyst subunit Exo70 family protein A1 [Arabidopsis thaliana]	annotation not avaliable	EXOC7, EXO70	AT5G52340	ATEXO70A2	exocyst subunit exo70 family protein A2
miR395c	Cg4g001020	5	1	21	1056	1076	CTGAAGTGTTTGGGGGGACTC	*|||||:*||::::||:|*||	TACTTCGAAAGTTTCCTTCAG	hypothetical protein CISIN_1g011649mg [Citrus sinensis]	RecName: Full=Probable aspartic protease At2g35615; Flags: Precursor [Arabidopsis thaliana]	_	_	AT5G10770	-	Eukaryotic aspartyl protease family protein
miR395c	Cg5g004140	5	1	21	763	782	CTGAAGTGTTTGGGGGGACTC	*|:*|||*|||:||*||*|||	TATATCAGAAATCCACC-GAG	PREDICTED: transcription factor bHLH79-like [Citrus sinensis]	RecName: Full=Transcription factor bHLH79; AltName: Full=Basic helix-loop-helix protein 79; Short=AtbHLH79; Short=bHLH 79; AltName: Full=Transcription factor EN 81	SubName: Full=Chromosome chr17 scaffold_101, whole genome shotgun sequence;	_	AT5G62610	BHLH79	Transcription factor bHLH79
miR395c	Cg5g018720	5	1	21	149	169	CTGAAGTGTTTGGGGGGACTC	|||||:*:|||||:*:|||**	GACTTTCTAAACCTATCTGTT	hypothetical protein CICLE_v10021946mg [Citrus clementina]	RecName: Full=Rhodanese-like domain-containing protein 14, chloroplastic; AltName: Full=Sulfurtransferase 14; Short=AtStr14; Flags: Precursor [Arabidopsis thaliana	SubName: Full=Chromosome chr16 scaffold_86, whole genome shotgun sequence;	_	AT4G27700	-	Rhodanese-like domain-containing protein 14, chloroplastic
miR395c	Cg7g019690	4.5	1	21	319	339	CTGAAGTGTTTGGGGGGACTC	||||||*|:||||:*::*|||	GACTTCTCGAACCTGTTAGAG	_	_	hypothetical protein	_	AT1G60060	-	Serine/threonine-protein kinase WNK (With No Lysine)-related
miR395c	Cg6g001520	5	1	21	873	893	CTGAAGTGTTTGGGGGGACTC	*|:**||:||||||:|||*|*	CATCCCATAAACCCTCCTAAC	hypothetical protein POPTR_0018s09390g [Populus trichocarpa]	RecName: Full=Gibberellin 2-beta-dioxygenase 8; AltName: Full=GA 2-oxidase 8; AltName: Full=Gibberellin 2-beta-hydroxylase 8; AltName: Full=Gibberellin 2-oxidase	_	_	AT1G35190	-	2-oxoglutarate (2OG) and Fe(II)-dependent oxygenase superfamily protein
miR395c	Cg2g032100	5	1	21	2212	2233	CTGAAGTGTTTGGGGGGA-CTC	*||||||:|*|*|::||**|||	TACTTCATATAACTTCCACGAG	hypothetical protein CISIN_1g001666mg [Citrus sinensis]	RecName: Full=Kinesin-4; AltName: Full=Kinesin-like protein D [Arabidopsis thaliana]	hypothetical protein	KIFC2_3	AT5G27000	ATK4	Kinesin-4
miR395c	Cg1g014540	5	1	21	761	781	CTGAAGTGTTTGGGGGGACTC	*|:*|*::||||||||:|||*	TATCTGGTAAACCCCCTTGAA	PREDICTED: rop guanine nucleotide exchange factor 12-like [Citrus sinensis]	RecName: Full=Rop guanine nucleotide exchange factor 12; Short=AtRopGEF12; AltName: Full=Protein MATERNAL EFFECT EMBRYO ARREST 64; AltName: Full=Rho of plants guan	hypothetical protein	_	AT1G79860	ROPGEF12	Rop guanine nucleotide exchange factor 12
miR395c	Cg4g001380	4.5	1	21	1732	1751	CTGAAGTGTTTGGGGGGACTC	*|||||::|||*||||*|*|*	CACTTCGTAAAACCCC-TAAC	hypothetical protein CICLE_v10007764mg [Citrus clementina]	RecName: Full=BTB/POZ domain-containing protein NPY1; AltName: Full=Protein ENHANCER OF PINOID; AltName: Full=Protein MACCHI-BOU 4; AltName: Full=Protein NAKED PINS	hypothetical protein	_	AT4G31820	NPY1	BTB/POZ domain-containing protein NPY1
miR395c	Cg4g014260	5	1	21	1003	1022	CTGAAGTGTTTGGGGGGACTC	*||*||*:|||||:|*||*||	TACGTCTTAAACCTCACT-AG	hypothetical protein PRUPE_ppa017673mg [Prunus persica]	RecName: Full=Kinesin KP1; AltName: Full=Kinesin-like protein 1; Short=AtKP1 [Arabidopsis thaliana]	hypothetical protein	KIFC2_3	AT3G44730	KP1	Kinesin KP1
miR395c	CgUng003450	5	1	21	330	350	CTGAAGTGTTTGGGGGGACTC	|||||::|*||*:|:|:|*||	GACTTTGCCAAGTCTCTTAAG	PREDICTED: cytokinin dehydrogenase 3-like [Citrus sinensis]	RecName: Full=Cytokinin dehydrogenase 3; AltName: Full=Cytokinin oxidase 3; Short=AtCKX3; Short=CKO 3; Flags: Precursor [Arabidopsis thaliana]	_	CKX	AT5G56970	CKX3	Cytokinin dehydrogenase 3
miR395c	Cg2g045470	5	1	21	329	350	CTGAAGTGTTTGGGGGGACT-C	*||*|:|||||||::|:**|*|	CACATTACAAACCTTCTCAACG	hypothetical protein CISIN_1g048292mg [Citrus sinensis]	_	hypothetical protein	_	AT4G17280	-	Cytochrome b561 and DOMON domain-containing protein At4g17280
miR395c	Cg4g014330	4.8	1	21	529	548	CTGAAGTGTTTGGGGGGACTC	*|||||:**|:||||:|*|:|	AACTTCGGCAGCCCCTC-GGG	hypothetical protein CICLE_v10014713mg [Citrus clementina]	RecName: Full=Cationic amino acid transporter 7, chloroplastic; Flags: Precursor [Arabidopsis thaliana]	SubName: Full=Chromosome undetermined scaffold_100, whole genome shotgun sequence;	_	AT3G10600	CAT7	Cationic amino acid transporter 7, chloroplastic
miR395c	Cg9g000480	5	1	21	3512	3531	CTGAAGTGTTTGGGGGGACTC	*|*|||||*|||:|::|*||*	AAATTCACTAACTCTTC-GAT	_	RecName: Full=Phragmoplast orienting kinesin-1; AltName: Full=Kinesin POK1 [Arabidopsis thaliana]	SubName: Full=Chromosome chr5 scaffold_2, whole genome shotgun sequence;	KIF15	AT3G17360	POK1	Phragmoplast orienting kinesin-1
miR395c	Cg2g000600	4.5	1	21	1397	1417	CTGAAGTGTTTGGGGGGACTC	*|||||||*|:|:*|:|*|||	TACTTCACCAGCTGCTCAGAG	hypothetical protein CISIN_1g009213mg [Citrus sinensis]	RecName: Full=Protochlorophyllide-dependent translocon component 52, chloroplastic; AltName: Full=ACD1-like protein; AltName: Full=Protein TIC 55-IV; AltName: Full	hypothetical protein	_	AT4G25650	PTC52	Protochlorophyllide-dependent translocon component 52, chloroplastic
miR395c	Cg6g002000	5	1	21	846	865	CTGAAGTGTTTGGGGGGACTC	*|*||:||||*|:||:|*||*	TAATTTACAACCTCCTC-GAA	hypothetical protein CICLE_v10012379mg [Citrus clementina]	RecName: Full=Aquaporin PIP2-1; AltName: Full=Plasma membrane intrinsic protein 2-1; Short=AtPIP2;1; AltName: Full=Plasma membrane intrinsic protein 2a; Short=PIP2a	SubName: Full=Putative uncharacterized protein;	PIP	AT2G37170	PIP2-2	Aquaporin PIP2-2
miR395c	Cg6g002050	5	1	21	369	389	CTGAAGTGTTTGGGGGGACTC	*|||||||||||**:::|**|	CACTTCACAAACGGTTTTACG	hypothetical protein CICLE_v10011116mg [Citrus clementina]	RecName: Full=Serine/threonine-protein kinase-like protein CCR1; AltName: Full=Protein CRINKLY 4 RELATED 1; Short=AtCRR1; Flags: Precursor [Arabidopsis thaliana]	SubName: Full=Chromosome chr8 scaffold_29, whole genome shotgun sequence;	_	AT3G09780	CCR1	Serine/threonine-protein kinase-like protein CCR1
miR395c	Cg4g001610	5	1	21	796	816	CTGAAGTGTTTGGGGGGACTC	*||||:|||||*|:|::**|*	TACTTTACAAAACTCTTGTAT	hypothetical protein CICLE_v10010432mg [Citrus clementina]	RecName: Full=Omega-hydroxypalmitate O-feruloyl transferase; AltName: Full=Omega-hydroxyacid hydroxycinnamoyltransferase; AltName: Full=Protein ALIPHATIC SUBERIN FE	_	HHT1	AT4G31910	-	HXXXD-type acyl-transferase family protein
miR395c	CgUng003970	5	1	21	2271	2291	CTGAAGTGTTTGGGGGGACTC	||||||:|*|||::|**|||*	GACTTCGCTAACTTCGGTGAT	hypothetical protein CICLE_v10000251mg [Citrus clementina]	RecName: Full=Putative DNA (cytosine-5)-methyltransferase CMT1; AltName: Full=Chromomethylase 1; AltName: Full=Protein CHROMOMETHYLASE 1 [Arabidopsis thaliana]	SubName: Full=Chromosome chr8 scaffold_34, whole genome shotgun sequence;	DNMT1, dcm	AT1G80740	CMT1	Putative DNA (cytosine-5)-methyltransferase CMT1
miR395c	Cg4g001620	5	1	21	1774	1793	CTGAAGTGTTTGGGGGGACTC	|||*||*||||::*|||*||*	GACGTCTCAAATTACCC-GAT	hypothetical protein CICLE_v10007639mg [Citrus clementina]	RecName: Full=Two-component response regulator ARR12 [Arabidopsis thaliana]	SubName: Full=Chromosome chr4 scaffold_6, whole genome shotgun sequence;	ARR-B	AT2G25180	ARR12	Two-component response regulator ARR12
miR395c	Cg6g002150	4	1	21	240	260	CTGAAGTGTTTGGGGGGACTC	*||||||:||:*||||:**||	TACTTCATAAGACCCCTAAAG	hypothetical protein CISIN_1g045570mg [Citrus sinensis]	RecName: Full=Anthocyanidin 3-O-glucosyltransferase 2; AltName: Full=Flavonol 3-O-glucosyltransferase 2; AltName: Full=UDP-glucose flavonoid 3-O-glucosyltransferase	hypothetical protein	_	AT1G07250	UGT71C4	UDP-glycosyltransferase 71C4
miR395c	Cg2g000740	5	1	21	2098	2119	CTGAAGTGTTTGGGGGGA-CTC	*:||||::*||*||||:|*|||	AGCTTCGTCAAGCCCCTTTGAG	hypothetical protein CICLE_v10014404mg [Citrus clementina]	RecName: Full=Probable acyl-activating enzyme 18, peroxisomal [Arabidopsis thaliana]	SubName: Full=Chromosome chr6 scaffold_3, whole genome shotgun sequence;	_	AT1G55320	AAE18	Probable acyl-activating enzyme 18, peroxisomal
miR395c	Cg6g002170	4	1	21	240	260	CTGAAGTGTTTGGGGGGACTC	*||||||:||:*||||:**||	TACTTCATAAGACCCCTAAAG	hypothetical protein CISIN_1g045570mg [Citrus sinensis]	RecName: Full=UDP-glycosyltransferase 71C3 [Arabidopsis thaliana]	hypothetical protein	_	AT2G29730	UGT71D1	UDP-glycosyltransferase 71D1
miR395c	Cg2g045550	5	1	21	208	228	CTGAAGTGTTTGGGGGGACTC	*|||||||:|||::*|:**|*	AACTTCACGAACTTACTCCAC	PREDICTED: protein STRUBBELIG-RECEPTOR FAMILY 8-like isoform X1 [Citrus sinensis]	RecName: Full=Protein STRUBBELIG-RECEPTOR FAMILY 8; AltName: Full=Leucine-rich repeat receptor kinase-like protein SRF8; Flags: Precursor [Arabidopsis thaliana]	annotation not avaliable	_	AT4G22130	SRF8	Protein STRUBBELIG-RECEPTOR FAMILY 8
miR395c	Cg1g014860	5	1	21	390	410	CTGAAGTGTTTGGGGGGACTC	**|||:*|||:|:|||:|*||	TCCTTTCCAAGCTCCCTTAAG	PREDICTED: DNA topoisomerase 1-like [Citrus sinensis]	_	hypothetical protein	IST1	AT1G79910	-	Regulator of Vps4 activity in the MVB pathway protein
miR395c	Cg2g032580	5	1	21	1803	1823	CTGAAGTGTTTGGGGGGACTC	*|||||:|||:|:*|*||*|*	AACTTCGCAAGCTACACTAAA	PREDICTED: acyl-CoA-binding domain-containing protein 5-like isoform X2 [Citrus sinensis]	RecName: Full=tRNA wybutosine-synthesizing protein 2/3/4; Includes: RecName: Full=tRNA wybutosine-synthesizing protein 3 homolog; Short=tRNA-yW-synthesizing protei	hypothetical protein	_	AT1G18610	-	Galactose oxidase/kelch repeat superfamily protein
miR395c	Cg8g010170	5	1	21	966	987	CTGAAGTGTTTGGGGGGAC-TC	|||||:|*|:|*|||::||**|	GACTTTAAAGAACCCTTTGTCG	_	RecName: Full=Phosphoenolpyruvate carboxylase kinase 1; Short=AtPPCK1 [Arabidopsis thaliana]	hypothetical protein	CAMK2	AT1G08650	PPCK1	Phosphoenolpyruvate carboxylase kinase 1
miR395c	Cg5g004830	5	1	21	601	620	CTGAAGTGTTTGGGGGGACTC	*||||||*||:||*|*|*|*|	CACTTCAGAAGCCACACCG-G	PREDICTED: probable polygalacturonase non-catalytic subunit At1g60390-like [Citrus sinensis]	RecName: Full=Probable polygalacturonase non-catalytic subunit At1g60390; AltName: Full=Aromatic-rich glycoprotein At1g60390; Flags: Precursor [Arabidopsis thaliana	hypothetical protein	_	AT1G60390	PG1	Probable polygalacturonase non-catalytic subunit At1g60390
miR395c	Cg2g045660	5	1	21	904	925	CTGAAGTGTTTGGGGGG-ACTC	||||||||||::|*::|*|**|	GACTTCACAAGTCGTTCCTCCG	pyrophosphate-dependent phosphofructokinase beta subunit [Citrus x paradisi]	RecName: Full=Pyrophosphate--fructose 6-phosphate 1-phosphotransferase subunit beta; Short=PFP; AltName: Full=6-phosphofructokinase, pyrophosphate dependent; AltName	hypothetical protein	E2.7.1.90, pfk	AT1G12000	PFP-BETA1	Pyrophosphate--fructose 6-phosphate 1-phosphotransferase subunit beta 1
miR395c	Cg3g014880	5	1	21	93	113	CTGAAGTGTTTGGGGGGACTC	*|:|||:*|:|||:|:||**|	CATTTCGAAGACCTCTCTTCG	_	_	_	_	_	_	_
miR395c	Cg2g001030	5	1	21	779	800	CTGAAGTGTTTGGGGGGAC-TC	*||||:||:||**||:|||**|	AACTTTACGAAAACCTCTGCCG	hypothetical protein CICLE_v10018297mg [Citrus clementina]	RecName: Full=Cytochrome P450 71B38 [Arabidopsis thaliana]	_	_	AT4G31500	CYP83B1	Cytochrome P450 83B1
miR395c	Cg2g001040	5	1	21	737	758	CTGAAGTGTTTGGGGGGAC-TC	*||||:||:||**||:|||**|	AACTTTACGAAAACCTCTGCCG	hypothetical protein CICLE_v10018297mg [Citrus clementina]	RecName: Full=Cytochrome P450 71B38 [Arabidopsis thaliana]	_	_	AT4G31500	CYP83B1	Cytochrome P450 83B1
miR395c	Cg7g020350	4.5	1	21	1107	1128	CTGAAGTGTTTGGGGGGA-CTC	*|||||**|||||:||||***|	AACTTCTAAAACCTCCCTTTTG	_	RecName: Full=Receptor-like protein kinase; Flags: Precursor [Ipomoea nil]	hypothetical protein	_	AT5G23400	-	Leucine-rich repeat (LRR) family protein
miR395c	Cg9g018860	5	1	21	301	321	CTGAAGTGTTTGGGGGGACTC	*||||||*:|||*:*|||*||	AACTTCAGGAACATGCCTAAG	_	_	_	_	AT2G17080	-	Arabidopsis protein of unknown function (DUF241)
miR395c	Cg5g034170	5	1	21	43	63	CTGAAGTGTTTGGGGGGACTC	**|||*||*:||:|||||*||	TCCTTAACTGACTCCCCTCAG	hypothetical protein CICLE_v10019292mg [Citrus clementina]	RecName: Full=CDT1-like protein a, chloroplastic; Short=AtCDT1a; Flags: Precursor [Arabidopsis thaliana]	hypothetical protein	CDT1	AT2G31270	CDT1A	CDT1-like protein a, chloroplastic
miR395c	Cg9g018900	5	1	21	301	321	CTGAAGTGTTTGGGGGGACTC	*||||||*:|||*:*|||*||	AACTTCAGGAACATGCCTAAG	_	_	_	_	AT2G17080	-	Arabidopsis protein of unknown function (DUF241)
miR395c	Cg9g018930	5	1	21	301	321	CTGAAGTGTTTGGGGGGACTC	*||||||*:|||*:*|||*||	AACTTCAGGAACATACCTAAG	_	_	_	_	AT2G17080	-	Arabidopsis protein of unknown function (DUF241)
miR395c	Cg6g015410	4.5	1	21	11	32	CTGAAGTGTTTGGGGGGA-CTC	*|||*||||||:|::|:|*|*|	AACTGCACAAATCTTCTTTGCG	hypothetical protein CICLE_v10011852mg [Citrus clementina]	RecName: Full=Uncharacterized protein At5g39865 [Arabidopsis thaliana]	hypothetical protein	GRXCR1	AT5G03870	-	Glutaredoxin family protein
miR395c	Cg7g020450	5	1	21	1133	1153	CTGAAGTGTTTGGGGGGACTC	|*:|||||:*||:|::||*||	GTTTTCACGCACTCTTCTAAG	_	RecName: Full=Wall-associated receptor kinase-like 21; Flags: Precursor [Arabidopsis thaliana]	SubName: Full=Chromosome chr1 scaffold_46, whole genome shotgun sequence;	_	AT1G69910	-	Protein kinase superfamily protein
miR395c	Cg3g015110	5	1	21	831	852	CTGAAGTGTTTGGGGGGACT-C	*|:||:|*|:|||:|||**|*|	CATTTTAAAGACCTCCCCCACG	hypothetical protein CICLE_v10001961mg [Citrus clementina]	_	SubName: Full=Chromosome chr18 scaffold_1, whole genome shotgun sequence;	_	AT1G78150	-	unknown protein; BEST Arabidopsis thaliana protein match is: unknown protein (TAIR:AT1G35780.1); Has 152 Blast hits to 146 proteins in 18 species: Archae - 0; Bacteria - 0; Metazoa - 1; Fungi - 2; Plants - 149; Viruses - 0; Other Eukaryotes - 0 (sou /.../CBI BLink).
miR395c	Cg5g005130	5	1	21	35	55	CTGAAGTGTTTGGGGGGACTC	*||||:|**||*|:||||||*	TACTTTAGTAAACTCCCTGAA	PREDICTED: uncharacterized protein LOC102626193 [Citrus sinensis]	_	SubName: Full=Putative uncharacterized protein;	_	AT5G50290	-	unknown protein; FUNCTIONS IN: molecular_function unknown; INVOLVED IN: biological_process unknown; LOCATED IN: endomembrane system; BEST Arabidopsis thaliana protein match is: unknown protein (TAIR:AT3G17350.1); Has 300 Blast hits to 300 proteins i /.../pecies: Archae - 0; Bacteria - 0; Metazoa - 0; Fungi - 0; Plants - 300; Viruses - 0; Other Eukaryotes - 0 (source: NCBI BLink).
miR395c	Cg6g002830	5	1	21	684	703	CTGAAGTGTTTGGGGGGACTC	|||*||||||:*||*||*|**	GACGTCACAAGACCGCC-GCC	PREDICTED: AP2-like ethylene-responsive transcription factor TOE2-like isoform X2 [Citrus sinensis]	RecName: Full=Floral homeotic protein APETALA 2 [Arabidopsis thaliana]	SubName: Full=Chromosome chr13 scaffold_17, whole genome shotgun sequence;	AP2	AT2G28550	RAP2-7	Ethylene-responsive transcription factor RAP2-7
miR395c	Cg9g019330	5	1	21	1470	1490	CTGAAGTGTTTGGGGGGACTC	||||||*:|:|**:||:||||	GACTTCCTAGAAATCCTTGAG	_	_	hypothetical protein	_	AT4G32350	-	Regulator of Vps4 activity in the MVB pathway protein
miR395c	Cg1g015740	5	1	21	2482	2502	CTGAAGTGTTTGGGGGGACTC	*|*||*||*||||:|*|||||	TAGTTAACCAACCTCACTGAG	PREDICTED: uncharacterized protein LOC102612096 isoform X1 [Citrus sinensis]	_	SubName: Full=Chromosome chr9 scaffold_7, whole genome shotgun sequence;	_	AT3G15940	-	UDP-Glycosyltransferase superfamily protein
miR395c	Cg4g002540	5	1	21	1001	1020	CTGAAGTGTTTGGGGGGACTC	|||||*|*:|:||||*:|*||	GACTTAAGGAGCCCCATT-AG	PREDICTED: nitrate transporter 1.4-like isoform X1 [Citrus sinensis]	RecName: Full=Protein NRT1/ PTR FAMILY 6.2; Short=AtNPF6.2; AltName: Full=Nitrate transporter 1.4 [Arabidopsis thaliana]	SubName: Full=Chromosome chr11 scaffold_13, whole genome shotgun sequence;	_	AT2G26690	NPF6.2	Protein NRT1/ PTR FAMILY 6.2
miR395c	Cg2g017820	5	1	21	20	41	CTGAAGTGTTTGGGGGGA-CTC	|:|||::*|*||||:|||*||*	GGCTTTGGACACCCTCCTCGAA	hypothetical protein CISIN_1g046481mg [Citrus sinensis]	RecName: Full=Putative cysteine-rich repeat secretory protein 61; Flags: Precursor [Arabidopsis thaliana]	_	_	AT3G22060	CRRSP38	Cysteine-rich repeat secretory protein 38
miR395c	Cg4g015390	5	1	21	541	560	CTGAAGTGTTTGGGGGGACTC	*||||||:**|||:|:|*||*	AACTTCATTCACCTCTC-GAA	PREDICTED: probable peptide/nitrate transporter At1g33440-like [Citrus sinensis]	RecName: Full=Protein NRT1/ PTR FAMILY 4.3; Short=AtNPF4.3; AltName: Full=Nitrate transporter 1.14 [Arabidopsis thaliana]	SubName: Full=Chromosome chr18 scaffold_61, whole genome shotgun sequence;	_	AT1G33440	NPF4.4	Protein NRT1/ PTR FAMILY 4.4
miR395c	Cg4g002700	5	1	21	835	855	CTGAAGTGTTTGGGGGGACTC	|||||**||:|||:|*|**||	GACTTATCAGACCTCACCAAG	PREDICTED: CRC domain-containing protein TSO1-like isoform X1 [Citrus sinensis]	RecName: Full=CRC domain-containing protein TSO1 [Arabidopsis thaliana]	SubName: Full=Chromosome chr4 scaffold_6, whole genome shotgun sequence;	_	AT3G22780	TSO1	CRC domain-containing protein TSO1
miR395c	Cg3g015470	5	1	21	568	589	CTGAAGTGTTTGGGGGGA-CTC	||:|*:||*||:||:|||*||*	GATTGTACTAATCCTCCTCGAA	PREDICTED: heavy metal-associated isoprenylated plant protein 26-like [Citrus hypothetical protein CISIN_1g031931mg [Citrus sine	RecName: Full=Heavy metal-associated isoprenylated plant protein 26; Short=AtHIPP26; AltName: Full=Farnesylated protein 6; Short=AtFP6; Flags: Precursor [Arabidops	hypothetical protein	_	AT4G08570	-	Heavy metal transport/detoxification superfamily protein
miR395c	CgUng006080	4	1	21	268	287	CTGAAGTGTTTGGGGGGACTC	*||||||:||||:*|*||*||	AACTTCATAAACTACACT-AG	PREDICTED: probable xyloglucan endotransglucosylase/hydrolase protein B-like isoform X1 [Citrus hypothetical protein CISIN_1g020	RecName: Full=Probable xyloglucan endotransglucosylase/hydrolase protein B; AltName: Full=VaXTH2; Flags: Precursor	SubName: Full=Xyloglucan endotransglycosylase/hydrolase XTH-27;	E2.4.1.207	AT5G13870	XTH5	Probable xyloglucan endotransglucosylase/hydrolase protein 5
miR395c	Cg1g016010	5	1	21	787	808	CTGAAGTGTTTGGGGGGACT-C	*|||||*:|||||*||**||*|	AACTTCTTAAACCACCACGACG	PREDICTED: neurogenic locus protein delta-like isoform X1 [Citrus sinensis]	_	hypothetical protein	_	AT4G14746	-	CONTAINS InterPro DOMAIN/s: EGF-like (InterPro:IPR006210); Has 259 Blast hits to 234 proteins in 55 species: Archae - 0; Bacteria - 0; Metazoa - 184; Fungi - 0; Plants - 69; Viruses - 0; Other Eukaryotes - 6 (source: NCBI BLink).
miR395c	Cg2g001710	5	1	21	994	1014	CTGAAGTGTTTGGGGGGACTC	*||||:||:|||:|*:||***	TACTTTACGAACTCATCTCTT	hypothetical protein CICLE_v10015082mg [Citrus clementina]	RecName: Full=Enoyl-[acyl-carrier-protein]	enoyl-[acyl-carrier-protein] reductase (EC:1.3.1.10)	fabI	AT2G05990	MOD1	Enoyl-[acyl-carrier-protein] reductase
miR395c	Cg4g002840	4.5	1	21	791	811	CTGAAGTGTTTGGGGGGACTC	||*||*||:||*|:||||*||	GAATTGACGAAACTCCCTAAG	PREDICTED: uncharacterized protein LOC102608149 [Citrus sinensis]	_	SubName: Full=Chromosome chr4 scaffold_6, whole genome shotgun sequence;	_	AT4G32460	-	Protein of unknown function, DUF642
miR395c	Cg6g003380	4.5	1	21	1753	1772	CTGAAGTGTTTGGGGGGACTC	*::|||::|||*|:||||*||	TGTTTCGTAAAGCTCCCT-AG	PREDICTED: ABC transporter G family member 20-like [Citrus sinensis]	RecName: Full=ABC transporter G family member 20; Short=ABC transporter ABCG.20; Short=AtABCG20; AltName: Full=Probable white-brown complex homolog protein 20; Sho	white-brown-complex ABC transporter family	_	AT3G53510	ABCG20	ABC transporter G family member 20
miR395c	Cg1g016280	5	1	21	1219	1238	CTGAAGTGTTTGGGGGGACTC	*||||*|*:|||*||:||*||	AACTTAAAGAACACCTCT-AG	PREDICTED: FK506-binding protein 5-like [Citrus sinensis]	_	SubName: Full=Chromosome chr9 scaffold_7, whole genome shotgun sequence;	_	AT3G15550	-	unknown protein; Has 25732 Blast hits to 16979 proteins in 961 species: Archae - 144; Bacteria - 1801; Metazoa - 12681; Fungi - 1868; Plants - 912; Viruses - 94; Other Eukaryotes - 8232 (source: NCBI BLink).
miR395c	Cg5g005530	4.5	1	21	391	412	CTGAAGTGTTTGGGGGGA-CTC	*|||||*|||||:||::***||	TACTTCCCAAACTCCTTCAAAG	PREDICTED: copper amine oxidase 1-like isoform X1 [Citrus sinensis]	RecName: Full=Histamine oxidase; AltName: Full=Copper amine oxidase	SubName: Full=Chromosome undetermined scaffold_235, whole genome shotgun sequence;	AOC3, AOC2, tynA	AT2G42490	-	Copper amine oxidase family protein
miR395c	Cg6g003420	5	1	21	708	728	CTGAAGTGTTTGGGGGGACTC	*|||*||::|||:|:|||***	TACTCCATGAACTCTCCTCCT	hypothetical protein CICLE_v10011291mg [Citrus clementina]	RecName: Full=Protein ECERIFERUM 1 [Arabidopsis thaliana]	SubName: Full=Chromosome undetermined scaffold_268, whole genome shotgun sequence;	K15404, CER1	AT1G02205	CER1	Protein ECERIFERUM 1
miR395c	Cg6g003440	5	1	21	39	59	CTGAAGTGTTTGGGGGGACTC	*|:||||*|::::||||**||	AATTTCAAAGGTTCCCCACAG	hypothetical protein CICLE_v10011291mg [Citrus clementina]	RecName: Full=Protein ECERIFERUM 1 [Arabidopsis thaliana]	_	K15404, CER1	AT1G02205	CER1	Protein ECERIFERUM 1
miR395c	Cg4g003040	5	1	21	79	99	CTGAAGTGTTTGGGGGGACTC	*|||||*||:|||:|:***||	AACTTCTCAGACCTCTGCTAG	hypothetical protein CISIN_1g044533mg [Citrus sinensis]	_	_	_	_	_	_
miR395c	Cg4g003080	5	1	21	1139	1159	CTGAAGTGTTTGGGGGGACTC	|||||:|||:|*|:|*:|*|*	GACTTTACAGAACTCGTTAAA	PREDICTED: probable indole-3-pyruvate monooxygenase YUCCA4-like [Citrus sinensis]	RecName: Full=Probable indole-3-pyruvate monooxygenase YUCCA4; AltName: Full=Flavin-containing monooxygenase YUCCA4 [Arabidopsis thaliana]	flavine-containing monoxygenase	YUCCA	AT5G11320	YUC4	Probable indole-3-pyruvate monooxygenase YUCCA4
miR395c	Cg7g020900	5	1	21	431	450	CTGAAGTGTTTGGGGGGACTC	*||||:**:||||||:|*|*|	TACTTTCAGAACCCCTC-GTG	_	RecName: Full=Homeobox-leucine zipper protein ATHB-13; AltName: Full=HD-ZIP protein ATHB-13; AltName: Full=Homeodomain transcription factor ATHB-13 [Arabidopsis t	SubName: Full=Chromosome chr1 scaffold_84, whole genome shotgun sequence;	HD-ZIP	AT1G69780	ATHB-13	Homeobox-leucine zipper protein ATHB-13
miR395c	Cg5g034910	4	1	21	255	275	CTGAAGTGTTTGGGGGGACTC	*||||||||:|:||::||***	AACTTCACAGATCCTTCTTCT	hypothetical protein CICLE_v10020718mg [Citrus clementina]	RecName: Full=Heat stress transcription factor A-2b; AltName: Full=Heat stress transcription factor 18; Short=OsHsf-18; AltName: Full=Heat stress transcription fac	SubName: Full=Chromosome chr7 scaffold_31, whole genome shotgun sequence;	HSFF	AT3G22830	HSFA6B	Heat stress transcription factor A-6b
miR395c	Cg2g018020	4.2	1	21	721	741	CTGAAGTGTTTGGGGGGACTC	||||||||:***|||:|||:|	GACTTCACGTCACCCTCTGGG	hypothetical protein CISIN_1g048664mg [Citrus sinensis]	RecName: Full=Peroxidase 39; Short=Atperox P39; AltName: Full=ATP19a; Flags: Precursor [Arabidopsis thaliana]	hypothetical protein	E1.11.1.7	AT1G05260	PER3	Peroxidase 3
miR395c	Cg5g034980	5	1	21	286	305	CTGAAGTGTTTGGGGGGACTC	|*||||||::*|||::||**|	GTCTTCACGGCCCCTTCT-TG	hypothetical protein CISIN_1g043492mg, partial [Citrus sinensis]	RecName: Full=Chlorophyllase-1, chloroplastic; AltName: Full=Chlorophyll-chlorophyllido hydrolase 1; Short=Chlase 1; Flags: Precursor [Citrus unshiu]	_	E3.1.1.14	AT1G19670	CLH1	Chlorophyllase-1
miR395c	Cg1g016780	5	1	21	823	843	CTGAAGTGTTTGGGGGGACTC	**||||||||||:||**|*|*	CTCTTCACAAACTCCAGTTAC	PREDICTED: uncharacterized protein LOC102618171 [Citrus sinensis]	_	hypothetical protein	_	AT5G11420	-	Protein of unknown function, DUF642
miR395c	Cg2g033940	4.5	1	21	1284	1305	CTGAAGTGTTTGGGGGGAC-TC	*|**|||||||||:||:||**|	TAGGTCACAAACCTCCTTGTTG	hypothetical protein CISIN_1g015975mg [Citrus sinensis]	_	SubName: Full=Chromosome chr1 scaffold_5, whole genome shotgun sequence;	_	AT1G23000	-	Heavy metal transport/detoxification superfamily protein
miR395c	Cg2g033970	4.5	1	21	546	566	CTGAAGTGTTTGGGGGGACTC	||||||*||*|:|*|:|*|||	GACTTCTCACATCACTCGGAG	hypothetical protein CISIN_1g032170mg [Citrus sinensis]	RecName: Full=Heavy metal-associated isoprenylated plant protein 26; Short=AtHIPP26; AltName: Full=Farnesylated protein 6; Short=AtFP6; Flags: Precursor [Arabidops	hypothetical protein	_	AT1G22990	HIPP22	Heavy metal transport/detoxification superfamily protein
miR395c	Cg2g001980	5	1	21	95	115	CTGAAGTGTTTGGGGGGACTC	*|||||*|:|||::*|:|||*	TACTTCCCGAACTTACTTGAC	hypothetical protein CICLE_v10014202mg [Citrus clementina]	RecName: Full=Linoleate 13S-lipoxygenase 2-1, chloroplastic; AltName: Full=Lipoxygenase 2-1; Flags: Precursor [Solanum tuberosum]	hypothetical protein; Plant lipoxygenase may be involved in a number of diverse aspects of p [...]	LOX2S	AT3G45140	LOX2	Lipoxygenase 2, chloroplastic
miR395c	Cg1g016870	5	1	21	985	1005	CTGAAGTGTTTGGGGGGACTC	|||*||**|||*:|||||||*	GACGTCTAAAAATCCCCTGAC	PREDICTED: protein tesmin/TSO1-like CXC 2-like [Citrus sinensis]	RecName: Full=CRC domain-containing protein TSO1 [Arabidopsis thaliana]	_	_	AT3G22780	TSO1	CRC domain-containing protein TSO1
miR395c	Cg1g016970	5	1	21	499	520	CTGAAGTGTTTGGGGGGACT-C	|::||||*::||||||*|*|*|	GGTTTCAGGGACCCCCGTAACG	PREDICTED: uncharacterized RNA-binding protein C17H9.04c-like [Citrus sinensis]	_	SubName: Full=Putative uncharacterized protein;	_	AT3G15680	-	Ran BP2/NZF zinc finger-like superfamily protein
miR395c	Cg2g002060	5	1	21	2556	2575	CTGAAGTGTTTGGGGGGACTC	|||||::*|||*|::||*|*|	GACTTTGAAAAGCTTCC-GTG	hypothetical protein CICLE_v10014207mg [Citrus clementina]	RecName: Full=Lipoxygenase 2, chloroplastic; Short=AtLOX2; Flags: Precursor [Arabidopsis thaliana]	RecName: Full=Lipoxygenase; EC=1.13.11.12;; Plant lipoxygenase may be involved in a number o [...]	LOX2S	AT3G45140	LOX2	Lipoxygenase 2, chloroplastic
miR395c	Cg7g021080	4.5	1	21	1260	1279	CTGAAGTGTTTGGGGGGACTC	*||||:||:||||::|**|*|	TACTTTACGAACCTTC-AGCG	_	RecName: Full=Protein PHYTOCHROME KINASE SUBSTRATE 2 [Arabidopsis thaliana]	_	_	AT1G14280	PKS2	Protein PHYTOCHROME KINASE SUBSTRATE 2
miR395c	Cg9g020840	5	1	21	926	946	CTGAAGTGTTTGGGGGGACTC	*|:*|:||||||||:::*||*	CATGTTACAAACCCTTTAGAA	_	RecName: Full=Potassium channel SKOR; AltName: Full=Stelar K(+) outward rectifying channel [Arabidopsis thaliana]	hypothetical protein	_	AT3G02850	SKOR	Potassium channel SKOR
miR395c	Cg8g011980	5	1	21	994	1014	CTGAAGTGTTTGGGGGGACTC	*|||||||||||:*|:****|	TACTTCACAAACTACTAAACG	_	RecName: Full=Probable carboxylesterase 15; AltName: Full=AtCXE15 [Arabidopsis thaliana]	hypothetical protein	_	AT5G06570	CXE15	Probable carboxylesterase 15
miR395c	Cg2g002080	4.2	1	21	396	417	CTGAAGTGTTTGGGGGGA-CTC	**|||:|:||||:|:|||*|:|	TTCTTTATAAACTCTCCTTGGG	hypothetical protein CICLE_v10014199mg [Citrus clementina]	RecName: Full=Linoleate 13S-lipoxygenase 2-1, chloroplastic; AltName: Full=Lipoxygenase 2-1; Flags: Precursor [Solanum tuberosum]	hypothetical protein; Plant lipoxygenase may be involved in a number of diverse aspects of p [...]	LOX2S	AT3G45140	LOX2	Lipoxygenase 2, chloroplastic
miR395c	Cg8g011990	4	1	21	2896	2915	CTGAAGTGTTTGGGGGGACTC	|*:|*|||||||:|||:||*|	GTTTCCACAAACTCCCTTG-G	_	RecName: Full=Phragmoplast orienting kinesin-1; AltName: Full=Kinesin POK1 [Arabidopsis thaliana]	hypothetical protein	KIF15	AT3G44050	-	P-loop containing nucleoside triphosphate hydrolases superfamily protein
miR395c	Cg4g016620	5	1	21	1882	1902	CTGAAGTGTTTGGGGGGACTC	*||*|||:||||::*|:|||*	AACCTCATAAACTTACTTGAA	hypothetical protein CICLE_v10019883mg [Citrus clementina]	RecName: Full=Endoglucanase 9; AltName: Full=Cellulase 3; Short=AtCEL3; AltName: Full=Endo-1,4-beta glucanase 9; Flags: Precursor [Arabidopsis thaliana]	hypothetical protein	_	AT1G71380	CEL3	Endoglucanase 9
miR395c	Cg9g002640	5	1	21	481	500	CTGAAGTGTTTGGGGGGACTC	*|||||:|:||**|||*|*||	TACTTCGCGAAGACCC-TAAG	_	_	SubName: Full=Putative uncharacterized protein;	_	AT5G49120	-	Protein of unknown function (DUF581)
miR395c	Cg2g046630	5	1	21	972	993	CTGAAGTGTTTGGGGGGACT-C	*|||||::*||*|:||||*|*|	CACTTCGTTAAACTCCCTCACG	PREDICTED: protein ENDOSPERM DEFECTIVE 1-like [Citrus sinensis]	RecName: Full=Protein ENDOSPERM DEFECTIVE 1; AltName: Full=Protein EMBRYO DEFECTIVE 3116; AltName: Full=QWRF motif-containing protein 5 [Arabidopsis thaliana]	hypothetical protein	_	AT2G44190	EDE1	Protein ENDOSPERM DEFECTIVE 1
miR395c	Cg2g002110	4.2	1	21	2809	2829	CTGAAGTGTTTGGGGGGACTC	||||||*:*|||:|:|||*:|	GACTTCTTCAACTCTCCTTGG	hypothetical protein CICLE_v10014352mg [Citrus clementina]	_	hypothetical protein	_	AT5G12970	-	Calcium-dependent lipid-binding (CaLB domain) plant phosphoribosyltransferase family protein
miR395c	Cg5g006040	5	1	21	797	818	CTGAAGTGTTTGGGGGGACT-C	*|||||||:|:|:|*:*|||*|	AACTTCACGAGCTCGTATGACG	PREDICTED: uncharacterized protein LOC102608617 isoform X1 [Citrus sinensis]	_	_	_	AT3G01680	SEOB	Protein SIEVE ELEMENT OCCLUSION B
miR395c	Cg5g006080	5	1	21	668	689	CTGAAGTGTTTGGGGGGACT-C	*|||||||:|:|:|*:*|||*|	AACTTCACGAGCTCATATGACG	PREDICTED: uncharacterized protein LOC102608617 isoform X1 [Citrus sinensis]	_	_	_	AT3G01680	SEOB	Protein SIEVE ELEMENT OCCLUSION B
miR395c	Cg6g016520	5	1	21	607	628	CTGAAGTGTTTGGGGGGA-CTC	*||**|::|||||:||||**||	AACAACGTAAACCTCCCTAAAG	hypothetical protein CICLE_v10012638mg [Citrus clementina]	RecName: Full=Peptidyl-prolyl cis-trans isomerase FKBP16-4, chloroplastic; Short=PPIase FKBP16-4; AltName: Full=FK506-binding protein 16-4; Short=AtFKBP16-4; AltNa	hypothetical protein	_	AT3G10060	FKBP16-4	Peptidyl-prolyl cis-trans isomerase FKBP16-4, chloroplastic
miR395c	Cg5g006150	5	1	21	858	878	CTGAAGTGTTTGGGGGGACTC	|:||||||*||:::||*|*|*	GGCTTCACTAATTTCCGTTAT	PREDICTED: probable pectate lyase 18-like [Citrus sinensis]	RecName: Full=Probable pectate lyase 18; AltName: Full=Pectate lyase A10; Flags: Precursor [Arabidopsis thaliana]	SubName: Full=Putative uncharacterized protein;	pel	AT4G24780	-	Probable pectate lyase 18
miR395c	Cg1g017210	5	1	21	280	299	CTGAAGTGTTTGGGGGGACTC	*:||||*::||||||:|*|**	CGCTTCTTGAACCCCTC-GTT	hypothetical protein CISIN_1g011490mg [Citrus sinensis]	RecName: Full=UDP-glycosyltransferase 73C6; AltName: Full=Flavonol-3-O-glycoside-7-O-glucosyltransferase 1; AltName: Full=Zeatin O-glucosyltransferase 2 [Arabidops	hypothetical protein	UGT73C	AT2G36790	UGT73C6	UDP-glycosyltransferase 73C6
miR395c	Cg1g017230	5	1	21	399	418	CTGAAGTGTTTGGGGGGACTC	*:||||*::||||||:|*|**	CGCTTCTTGAACCCCTC-GTT	hypothetical protein CICLE_v10027181mg [Citrus clementina]	RecName: Full=UDP-glycosyltransferase 73C6; AltName: Full=Flavonol-3-O-glycoside-7-O-glucosyltransferase 1; AltName: Full=Zeatin O-glucosyltransferase 2 [Arabidops	hypothetical protein	UGT73C	AT2G36780	UGT73C3	UDP-glycosyltransferase 73C3
miR395c	Cg2g018350	5	1	21	973	994	CTGAAGTGTTTGGGGGGAC-TC	|**||:|||||*|||:|||*|*	GTATTTACAAAACCCTCTGTAA	PREDICTED: uncharacterized GPI-anchored protein At1g61900-like [Citrus sinensis]	RecName: Full=Uncharacterized GPI-anchored protein At1g61900; Flags: Precursor [Arabidopsis thaliana]	annotation not avaliable	_	AT1G61900	-	Uncharacterized GPI-anchored protein At1g61900
miR395c	Cg6g004350	5	1	21	288	309	CTGAAGTGTTTGGGGGGAC-TC	|::||::|||*:|||||*|**|	GGTTTTGCAATTCCCCCCGCCG	hypothetical protein CICLE_v10013572mg [Citrus clementina]	RecName: Full=Short-chain dehydrogenase TIC 32, chloroplastic; AltName: Full=Translocon at the inner envelope membrane of chloroplasts 32; Short=PsTIC32	_	_	AT2G37530	-	unknown protein; BEST Arabidopsis thaliana protein match is: unknown protein (TAIR:AT1G07795.1); Has 39 Blast hits to 39 proteins in 11 species: Archae - 0; Bacteria - 0; Metazoa - 0; Fungi - 0; Plants - 39; Viruses - 0; Other Eukaryotes - 0 (source /.../ BLink).
miR395c	Cg3g016050	5	1	21	2265	2285	CTGAAGTGTTTGGGGGGACTC	||:*|*|:||*|||||||*|*	GATATAATAACCCCCCCTAAC	PREDICTED: uncharacterized protein At1g04910-like isoform X1 [Citrus sinensis]	RecName: Full=Uncharacterized protein At1g04910 [Arabidopsis thaliana]	SubName: Full=Chromosome chr18 scaffold_1, whole genome shotgun sequence;	_	AT1G38131	-	O-fucosyltransferase family protein
miR395c	Cg1g017540	4.5	1	21	32	51	CTGAAGTGTTTGGGGGGACTC	||||*:||||:*:||||*||*	GACTCTACAAGATCCCC-GAT	PREDICTED: 26.5 kDa heat shock protein, mitochondrial-like [Citrus sinensis]	RecName: Full=26.5 kDa heat shock protein, mitochondrial; Short=AtHsp26.5; Flags: Precursor [Arabidopsis thaliana]	hypothetical protein	HSP20	AT1G52560	HSP26.5	26.5 kDa heat shock protein, mitochondrial
miR395c	Cg2g018480	5	1	21	960	980	CTGAAGTGTTTGGGGGGACTC	*|||*:|||||||::*||*|*	TACTGTACAAACCTTGCTTAA	PREDICTED: 2-alkenal reductase (NADP(+)-dependent)-like [Citrus sinensis]	RecName: Full=(+)-pulegone reductase	SubName: Full=Chromosome chr12 scaffold_36, whole genome shotgun sequence;	K07119	AT1G65560	-	Zinc-binding dehydrogenase family protein
miR395c	Cg7g007870	5	1	21	974	994	CTGAAGTGTTTGGGGGGACTC	*||||||*|:|*|:||:|*|*	AACTTCAAAGAGCTCCTTTAC	_	RecName: Full=Cytochrome P450 71A1; AltName: Full=ARP-2; AltName: Full=CYPLXXIA1	_	_	AT3G48270	CYP71A26	Cytochrome P450 71A26
miR395c	Cg7g007890	5	1	21	1049	1069	CTGAAGTGTTTGGGGGGACTC	*||||||*|:|*|:||:|*|*	AACTTCAAAGAGCTCCTTTAC	_	RecName: Full=Cytochrome P450 71A1; AltName: Full=ARP-2; AltName: Full=CYPLXXIA1	cytochrome P450	_	AT3G48280	CYP71A25	Cytochrome P450 71A25
miR395c	Cg5g035470	5	1	21	283	302	CTGAAGTGTTTGGGGGGACTC	||||||*||||*|:*|*|*||	GACTTCCCAAAACTAC-TCAG	hypothetical protein CICLE_v10020528mg [Citrus clementina]	RecName: Full=Probable inactive patatin-like protein 9; Short=AtPLP9; AltName: Full=Patatin-related phospholipase A IIIdelta; Short=pPLAIIId; AltName: Full=Phosphol	hypothetical protein	_	AT3G63200	PLP9	Probable inactive patatin-like protein 9
miR395c	Cg7g008340	5	1	21	370	390	CTGAAGTGTTTGGGGGGACTC	||||||:::|:*||:::*|||	GACTTCGTGAGGCCTTTCGAG	_	_	_	_	AT3G50470	HR3	RPW8-like protein 3
miR395c	Cg3g016430	5	1	21	480	500	CTGAAGTGTTTGGGGGGACTC	*||**|*|||||||:|||**|	CACAACCCAAACCCTCCTCCG	PREDICTED: uncharacterized protein LOC102626284 [Citrus sinensis]	_	SubName: Full=Chromosome chr18 scaffold_1, whole genome shotgun sequence;	_	AT1G44760	-	Adenine nucleotide alpha hydrolases-like superfamily protein
miR395c	Cg7g021590	5	1	21	906	927	CTGAAGTGTTTGGGGGG-ACTC	*|:||||||||::|:::*|||*	AATTTCACAAATTCTTTATGAA	_	_	_	_	AT2G03310	-	unknown protein; Has 17 Blast hits to 17 proteins in 6 species: Archae - 0; Bacteria - 0; Metazoa - 0; Fungi - 0; Plants - 17; Viruses - 0; Other Eukaryotes - 0 (source: NCBI BLink).
miR395c	Cg2g002670	4	1	21	1447	1466	CTGAAGTGTTTGGGGGGACTC	*||*|:||||||*||:||*||	AACGTTACAAACACCTCT-AG	hypothetical protein CICLE_v10014545mg [Citrus clementina]	_	_	_	AT5G45540	-	Protein of unknown function (DUF594)
miR395c	Cg6g004840	4.5	1	21	966	987	CTGAAGTGTTTGGGGGGA-CTC	||||||:*|||*:|:|||**||	GACTTCGAAAAATCTCCTATAG	hypothetical protein CISIN_1g008090mg [Citrus sinensis]	RecName: Full=Laccase-17; AltName: Full=Benzenediol:oxygen oxidoreductase 17; AltName: Full=Diphenol oxidase 17; AltName: Full=Urishiol oxidase 17; Flags: Precurso	SubName: Full=Chromosome chr8 scaffold_23, whole genome shotgun sequence;	E1.10.3.2	AT5G60020	LAC17	Laccase-17
miR395c	Cg2g018690	5	1	21	308	329	CTGAAGTGTTTGGGGGGA-CTC	**|||||:|:|:::||||**||	CCCTTCATAGATTTCCCTCTAG	PREDICTED: cellulose synthase-like protein B4-like isoform X1 [Citrus sinensis]	RecName: Full=Cellulose synthase-like protein B2; Short=AtCslB2 [Arabidopsis thaliana]	_	_	AT2G32540	CSLB4	Cellulose synthase-like protein B4
miR395c	Cg2g018710	5	1	21	308	329	CTGAAGTGTTTGGGGGGA-CTC	**|||||:|:|:::||||**||	CCCTTCATAGATTTCCCTCTAG	PREDICTED: cellulose synthase-like protein B4-like isoform X1 [Citrus sinensis]	RecName: Full=Cellulose synthase-like protein B2; Short=AtCslB2 [Arabidopsis thaliana]	_	_	AT2G32540	CSLB4	Cellulose synthase-like protein B4
miR395c	Cg2g018720	4.5	1	21	520	541	CTGAAGTGTTTGGGGGGA-CTC	**|||||:::||::||||*|||	TTCTTCATGGACTTCCCTCGAG	hypothetical protein CISIN_1g006357mg [Citrus sinensis]	RecName: Full=Cellulose synthase-like protein B4; Short=AtCslB4 [Arabidopsis thaliana]	hypothetical protein	_	AT2G32540	CSLB4	Cellulose synthase-like protein B4
miR395c	Cg5g022740	4.5	1	21	2498	2518	CTGAAGTGTTTGGGGGGACTC	||:|||*|:||*|::|||||*	GATTTCTCGAAACTTCCTGAA	PREDICTED: kinesin-4-like isoform X1 [Citrus sinensis]	RecName: Full=Kinesin KP1; AltName: Full=Kinesin-like protein 1; Short=AtKP1 [Arabidopsis thaliana]	SubName: Full=Chromosome chr2 scaffold_105, whole genome shotgun sequence;	KIFC2_3	AT1G63640	-	P-loop nucleoside triphosphate hydrolases superfamily protein with CH (Calponin Homology) domain
miR395c	Cg3g016470	5	1	21	2837	2857	CTGAAGTGTTTGGGGGGACTC	|||*||*:|||*||*|:||||	GACGTCTTAAAGCCGCTTGAG	PREDICTED: sister chromatid cohesion protein PDS5 homolog A-A-like isoform X1 [Citrus sinensis]	_	binding; binding; FUNCTIONS IN: binding; INVOLVED IN: biological_process unknown; LOCATED IN [...]	PDS5	AT1G77600	-	ARM repeat superfamily protein
miR395c	Cg3g016500	5	1	21	504	523	CTGAAGTGTTTGGGGGGACTC	*||||||*|:|*:::||||*|	TACTTCAAAGAGTTTCCTG-G	PREDICTED: long chain acyl-CoA synthetase 9, chloroplastic-like isoform X1 [Citrus sinensis]	RecName: Full=Long chain acyl-CoA synthetase 9, chloroplastic [Arabidopsis thaliana]	SubName: Full=Chromosome chr18 scaffold_1, whole genome shotgun sequence;	ACSL, fadD	AT1G77590	LACS9	Long chain acyl-CoA synthetase 9, chloroplastic
miR395c	Cg6g004960	5	1	21	125	146	CTGAAGTGTTTGGGGGGACT-C	|||||*|||||**||::|*|*|	GACTTAACAAAAACCTTTTACG	PREDICTED: thaumatin-like protein-like [Citrus sinensis]	RecName: Full=Thaumatin-like protein; Flags: Precursor [Oryza sativa Japonica Group]	SubName: Full=Chromosome chr8 scaffold_23, whole genome shotgun sequence;	_	AT5G02140	-	Pathogenesis-related thaumatin superfamily protein
miR395c	Cg2g035060	4.8	1	21	191	212	CTGAAGTGTTTGGGGGGA-CTC	|||||||*::|||::|:**|:|	GACTTCAAGGACCTTCTACGGG	hypothetical protein CICLE_v10033626mg [Citrus clementina]	_	_	_	AT2G26720	-	Cupredoxin superfamily protein
miR395c	Cg6g005050	5	1	21	562	581	CTGAAGTGTTTGGGGGGACTC	|:**|:||||||||:|*|*||	GGAATTACAAACCCTC-TAAG	hypothetical protein CISIN_1g011914mg [Citrus sinensis]	RecName: Full=Ribulose bisphosphate carboxylase/oxygenase activase 1, chloroplastic; Short=RA 1; Short=RuBisCO activase 1; AltName: Full=RuBisCO activase alpha form	SubName: Full=Chromosome chr8 scaffold_23, whole genome shotgun sequence;	_	AT2G39730	RCA	Ribulose bisphosphate carboxylase/oxygenase activase, chloroplastic
miR395c	Cg9g022140	4.5	1	21	936	955	CTGAAGTGTTTGGGGGGACTC	*|:|*|||||||*:|||**||	CATTACACAAACGTCCC-AAG	_	RecName: Full=Protein TRANSPARENT TESTA 1; AltName: Full=TTL1; AltName: Full=Zinc finger protein TT1 [Arabidopsis thaliana]	SubName: Full=Chromosome chr8 scaffold_34, whole genome shotgun sequence;	_	AT3G57670	WIP2	Zinc finger protein WIP2
miR395c	Cg2g002970	5	1	21	1202	1221	CTGAAGTGTTTGGGGGGACTC	*|:||:|:|||||**|||*|*	AATTTTATAAACCAGCCT-AT	hypothetical protein CICLE_v10015137mg [Citrus clementina]	_	_	_	AT5G11290	-	Plant protein of unknown function (DUF247)
miR395c	Cg7g008650	5	1	21	293	312	CTGAAGTGTTTGGGGGGACTC	*|||||*:|*|||*||||**|	CACTTCTTACACCACCCT-TG	_	RecName: Full=Peptide-N4-(N-acetyl-beta-glucosaminyl)asparagine amidase A; Short=PNGase A; AltName: Full=Glycopeptide N-glycosidase; AltName: Full=N-glycanase; Cont	hypothetical protein	_	AT3G14920	-	Peptide-N4-(N-acetyl-beta-glucosaminyl)asparagine amidase A protein
miR395c	Cg2g047240	5	1	21	628	647	CTGAAGTGTTTGGGGGGACTC	*|||||:**|||:::||||*|	TACTTCGACAACTTTCCTG-G	PREDICTED: uncharacterized protein LOC102607511 [Citrus sinensis]	_	annotation not avaliable	_	AT3G05390	-	FUNCTIONS IN: molecular_function unknown; INVOLVED IN: biological_process unknown; LOCATED IN: mitochondrion; EXPRESSED IN: 15 plant structures; EXPRESSED DURING: 7 growth stages; CONTAINS InterPro DOMAIN/s: Protein of unknown function DUF248, methy /.../ferase putative (InterPro:IPR004159); BEST Arabidopsis thaliana protein match is: S-adenosyl-L-methionine-dependent methyltransferases superfami…
miR395c	Cg2g035310	5	1	21	976	995	CTGAAGTGTTTGGGGGGACTC	*|||||*|*||||*:||*|*|	AACTTCTCTAACCGTCCCG-G	hypothetical protein CISIN_1g009761mg [Citrus sinensis]	RecName: Full=Glucomannan 4-beta-mannosyltransferase 9; AltName: Full=Cellulose synthase-like protein A9; Short=AtCslA9; AltName: Full=Glucomannan synthase; AltNam	hypothetical protein	CSLA	AT5G03760	CSLA9	Glucomannan 4-beta-mannosyltransferase 9
miR395c	Cg9g022290	5	1	21	1972	1992	CTGAAGTGTTTGGGGGGACTC	*::||||*||||::|:|**||	TGTTTCAAAAACTTCTCGTAG	_	_	hypothetical protein	_	AT2G42320	-	nucleolar protein gar2-related
miR395c	Cg2g047390	4.5	1	21	2467	2488	CTGAAGTGTTTGGGGGGAC-TC	*||||||::|||:*||:*|*||	AACTTCATGAACTACCTAGAAG	PREDICTED: protein STICHEL-like [Citrus sinensis]	RecName: Full=Protein STICHEL [Arabidopsis thaliana]	hypothetical protein	_	AT2G02480	STI	Protein STICHEL
miR395c	Cg7g022000	5	1	21	943	963	CTGAAGTGTTTGGGGGGACTC	|*||||||*|||:**|||*||	GTCTTCACCAACTAACCTTAG	_	_	SAUR family protein	SAUR	AT5G50760	-	SAUR-like auxin-responsive protein family
miR395c	Cg9g022430	4.5	1	21	547	566	CTGAAGTGTTTGGGGGGACTC	*||||||::|:*|:||:||*|	TACTTCATGAGACTCCTTG-G	_	RecName: Full=Cytochrome P450 93A1	CYP712A1; electron carrier/ heme binding / iron ion binding / monooxygenase/ oxygen binding; [...]	_	AT2G42250	CYP712A1	cytochrome P450, family 712, subfamily A, polypeptide 1
miR395c	Cg3g000110	5	1	21	1703	1723	CTGAAGTGTTTGGGGGGACTC	||||||||*|*|::|:||***	GACTTCACTATCTTCTCTTCT	hypothetical protein CISIN_1g004089mg [Citrus sinensis]	_	_	_	AT3G18670	-	Ankyrin repeat family protein
miR395c	Cg1g002110	4.5	1	21	59	79	CTGAAGTGTTTGGGGGGACTC	*|||||**|||:::||||*||	AACTTCCAAAATTTCCCTAAG	hypothetical protein CICLE_v10026620mg [Citrus clementina]	_	SubName: Full=Chromosome chr4 scaffold_83, whole genome shotgun sequence;	_	AT2G17972	-	unknown protein; FUNCTIONS IN: molecular_function unknown; INVOLVED IN: biological_process unknown; LOCATED IN: chloroplast thylakoid membrane, chloroplast; EXPRESSED IN: 22 plant structures; EXPRESSED DURING: 14 growth stages; Has 34 Blast hits to /.../teins in 17 species: Archae - 0; Bacteria - 0; Metazoa - 0; Fungi - 0; Plants - 34; Viruses - 0; Other Eukaryotes - 0 (source: NCBI BLink).
miR395c	Cg6g016880	4	1	21	1449	1469	CTGAAGTGTTTGGGGGGACTC	*|**|||||||||||||**|*	AAGGTCACAAACCCCCCCCAC	hypothetical protein CICLE_v10012205mg [Citrus clementina]	RecName: Full=ABSCISIC ACID-INSENSITIVE 5-like protein 2; AltName: Full=ABA-responsive element-binding protein 3; AltName: Full=Dc3 promoter-binding factor 3; Shor	_	ABF	AT3G56850	DPBF3	ABSCISIC ACID-INSENSITIVE 5-like protein 2
miR395c	Cg5g036190	4.5	1	21	885	904	CTGAAGTGTTTGGGGGGACTC	*|||||*|:|*|:||:|*|||	CACTTCTCGACCTCCTC-GAG	PREDICTED: putative E3 ubiquitin-protein ligase RF298-like [Citrus sinensis]	RecName: Full=Putative E3 ubiquitin-protein ligase RF298; AltName: Full=RING finger protein 298 [Arabidopsis thaliana]	_	_	AT4G03000	RF298	Putative E3 ubiquitin-protein ligase RF298
miR395c	Cg6g005680	5	1	21	333	353	CTGAAGTGTTTGGGGGGACTC	*||*||:||||||||:***|*	AACGTCGCAAACCCCTACCAT	hypothetical protein CICLE_v10013135mg [Citrus clementina]	_	annotation not avaliable	_	AT3G53980	-	Bifunctional inhibitor/lipid-transfer protein/seed storage 2S albumin superfamily protein
miR395c	Cg5g023570	5	1	21	80	99	CTGAAGTGTTTGGGGGGACTC	*||||||*|*||::|||**|*	AACTTCAGATACTTCCC-AAC	secretory phospholipase A2 alpha precursor [Citrus sinensis]	RecName: Full=Phospholipase A2-alpha; AltName: Full=Secretory phospholipase A2-alpha; Short=AtsPLA2-alpha; Flags: Precursor [Arabidopsis thaliana]	SubName: Full=Putative uncharacterized protein;	PLA2G, SPLA2	AT2G06925	PLA2-ALPHA	Phospholipase A2-alpha
miR395c	Cg5g023620	5	1	21	908	928	CTGAAGTGTTTGGGGGGACTC	||||*:|||||:|*::|**||	GACTCTACAAATCGTTCCAAG	PREDICTED: chlorophyll a-b binding protein CP26, chloroplastic-like [Citrus sinensis]	RecName: Full=Chlorophyll a-b binding protein CP26, chloroplastic; AltName: Full=LHCB5; AltName: Full=LHCIIc; AltName: Full=Light-harvesting complex II protein 5; Fl	SubName: Full=Putative uncharacterized protein (Chromosome chr18 scaffold_61, whole genome s [...]	LHCB5	AT4G10340	LHCB5	Chlorophyll a-b binding protein CP26, chloroplastic
miR395c	Cg5g023660	3.8	1	21	13	33	CTGAAGTGTTTGGGGGGACTC	*|:||*|:||||||:||*|:|	TATTTGATAAACCCTCCAGGG	hypothetical protein CICLE_v10020072mg [Citrus clementina]	RecName: Full=Protein SHORT-ROOT 1; AltName: Full=OsSHR1	SubName: Full=Chromosome chr5 scaffold_72, whole genome shotgun sequence;	_	AT4G37650	SHR	Protein SHORT-ROOT
miR395c	Cg2g003340	4.5	1	21	146	166	CTGAAGTGTTTGGGGGGACTC	*||||||:::|||:*|||*|*	AACTTCATGGACCTACCTTAA	PREDICTED: 1-acyl-sn-glycerol-3-phosphate acyltransferase 2-like isoform X1 [Citrus sinensis]	RecName: Full=1-acyl-sn-glycerol-3-phosphate acyltransferase 2; AltName: Full=Lysophosphatidyl acyltransferase 2	1-acylglycerol-3-phosphate O-acyltransferase (EC:2.3.1.51)	AGPAT3_4	AT3G57650	LPAT2	1-acyl-sn-glycerol-3-phosphate acyltransferase 2
miR395c	Cg5g036360	5	1	21	1486	1507	CTGAAGTGTTTGGGGGGA-CTC	*||||*||:|:|:*||:|*|||	CACTTGACGAGCTACCTTAGAG	hypothetical protein CICLE_v10020489mg [Citrus clementina]	RecName: Full=Leucine-rich repeat receptor-like protein kinase PXL2; AltName: Full=Protein PHLOEM INTERCALATED WITH XYLEM-LIKE 2; Flags: Precursor [Arabidopsis thal	hypothetical protein	_	AT4G03010	-	RNI-like superfamily protein
miR395c	Cg2g019250	5	1	21	287	306	CTGAAGTGTTTGGGGGGACTC	*|:|||||*||||*|:|*|**	AATTTCACTAACCACTC-GTT	hypothetical protein CISIN_1g002661mg [Citrus sinensis]	RecName: Full=Protein argonaute 16; Short=OsAGO16; AltName: Full=OsAGO6; AltName: Full=Protein ZWILLE/PINHEAD-like 1 [Oryza sativa Japonica Group]	argonaute protein group	ELF2C, AGO	AT2G32940	AGO6	Protein argonaute 6
miR395c	Cg9g003620	5	1	21	163	184	CTGAAGTGTTTGGGGGGA-CTC	**|||:|||:|||*|:||**||	CTCTTTACAGACCGCTCTCAAG	_	RecName: Full=Classical arabinogalactan protein 25; Flags: Precursor [Arabidopsis thaliana]	_	_	AT2G47930	AGP26	Classical arabinogalactan protein 26
miR395c	Cg5g007350	4.5	1	21	2272	2292	CTGAAGTGTTTGGGGGGACTC	||*||:|::|||*|||||**|	GAATTTATGAACGCCCCTTTG	hypothetical protein CISIN_1g044171mg [Citrus sinensis]	RecName: Full=Subtilisin-like protease; AltName: Full=Cucumisin-like serine protease; Flags: Precursor [Arabidopsis thaliana]	SubName: Full=Chromosome undetermined scaffold_406, whole genome shotgun sequence;	_	AT2G19170	SBT2.5	Subtilisin-like protease SBT2.5
miR395c	Cg4g017580	5	1	21	315	335	CTGAAGTGTTTGGGGGGACTC	|||||||*:|||*:|::*||*	GACTTCAGGAACGTCTTCGAC	hypothetical protein CICLE_v10010820mg [Citrus clementina]	_	SubName: Full=Putative uncharacterized protein (Chromosome chr11 scaffold_13, whole genome s [...]	_	AT5G20670	-	Protein of unknown function (DUF1677)
miR395c	Cg8g013760	4	1	21	476	497	CTGAAGTGTTTGGGGGGA-CTC	*|||||||||||:|*|:|***|	AACTTCACAAACTCACTTTTCG	_	RecName: Full=Germin-like protein 9-3; Flags: Precursor [Oryza sativa Japonica Group]	hypothetical protein	_	AT3G62020	GLP10	Germin-like protein subfamily 2 member 4
miR395c	Cg2g003600	3.5	1	21	167	186	CTGAAGTGTTTGGGGGGACTC	*|*||||*|||||:|||*|||	CAGTTCAGAAACCTCCC-GAG	PREDICTED: uncharacterized protein LOC102630109 [Citrus sinensis]	_	_	_	AT2G01870	-	unknown protein; FUNCTIONS IN: molecular_function unknown; INVOLVED IN: biological_process unknown; LOCATED IN: chloroplast thylakoid membrane, chloroplast; EXPRESSED IN: 22 plant structures; EXPRESSED DURING: 13 growth stages; Has 11 Blast hits to /.../teins in 5 species: Archae - 0; Bacteria - 0; Metazoa - 0; Fungi - 0; Plants - 11; Viruses - 0; Other Eukaryotes - 0 (source: NCBI BLink).
miR395c	Cg5g036570	5	1	21	2386	2406	CTGAAGTGTTTGGGGGGACTC	|||**|||||*|::||:||*|	GACCACACAATCTTCCTTGTG	PREDICTED: bifunctional 3-dehydroquinate dehydratase/shikimate dehydrogenase, chloroplastic-like isoform X1 [Citrus sinensis]	RecName: Full=Bifunctional 3-dehydroquinate dehydratase/shikimate dehydrogenase, chloroplastic; Short=DHQ-SDH protein; AltName: Full=DHQase-SORase; AltName: Full=P	SubName: Full=Chromosome chr14 scaffold_211, whole genome shotgun sequence;	aroDE, DHQ-SDH	AT3G06350	EMB3004	Bifunctional 3-dehydroquinate dehydratase/shikimate dehydrogenase, chloroplastic
miR395c	Cg9g023380	5	1	21	77	98	CTGAAGTGTTTGGGGGGA-CTC	*|||*:|||||||||*:|***|	AACTCTACAAACCCCATTTTCG	_	RecName: Full=Putative expansin-B2; Short=At-EXPB2; Short=AtEXPB2; AltName: Full=Ath-ExpBeta-1.4; AltName: Full=Beta-expansin-2; Flags: Precursor [Arabidopsis thal	SubName: Full=Chromosome chr9 scaffold_65, whole genome shotgun sequence;	_	AT1G65680	EXPB2	Putative expansin-B2
miR395c	Cg9g023420	5	1	21	77	98	CTGAAGTGTTTGGGGGGA-CTC	*|||*:|||||||||*:|***|	AACTCTACAAACCCCATTTTCG	_	RecName: Full=Putative expansin-B2; Short=At-EXPB2; Short=AtEXPB2; AltName: Full=Ath-ExpBeta-1.4; AltName: Full=Beta-expansin-2; Flags: Precursor [Arabidopsis thal	SubName: Full=Chromosome chr9 scaffold_65, whole genome shotgun sequence;	_	AT1G65680	EXPB2	Putative expansin-B2
miR395c	Cg7g022650	5	1	21	487	506	CTGAAGTGTTTGGGGGGACTC	*|||||*||||*||:|*|*|*	TACTTCCCAAAACCTCGT-AT	_	RecName: Full=Cytokinin dehydrogenase 6; AltName: Full=Cytokinin oxidase 6; Short=AtCKX6; Short=AtCKX7; Short=CKO6; Flags: Precursor [Arabidopsis thaliana]	cytokinin oxidase (EC:1.5.99.12)	CKX	AT3G63440	CKX6	Cytokinin dehydrogenase 6
miR395c	Cg2g003770	4	1	21	1088	1107	CTGAAGTGTTTGGGGGGACTC	|:|||:|||:|*|:|||**||	GGCTTTACAGAGCTCCC-CAG	hypothetical protein CISIN_1g039639mg [Citrus sinensis]	_	hypothetical protein	_	AT5G12460	-	Protein of unknown function (DUF604)
miR395c	Cg9g003710	5	1	21	917	937	CTGAAGTGTTTGGGGGGACTC	|||||||*::||**:|:||||	GACTTCAAGGACAATCTTGAG	_	RecName: Full=Peroxidase 3; Short=Atperox P3; AltName: Full=ATPRC; AltName: Full=RCI3A; AltName: Full=Rare cold-inducible protein; Flags: Precursor [Arabidopsis tha	SubName: Full=Chromosome chr7 scaffold_31, whole genome shotgun sequence;	E1.11.1.7	AT1G05260	PER3	Peroxidase 3
miR395c	Cg7g010190	5	1	21	903	923	CTGAAGTGTTTGGGGGGACTC	|||*|:|:||||*|||*|*|*	GACATTATAAACACCCGTAAA	_	RecName: Full=Thylakoid lumenal 17.9 kDa protein, chloroplastic; Flags: Precursor [Arabidopsis thaliana]	hypothetical protein	_	AT4G24930	-	Thylakoid lumenal 17.9 kDa protein, chloroplastic
miR395c	Cg3g017250	5	1	21	158	178	CTGAAGTGTTTGGGGGGACTC	*||*||*|||||||:|*|*|*	AACGTCTCAAACCCTCATTAT	PREDICTED: probable acyl-activating enzyme 9-like isoform X2 [Citrus sinensis]	RecName: Full=Probable acyl-activating enzyme 9; AltName: Full=AMP-binding protein 9; Short=AtAMPBP9 [Arabidopsis thaliana]	acyl:coa ligase acetate-coa synthetase-like protein	_	AT1G21540	AEE9	Probable acyl-activating enzyme 9
miR395c	Cg4g005660	4.5	1	21	1468	1487	CTGAAGTGTTTGGGGGGACTC	*|||||||:|*:||*|||**|	TACTTCACGACTCCACCT-TG	PREDICTED: dynamin-2A-like isoform X1 [Citrus sinensis]	RecName: Full=Dynamin-2B; AltName: Full=Dynamin-like protein 3; AltName: Full=Dynamin-related protein 2B [Arabidopsis thaliana]	hypothetical protein	DNM	AT1G10290	DRP2A	Dynamin-2A
miR395c	Cg2g003880	4.5	1	21	2022	2041	CTGAAGTGTTTGGGGGGACTC	|*:|||*|:|||||::||*||	GTTTTCTCGAACCCTTCT-AG	hypothetical protein CICLE_v10014463mg [Citrus clementina]	RecName: Full=ABC transporter G family member 15; Short=ABC transporter ABCG.15; Short=AtABCG15; AltName: Full=White-brown complex homolog protein 15; Short=AtWBC	white-brown-complex ABC transporter family	_	AT3G21090	ABCG15	ABC transporter G family member 15
miR395c	Cg6g006350	5	1	21	76	95	CTGAAGTGTTTGGGGGGACTC	*||||:||:|:|**||||*|*	CACTTTACGAGCAGCCCT-AC	PREDICTED: UPF0503 protein At3g09070, chloroplastic-like [Citrus sinensis]	RecName: Full=UPF0503 protein At3g09070, chloroplastic; Flags: Precursor [Arabidopsis thaliana]	_	_	AT3G09070	-	UPF0503 protein At3g09070, chloroplastic
miR395c	Cg7g010450	5	1	21	716	736	CTGAAGTGTTTGGGGGGACTC	|*:||||||||:||*::|*|*	GTTTTCACAAATCCATTTTAC	_	RecName: Full=Palmitoyl-acyl carrier protein thioesterase, chloroplastic; AltName: Full=16:0-acyl-carrier protein thioesterase; Short=16:0-ACP thioesterase; AltName:	hypothetical protein	FATB	AT1G08510	FATB	Palmitoyl-acyl carrier protein thioesterase, chloroplastic
miR395c	Cg6g006410	5	1	21	1102	1121	CTGAAGTGTTTGGGGGGACTC	*|*||*||||||*|||*|||*	TAGTTGACAAACACCC-TGAA	hypothetical protein CICLE_v10011400mg [Citrus clementina]	RecName: Full=Laccase-4; AltName: Full=Benzenediol:oxygen oxidoreductase 4; AltName: Full=Diphenol oxidase 4; AltName: Full=Protein IRREGULAR XYLEM 12; AltName: Ful	SubName: Full=Laccase; EC=1.10.3.2; Flags: Fragment;	E1.10.3.2	AT2G38080	IRX12	Laccase-4
miR395c	Cg3g017690	5	1	21	543	564	CTGAAGTGTTTGGGGGGAC-TC	*||*|:||||*||||::*|*||	AACGTTACAACCCCCTTAGTAG	PREDICTED: thioredoxin M-type, chloroplastic-like [Citrus sinensis]	RecName: Full=Thioredoxin M-type, chloroplastic; Short=Trx-M; Contains: RecName: Full=Thioredoxin M-type Mc; Contains: RecName: Full=Thioredoxin M-type Md; Flags: Pr	SubName: Full=Chromosome chr18 scaffold_1, whole genome shotgun sequence;	trxA	AT4G03520	ATHM2	Thioredoxin M2, chloroplastic
miR395c	Cg6g017380	4.5	1	21	545	565	CTGAAGTGTTTGGGGGGACTC	||:|||:**||||:||:||*|	GATTTCGGCAACCTCCTTGTG	hypothetical protein CICLE_v10011391mg [Citrus clementina]	RecName: Full=Phosphatidylinositol 4-kinase gamma 1; Short=AtPI4Kgamma1; Short=PI-4Kgamma1; Short=PI4K gamma 1 [Arabidopsis thaliana]	SubName: Full=Chromosome chr8 scaffold_29, whole genome shotgun sequence;	_	AT3G56600	T5P19_250	Protein kinase superfamily protein
miR395c	Cg2g003940	5	1	21	2359	2379	CTGAAGTGTTTGGGGGGACTC	||**|||:|:|:|:|||**||	GAAATCATAGATCTCCCACAG	hypothetical protein CICLE_v10014162mg [Citrus clementina]	_	SubName: Full=Chromosome chr6 scaffold_25, whole genome shotgun sequence;	_	_	_	_
miR395c	Cg1g002900	5	1	21	1604	1624	CTGAAGTGTTTGGGGGGACTC	*:*|||*|:|||||::||*||	AGGTTCTCGAACCCTTCTTAG	hypothetical protein CICLE_v10025216mg [Citrus clementina]	_	annotation not avaliable	_	AT4G37080	-	Protein of unknown function, DUF547
miR395c	Cg2g036350	5	1	21	110	129	CTGAAGTGTTTGGGGGGACTC	||:|*||||*||*|:|||*|*	GATTACACATACGCTCCT-AC	hypothetical protein CISIN_1g046114mg [Citrus sinensis]	_	_	_	AT3G25905	CLE27	CLAVATA3/ESR (CLE)-related protein 27
miR395c	Cg5g024750	3	1	21	878	897	CTGAAGTGTTTGGGGGGACTC	*||*|||||:||||||:|*||	CACCTCACAGACCCCCTT-AG	PREDICTED: probable beta-1,4-xylosyltransferase IRX10-like [Citrus sinensis]	RecName: Full=Probable beta-1,4-xylosyltransferase IRX10; AltName: Full=Glucuronoxylan glucuronosyltransferase 1; Short=AtGUT1; AltName: Full=Glucuronoxylan glucur	hypothetical protein	_	AT1G27440	IRX10	Probable beta-1,4-xylosyltransferase IRX10
miR395c	Cg7g022930	4	1	21	138	158	CTGAAGTGTTTGGGGGGACTC	*||||||||||*|:|:||***	CACTTCACAAAACTCTCTTCC	_	RecName: Full=RNA polymerase sigma factor sigD, chloroplastic; Short=Sigma factor D; Short=Sigma-D; AltName: Full=RNA polymerase sigma factor sig4; Short=Atsig4; Sh	SubName: Full=Chromosome chr13 scaffold_45, whole genome shotgun sequence;	_	AT5G13730	SIGD	RNA polymerase sigma factor sigD, chloroplastic
miR395c	Cg4g018030	4	1	21	295	314	CTGAAGTGTTTGGGGGGACTC	|||*||:|||:||*|:|*|||	GACCTCGCAAGCCGCTC-GAG	hypothetical protein CICLE_v10009909mg [Citrus clementina]	_	SAUR family protein	_	AT5G20820	-	SAUR-like auxin-responsive protein family
miR395c	Cg2g019670	5	1	21	412	432	CTGAAGTGTTTGGGGGGACTC	||*|||:::||*:|*||||||	GAGTTCGTGAAATCACCTGAG	hypothetical protein CISIN_1g024965mg [Citrus sinensis]	RecName: Full=Fasciclin-like arabinogalactan protein 7; Flags: Precursor [Arabidopsis thaliana]	SubName: Full=Chromosome chr12 scaffold_36, whole genome shotgun sequence;	_	AT2G04780	FLA7	Fasciclin-like arabinogalactan protein 7
miR395c	Cg2g003960	5	1	21	50	70	CTGAAGTGTTTGGGGGGACTC	*|||||:||||***|||*||*	AACTTCGCAAAAGACCCAGAT	hypothetical protein CICLE_v10018237mg [Citrus clementina]	RecName: Full=Zinc finger CCCH domain-containing protein 53; Short=OsC3H53 [Oryza sativa Japonica Group]	_	_	AT5G12440	-	Zinc finger CCCH domain-containing protein 55
miR395c	Cg4g006340	5	1	21	1917	1937	CTGAAGTGTTTGGGGGGACTC	*||||||*|*|:*|||||*|*	CACTTCAAACATACCCCTCAA	hypothetical protein CICLE_v10010157mg [Citrus clementina]	RecName: Full=Probable protein phosphatase 2C 65; Short=AtPP2C65 [Arabidopsis thaliana]	SubName: Full=Chromosome chr4 scaffold_6, whole genome shotgun sequence;	_	AT5G26010	-	Probable protein phosphatase 2C 72
miR395c	Cg9g024230	4.5	1	21	1307	1326	CTGAAGTGTTTGGGGGGACTC	*|||||*:::||||||:|*|*	AACTTCTTGGACCCCCTT-AC	_	RecName: Full=Probably inactive leucine-rich repeat receptor-like protein kinase At3g28040; Flags: Precursor [Arabidopsis thaliana]	hypothetical protein	_	AT3G28040	-	Probably inactive leucine-rich repeat receptor-like protein kinase At3g28040
miR395c	Cg2g019690	4.5	1	21	148	167	CTGAAGTGTTTGGGGGGACTC	||**||||||||:|:*||*||	GAACTCACAAACTCTACT-AG	hypothetical protein CISIN_1g029569mg [Citrus sinensis]	RecName: Full=Probable serine/threonine-protein kinase kinX [Dictyostelium discoideum]	_	_	AT1G22530	PATL2	Patellin-2
miR395c	Cg4g018070	5	1	21	1523	1542	CTGAAGTGTTTGGGGGGACTC	*||||||::||*::|*|*|||	TACTTCATGAAGTTCAC-GAG	hypothetical protein CICLE_v10007377mg [Citrus clementina]	RecName: Full=Kinesin-like protein NACK2; Short=AtNACK2; AltName: Full=NPK1-activating kinesin 2; AltName: Full=Protein STUD; AltName: Full=Protein TETRASPORE [Ara	hypothetical protein	CENPE	AT3G43210	NACK2	Kinesin-like protein NACK2
miR395c	Cg1g003110	4.5	1	21	1576	1597	CTGAAGTGTTTGGGGGGAC-TC	*::|*|:||||||:||:||*||	TGTTACGCAAACCTCCTTGTAG	hypothetical protein CISIN_1g009171mg [Citrus sinensis]	RecName: Full=L-ascorbate oxidase homolog; Flags: Precursor	hypothetical protein	_	AT4G37160	sks15	SKU5 similar 15
miR395c	Cg7g011170	5	1	21	3258	3277	CTGAAGTGTTTGGGGGGACTC	*|:|||::|:||:|::*||||	TATTTCGTAGACTCTT-TGAG	_	RecName: Full=Lysosomal alpha-mannosidase; Short=Laman; AltName: Full=Lysosomal acid alpha-mannosidase; AltName: Full=Mannosidase alpha class 2B member 1; AltName:	SubName: Full=Putative uncharacterized protein;	E3.2.1.24	AT5G13980	-	Glycosyl hydrolase family 38 protein
miR395c	Cg1g003160	5	1	21	655	674	CTGAAGTGTTTGGGGGGACTC	**:||*||:||:|||:|||*|	ACTTTAACGAATCCCTCTG-G	hypothetical protein CISIN_1g024065mg [Citrus sinensis]	RecName: Full=Salicylic acid-binding protein 2; Short=NtSABP2; AltName: Full=Methyl salicylate esterase [Nicotiana tabacum]	hypothetical protein	_	AT2G23620	MES1	Methylesterase 1
miR395c	Cg1g003180	4.5	1	21	655	674	CTGAAGTGTTTGGGGGGACTC	**:||:||:||:|||:|||*|	ACTTTTACGAATCCCTCTG-G	hypothetical protein CICLE_v10026284mg [Citrus clementina]	RecName: Full=Salicylic acid-binding protein 2; Short=NtSABP2; AltName: Full=Methyl salicylate esterase [Nicotiana tabacum]	hypothetical protein	_	AT2G23620	MES1	Methylesterase 1
miR395c	Cg5g025440	5	1	21	2266	2285	CTGAAGTGTTTGGGGGGACTC	*::|||:|||::::|:|*|||	AGTTTCGCAAGTTTCTC-GAG	PREDICTED: receptor-like protein kinase HAIKU2-like [Citrus sinensis]	RecName: Full=Receptor-like protein kinase HAIKU2; Flags: Precursor [Arabidopsis thaliana]	hypothetical protein	_	AT1G72180	-	Leucine-rich receptor-like protein kinase family protein
miR395c	Cg6g006920	5	1	21	762	781	CTGAAGTGTTTGGGGGGACTC	|:|||::||||:*:|*|*|||	GGCTTTGCAAATGTCAC-GAG	PREDICTED: GDSL esterase/lipase CPRD49-like isoform X1 [Citrus sinensis]	RecName: Full=GDSL esterase/lipase CPRD49; AltName: Full=Extracellular lipase CPRD49; Flags: Precursor [Arabidopsis thaliana]	SubName: Full=Chromosome chr8 scaffold_23, whole genome shotgun sequence;	_	AT3G11210	CPRD49	GDSL esterase/lipase CPRD49
miR395c	CgUng017200	5	1	21	114	134	CTGAAGTGTTTGGGGGGACTC	*|*|||||:|||::|:|**|*	AAGTTCACGAACTTCTCGTAT	ribosomal protein S3 [Citrus RR3_CITSI RecName: Full=30S ribosomal protein S3, chloroplastic (chloroplast) [Citrus 113952	RecName: Full=30S ribosomal protein S3, chloroplastic (chloroplast) [Citrus sinensis]	RecName: Full=30S ribosomal protein S3, chloroplastic;	RP-S3, rpsC	ATCG00800	RPS3	30S ribosomal protein S3, chloroplastic
miR395c	CgUng017300	5	1	21	292	312	CTGAAGTGTTTGGGGGGACTC	*|||**|::|||||:|||*|*	TACTGAATGAACCCTCCTAAC	PREDICTED: flavonol synthase/flavanone 3-hydroxylase-like [Citrus sinensis]	RecName: Full=S-norcoclaurine synthase 1; Short=CjNCS1	_	_	AT4G16765	-	2-oxoglutarate (2OG) and Fe(II)-dependent oxygenase superfamily protein
miR395c	Cg9g004540	5	1	21	829	850	CTGAAGTGTTTGGGGGGAC-TC	*|||*|||||:::*|||||**|	TACTACACAAGTTGCCCTGTTG	_	RecName: Full=Basic 7S globulin; AltName: Full=SBg7S; Short=Bg; Contains: RecName: Full=Basic 7S globulin high kDa subunit; Contains: RecName: Full=Basic 7S globuli	SubName: Full=Chromosome chr7 scaffold_31, whole genome shotgun sequence;	_	AT1G03220	-	Eukaryotic aspartyl protease family protein
miR395c	Cg7g023230	4	1	21	827	846	CTGAAGTGTTTGGGGGGACTC	*|:|*||||||||:|:|**||	CATTACACAAACCTCTC-AAG	_	RecName: Full=Protein TRANSPARENT TESTA 1; AltName: Full=TTL1; AltName: Full=Zinc finger protein TT1 [Arabidopsis thaliana]	SubName: Full=Chromosome chr6 scaffold_3, whole genome shotgun sequence;	_	AT3G57670	WIP2	Zinc finger protein WIP2
miR395c	CgUng018160	5	1	21	352	373	CTGAAGTGTTTGGGGGGA-CTC	**|||||:|:|:::||||**||	CCCTTCATAGATTTCCCTCTAG	hypothetical protein CICLE_v10014586mg [Citrus clementina]	RecName: Full=Cellulose synthase-like protein B4; Short=AtCslB4 [Arabidopsis thaliana]	_	_	AT2G32540	CSLB4	Cellulose synthase-like protein B4
miR395c	Cg9g004670	4.8	1	21	1118	1138	CTGAAGTGTTTGGGGGGACTC	*||||||*|||||*|**||:|	AACTTCAGAAACCGCAGTGGG	_	RecName: Full=Basic 7S globulin; AltName: Full=SBg7S; Short=Bg; Contains: RecName: Full=Basic 7S globulin high kDa subunit; Contains: RecName: Full=Basic 7S globuli	_	_	AT1G03220	-	Eukaryotic aspartyl protease family protein
miR395c	Cg9g004680	4.8	1	21	1118	1138	CTGAAGTGTTTGGGGGGACTC	*||||||*|||||*|**||:|	AACTTCAGAAACCACAGTGGG	_	RecName: Full=Basic 7S globulin; AltName: Full=SBg7S; Short=Bg; Contains: RecName: Full=Basic 7S globulin high kDa subunit; Contains: RecName: Full=Basic 7S globuli	_	_	AT1G03220	-	Eukaryotic aspartyl protease family protein
miR395c	Cg5g008160	5	1	21	229	248	CTGAAGTGTTTGGGGGGACTC	|||||*:|||||:|*:|*|**	GACTTAGCAAACTCATC-GTT	PREDICTED: WAT1-related protein At5g47470-like [Citrus sinensis]	RecName: Full=WAT1-related protein At5g47470 [Arabidopsis thaliana]	mtn21-like protein	_	AT5G47470	-	WAT1-related protein At5g47470
miR395c	Cg1g021450	5	1	21	663	682	CTGAAGTGTTTGGGGGGACTC	*||||||*|||*||:|**|*|	CACTTCAGAAAACCTC-AGTG	hypothetical protein CICLE_v10025377mg [Citrus clementina]	RecName: Full=Cytochrome P450 71A1; AltName: Full=ARP-2; AltName: Full=CYPLXXIA1	cytochrome P450	_	AT5G07990	CYP75B1	Flavonoid 3'-monooxygenase
miR395c	Cg1g003360	5	1	21	183	203	CTGAAGTGTTTGGGGGGACTC	*|||||||::||*|*:||*|*	CACTTCACGGACGCGTCTAAA	hypothetical protein CISIN_1g030938mg [Citrus sinensis]	_	_	_	AT2G23670	YCF37	homolog of Synechocystis YCF37
miR395c	Cg9g025120	4.5	1	21	876	896	CTGAAGTGTTTGGGGGGACTC	*|||||*|*||||:||:|*|*	TACTTCCCTAACCTCCTTAAA	_	RecName: Full=Endoglucanase 8; AltName: Full=Cellulase 1; Short=AtCEL1; AltName: Full=Endo-1,4-beta glucanase 8; Flags: Precursor [Arabidopsis thaliana]	hypothetical protein	_	AT1G23210	AtGH9B6	Endoglucanase 4
miR395c	Cg6g017830	5	1	21	1323	1343	CTGAAGTGTTTGGGGGGACTC	|||*|||:|*||**||||*||	GACCTCATACACAACCCTAAG	hypothetical protein CISIN_1g007826mg [Citrus sinensis]	RecName: Full=Auxin efflux carrier component 1; AltName: Full=Protein PIN-FORMED; Short=AtPIN1 [Arabidopsis thaliana]	auxin efflux carrier component	PIN	AT1G73590	PIN1	Auxin efflux carrier component 1
miR395c	Cg1g003440	4	1	21	604	625	CTGAAGTGTTTGGGGGGA-CTC	||||*|||||*:||||:|**||	GACTACACAATTCCCCTTCCAG	PREDICTED: STS14 protein-like [Citrus sinensis]	RecName: Full=STS14 protein; Flags: Precursor	hypothetical protein	_	AT5G66590	-	CAP (Cysteine-rich secretory proteins, Antigen 5, and Pathogenesis-related 1 protein) superfamily protein
miR395c	Cg9g025200	5	1	21	220	241	CTGAAGTGTTTGGGGGGAC-TC	|||*|:|*||*|:||||||*|*	GACATTAAAATCTCCCCTGTAA	_	RecName: Full=21 kDa protein; AltName: Full=1.2 protein; Flags: Precursor	SubName: Full=Chromosome undetermined scaffold_51, whole genome shotgun sequence;	_	AT5G62360	-	Plant invertase/pectin methylesterase inhibitor superfamily protein
miR395c	Cg5g008240	5	1	21	825	844	CTGAAGTGTTTGGGGGGACTC	*||||:|||*|*|::|:|*||	AACTTTACATAACTTCTT-AG	PREDICTED: ABC transporter G family member 23-like [Citrus sinensis]	RecName: Full=ABC transporter G family member 23; Short=ABC transporter ABCG.23; Short=AtABCG23; AltName: Full=Probable white-brown complex homolog protein 24; Sh	annotation not avaliable	_	AT5G19410	ABCG23	ABC transporter G family member 23
miR395c	Cg7g023430	5	1	21	1616	1635	CTGAAGTGTTTGGGGGGACTC	*||||*||||:::||::|**|	CACTTAACAAGTTCCTTT-TG	_	_	SubName: Full=Chromosome chr13 scaffold_45, whole genome shotgun sequence;	_	AT3G08010	ATAB2	RNA binding
miR395c	Cg4g018440	5	1	21	837	857	CTGAAGTGTTTGGGGGGACTC	**|*|*||:||||:|||*|||	CTCATAACGAACCTCCCCGAG	hypothetical protein CICLE_v10010172mg [Citrus clementina]	RecName: Full=F-box only protein 13 [Arabidopsis thaliana]	f-box family protein	_	AT4G33160	FBX13	F-box only protein 13
miR395c	Cg2g020130	4.5	1	21	4206	4225	CTGAAGTGTTTGGGGGGACTC	*||||||||||::|::*|*|*	AACTTCACAAATTCTTAT-AC	hypothetical protein CICLE_v10018243mg [Citrus clementina]	RecName: Full=Pentatricopeptide repeat-containing protein At4g26680, mitochondrial; Flags: Precursor [Arabidopsis thaliana]	SubName: Full=Chromosome chr12 scaffold_47, whole genome shotgun sequence;	_	AT4G26680	-	Pentatricopeptide repeat-containing protein At4g26680, mitochondrial
miR395c	Cg9g025410	5	1	21	25	45	CTGAAGTGTTTGGGGGGACTC	||*||*||:||||**|||||*	GAGTTAACGAACCGACCTGAC	_	RecName: Full=Flavonoid 3'-monooxygenase; AltName: Full=Cytochrome P450 75B2; AltName: Full=Flavonoid 3'-hydroxylase	SubName: Full=Chromosome chr16 scaffold_94, whole genome shotgun sequence;	_	AT4G12320	CYP706A6	cytochrome P450, family 706, subfamily A, polypeptide 6
miR395c	Cg9g025480	4	1	21	1589	1609	CTGAAGTGTTTGGGGGGACTC	|||||:||||:*||*|:|||*	GACTTTACAAGACCACTTGAT	_	RecName: Full=Proline-rich receptor-like protein kinase PERK7; AltName: Full=Proline-rich extensin-like receptor kinase 7; Short=AtPERK7 [Arabidopsis thaliana]	annotation not avaliable	_	AT5G51560	-	Leucine-rich repeat protein kinase family protein
miR395c	Cg1g021720	5	1	21	1187	1207	CTGAAGTGTTTGGGGGGACTC	||||*::||||*::||:|*||	GACTCTGCAAAATTCCTTCAG	PREDICTED: beta-amyrin synthase-like [Citrus sinensis]	RecName: Full=Beta-amyrin synthase	SubName: Full=Chromosome chr9 scaffold_49, whole genome shotgun sequence;	LUP4	AT1G78960	LUP2	Amyrin synthase LUP2
miR395c	Cg9g025560	4	1	21	698	717	CTGAAGTGTTTGGGGGGACTC	*::||||||||:||*||*|*|	AGTTTCACAAATCCACCAG-G	_	RecName: Full=65-kDa microtubule-associated protein 3; Short=AtMAP65-3; AltName: Full=Protein PLEIADE [Arabidopsis thaliana]	SubName: Full=Chromosome chr16 scaffold_94, whole genome shotgun sequence;	PRC1	AT5G51600	MAP65-3	65-kDa microtubule-associated protein 3
miR395c	Cg5g008630	5	1	21	2028	2048	CTGAAGTGTTTGGGGGGACTC	|::||*||*|||*|:|||*||	GGTTTAACCAACACTCCTAAG	acid invertase [Citrus unshiu]	RecName: Full=Acid beta-fructofuranosidase; AltName: Full=Acid invertase; Short=AI; AltName: Full=Acid sucrose hydrolase; AltName: Full=Vacuolar invertase; Contains:	hypothetical protein	E3.2.1.26, sacA	AT1G12240	BFRUCT4	Acid beta-fructofuranosidase 4, vacuolar
miR395c	Cg7g012090	4.5	1	21	158	177	CTGAAGTGTTTGGGGGGACTC	*|||||||::|||*|:|**|*	CACTTCACGGACCACTC-CAT	_	RecName: Full=Cytochrome P450 93A1	cytochrome P450	_	AT5G06900	CYP93D1	cytochrome P450, family 93, subfamily D, polypeptide 1
miR395c	Cg3g002620	5	1	21	1653	1672	CTGAAGTGTTTGGGGGGACTC	|||*|||:|||||:::***||	GACCTCATAAACCTTT-GAAG	PREDICTED: ATP-dependent DNA helicase Q-like 4A-like isoform X1 [Citrus sinensis]	RecName: Full=ATP-dependent DNA helicase Q-like 4A; AltName: Full=RecQ-like protein 4A; Short=AtRecQ4A; Short=AtRecQl4A; AltName: Full=SGS1-like protein; Short=AtS	hypothetical protein	BLM, RECQL3, SGS1	AT1G10930	RECQL4A	ATP-dependent DNA helicase Q-like 4A
miR395c	Cg7g012220	5	1	21	957	978	CTGAAGTGTTTGGGGGGA-CTC	|*||||:*|||||||::|**|*	GTCTTCGAAAACCCCTTTCTAC	_	RecName: Full=Oxygen-evolving enhancer protein 2-1, chloroplastic; Short=OEE2; AltName: Full=23 kDa subunit of oxygen evolving system of photosystem II; AltName: F	SubName: Full=Putative uncharacterized protein;	psbP	AT1G06680	PSBP1	Oxygen-evolving enhancer protein 2-1, chloroplastic
miR395c	Cg6g007840	4.5	1	21	130	150	CTGAAGTGTTTGGGGGGACTC	||||||*|||*:||||**|*|	GACTTCTCAACTCCCCAGGTG	hypothetical protein CICLE_v10031558mg [Citrus clementina]	RecName: Full=Probable folate-biopterin transporter 7 [Arabidopsis thaliana]	_	_	AT1G64890	-	Probable folate-biopterin transporter 7
miR395c	Cg8g017210	5	1	21	344	363	CTGAAGTGTTTGGGGGGACTC	**|||:|||:||:|*:|*|||	ATCTTTACAGACTCGTC-GAG	_	RecName: Full=Transcription factor MYB44; AltName: Full=Myb-related protein 44; Short=AtMYB44; AltName: Full=Myb-related protein R1; Short=AtMYBR1 [Arabidopsis tha	SubName: Full=Chromosome chr17 scaffold_16, whole genome shotgun sequence;	MYBP	AT1G73410	ATMYB54	myb domain protein 54
miR395c	Cg6g007910	5	1	21	134	155	CTGAAGTGTTTGGGGGGA-CTC	*:||||*|::|||:||:|*||*	AGCTTCCCGGACCTCCTTCGAA	PREDICTED: cytochrome P450 89A2-like [Citrus sinensis]	RecName: Full=Cytochrome P450 89A2; AltName: Full=ATH 6-1; AltName: Full=CYPLXXXIX [Arabidopsis thaliana]	cytochrome P450	_	AT1G64950	CYP89A5	cytochrome P450, family 89, subfamily A, polypeptide 5
miR395c	Cg5g008870	5	1	21	662	681	CTGAAGTGTTTGGGGGGACTC	*:|||||::*||*||:||*||	CGCTTCATGCACACCTCT-AG	hypothetical protein CICLE_v10019693mg [Citrus clementina]	RecName: Full=Flavonoid 3',5'-hydroxylase 1; Short=F3'5'H; AltName: Full=CYPLXXVA1; AltName: Full=Cytochrome P450 75A1 [Petunia x hybrida]	hypothetical protein	_	AT4G12300	CYP706A4	cytochrome P450, family 706, subfamily A, polypeptide 4
miR395c	Cg9g025940	5	1	21	37	56	CTGAAGTGTTTGGGGGGACTC	**:|*|||||||*:||||*||	ACTTCCACAAACATCCCT-AG	_	RecName: Full=Carboxylesterase 1; Short=AeCXE1 [Actinidia eriantha]	hypothetical protein	_	AT5G62180	CXE20	Probable carboxylesterase 120
miR395c	Cg6g007920	4.5	1	21	178	199	CTGAAGTGTTTGGGGGGA-CTC	*|||||*|::|||:||:|*||*	AACTTCCCGGACCTCCTTCGAA	hypothetical protein CISIN_1g008732mg [Citrus sinensis]	RecName: Full=Cytochrome P450 89A2; AltName: Full=ATH 6-1; AltName: Full=CYPLXXXIX [Arabidopsis thaliana]	SubName: Full=Chromosome chr16 scaffold_10, whole genome shotgun sequence;	_	AT1G64950	CYP89A5	cytochrome P450, family 89, subfamily A, polypeptide 5
miR395c	Cg9g025960	5	1	21	379	399	CTGAAGTGTTTGGGGGGACTC	*|*|||||:|||:*|||*|**	TAGTTCACGAACTGCCCCGTC	_	RecName: Full=Carboxylesterase 1; Short=AeCXE1 [Actinidia eriantha]	hypothetical protein	_	AT5G62180	CXE20	Probable carboxylesterase 120
miR395c	Cg5g027220	4	1	21	1981	2000	CTGAAGTGTTTGGGGGGACTC	|::||:|:|||:|:|:||*||	GGTTTTATAAATCTCTCT-AG	hypothetical protein CICLE_v10031790mg [Citrus clementina]	_	hypothetical protein	_	AT1G29820	-	Magnesium transporter CorA-like family protein
miR395c	Cg9g026080	4	1	21	265	286	CTGAAGTGTTTGGGGGGAC-TC	||||*:|:||:||:|||*|*||	GACTCTATAAGCCTCCCGGTAG	_	RecName: Full=Peroxidase 66; Short=Atperox P66; AltName: Full=ATP27a; Flags: Precursor [Arabidopsis thaliana]	SubName: Full=Chromosome undetermined scaffold_523, whole genome shotgun sequence;	E1.11.1.7	AT5G51890	PER66	Peroxidase 66
miR395c	Cg4g007150	5	1	21	1409	1430	CTGAAGTGTTTGGGGGGA-CTC	*||*||||||*:||||:***||	AACATCACAACTCCCCTACTAG	PREDICTED: uncharacterized protein LOC102610166 isoform X3 [Citrus sinensis]	RecName: Full=Protein WVD2-like 1; Short=AtWDL1 [Arabidopsis thaliana]	SubName: Full=Chromosome chr11 scaffold_13, whole genome shotgun sequence;	_	AT2G25480	-	TPX2 (targeting protein for Xklp2) protein family
miR395c	Cg7g012420	5	1	21	1802	1821	CTGAAGTGTTTGGGGGGACTC	|::||:|||||||:*|*|**|	GGTTTTACAAACCTAC-TCTG	_	RecName: Full=Cyclic nucleotide-gated ion channel 1; Short=AtCNGC1; AltName: Full=Cyclic nucleotide- and calmodulin-regulated ion channel 1 [Arabidopsis thaliana]	_	CNGF	AT5G53130	CNGC1	Cyclic nucleotide-gated ion channel 1
miR395c	Cg8g017520	4.5	1	21	101	121	CTGAAGTGTTTGGGGGGACTC	*:|||||:*:||||||:*|*|	CGCTTCATTGACCCCCTGGCG	_	_	hypothetical protein	_	AT5G22460	-	alpha/beta-Hydrolases superfamily protein
miR395c	Cg4g007290	5	1	21	590	610	CTGAAGTGTTTGGGGGGACTC	*|||||*|:||||:*:|**||	TACTTCCCGAACCTGTCAAAG	PREDICTED: ethylene-responsive transcription factor WIN1-like [Citrus sinensis]	RecName: Full=Ethylene-responsive transcription factor SHINE 2 [Arabidopsis thaliana]	AP2/ERF domain-containing transcription factor	_	AT1G15360	WIN1	Ethylene-responsive transcription factor WIN1
miR395c	Cg8g017540	5	1	21	565	584	CTGAAGTGTTTGGGGGGACTC	|||||||*|||*::*||*||*	GACTTCAGAAAGTTACC-GAA	_	RecName: Full=Protein TRANSPARENT TESTA 1; AltName: Full=TTL1; AltName: Full=Zinc finger protein TT1 [Arabidopsis thaliana]	SubName: Full=Chromosome undetermined scaffold_87, whole genome shotgun sequence;	_	AT1G08290	WIP3	Zinc finger protein WIP3
miR395c	Cg4g007330	4.5	1	21	55	75	CTGAAGTGTTTGGGGGGACTC	*|||**|||||:|||:||*|*	AACTAAACAAATCCCTCTCAA	PREDICTED: uncharacterized protein LOC102628231 isoform X1 [Citrus sinensis]	_	hypothetical protein	_	AT2G41475	-	Embryo-specific protein 3, (ATS3)
miR395c	Cg5g027620	3.8	1	21	3	24	CTGAAGTGTTTGGGGGGA-CTC	|:||*|||||:|||:||**|:|	GGCTGCACAAGCCCTCCCCGGG	hypothetical protein CICLE_v10010933mg [Citrus clementina]	RecName: Full=ABC transporter B family member 15; Short=ABC transporter ABCB.15; Short=AtABCB15; AltName: Full=Multidrug resistance protein 13; AltName: Full=P-gly	_	ABCB1	AT3G28345	ABCB15	ABC transporter B family member 15
miR395c	Cg5g038640	5	1	21	652	672	CTGAAGTGTTTGGGGGGACTC	**:||||:|||:|:*|:||||	ATTTTCATAAATCTACTTGAG	hypothetical protein CICLE_v10018822mg [Citrus clementina]	RecName: Full=Stachyose synthase; AltName: Full=Galactinol--raffinose galactosyltransferase; Flags: Precursor [Pisum sativum]	galactinol-raffinose galactosyltransferase/ghydrolase, hydrolyzing O-glycosyl compounds (EC: [...]	E2.4.1.67	AT4G01970	RFS4	Probable galactinol--sucrose galactosyltransferase 4
miR395c	Cg2g037740	5	1	21	1753	1773	CTGAAGTGTTTGGGGGGACTC	||*||*|*||||:||:|**||	GAGTTAAAAAACTCCTCACAG	PREDICTED: uncharacterized protein LOC102610127 [Citrus sinensis]	_	SubName: Full=Chromosome chr1 scaffold_5, whole genome shotgun sequence;	_	AT2G35140	-	DCD (Development and Cell Death) domain protein
miR395c	Cg9g006160	5	1	21	1226	1245	CTGAAGTGTTTGGGGGGACTC	|*|**|:|||||:||:|*|||	GCCCACGCAAACTCCTC-GAG	_	_	hypothetical protein	_	AT4G14740	-	Plant protein of unknown function (DUF828) with plant pleckstrin homology-like region
miR395c	Cg9g006200	4.5	1	21	868	889	CTGAAGTGTTTGGGGGGA-CTC	||||||*:*:|||:|:||*|||	GACTTCCTCGACCTCTCTGGAG	_	RecName: Full=Protein IQ-DOMAIN 31 [Arabidopsis thaliana]	hypothetical protein	_	AT4G14750	IQD19	IQ-domain 19
miR395c	Cg5g027810	5	1	21	105	126	CTGAAGTGTTTGGGGGG-ACTC	*||||:*|*|||||||:*|*||	CACTTTTCTAACCCCCTCTTAG	hypothetical protein CISIN_1g026124mg [Citrus sinensis]	RecName: Full=Salt tolerance-like protein [Arabidopsis thaliana]	hypothetical protein	_	AT2G31380	BBX25	B-box zinc finger protein 25
miR395c	Cg1g004110	5	1	21	1217	1236	CTGAAGTGTTTGGGGGGACTC	|||||:|*:||*::||||*|*	GACTTTAAGAAGTTCCCT-AC	hypothetical protein CISIN_1g004355mg [Citrus sinensis]	RecName: Full=ATP-dependent DNA helicase DDM1; AltName: Full=Protein CHROMATIN REMODELING 1; Short=CHR01; AltName: Full=Protein DECREASED DNA METHYLATION 1; Short=A	chromatin remodeling complex subunit	HELLS, DDM1	AT5G66750	DDM1	ATP-dependent DNA helicase DDM1
miR395c	Cg9g006300	3.5	1	21	230	251	CTGAAGTGTTTGGGGGGA-CTC	*||||||:|||:|||:||***|	AACTTCATAAATCCCTCTTCCG	_	RecName: Full=Heat stress transcription factor A-2e; AltName: Full=Heat stress transcription factor 12; Short=OsHsf-12 [Oryza sativa Japonica Group]	hypothetical protein	HSFF	AT3G22830	HSFA6B	Heat stress transcription factor A-6b
miR395c	Cg1g023400	5	1	21	684	704	CTGAAGTGTTTGGGGGGACTC	|:|*|:||||::*|||||*|*	GGCCTTACAAGTGCCCCTAAT	hypothetical protein CICLE_v10001024mg [Citrus clementina]	RecName: Full=Beta-amyrin 28-oxidase; AltName: Full=Cytochrome P450 CYP716A52v2 [Panax ginseng]	_	CYP26A	AT5G36110	CYP716A1	cytochrome P450, family 716, subfamily A, polypeptide 1
miR395c	Cg2g038070	5	1	21	2915	2934	CTGAAGTGTTTGGGGGGACTC	||*||||*||||*|:|**|||	GAATTCAAAAACACTC-AGAG	hypothetical protein CICLE_v10014170mg [Citrus clementina]	RecName: Full=Putative E3 ubiquitin-protein ligase LIN-1; AltName: Full=Protein cerberus	_	_	AT3G06880	-	Transducin/WD40 repeat-like superfamily protein
miR395c	Cg2g020990	5	1	21	1464	1484	CTGAAGTGTTTGGGGGGACTC	||*|||:|:|||||:**|*||	GAGTTCGCGAACCCTAGTTAG	PREDICTED: uncharacterized protein LOC102619426 [Citrus sinensis]	_	_	_	AT3G15390	SDE5	silencing defective 5
miR395c	Cg5g009430	5	1	21	274	293	CTGAAGTGTTTGGGGGGACTC	*|||*|:|||::|*|:||*||	AACTGCGCAAGTCACTCT-AG	anthocyanidin synthase [Citrus anthocyanidin synthase [Citrus sinensis]	RecName: Full=Leucoanthocyanidin dioxygenase; Short=LDOX; Short=Leucocyanidin oxygenase; AltName: Full=Anthocyanidin synthase; AltName: Full=Leucoanthocyanidin hydro	SubName: Full=Anthocyanidin synthase (Chromosome chr2 scaffold_112, whole genome shotgun seq [...]	E1.14.11.19	AT4G22880	LDOX	Leucoanthocyanidin dioxygenase
miR395c	Cg5g009440	4.5	1	21	485	505	CTGAAGTGTTTGGGGGGACTC	*||*||||::||::|::||||	AACGTCACGGACTTCTTTGAG	hypothetical protein CISIN_1g019981mg [Citrus sinensis]	RecName: Full=PGR5-like protein 1A, chloroplastic; AltName: Full=Ferredoxin-plastoquinone reductase 1; Flags: Precursor [Arabidopsis thaliana]	SubName: Full=Chromosome chr2 scaffold_112, whole genome shotgun sequence;	_	AT4G22890	PGRL1A	PGR5-like protein 1A, chloroplastic
miR395c	Cg3g003920	5	1	21	329	349	CTGAAGTGTTTGGGGGGACTC	**|||:||*|*|||||||**|	CTCTTTACCACCCCCCCTTTG	PREDICTED: elongation of fatty acids protein A-like [Citrus sinensis]	_	hypothetical protein	_	AT3G06470	-	GNS1/SUR4 membrane protein family
miR395c	Cg4g007900	5	1	21	56	76	CTGAAGTGTTTGGGGGGACTC	*||||*::||||::|||**|*	TACTTGGTAAACTTCCCCTAC	hypothetical protein CICLE_v10008577mg [Citrus clementina]	_	SubName: Full=Chromosome chr11 scaffold_13, whole genome shotgun sequence;	_	AT5G20140	-	SOUL heme-binding family protein
miR395c	Cg9g006630	4.2	1	21	655	675	CTGAAGTGTTTGGGGGGACTC	***|||*|||:||||||||:|	ATGTTCCCAAGCCCCCCTGGG	_	RecName: Full=3-ketoacyl-CoA synthase 19; Short=KCS-19; AltName: Full=Very long-chain fatty acid condensing enzyme 19; Short=VLCFA condensing enzyme 19 [Arabidopsi	beta-ketoacyl-coa synthase family protein	KCS	AT5G43760	KCS19	3-ketoacyl-CoA synthase 19
miR395c	Cg6g008890	5	1	21	1246	1265	CTGAAGTGTTTGGGGGGACTC	*::||:|||:||||::*||*|	CGTTTTACAGACCCTT-TGTG	PREDICTED: tyrosine/DOPA decarboxylase 1-like [Citrus sinensis]	RecName: Full=Tyrosine/DOPA decarboxylase 1; Includes: RecName: Full=DOPA decarboxylase; Short=DDC; Includes: RecName: Full=Tyrosine decarboxylase	SubName: Full=Chromosome chr10 scaffold_43, whole genome shotgun sequence;	E4.1.1.25	AT2G20340	ELI5	Tyrosine decarboxylase 1
miR395c	Cg5g038830	5	1	21	419	439	CTGAAGTGTTTGGGGGGACTC	|*|*|:||*||||:|||*|*|	GTCATTACCAACCTCCCAGTG	hypothetical protein CICLE_v10024027mg [Citrus clementina]	RecName: Full=Probable pectinesterase 53; Short=PE 53; AltName: Full=Pectin methylesterase 53; Short=AtPME53; Flags: Precursor [Arabidopsis thaliana]	RecName: Full=Pectinesterase; EC=3.1.1.11;	E3.1.1.11	AT5G19730	PME53	Probable pectinesterase 53
miR395c	Cg9g006690	5	1	21	178	198	CTGAAGTGTTTGGGGGGACTC	|||||*||**||:|:|:|||*	GACTTAACCCACTCTCTTGAC	_	_	SubName: Full=Chromosome chr5 scaffold_2, whole genome shotgun sequence;	_	AT5G43750	PNSB5	Photosynthetic NDH subunit of subcomplex B 5, chloroplastic
miR395c	Cg1g023640	5	1	21	835	854	CTGAAGTGTTTGGGGGGACTC	|||||||*|:|**|*|||*||	GACTTCAGAGAAACGCCT-AG	hypothetical protein CICLE_v10003798mg [Citrus clementina]	RecName: Full=Transcription repressor OFP4; AltName: Full=Ovate family protein 4; Short=AtOFP4 [Arabidopsis thaliana]	_	_	AT1G06920	OFP4	Transcription repressor OFP4
miR395c	Cg8g000760	5	1	21	199	219	CTGAAGTGTTTGGGGGGACTC	*||||||*:|||*|*:||*||	AACTTCAGGAACACATCTAAG	_	_	_	_	AT2G17080	-	Arabidopsis protein of unknown function (DUF241)
miR395c	Cg8g018240	5	1	21	1382	1402	CTGAAGTGTTTGGGGGGACTC	**:|||||||||*:*|||||*	ATTTTCACAAACGTACCTGAT	_	RecName: Full=Gamma-terpinene synthase, chloroplastic; Short=ClgammaTS; Flags: Precursor	hypothetical protein	_	AT3G25830	TPS27	1,8-cineole synthase 1, chloroplastic
miR395c	Cg8g000790	4.8	1	21	1380	1401	CTGAAGTGTTTGGGGGGA-CTC	|::||*|*|||||:||:|*|:|	GGTTTAAGAAACCTCCTTTGGG	_	RecName: Full=Endochitinase A; Short=CHN-A; Flags: Precursor	hypothetical protein	E3.2.1.14	AT3G12500	CHI-B	Basic endochitinase B
miR395c	Cg6g009180	5	1	21	94	115	CTGAAGTGTTTGGGGGGACT-C	|||||||**:|*|:||||*|*|	GACTTCAACGAACTCCCTTACG	PREDICTED: acyl-coenzyme A oxidase 4, peroxisomal-like [Citrus sinensis]	RecName: Full=Acyl-coenzyme A oxidase 4, peroxisomal; Short=AOX 4; AltName: Full=G6p; AltName: Full=Short-chain acyl-CoA oxidase; Short=AtCX4; Short=AtG6; Short=SA	acyl-CoA oxidase (EC:1.3.3.6)	E1.3.3.6, ACOX1, ACOX3	AT3G51840	ACX4	Acyl-coenzyme A oxidase 4, peroxisomal
miR395c	Cg9g007200	4.2	1	21	2106	2126	CTGAAGTGTTTGGGGGGACTC	*||||||*|||||:|*:|*:|	CACTTCAAAAACCTCGTTTGG	_	_	_	_	AT5G43630	TZP	zinc knuckle (CCHC-type) family protein
miR395c	Cg2g038560	5	1	21	1666	1685	CTGAAGTGTTTGGGGGGACTC	||*||*:::|||*||||*|||	GAGTTGGTGAACACCCC-GAG	hypothetical protein CISIN_1g003863mg [Citrus sinensis]	RecName: Full=Protein CHUP1, chloroplastic; AltName: Full=Protein CHLOROPLAST UNUSUAL POSITIONING 1 [Arabidopsis thaliana]	hypothetical protein	_	AT3G25690	CHUP1	Protein CHUP1, chloroplastic
miR395c	Cg2g005640	3.5	1	21	1409	1428	CTGAAGTGTTTGGGGGGACTC	**|||||*||:||||||||*|	CTCTTCAAAAGCCCCCCTG-G	PREDICTED: L-ascorbate oxidase-like [Citrus sinensis]	RecName: Full=L-ascorbate oxidase; Short=ASO; Short=Ascorbase; Flags: Precursor	SubName: Full=Chromosome chr6 scaffold_15, whole genome shotgun sequence;	E1.10.3.3	AT5G21105	-	Plant L-ascorbate oxidase
miR395c	Cg3g020880	4.5	1	21	417	436	CTGAAGTGTTTGGGGGGACTC	*|||||*||||||**||*|*|	AACTTCCCAAACCGACC-GTG	PREDICTED: probable carbohydrate esterase At4g34215-like [Citrus sinensis]	RecName: Full=Probable carbohydrate esterase At4g34215 [Arabidopsis thaliana]	hypothetical protein	_	AT3G53010	-	Domain of unknown function (DUF303)
miR395c	Cg4g019430	5	1	21	1321	1341	CTGAAGTGTTTGGGGGGACTC	|||||*|*:||*|:||||*|*	GACTTGAGGAAACTCCCTTAT	hypothetical protein CICLE_v10008365mg [Citrus clementina]	RecName: Full=Probable receptor-like protein kinase At5g15080 [Arabidopsis thaliana]	SubName: Full=Putative uncharacterized protein;	IRAK4	AT3G01300	-	Receptor-like serine/threonine-protein kinase At3g01300
miR395c	Cg1g024130	5	1	21	577	597	CTGAAGTGTTTGGGGGGACTC	*||*||*|||||::|:|*|*|	AACCTCCCAAACTTCTCAGTG	hypothetical protein CISIN_1g007242mg [Citrus sinensis]	RecName: Full=Fatty acid amide hydrolase; AltName: Full=N-acylethanolamine amidohydrolase [Arabidopsis thaliana]	hypothetical protein	_	AT5G64440	FAAH	Fatty acid amide hydrolase
miR395c	Cg7g013630	5	1	21	1655	1676	CTGAAGTGTTTGGGGGGA-CTC	*:|*|:||:||||||:||***|	TGCGTTACGAACCCCTCTCTCG	_	RecName: Full=Probable metal-nicotianamine transporter YSL9; AltName: Full=Protein YELLOW STRIPE LIKE 9; Short=OsYSL9 [Oryza sativa Japonica Group]	SubName: Full=Chromosome chr1 scaffold_5, whole genome shotgun sequence;	_	AT1G65730	YSL7	Probable metal-nicotianamine transporter YSL7
miR395c	Cg5g039320	4.5	1	21	2237	2256	CTGAAGTGTTTGGGGGGACTC	**|||:|*|||||||:||**|	TCCTTTAGAAACCCCTCT-TG	hypothetical protein CICLE_v10020035mg [Citrus clementina]	RecName: Full=Probable polygalacturonase; Short=PG; AltName: Full=Pectinase	SubName: Full=Chromosome chr7 scaffold_42, whole genome shotgun sequence;	_	AT3G62110	-	Pectin lyase-like superfamily protein
miR395c	Cg2g038790	5	1	21	142	163	CTGAAGTGTTTGGGGGGACT-C	*:||||:||||**||:||*|*|	TGCTTCGCAAAAGCCTCTAACG	hypothetical protein CICLE_v10017768mg, partial [Citrus clementina]	RecName: Full=Reticuline oxidase-like protein; Flags: Precursor [Arabidopsis thaliana]	hypothetical protein	_	AT1G34575	-	FAD-binding Berberine family protein
miR395c	Cg5g028770	4	1	21	344	364	CTGAAGTGTTTGGGGGGACTC	||||*||*:|||:|||||*|*	GACTCCAAGAACTCCCCTTAC	hypothetical protein CICLE_v10019345mg [Citrus clementina]	RecName: Full=Probable methyltransferase PMT19 [Arabidopsis thaliana]	SubName: Full=Chromosome chr5 scaffold_156, whole genome shotgun sequence;	_	AT2G43200	-	Probable methyltransferase PMT19
miR395c	Cg2g005890	5	1	21	1401	1420	CTGAAGTGTTTGGGGGGACTC	|||||:||::|::::|:|*|*	GACTTTACGGATTTTCTT-AC	hypothetical protein CICLE_v10014849mg [Citrus clementina]	RecName: Full=Protein NRT1/ PTR FAMILY 5.8; Short=AtNPF5.8 [Arabidopsis thaliana]	hypothetical protein	_	AT3G01350	NPF5.9	Protein NRT1/ PTR FAMILY 5.9
miR395c	Cg5g010250	5	1	21	1636	1655	CTGAAGTGTTTGGGGGGACTC	||||||*||**||||::*|*|	GACTTCCCACCCCCCTTCG-G	hypothetical protein CISIN_1g012488mg [Citrus sinensis]	RecName: Full=Geranylgeranyl diphosphate reductase, chloroplastic; AltName: Full=Geranylgeranyl reductase; Flags: Precursor	SubName: Full=Chromosome chr17 scaffold_12, whole genome shotgun sequence;	chlP, bchP	AT1G74470	CHLP	Geranylgeranyl diphosphate reductase, chloroplastic
miR395c	Cg2g038970	5	1	21	234	253	CTGAAGTGTTTGGGGGGACTC	*||||*|||||:||::**||*	AACTTAACAAATCCTT-AGAC	hypothetical protein CICLE_v10017845mg [Citrus clementina]	RecName: Full=Tetrahydrocannabinolic acid synthase; Short=THCAS; AltName: Full=Delta(1)-tetrahydrocannabinolic acid synthase; AltName: Full=THCA synthase; Flags: P	hypothetical protein	_	AT5G44400	-	FAD-binding Berberine family protein
miR395c	Cg9g007750	3.5	1	21	1751	1771	CTGAAGTGTTTGGGGGGACTC	||:||:|||||::*||||*||	GATTTTACAAATTACCCTAAG	_	RecName: Full=1-aminocyclopropane-1-carboxylate oxidase homolog 1 [Arabidopsis thaliana]	hypothetical protein	_	AT1G06620	-	1-aminocyclopropane-1-carboxylate oxidase homolog 1
miR395c	Cg3g021190	5	1	21	2126	2146	CTGAAGTGTTTGGGGGGACTC	|::|*|||::|||*|:|||*|	GGTTACACGGACCACTCTGTG	hypothetical protein CISIN_1g004265mg [Citrus sinensis]	RecName: Full=Subtilisin-like protease; AltName: Full=Cucumisin-like serine protease; Flags: Precursor [Arabidopsis thaliana]	SubName: Full=Chromosome chr18 scaffold_1, whole genome shotgun sequence;	_	AT5G67360	SBT1.7	Subtilisin-like protease SBT1.7
miR395c	Cg2g021500	4	1	21	563	582	CTGAAGTGTTTGGGGGGACTC	|||||*||||*|:|||:|*|*	GACTTAACAACCTCCCTT-AC	hypothetical protein CISIN_1g003139mg [Citrus sinensis]	RecName: Full=Receptor-like protein kinase THESEUS 1; Flags: Precursor [Arabidopsis thaliana]	hypothetical protein	_	AT5G54380	THE1	Receptor-like protein kinase THESEUS 1
miR395c	Cg3g021200	5	1	21	2005	2025	CTGAAGTGTTTGGGGGGACTC	|||||:|*:|||*:*|||||*	GACTTTAAGAACGTGCCTGAA	hypothetical protein CISIN_1g004809mg [Citrus sinensis]	RecName: Full=Subtilisin-like protease; AltName: Full=Cucumisin-like serine protease; Flags: Precursor [Arabidopsis thaliana]	SubName: Full=Chromosome chr18 scaffold_1, whole genome shotgun sequence;	_	AT5G67090	-	Subtilisin-like serine endopeptidase family protein
miR395c	Cg8g001270	5	1	21	341	361	CTGAAGTGTTTGGGGGGACTC	|||||||**|||::|::*|*|	GACTTCAACAACTTCTTGGTG	_	_	SubName: Full=Chromosome chr3 scaffold_8, whole genome shotgun sequence;	_	AT4G30130	-	Protein of unknown function (DUF630 and DUF632)
miR395c	Cg3g004990	5	1	21	265	284	CTGAAGTGTTTGGGGGGACTC	||||*|**|||||:|:|*||*	GACTACCAAAACCTCTC-GAA	hypothetical protein CICLE_v10000705mg [Citrus clementina]	RecName: Full=Probable pectinesterase/pectinesterase inhibitor 25; Includes: RecName: Full=Pectinesterase inhibitor 25; AltName: Full=Pectin methylesterase inhibit	pectinesterase family protein (EC:3.1.1.11)	E3.1.1.11	AT3G10720	PME25	Probable pectinesterase/pectinesterase inhibitor 25
miR395c	Cg4g019570	4.5	1	21	802	821	CTGAAGTGTTTGGGGGGACTC	*||||||*:||:::|:|*|||	TACTTCAAGAATTTCTC-GAG	PREDICTED: probable glycosyltransferase At3g42180-like [Citrus sinensis]	RecName: Full=Probable glycosyltransferase At3g42180 [Arabidopsis thaliana]	SubName: Full=Chromosome chr11 scaffold_170, whole genome shotgun sequence;	XGD1	AT3G42180	-	Probable glycosyltransferase At3g42180
miR395c	Cg5g010730	5	1	21	351	371	CTGAAGTGTTTGGGGGGACTC	**||||*||:::||||||*|*	CCCTTCTCAGGTCCCCCTTAT	PREDICTED: uncharacterized protein At5g01610-like [Citrus sinensis]	RecName: Full=Uncharacterized protein At5g01610 [Arabidopsis thaliana]	SubName: Full=Putative uncharacterized protein (Chromosome chr17 scaffold_12, whole genome s [...]	_	AT2G03350	-	Protein of unknown function, DUF538
miR395c	Cg5g010740	5	1	21	201	221	CTGAAGTGTTTGGGGGGACTC	|:|||*:|:|||*||||**|*	GGCTTAGCGAACACCCCCTAA	PREDICTED: WEB family protein At5g55860-like isoform X1 [Citrus sinensis]	_	_	_	AT5G55860	-	WEB family protein At5g55860
miR395c	Cg1g024740	5	1	21	300	320	CTGAAGTGTTTGGGGGGACTC	*|||*||:::||:||::|||*	AACTACATGGACTCCTTTGAC	PREDICTED: probable LRR receptor-like serine/threonine-protein kinase At3g47570-like isoform X1 [Citrus sinensis]	RecName: Full=Probable LRR receptor-like serine/threonine-protein kinase At3g47570; Flags: Precursor [Arabidopsis thaliana]	hypothetical protein	_	AT3G47110	-	Putative receptor-like protein kinase At3g47110
miR395c	Cg3g021370	4.5	1	21	762	782	CTGAAGTGTTTGGGGGGACTC	*|*||||:|||*|::|:||||	AAGTTCATAAAACTTCTTGAG	PREDICTED: thioredoxin-like 4, chloroplastic-like [Citrus sinensis]	RecName: Full=Thioredoxin-like 4, chloroplastic; AltName: Full=Lilium-type thioredoxin 3; Flags: Precursor [Arabidopsis thaliana]	SubName: Full=Chromosome chr18 scaffold_1, whole genome shotgun sequence;	_	AT1G07700	-	Thioredoxin-like 4, chloroplastic
miR395c	Cg1g024920	4	1	21	964	983	CTGAAGTGTTTGGGGGGACTC	*|:||:|||||:::|:||*||	TATTTTACAAATTTCTCT-AG	hypothetical protein CICLE_v10002687mg [Citrus clementina]	RecName: Full=Photosystem I reaction center subunit N, chloroplastic; Short=PSI-N; Flags: Precursor [Arabidopsis thaliana]	photosystem I reaction center subunit N PsaN	psaN	AT5G64040	PSAN	Photosystem I reaction center subunit N, chloroplastic
miR395c	Cg6g009970	5	1	21	1565	1584	CTGAAGTGTTTGGGGGGACTC	*|:||||:||||*::|:|*|*	AATTTCATAAACGTTCTT-AT	hypothetical protein CISIN_1g011118mg [Citrus sinensis]	RecName: Full=Solute carrier family 40 member 2; AltName: Full=Ferroportin-2; AltName: Full=Iron-regulated transporter 2; Short=AtIREG2 [Arabidopsis thaliana]	ATIREG2 (IRON-REGULATED PROTEIN 2); nickel ion transmembrane transporter; Encodes a tonoplas [...]	SLC40A1, FPN1	AT5G03570	IREG2	Solute carrier family 40 member 2
miR395c	Cg9g027730	5	1	21	20	40	CTGAAGTGTTTGGGGGGACTC	||:|||||**||||:::*||*	GATTTCACTTACCCTTTCGAA	hypothetical protein CISIN_1g009286mg [Citrus sinensis]	RecName: Full=Cannabidiolic acid synthase-like 2; Flags: Precursor	_	_	AT1G30700	-	FAD-binding Berberine family protein
miR395c	Cg2g006410	5	1	21	667	688	CTGAAGTGTTTGGGGGGACT-C	||*||||||::|*|::|*||*|	GAATTCACAGGCGCTTCGGACG	hypothetical protein CICLE_v10015286mg [Citrus clementina]	RecName: Full=Peptidyl-prolyl cis-trans isomerase CYP38, chloroplastic; Short=PPIase CYP38; AltName: Full=Rotamase CYP38; AltName: Full=Thylakoid lumen PPIase; Fla	CYP38 (cyclophilin 38); peptidyl-prolyl cis-trans isomerase; Encodes a chloroplast cyclophil [...]	_	AT3G01480	CYP38	Peptidyl-prolyl cis-trans isomerase CYP38, chloroplastic
miR395c	Cg5g029290	5	1	21	81	100	CTGAAGTGTTTGGGGGGACTC	|||||||||**::|||*|*|*	GACTTCACATCTTCCC-TAAC	hypothetical protein CICLE_v10019532mg [Citrus clementina]	RecName: Full=4-coumarate--CoA ligase 2; Short=4CL 2; AltName: Full=4-coumaroyl-CoA synthase 2; AltName: Full=Clone 4CL16	4CL3; 4-coumarate-CoA ligase; encodes an isoform of 4-coumarate:CoA ligase (4CL), which is i [...]	4CL	AT1G65060	4CL3	4-coumarate--CoA ligase 3
miR395c	Cg4g009470	4	1	21	2378	2397	CTGAAGTGTTTGGGGGGACTC	*|:||:|*|||||||:||*|*	TATTTTAGAAACCCCTCT-AC	hypothetical protein CICLE_v10010518mg [Citrus clementina]	_	_	_	AT4G21700	-	Protein of unknown function (DUF2921)
miR395c	Cg5g039930	4.5	1	21	522	541	CTGAAGTGTTTGGGGGGACTC	*|||||::||||::|::|*|*	AACTTCGTAAACTTCTTT-AC	hypothetical protein CICLE_v10020360mg [Citrus clementina]	RecName: Full=Transcription factor FAMA; AltName: Full=Basic helix-loop-helix protein 97; Short=AtbHLH97; Short=bHLH 97; AltName: Full=Transcription factor EN 14; A	SubName: Full=Chromosome chr15 scaffold_37, whole genome shotgun sequence;	_	AT3G61950	BHLH67	Transcription factor bHLH67
miR395c	Cg1g025160	5	1	21	330	350	CTGAAGTGTTTGGGGGGACTC	**:||*|*||||:|:||||||	TTTTTAAGAAACTCTCCTGAG	hypothetical protein CISIN_1g037986mg [Citrus sinensis]	RecName: Full=Pelargonidin 3-O-(6-caffeoylglucoside) 5-O-(6-O-malonylglucoside) 4'''-malonyltransferase; AltName: Full=Anthocyanin 5-O-glucoside-4'''-O-malonyltran	_	E2.3.1.133, HCT	AT3G26040	-	HXXXD-type acyl-transferase family protein
miR395c	Cg2g006510	5	1	21	28	48	CTGAAGTGTTTGGGGGGACTC	*||||||*|||*|::|**|||	AACTTCAGAAAACTTCAAGAG	PREDICTED: uncharacterized protein LOC102619851 [Citrus sinensis]	_	SubName: Full=Chromosome chr17 scaffold_12, whole genome shotgun sequence;	_	AT3G27960	-	Tetratricopeptide repeat (TPR)-like superfamily protein
miR395c	Cg4g009610	4	1	21	2378	2397	CTGAAGTGTTTGGGGGGACTC	*|:||:|*|||||||:||*|*	TATTTTAGAAACCCCTCT-AC	hypothetical protein CICLE_v10010518mg [Citrus clementina]	_	_	_	AT4G21700	-	Protein of unknown function (DUF2921)
miR395c	Cg4g019780	5	1	21	547	566	CTGAAGTGTTTGGGGGGACTC	||:||:|:||:||||****||	GATTTTATAAGCCCCA-AAAG	hypothetical protein CICLE_v10008809mg [Citrus clementina]	RecName: Full=Protein SRG1; Short=AtSRG1; AltName: Full=Protein SENESCENCE-RELATED GENE 1 [Arabidopsis thaliana]	hypothetical protein	_	AT5G20400	-	2-oxoglutarate (2OG) and Fe(II)-dependent oxygenase superfamily protein
miR395c	Cg4g019800	5	1	21	463	482	CTGAAGTGTTTGGGGGGACTC	||:||:|:||:||||****||	GATTTTATAAGCCCCA-AAAG	hypothetical protein CICLE_v10008809mg [Citrus clementina]	RecName: Full=Protein SRG1; Short=AtSRG1; AltName: Full=Protein SENESCENCE-RELATED GENE 1 [Arabidopsis thaliana]	hypothetical protein	_	AT5G20400	-	2-oxoglutarate (2OG) and Fe(II)-dependent oxygenase superfamily protein
miR395c	Cg5g040040	4.5	1	21	659	679	CTGAAGTGTTTGGGGGGACTC	*||*||::|||||||:*|||*	AACATCGTAAACCCCTATGAC	hypothetical protein CICLE_v10021586mg [Citrus clementina]	RecName: Full=RNA-binding protein 24-B; AltName: Full=MTR-1a; AltName: Full=RNA-binding motif protein 24-B	annotation not avaliable	_	AT2G46780	-	RNA-binding (RRM/RBD/RNP motifs) family protein
miR395c	Cg7g014500	5	1	21	1141	1160	CTGAAGTGTTTGGGGGGACTC	*|:|||:|*|||*||:||**|	TATTTCGCTAACACCTCT-CG	_	RecName: Full=Protein NRT1/ PTR FAMILY 3.1; Short=AtNPF3.1 [Arabidopsis thaliana]	SubName: Full=Chromosome chr1 scaffold_5, whole genome shotgun sequence;	SLC15A3_4, PHT	AT1G68570	NPF3.1	Protein NRT1/ PTR FAMILY 3.1
miR395c	Cg2g022080	4.5	1	21	561	581	CTGAAGTGTTTGGGGGGACTC	||:|||**:||||||:||*|*	GATTTCCAGAACCCCTCTTAC	PREDICTED: putative F-box/FBD/LRR-repeat protein At4g00315-like [Citrus sinensis]	RecName: Full=F-box/LRR-repeat protein 25 [Arabidopsis thaliana]	_	_	AT1G69630	FBL13	F-box/LRR-repeat protein 13
miR395c	Cg8g001850	4.5	1	21	169	188	CTGAAGTGTTTGGGGGGACTC	|||||:|*||:*||:||*||*	GACTTTAAAAGACCTCC-GAC	_	RecName: Full=Endo-1,4-beta-xylanase F3; Short=Xylanase F3; AltName: Full=1,4-beta-D-xylan xylanohydrolase F3; Flags: Precursor	SubName: Full=Chromosome chr3 scaffold_8, whole genome shotgun sequence;	_	AT4G38650	-	Glycosyl hydrolase family 10 protein
miR395c	Cg8g018710	5	1	21	158	177	CTGAAGTGTTTGGGGGGACTC	*|:||:|||||||:::**||*	CATTTTACAAACCTTT-AGAA	_	RecName: Full=Lysosomal Pro-X carboxypeptidase; AltName: Full=Proline carboxypeptidase; AltName: Full=Prolylcarboxypeptidase; Short=PRCP; Flags: Precursor [Mus muscu	hypothetical protein	PRCP	AT5G22860	-	Serine carboxypeptidase S28 family protein
miR395c	Cg5g011190	5	1	21	210	230	CTGAAGTGTTTGGGGGGACTC	*|:|**|::||||||:||*||	AATTAAATGAACCCCTCTTAG	hypothetical protein CICLE_v10019637mg [Citrus clementina]	RecName: Full=Flavonoid 3'-monooxygenase; AltName: Full=Cytochrome P450 75B2; AltName: Full=Flavonoid 3'-hydroxylase	SubName: Full=Chromosome chr17 scaffold_12, whole genome shotgun sequence;	E1.14.13.21	AT5G07990	CYP75B1	Flavonoid 3'-monooxygenase
miR395c	Cg6g010380	4.5	1	21	1126	1145	CTGAAGTGTTTGGGGGGACTC	|||||||*|:|**|:|||*||	GACTTCAGAGAGACTCCT-AG	hypothetical protein CICLE_v10011867mg [Citrus clementina]	RecName: Full=Transcription repressor OFP4; AltName: Full=Ovate family protein 4; Short=AtOFP4 [Arabidopsis thaliana]	_	_	AT2G30400	OFP2	Transcription repressor OFP2
miR395c	Cg2g039610	5	1	21	23	43	CTGAAGTGTTTGGGGGGACTC	||||*||||*:||:||*|*|*	GACTCCACATGCCTCCATTAA	PREDICTED: protein kinase PINOID-like [Citrus sinensis]	RecName: Full=Protein kinase PINOID; AltName: Full=Protein kinase ABRUPTUS [Arabidopsis thaliana]	PID (PINOID); kinase/ protein kinase/ protein serine/threonine kinase; Encodes a protein ser [...]	_	AT2G34650	PID	Protein kinase PINOID
miR395c	Cg5g040340	4.5	1	21	263	283	CTGAAGTGTTTGGGGGGACTC	**||*||||||||:||:*||*	CCCTACACAAACCTCCTCGAA	hypothetical protein CICLE_v10021230mg [Citrus clementina]	_	hypothetical protein	ATPF1D, atpH	AT4G09650	ATPD	ATP synthase subunit delta, chloroplastic
miR395c	Cg2g039700	5	1	21	208	229	CTGAAGTGTTTGGGGGGAC-TC	*|||*:|||*|||:|::||*||	TACTATACACACCTCTTTGCAG	PREDICTED: uncharacterized membrane protein C2G11.09-like [Citrus sinensis]	RecName: Full=CSC1-like protein ERD4; AltName: Full=Protein EARLY-RESPONSIVE TO DEHYDRATION STRESS 4 [Arabidopsis thaliana]	hypothetical protein	_	AT1G30360	ERD4	CSC1-like protein ERD4
miR395c	Cg4g020070	5	1	21	598	617	CTGAAGTGTTTGGGGGGACTC	*|*||||:|:|*||:|*||||	AAATTCATAGAACCTC-TGAG	hypothetical protein CICLE_v10008141mg [Citrus clementina]	RecName: Full=Organic cation/carnitine transporter 7; Short=AtOCT7 [Arabidopsis thaliana]	hypothetical protein	_	AT3G13050	2019-10-07	Organic cation/carnitine transporter 7
miR395c	Cg5g011530	5	1	21	1867	1887	CTGAAGTGTTTGGGGGGACTC	**||||||||||*||:***||	TTCTTCACAAACACCTAGAAG	PREDICTED: uncharacterized protein LOC102627842 [Citrus sinensis]	_	SubName: Full=Putative uncharacterized protein;	_	AT5G08050	-	Protein of unknown function (DUF1118)
miR395c	Cg6g010630	5	1	21	1374	1394	CTGAAGTGTTTGGGGGGACTC	||||||**:|||:*:|||*||	GACTTCTGGAACTATCCTTAG	hypothetical protein CISIN_1g002094mg [Citrus sinensis]	RecName: Full=Probably inactive leucine-rich repeat receptor-like protein kinase At3g28040; Flags: Precursor [Arabidopsis thaliana]	hypothetical protein	_	AT5G01890	PXC2	Leucine-rich repeat receptor-like protein kinase PXC2
miR395c	Cg3g021770	5	1	21	277	297	CTGAAGTGTTTGGGGGGACTC	||||||:|*||||**::|||*	GACTTCGCCAACCGATTTGAA	PREDICTED: uncharacterized protein LOC102623920 isoform X1 [Citrus sinensis]	_	hypothetical protein	_	AT5G42690	-	Protein of unknown function, DUF547
miR395c	Cg9g028260	5	1	21	2197	2217	CTGAAGTGTTTGGGGGGACTC	*|||||||||||**|::|***	TACTTCACAAACGACTTTCTT	hypothetical protein CICLE_v10004760mg [Citrus clementina]	RecName: Full=RNA polymerase sigma factor sigE, chloroplastic/mitochondrial; Short=Sigma factor E; Short=Sigma-E; AltName: Full=RNA polymerase sigma factor sig5; Sh	SubName: Full=Chromosome undetermined scaffold_171, whole genome shotgun sequence;	SIGMA70	AT5G24120	SIGE	RNA polymerase sigma factor sigE, chloroplastic/mitochondrial
miR395c	Cg5g030280	5	1	21	122	142	CTGAAGTGTTTGGGGGGACTC	*|:||:||*|||||::||***	TATTTTACTAACCCTTCTCTC	PREDICTED: vinorine synthase-like [Citrus sinensis]	RecName: Full=Salutaridinol 7-O-acetyltransferase; Short=salAT	_	_	AT3G26040	-	HXXXD-type acyl-transferase family protein
miR395c	Cg8g018890	5	1	21	715	734	CTGAAGTGTTTGGGGGGACTC	||||||:*|*|*:|||*||||	GACTTCGAACAATCCC-TGAG	_	RecName: Full=Transcription factor FER-LIKE IRON DEFICIENCY-INDUCED TRANSCRIPTION FACTOR; AltName: Full=Basic helix-loop-helix protein 29; Short=AtbHLH29; Short=bHL	_	_	AT2G28160	FIT	Transcription factor FER-LIKE IRON DEFICIENCY-INDUCED TRANSCRIPTION FACTOR
miR395c	Cg6g010830	5	1	21	630	649	CTGAAGTGTTTGGGGGGACTC	**||*:|||:||::|||*|||	ACCTCTACAGACTTCCC-GAG	hypothetical protein CISIN_1g012093mg [Citrus sinensis]	RecName: Full=Mannan endo-1,4-beta-mannosidase 6; AltName: Full=Beta-mannanase 6; AltName: Full=Endo-beta-1,4-mannanase 6; Short=AtMAN6; Flags: Precursor [Arabidops	hypothetical protein	MAN	AT5G01930	MAN6	Mannan endo-1,4-beta-mannosidase 6
miR395c	Cg4g020250	4.5	1	21	867	888	CTGAAGTGTTTGGGGGGAC-TC	||||||||:*||*:||:*|*||	GACTTCACGTACGTCCTGGTAG	hypothetical protein CICLE_v10007456mg [Citrus clementina]	RecName: Full=Microtubule-associated protein TORTIFOLIA1; AltName: Full=Microtubule-associated protein SPIRAL2; AltName: Full=Protein CONVOLUTA [Arabidopsis thalian	hypothetical protein	_	AT2G07170	-	ARM repeat superfamily protein
miR395c	Cg8g002230	4.5	1	21	284	304	CTGAAGTGTTTGGGGGGACTC	*||||||*||||**||:|||*	AACTTCAAAAACGACCTTGAC	_	_	_	_	AT4G17000	-	unknown protein; Has 2862 Blast hits to 2331 proteins in 349 species: Archae - 6; Bacteria - 408; Metazoa - 833; Fungi - 223; Plants - 134; Viruses - 7; Other Eukaryotes - 1251 (source: NCBI BLink).
miR395c	Cg4g010350	5	1	21	179	199	CTGAAGTGTTTGGGGGGACTC	*:||||||||||:*|::**|*	TGCTTCACAAACTACTTCTAC	hypothetical protein CICLE_v10010201mg [Citrus clementina]	_	_	_	AT3G15115	-	unknown protein; BEST Arabidopsis thaliana protein match is: unknown protein (TAIR:AT1G53180.1); Has 47 Blast hits to 47 proteins in 15 species: Archae - 0; Bacteria - 0; Metazoa - 13; Fungi - 0; Plants - 30; Viruses - 0; Other Eukaryotes - 4 (sourc /.../I BLink).
miR395c	Cg5g011700	4.5	1	21	486	506	CTGAAGTGTTTGGGGGGACTC	*||||:|*:|||||*:|*|||	CACTTTAAGAACCCATCAGAG	hypothetical protein CICLE_v10023912mg [Citrus clementina]	RecName: Full=COBRA-like protein 4; Flags: Precursor [Arabidopsis thaliana]	SubName: Full=Chromosome chr14 scaffold_9, whole genome shotgun sequence;	_	AT5G15630	COBL4	COBRA-like protein 4
miR395c	Cg5g011720	4.5	1	21	1512	1531	CTGAAGTGTTTGGGGGGACTC	*::|||*|:||||||:|**||	TGTTTCCCGAACCCCTC-AAG	PREDICTED: squamosa promoter-binding-like protein 12-like isoform X1 [Citrus sinensis]	RecName: Full=Squamosa promoter-binding-like protein 6 [Arabidopsis thaliana]	_	_	AT1G69170	SPL6	Squamosa promoter-binding-like protein 6
miR395c	Cg7g014910	5	1	21	594	613	CTGAAGTGTTTGGGGGGACTC	|||||||:**:|:|:|*||||	GACTTCATCTGCTCTC-TGAG	_	RecName: Full=Transcription factor TCP12; AltName: Full=Protein BRANCHED 2 [Arabidopsis thaliana]	SubName: Full=Chromosome chr1 scaffold_5, whole genome shotgun sequence;	_	AT1G68800	TCP12	Transcription factor TCP12
miR395c	Cg1g026050	5	1	21	250	271	CTGAAGTGTTTGGGGGG-ACTC	||||*|*|||||*||::*||||	GACTCCTCAAACGCCTTCTGAG	hypothetical protein CICLE_v10026487mg [Citrus clementina]	RecName: Full=RING-H2 finger protein ATL78 [Arabidopsis thaliana]	hypothetical protein	ATL76S	AT1G49230	ATL78	RING-H2 finger protein ATL78
miR395c	Cg8g002450	5	1	21	126	145	CTGAAGTGTTTGGGGGGACTC	|*|||||||||:*:*||*||*	GTCTTCACAAATGTACC-GAA	_	RecName: Full=Probable xyloglucan endotransglucosylase/hydrolase protein 10; Short=At-XTH10; Short=XTH-10; Flags: Precursor [Arabidopsis thaliana]	SubName: Full=Chromosome chr3 scaffold_95, whole genome shotgun sequence;	E2.4.1.207	AT2G14620	XTH10	Probable xyloglucan endotransglucosylase/hydrolase protein 10
miR395c	Cg1g026150	4.5	1	21	412	431	CTGAAGTGTTTGGGGGGACTC	|||*|:|:|*||:|||:||*|	GACATTATACACTCCCTTG-G	hypothetical protein CICLE_v10027458mg [Citrus clementina]	RecName: Full=Citrate-binding protein; Flags: Precursor [Hevea brasiliensis]	SubName: Full=Chromosome chr4 scaffold_205, whole genome shotgun sequence;	_	_	_	_
miR395c	Cg1g005670	4.5	1	21	617	636	CTGAAGTGTTTGGGGGGACTC	|||*||:|:|||**|||*|||	GACCTCGCGAACAACCC-GAG	hypothetical protein CICLE_v10026687mg [Citrus clementina]	RecName: Full=Ethylene-responsive transcription factor ERF010 [Arabidopsis thaliana]	annotation not avaliable	EREBP	AT4G36900	RAP2-10	Ethylene-responsive transcription factor RAP2-10
miR395c	Cg1g005700	4.5	1	21	682	703	CTGAAGTGTTTGGGGGGACT-C	||:|||||*|||*|::||*|*|	GATTTCACTAACACTTCTAACG	hypothetical protein CISIN_1g001641mg [Citrus sinensis]	RecName: Full=Kinesin-like protein KIF27 [Homo sapiens]	SubName: Full=Chromosome chr7 scaffold_20, whole genome shotgun sequence;	KIF4_21_27	AT5G47820	FRA1	Kinesin-like protein FRA1
miR395c	Cg1g005720	4	1	21	573	593	CTGAAGTGTTTGGGGGGACTC	*|:|||||||*||:||||***	AATTTCACAACCCTCCCTTTC	hypothetical protein CICLE_v10025085mg [Citrus clementina]	RecName: Full=Probable inactive receptor kinase At5g67200; Flags: Precursor [Arabidopsis thaliana]	SubName: Full=Chromosome chr7 scaffold_20, whole genome shotgun sequence;	_	AT5G67200	-	Probable inactive receptor kinase At5g67200
miR395c	Cg3g021990	5	1	21	620	639	CTGAAGTGTTTGGGGGGACTC	||||||::**|||*|||*||*	GACTTCGTCTACCGCCC-GAC	PREDICTED: probable transcription factor KAN4-like [Citrus sinensis]	RecName: Full=Probable transcription factor KAN4; AltName: Full=Protein ABERRANT TESTA SHAPE; AltName: Full=Protein KANADI 4 [Arabidopsis thaliana]	hypothetical protein	_	AT5G42630	KAN4	Probable transcription factor KAN4
miR395c	Cg5g011950	5	1	21	1485	1504	CTGAAGTGTTTGGGGGGACTC	|||||||||||:**::*|||*	GACTTCACAAATAATT-TGAA	PREDICTED: dof zinc finger protein DOF5.4-like isoform X1 [Citrus sinensis]	RecName: Full=Dof zinc finger protein DOF5.4; Short=AtDOF5.4; AltName: Full=OBF-binding protein 4 [Arabidopsis thaliana]	SubName: Full=Putative uncharacterized protein;	_	AT5G60850	DOF5.4	Dof zinc finger protein DOF5.4
miR395c	Cg2g040100	4	1	21	147	167	CTGAAGTGTTTGGGGGGACTC	*||||||:|||**||||||**	CACTTCATAAAGACCCCTGTC	hypothetical protein CICLE_v10014034mg [Citrus clementina]	RecName: Full=Protein abnormal spindle [Drosophila melanogaster]	_	ASPM, ASP	AT4G21820	-	binding;calmodulin binding
miR395c	Cg6g020720	4	1	21	1050	1069	CTGAAGTGTTTGGGGGGACTC	*:|||:*||:|:|||||||*|	AGCTTTTCAGATCCCCCTG-G	hypothetical protein CISIN_1g019020mg [Citrus sinensis]	RecName: Full=Keratin, type I cytoskeletal 9; AltName: Full=Cytokeratin-9; Short=CK-9; AltName: Full=Keratin-9; Short=K9 [Homo sapiens]	annotation not avaliable	_	AT5G15780	-	Pollen Ole e 1 allergen and extensin family protein
miR395c	Cg1g026300	4.5	1	21	184	204	CTGAAGTGTTTGGGGGGACTC	**||||||:|||*||:|**||	TCCTTCACGAACACCTCGAAG	hypothetical protein CICLE_v10026534mg [Citrus clementina]	RecName: Full=Putative uncharacterized protein DDB_G0277255 [Dictyostelium discoideum]	hypothetical protein	_	AT3G18800	-	unknown protein; FUNCTIONS IN: molecular_function unknown; INVOLVED IN: biological_process unknown; LOCATED IN: plasma membrane; EXPRESSED IN: 17 plant structures; EXPRESSED DURING: 12 growth stages; Has 58 Blast hits to 58 proteins in 12 species: A /.../- 0; Bacteria - 0; Metazoa - 0; Fungi - 0; Plants - 58; Viruses - 0; Other Eukaryotes - 0 (source: NCBI BLink).
miR395c	Cg2g022940	5	1	21	208	228	CTGAAGTGTTTGGGGGGACTC	*||||||||*:|*|::|*||*	AACTTCACATGCACTTCCGAA	PREDICTED: (-)-germacrene D synthase-like isoform X2 [Citrus sinensis]	RecName: Full=(-)-germacrene D synthase [Vitis vinifera]	SubName: Full=Chromosome chr19 scaffold_4, whole genome shotgun sequence;	GERD	AT5G23960	TPS21	Alpha-humulene/(-)-(E)-beta-caryophyllene synthase
miR395c	Cg9g010620	4	1	21	293	313	CTGAAGTGTTTGGGGGGACTC	|::||:||:|||**|||||||	GGTTTTACGAACAACCCTGAG	_	RecName: Full=Deacetoxyvindoline 4-hydroxylase [Catharanthus roseus]	SubName: Full=Chromosome chr5 scaffold_2, whole genome shotgun sequence;	_	AT1G06620	-	1-aminocyclopropane-1-carboxylate oxidase homolog 1
miR395c	Cg6g011160	5	1	21	943	963	CTGAAGTGTTTGGGGGGACTC	*|||||::*|||**||:||||	TACTTCGTTAACGACCTTGAG	hypothetical protein CICLE_v10012202mg [Citrus clementina]	RecName: Full=Cyclin-dependent kinase B1-2; Short=CDKB1;2 [Arabidopsis thaliana]	SubName: Full=Chromosome chr8 scaffold_68, whole genome shotgun sequence;	CDK	AT2G38620	CDKB1-2	Cyclin-dependent kinase B1-2
miR395c	Cg2g040270	5	1	21	549	569	CTGAAGTGTTTGGGGGGACTC	|::||||:||||::|*:|*|*	GGTTTCATAAACTTCGTTTAC	PREDICTED: beta-glucosidase 47-like isoform X1 [Citrus sinensis]	RecName: Full=Beta-glucosidase 47; Short=AtBGLU47; Flags: Precursor [Arabidopsis thaliana]	annotation not avaliable	bglB	AT4G21760	BGLU47	Beta-glucosidase 47
miR395c	Cg2g023030	5	1	21	76	97	CTGAAGTGTTTGGGGGGA-CTC	|:*||:||:||||:||:|**|*	GGGTTTACGAACCTCCTTTTAA	PREDICTED: (-)-germacrene D synthase-like isoform X2 [Citrus sinensis]	RecName: Full=(-)-germacrene D synthase [Vitis vinifera]	SubName: Full=Chromosome chr19 scaffold_4, whole genome shotgun sequence;	GERD	AT5G23960	TPS21	Alpha-humulene/(-)-(E)-beta-caryophyllene synthase
miR395c	Cg5g031090	4.5	1	21	1877	1898	CTGAAGTGTTTGGGGGGA-CTC	|||||*||||||:|:::***||	GACTTGACAAACTCTTTCCAAG	hypothetical protein CICLE_v10019371mg [Citrus clementina]	_	hypothetical protein	_	AT1G54385	-	ARM repeat superfamily protein
miR395c	Cg8g002900	4	1	21	342	362	CTGAAGTGTTTGGGGGGACTC	*|||||::|*|||*|||*|||	CACTTCGTACACCACCCAGAG	_	RecName: Full=Cyclin-D4-1; AltName: Full=G1/S-specific cyclin-D4-1; Short=CycD4;1 [Oryza sativa Japonica Group]	SubName: Full=D1-type cyclin;	CYCD1_2_4	AT1G70210	CYCD1-1	Cyclin-D1-1
miR395c	Cg2g023230	5	1	21	2154	2173	CTGAAGTGTTTGGGGGGACTC	*||||:||||*|:*|:||*|*	AACTTTACAATCTACTCT-AC	hypothetical protein CICLE_v10007975mg [Citrus clementina]	RecName: Full=Probable galacturonosyltransferase 12; AltName: Full=Like glycosyl transferase 6; AltName: Full=Protein IRREGULAR XYLEM 8 [Arabidopsis thaliana]	SubName: Full=Chromosome chr19 scaffold_4, whole genome shotgun sequence;	GAUT	AT5G54690	GAUT12	Probable galacturonosyltransferase 12
miR395c	Cg1g026910	5	1	21	576	595	CTGAAGTGTTTGGGGGGACTC	*||||*|||*:||:||:|**|	CACTTGACACGCCTCCTT-TG	hypothetical protein CICLE_v10027290mg [Citrus clementina]	RecName: Full=Vinorine synthase [Rauvolfia serpentina]	_	E2.3.1.133, HCT	AT3G26040	-	HXXXD-type acyl-transferase family protein
miR395c	Cg8g019690	4.5	1	21	1559	1579	CTGAAGTGTTTGGGGGGACTC	*||*|||:||||||||***|*	CACATCATAAACCCCCACAAC	_	RecName: Full=High affinity nitrate transporter 2.4; Short=AtNRT2:4 [Arabidopsis thaliana]	high affinity nitrate transporter	NRT, narK, nrtP, nasA	AT5G60770	NRT2.4	High affinity nitrate transporter 2.4
miR395c	Cg5g012540	5	1	21	934	954	CTGAAGTGTTTGGGGGGACTC	||**|||||:|||||***|||	GAAGTCACAGACCCCAGGGAG	PREDICTED: xylosyltransferase 1-like [Citrus sinensis]	_	hypothetical protein	XYLT	AT1G71070	-	Core-2/I-branching beta-1,6-N-acetylglucosaminyltransferase family protein
miR395c	Cg8g019700	4.5	1	21	1559	1579	CTGAAGTGTTTGGGGGGACTC	*||*|||:||||||||***|*	CACATCATAAACCCCCGCAAC	_	RecName: Full=High affinity nitrate transporter 2.4; Short=AtNRT2:4 [Arabidopsis thaliana]	high affinity nitrate transporter	NRT, narK, nrtP, nasA	AT5G60770	NRT2.4	High affinity nitrate transporter 2.4
miR395c	Cg5g041160	5	1	21	569	589	CTGAAGTGTTTGGGGGGACTC	*|:||:|||*|:|:|:||*|*	CATTTTACATATCTCTCTAAA	hypothetical protein CISIN_1g016356mg [Citrus sinensis]	RecName: Full=GDSL esterase/lipase At4g01130; AltName: Full=Extracellular lipase At4g01130; Flags: Precursor [Arabidopsis thaliana]	hypothetical protein	_	AT4G01130	-	GDSL esterase/lipase At4g01130
miR395c	Cg3g006780	5	1	21	3343	3363	CTGAAGTGTTTGGGGGGACTC	*|:||||*:||*|||::*|||	AATTTCAAGAAACCCTTAGAG	hypothetical protein CISIN_1g002242mg [Citrus sinensis]	_	_	_	_	_	_
miR395c	Cg2g008240	5	1	21	420	440	CTGAAGTGTTTGGGGGGACTC	||*|||*:*|||::||||*||	GAGTTCTTTAACTTCCCTCAG	PREDICTED: trans-resveratrol di-O-methyltransferase-like isoform X1 [Citrus sinensis]	RecName: Full=Eugenol O-methyltransferase; AltName: Full=(Iso)eugenol O-methyltransferase EOMT1; AltName: Full=S-adenosysl-L-methionine:(Iso)eugenol O-methyltransf	_	_	AT1G63810	-	CONTAINS InterPro DOMAIN/s: Nrap protein (InterPro:IPR005554); Has 396 Blast hits to 382 proteins in 182 species: Archae - 3; Bacteria - 2; Metazoa - 142; Fungi - 146; Plants - 43; Viruses - 0; Other Eukaryotes - 60 (source: NCBI BLink).
miR395c	Cg6g011480	5	1	21	666	686	CTGAAGTGTTTGGGGGGACTC	||:*|:||*|*:|:|||||||	GATCTTACTACTCTCCCTGAG	hypothetical protein CISIN_1g015046mg [Citrus sinensis]	RecName: Full=Protein PLANT CADMIUM RESISTANCE 10; Short=AtPCR10 [Arabidopsis thaliana]	hypothetical protein	_	AT2G41050	-	PQ-loop repeat family protein / transmembrane family protein
miR395c	Cg9g011720	5	1	21	2006	2026	CTGAAGTGTTTGGGGGGACTC	*||||:|:|*|||*||:|*|*	AACTTTATATACCACCTTAAA	_	RecName: Full=Chromosome transmission fidelity protein 18 homolog	AAA-type ATPase family protein; AAA-type ATPase family protein; FUNCTIONS IN: nucleoside-tri [...]	CTF18, CHL12	AT1G04730	CTF18	P-loop containing nucleoside triphosphate hydrolases superfamily protein
miR395c	Cg8g019860	5	1	21	985	1006	CTGAAGTGTTTGGGGGGA-CTC	*|:|||**|||||*||||**||	TATTTCTAAAACCACCCTCCAG	_	_	hypothetical protein	_	AT5G60720	-	Protein of unknown function, DUF547
miR395c	Cg8g003320	5	1	21	571	591	CTGAAGTGTTTGGGGGGACTC	*|:|*|||||||:||:*|*|*	TATTACACAAACTCCTGTTAA	_	_	_	_	AT1G49870	-	unknown protein; LOCATED IN: chloroplast; EXPRESSED IN: 10 plant structures; EXPRESSED DURING: F mature embryo stage, petal differentiation and expansion stage, E expanded cotyledon stage, D bilateral stage; Has 6518 Blast hits to 5022 proteins in 5 /.../cies: Archae - 49; Bacteria - 635; Metazoa - 3264; Fungi - 379; Plants - 242; Viruses - 9; Other Eukaryotes - 1940 (source: NCBI BLink).
miR395c	Cg1g027390	4.5	1	21	150	169	CTGAAGTGTTTGGGGGGACTC	*|||*:|||||||::||**|*	CACTCTACAAACCTTCC-CAT	hypothetical protein CICLE_v10025412mg [Citrus clementina]	RecName: Full=Cytochrome P450 86A7 [Arabidopsis thaliana]	SubName: Full=Chromosome chr7 scaffold_20, whole genome shotgun sequence;	_	AT4G39490	CYP96A10	cytochrome P450, family 96, subfamily A, polypeptide 10
miR395c	Cg1g006310	4	1	21	198	218	CTGAAGTGTTTGGGGGGACTC	*|:||:||||||*:|||**||	TATTTTACAAACGTCCCAAAG	PREDICTED: acyl-CoA-binding domain-containing protein 3-like isoform X3 [Citrus sinensis]	RecName: Full=Acyl-CoA-binding domain-containing protein 3; Short=Acyl-CoA binding protein 3; Flags: Precursor [Arabidopsis thaliana]	SubName: Full=Chromosome chr7 scaffold_20, whole genome shotgun sequence;	_	AT4G24230	ACBP3	Acyl-CoA-binding domain-containing protein 3
miR395c	Cg5g013080	5	1	21	2911	2931	CTGAAGTGTTTGGGGGGACTC	*|||||||:|||**|*:*|||	TACTTCACGAACAACGTCGAG	hypothetical protein CISIN_1g001235mg [Citrus sinensis]	RecName: Full=Phytochrome A; AltName: Full=Protein ELONGATED HYPOCOTYL 8; AltName: Full=Protein FAR RED ELONGATED 1; AltName: Full=Protein FAR RED ELONGATED HYPOCOTY	SubName: Full=Phytochrome A; Flags: Fragment;	PHYA	AT1G09570	PHYA	Phytochrome A
miR395c	Cg4g011350	4.5	1	21	2530	2549	CTGAAGTGTTTGGGGGGACTC	|||||:*:|||||:|*:|*||	GACTTTCTAAACCTCATT-AG	hypothetical protein CICLE_v10007736mg [Citrus clementina]	RecName: Full=Alpha-dioxygenase 2; Short=Alpha DOX2; AltName: Full=Fatty acid dioxygenase AlphaDOX2; Flags: Precursor [Arabidopsis thaliana]	annotation not avaliable	_	AT1G73680	DOX2	Alpha-dioxygenase 2
miR395c	Cg8g003410	5	1	21	1188	1208	CTGAAGTGTTTGGGGGGACTC	||*|||:||:||:||:**|*|	GAATTCGCAGACTCCTAGGCG	_	_	SubName: Full=Chromosome chr3 scaffold_199, whole genome shotgun sequence;	_	AT3G19540	-	Protein of unknown function (DUF620)
miR395c	Cg7g015900	5	1	21	1678	1698	CTGAAGTGTTTGGGGGGACTC	||||||||||||*|***|**|	GACTTCACAAACGCAAGTACG	_	RecName: Full=Cytochrome P450 CYP749A22; AltName: Full=Cytochrome P450 CYP749A20 [Panax ginseng]	hypothetical protein	CYP734A1, BAS1	AT2G26710	CYP734A1	Cytochrome P450 734A1
miR395c	Cg1g006440	5	1	21	356	375	CTGAAGTGTTTGGGGGGACTC	*|||||*||||::*||:|**|	CACTTCTCAAATTGCCTT-CG	hypothetical protein CICLE_v10025754mg [Citrus clementina]	RecName: Full=Probable N-acetyltransferase HLS1; AltName: Full=Protein CONSTITUTIVE PHOTOMORPHOGENIC 3; AltName: Full=Protein HOOKLESS 1; AltName: Full=Protein UNUS	hypothetical protein	_	AT4G37580	HLS1	Probable N-acetyltransferase HLS1
miR395c	Cg8g003580	5	1	21	465	485	CTGAAGTGTTTGGGGGGACTC	*::|||::|||*|||:|*||*	CGTTTCGTAAAACCCTCCGAA	_	RecName: Full=Transcription factor bHLH113; AltName: Full=Basic helix-loop-helix protein 113; Short=AtbHLH113; Short=bHLH 113; AltName: Full=Transcription factor E	SubName: Full=Chromosome chr3 scaffold_199, whole genome shotgun sequence;	_	AT3G19500	BHLH113	Transcription factor bHLH113
miR395c	Cg2g008780	4.5	1	21	897	917	CTGAAGTGTTTGGGGGGACTC	|||*|*|||||:||*|||**|	GACATAACAAATCCACCTCCG	PREDICTED: uncharacterized protein LOC102629060 isoform X2 [Citrus sinensis]	_	_	_	AT2G30990	-	Protein of unknown function (DUF688)
miR395c	Cg7g016040	5	1	21	65	85	CTGAAGTGTTTGGGGGGACTC	*||||:||*|||:|:|*|*|*	AACTTTACTAACTCTCATCAC	_	_	_	_	AT1G69160	-	unknown protein; BEST Arabidopsis thaliana protein match is: unknown protein (TAIR:AT3G13980.1); Has 173 Blast hits to 172 proteins in 54 species: Archae - 0; Bacteria - 0; Metazoa - 25; Fungi - 33; Plants - 84; Viruses - 2; Other Eukaryotes - 29 (s /.../ NCBI BLink).
miR395c	Cg5g031940	5	1	21	493	513	CTGAAGTGTTTGGGGGGACTC	*||||:|::|||**|||**||	AACTTTATGAACGACCCGTAG	PREDICTED: peroxidase 57-like [Citrus sinensis]	RecName: Full=Peroxidase 57; Short=Atperox P57; AltName: Full=ATP13a; AltName: Full=PRXR10; Flags: Precursor [Arabidopsis thaliana]	_	E1.11.1.7	AT5G17820	PER57	Peroxidase 57
miR395c	Cg2g008910	4.8	1	21	390	410	CTGAAGTGTTTGGGGGGACTC	|:|*||||:::|*|||||*:|	GGCATCACGGGCACCCCTCGG	hypothetical protein CICLE_v10016980mg [Citrus clementina]	RecName: Full=Prisilkin-39; Flags: Precursor	_	_	AT5G45350	-	proline-rich family protein
miR395c	Cg2g023800	4	1	21	316	335	CTGAAGTGTTTGGGGGGACTC	||||||||*|||:::||*|**	GACTTCACCAACTTTCC-GTC	PREDICTED: LRR receptor-like serine/threonine-protein kinase ERECTA-like [Citrus sinensis]	_	_	_	AT2G34930	-	disease resistance family protein / LRR family protein
miR395c	CgUng000260	4.8	1	21	1071	1091	CTGAAGTGTTTGGGGGGACTC	*||*|||:||||*|||**|:|	AACGTCATAAACACCCACGGG	hypothetical protein CICLE_v10031862mg [Citrus clementina]	RecName: Full=Beta-amyrin 11-oxidase; AltName: Full=Cytochrome P450 88D6 [Glycyrrhiza uralensis]	_	KAO	AT2G32440	KAO2	Ent-kaurenoic acid oxidase 2
miR395c	Cg2g023890	5	1	21	1108	1127	CTGAAGTGTTTGGGGGGACTC	*|||||:**|||:||::|*||	TACTTCGGTAACTCCTTT-AG	PREDICTED: LRR receptor-like serine/threonine-protein kinase FLS2-like [Citrus sinensis]	RecName: Full=Leucine-rich repeat receptor-like protein kinase PEPR2; AltName: Full=Elicitor peptide 1 receptor 2; Short=PEP1 receptor 2; Flags: Precursor [Arabido	_	_	AT2G34930	-	disease resistance family protein / LRR family protein
miR395c	Cg6g012170	5	1	21	274	293	CTGAAGTGTTTGGGGGGACTC	*||||*|*||::||||*|||*	TACTTGAAAAGTCCCC-TGAA	hypothetical protein CISIN_1g011311mg [Citrus sinensis]	RecName: Full=UDP-glucose flavonoid 3-O-glucosyltransferase 6; AltName: Full=Flavonol 3-O-glucosyltransferase 6; Short=FaGT6	_	_	AT1G07250	UGT71C4	UDP-glycosyltransferase 71C4
miR395c	Cg2g009320	4.5	1	21	369	388	CTGAAGTGTTTGGGGGGACTC	*|:||||:||||:*|*||*||	AATTTCATAAACTACACT-AG	hypothetical protein CICLE_v10016123mg [Citrus clementina]	RecName: Full=Probable xyloglucan endotransglucosylase/hydrolase protein 5; Short=At-XTH5; Short=XTH-5; Flags: Precursor [Arabidopsis thaliana]	hypothetical protein	E2.4.1.207	AT5G13870	XTH5	Probable xyloglucan endotransglucosylase/hydrolase protein 5
miR395c	Cg6g012180	4.8	1	21	444	464	CTGAAGTGTTTGGGGGGACTC	*||||:||:||||:*|*|*:|	AACTTTACGAACCTGCGTCGG	hypothetical protein CICLE_v10012907mg [Citrus clementina]	_	_	_	AT4G15140	-	unknown protein; Has 26 Blast hits to 26 proteins in 10 species: Archae - 0; Bacteria - 0; Metazoa - 0; Fungi - 0; Plants - 26; Viruses - 0; Other Eukaryotes - 0 (source: NCBI BLink).
miR395c	Cg6g023390	5	1	21	55	74	CTGAAGTGTTTGGGGGGACTC	**||||||:||**||||*||*	TTCTTCACGAAAACCCC-GAA	hypothetical protein CICLE_v10012179mg [Citrus clementina]	RecName: Full=Peroxidase 63; Short=Atperox P63; AltName: Full=ATP26a; Flags: Precursor [Arabidopsis thaliana]	annotation not avaliable	E1.11.1.7	AT5G40150	PER63	Peroxidase 63
miR395c	Cg6g012270	5	1	21	345	365	CTGAAGTGTTTGGGGGGACTC	|||||:||***||||:||*|*	GACTTTACCTTCCCCTCTCAC	hypothetical protein CICLE_v10013859mg, partial [Citrus clementina]	RecName: Full=Probable leucine-rich repeat receptor-like protein kinase IMK3; AltName: Full=Protein INFLORESCENCE MERISTEM RECEPTOR-LIKE KINASE 3; AltName: Full=Pr	hypothetical protein	_	AT3G17640	-	Leucine-rich repeat (LRR) family protein
miR395c	Cg3g023280	5	1	21	1248	1267	CTGAAGTGTTTGGGGGGACTC	**:||*|||||||:|||*|**	TCTTTAACAAACCTCCC-GTT	PREDICTED: BEL1-like homeodomain protein 3-like isoform X1 [Citrus sinensis]	RecName: Full=BEL1-like homeodomain protein 3; Short=BEL1-like protein 3 [Arabidopsis thaliana]	hypothetical protein	_	AT1G75410	BLH3	BEL1-like homeodomain protein 3
miR395c	Cg1g006870	5	1	21	1436	1456	CTGAAGTGTTTGGGGGGACTC	*||||*||::*|:|:|||*||	TACTTAACGGCCTCTCCTAAG	PREDICTED: growth-regulating factor 1-like [Citrus sinensis]	RecName: Full=Growth-regulating factor 6; Short=OsGRF6; AltName: Full=Transcription activator GRF6 [Oryza sativa Japonica Group]	SubName: Full=Chromosome undetermined scaffold_661, whole genome shotgun sequence;	_	AT2G22840	GRF1	Growth-regulating factor 1
miR395c	Cg5g032310	4.8	1	21	696	715	CTGAAGTGTTTGGGGGGACTC	|*:|||*|||||:::||*|:|	GTTTTCTCAAACTTTCC-GGG	hypothetical protein CICLE_v10021209mg [Citrus clementina]	RecName: Full=Peptide-N(4)-(N-acetyl-beta-glucosaminyl)asparagine amidase; Short=PNGase; AltName: Full=N-glycanase 1; AltName: Full=Peptide:N-glycanase	SubName: Full=Chromosome chr5 scaffold_98, whole genome shotgun sequence;	_	AT1G04850	-	ubiquitin-associated (UBA)/TS-N domain-containing protein
miR395c	Cg9g012810	4.5	1	21	184	204	CTGAAGTGTTTGGGGGGACTC	|||||*|||||*|||*:*|*|	GACTTGACAAAACCCATCGTG	_	_	_	_	AT4G13690	-	unknown protein; Has 37 Blast hits to 37 proteins in 16 species: Archae - 0; Bacteria - 2; Metazoa - 2; Fungi - 0; Plants - 27; Viruses - 0; Other Eukaryotes - 6 (source: NCBI BLink).
miR395c	Cg7g016540	4.5	1	21	357	377	CTGAAGTGTTTGGGGGGACTC	*::||||||||*:|||||***	AGTTTCACAAAGTCCCCTCCT	_	RecName: Full=Expansin-A23; Short=AtEXPA23; AltName: Full=Alpha-expansin-23; Short=At-EXP23; Short=AtEx23; AltName: Full=Ath-ExpAlpha-1.17; Flags: Precursor [Arab	SubName: Full=Putative uncharacterized protein (Chromosome chr14 scaffold_9, whole genome sh [...]	_	AT5G39280	ATEXPA23	expansin A23
miR395c	Cg5g014330	4.5	1	21	1448	1467	CTGAAGTGTTTGGGGGGACTC	|*:|||||||||:||**|||*	GTTTTCACAAACTCCG-TGAA	PREDICTED: polyamine oxidase-like [Citrus sinensis]	RecName: Full=Polyamine oxidase; Flags: Precursor [Zea mays]	polyamine oxidase (EC:1.5.3.11)	_	AT5G13700	PAO1	Polyamine oxidase 1
miR395c	Cg8g020550	5	1	21	152	172	CTGAAGTGTTTGGGGGGACTC	|||*||:|::*|||:|:|||*	GACGTCGCGGTCCCTCTTGAT	_	RecName: Full=Fasciclin-like arabinogalactan protein 12; Flags: Precursor [Arabidopsis thaliana]	FLA12; FLA12; LOCATED IN: plasma membrane, anchored to membrane; EXPRESSED IN: 22 plant stru [...]	_	AT5G60490	FLA12	Fasciclin-like arabinogalactan protein 12
miR395c	Cg5g014390	5	1	21	909	929	CTGAAGTGTTTGGGGGGACTC	**:|||:||||||:*|:|*||	ATTTTCGCAAACCTACTTTAG	hypothetical protein CICLE_v10015097mg [Citrus clementina]	RecName: Full=Fasciclin-like arabinogalactan protein 17; Flags: Precursor [Arabidopsis thaliana]	fasciclin-like domain-containing protein	_	AT5G06390	FLA17	Fasciclin-like arabinogalactan protein 17
miR395c	Cg6g012620	4.5	1	21	191	211	CTGAAGTGTTTGGGGGGACTC	*||||||::|*||*|||*||*	AACTTCATGACCCACCCCGAA	hypothetical protein CICLE_v10013178mg [Citrus clementina]	_	_	_	_	_	_
miR395c	Cg9g013980	4.5	1	21	808	827	CTGAAGTGTTTGGGGGGACTC	*|:||||**|||::|||||*|	TATTTCAACAACTTCCCTG-G	_	_	SubName: Full=Chromosome undetermined scaffold_62, whole genome shotgun sequence;	_	AT3G05390	-	FUNCTIONS IN: molecular_function unknown; INVOLVED IN: biological_process unknown; LOCATED IN: mitochondrion; EXPRESSED IN: 15 plant structures; EXPRESSED DURING: 7 growth stages; CONTAINS InterPro DOMAIN/s: Protein of unknown function DUF248, methy /.../ferase putative (InterPro:IPR004159); BEST Arabidopsis thaliana protein match is: S-adenosyl-L-methionine-dependent methyltransferases superfami…
miR395c	Cg7g016720	4.5	1	21	105	124	CTGAAGTGTTTGGGGGGACTC	|::||||*||||:|*||**||	GGTTTCAGAAACTCACC-AAG	_	_	hypothetical protein	_	AT5G14090	-	unknown protein; Has 56 Blast hits to 56 proteins in 18 species: Archae - 0; Bacteria - 0; Metazoa - 0; Fungi - 2; Plants - 46; Viruses - 0; Other Eukaryotes - 8 (source: NCBI BLink).
miR395c	Cg1g007220	5	1	21	3397	3417	CTGAAGTGTTTGGGGGGACTC	*|||*:||*||||||:||***	AACTGTACTAACCCCTCTTTT	PREDICTED: leucine-rich repeat receptor-like serine/threonine-protein kinase BAM1-like [Citrus sinensis]	RecName: Full=Leucine-rich repeat receptor-like serine/threonine-protein kinase BAM1; AltName: Full=Protein BARELY ANY MERISTEM 1; Flags: Precursor [Arabidopsis th	BAM1 (BARELY ANY MERISTEM 1); ATP binding / kinase/ protein serine/threonine kinase; Encodes [...]	_	AT5G65700	BAM1	Leucine-rich repeat receptor-like serine/threonine-protein kinase BAM1
miR395c	Cg5g014500	5	1	21	612	632	CTGAAGTGTTTGGGGGGACTC	*||||::|*||*||||:**||	AACTTTGCCAAACCCCTCAAG	PREDICTED: NADH--cytochrome b5 reductase 1-like [Citrus sinensis]	RecName: Full=NADH--cytochrome b5 reductase 1 [Arabidopsis thaliana]	SubName: Full=Putative uncharacterized protein;	E1.6.2.2	AT5G17770	CBR1	NADH--cytochrome b5 reductase 1
miR395c	Cg3g023700	5	1	21	204	224	CTGAAGTGTTTGGGGGGACTC	|::*|*|||||:|:|:|*|||	GGTATAACAAATCTCTCAGAG	PREDICTED: cytochrome P450 71B35-like isoform X1 [Citrus sinensis]	RecName: Full=Cytochrome P450 83B1; AltName: Full=Protein ALTERED TRYPTOPHAN REGULATION 4; AltName: Full=Protein RED ELONGATED 1; AltName: Full=Protein SUPERROOT 2	SubName: Full=Chromosome chr18 scaffold_1, whole genome shotgun sequence;	_	AT4G31500	CYP83B1	Cytochrome P450 83B1
miR395c	Cg1g029000	4	1	21	1677	1696	CTGAAGTGTTTGGGGGGACTC	|||**|||::|||:|||||*|	GACCACACGGACCTCCCTG-G	hypothetical protein CISIN_1g010460mg [Citrus sinensis]	RecName: Full=Inositol-3-phosphate synthase; Short=MIP synthase; AltName: Full=Myo-inositol 1-phosphate synthase; Short=IPS; Short=MI-1-P synthase	inositol-3-phosphate synthase (EC:5.5.1.4)	INO1, ISYNA1	AT2G22240	IPS2	Inositol-3-phosphate synthase isozyme 2
miR395c	Cg1g029080	4.8	1	21	1310	1330	CTGAAGTGTTTGGGGGGACTC	*::||||||:|:::|*|||:|	AGTTTCACAGATTTCGCTGGG	hypothetical protein CISIN_1g009475mg [Citrus sinensis]	RecName: Full=Glucan 1,3-beta-glucosidase A; AltName: Full=Exo-1,3-beta-glucanase 1; AltName: Full=Exo-1,3-beta-glucanase A; Flags: Precursor B8N151	SubName: Full=Chromosome undetermined scaffold_349, whole genome shotgun sequence;	_	_	_	_
miR395c	Cg2g041920	5	1	21	473	492	CTGAAGTGTTTGGGGGGACTC	||||||||::*||*::|*|*|	GACTTCACGGCCCGTTCAG-G	PREDICTED: uncharacterized protein LOC102606813 isoform X1 [Citrus sinensis]	_	hypothetical protein	_	AT4G21720	-	unknown protein; Has 2692 Blast hits to 975 proteins in 186 species: Archae - 4; Bacteria - 460; Metazoa - 658; Fungi - 93; Plants - 1089; Viruses - 100; Other Eukaryotes - 288 (source: NCBI BLink).
miR395c	Cg8g004930	5	1	21	15	35	CTGAAGTGTTTGGGGGGACTC	||||*|*|*|:||::|:||||	GACTACCCCAGCCTTCTTGAG	_	RecName: Full=2-hydroxyisoflavanone dehydratase; AltName: Full=Carboxylesterase HIDM [Glycyrrhiza echinata]	SubName: Full=Chromosome chr3 scaffold_8, whole genome shotgun sequence;	_	AT3G48690	CXE12	Probable carboxylesterase 12
miR395c	Cg8g005020	5	1	21	15	35	CTGAAGTGTTTGGGGGGACTC	||||*|*|*|:||::|:||||	GACTACCCCAGCCTTCTTGAG	_	RecName: Full=2-hydroxyisoflavanone dehydratase; AltName: Full=Carboxylesterase HIDM [Glycyrrhiza echinata]	SubName: Full=Chromosome chr3 scaffold_8, whole genome shotgun sequence;	_	AT3G48690	CXE12	Probable carboxylesterase 12
miR395c	Cg6g012970	4.5	1	21	1419	1438	CTGAAGTGTTTGGGGGGACTC	|||*|||*||||*||*|*|||	GACGTCAGAAACGCCGC-GAG	hypothetical protein CISIN_1g007340mg [Citrus sinensis]	_	_	_	AT5G45540	-	Protein of unknown function (DUF594)
miR395c	Cg5g014880	4.5	1	21	2168	2188	CTGAAGTGTTTGGGGGGACTC	||*||*|:|||:|||:|*|*|	GAGTTAATAAATCCCTCGGTG	hypothetical protein CICLE_v10030990mg [Citrus clementina]	RecName: Full=Probable methyltransferase PMT14 [Arabidopsis thaliana]	hypothetical protein	_	AT4G18030	-	Probable methyltransferase PMT14
miR395c	Cg7g017000	4	1	21	453	474	CTGAAGTGTTTGGGGGGACT-C	|:|||||*|::||||:|*||*|	GGCTTCAGAGGCCCCTCCGATG	_	RecName: Full=Chlorophyll a-b binding protein, chloroplastic; AltName: Full=LHCI type II CAB; Flags: Precursor	SubName: Full=Putative uncharacterized protein;	LHCA2	AT3G61470	LHCA2	photosystem I light harvesting complex gene 2
miR395c	Cg2g009850	4.5	1	21	291	311	CTGAAGTGTTTGGGGGGACTC	*|*||||::||||:*|||||*	CAGTTCATGAACCTGCCTGAC	hypothetical protein CISIN_1g014777mg [Citrus sinensis]	_	SubName: Full=Chromosome chr14 scaffold_9, whole genome shotgun sequence;	_	AT3G26780	-	Phosphoglycerate mutase family protein
miR395c	Cg1g029460	5	1	21	656	675	CTGAAGTGTTTGGGGGGACTC	*||*||||*|||:|||**|*|	AACATCACTAACTCCC-AGCG	hypothetical protein CISIN_1g021204mg [Citrus sinensis]	RecName: Full=Annexin D2; AltName: Full=AnnAt2 [Arabidopsis thaliana]	SubName: Full=Chromosome undetermined scaffold_408, whole genome shotgun sequence;	ANXA7_11	AT5G65020	ANN2	Annexin D2
miR395c	Cg4g012510	4	1	21	842	863	CTGAAGTGTTTGGGGGGA-CTC	|||*|||||||:|::|*|*|||	GACATCACAAATCTTCGTGGAG	PREDICTED: uncharacterized protein LOC102624874 [Citrus sinensis]	_	_	_	AT4G12980	-	Cytochrome b561 and DOMON domain-containing protein At4g12980
miR395c	Cg5g015100	5	1	21	387	406	CTGAAGTGTTTGGGGGGACTC	**|*||:||:|||*||||*||	CTCGTCGCAGACCGCCCT-AG	PREDICTED: uncharacterized protein LOC102610611 isoform X1 [Citrus sinensis]	_	SubName: Full=Putative uncharacterized protein (Chromosome undetermined scaffold_116, whole [...]	_	AT3G54290	-	FUNCTIONS IN: molecular_function unknown; INVOLVED IN: N-terminal protein myristoylation; LOCATED IN: chloroplast; EXPRESSED IN: 23 plant structures; EXPRESSED DURING: 13 growth stages; CONTAINS InterPro DOMAIN/s: Haemerythrin/HHE cation-binding mot /.../terPro:IPR012312); Has 59 Blast hits to 59 proteins in 14 species: Archae - 0; Bacteria - 2; Metazoa - 0; Fungi - 0; Plants - 56; Viruses - 0; O…
miR395c	Cg5g042660	5	1	21	1161	1180	CTGAAGTGTTTGGGGGGACTC	||||**||||:||:||*|*|*	GACTAGACAAGCCTCCGT-AT	hypothetical protein CICLE_v10018855mg [Citrus clementina]	RecName: Full=Homeobox-leucine zipper protein HDG1; AltName: Full=HD-ZIP protein HDG1; AltName: Full=Homeodomain GLABRA 2-like protein 1; AltName: Full=Homeodomain	hypothetical protein	HD-ZIP	AT4G00730	ANL2	Homeobox-leucine zipper protein ANTHOCYANINLESS 2
miR395c	Cg3g024020	4.5	1	21	271	291	CTGAAGTGTTTGGGGGGACTC	|*||||||::*||:||:||*|	GTCTTCACGGCCCTCCTTGTG	PREDICTED: snakin-2-like [Citrus sinensis]	RecName: Full=Snakin-2; Flags: Precursor [Solanum tuberosum]	hypothetical protein	_	AT1G75750	GASA1	Gibberellin-regulated protein 1
miR395c	Cg8g005360	5	1	21	555	574	CTGAAGTGTTTGGGGGGACTC	**:|||||*|:||:|||*||*	ACTTTCACCAGCCTCCC-GAC	_	RecName: Full=Methylesterase 10; Short=AtMES10 [Arabidopsis thaliana]	SubName: Full=Chromosome chr3 scaffold_8, whole genome shotgun sequence;	_	AT3G50440	ATMES10	methyl esterase 10
miR395c	Cg3g024030	3	1	21	181	201	CTGAAGTGTTTGGGGGGACTC	||||||||:::||:||:||*|	GACTTCACGGGCCTCCTTGTG	hypothetical protein CICLE_v10002927mg [Citrus clementina]	RecName: Full=Snakin-2; Flags: Precursor [Solanum tuberosum]	SubName: Full=Chromosome chr18 scaffold_1, whole genome shotgun sequence;	_	AT2G18420	GASA11	Gibberellin-regulated protein 11
miR395c	Cg3g024060	5	1	21	1183	1202	CTGAAGTGTTTGGGGGGACTC	|*|*|*|||||:|::|||*||	GTCGTGACAAATCTTCCT-AG	PREDICTED: spindle assembly checkpoint component mad1-like [Citrus sinensis]	_	_	_	AT1G19980	-	cytomatrix protein-related
miR395c	Cg4g021780	4.8	1	21	919	938	CTGAAGTGTTTGGGGGGACTC	*|:*|*|||||||:||*||:|	TATCTAACAAACCTCC-TGGG	hypothetical protein CICLE_v10008675mg [Citrus clementina]	_	hypothetical protein	SSX2IP, ADIP	AT5G57410	-	Afadin/alpha-actinin-binding protein
miR395c	Cg4g012700	5	1	21	1264	1284	CTGAAGTGTTTGGGGGGACTC	*||*|*|*||||:|||:|||*	CACGTAAGAAACTCCCTTGAA	hypothetical protein CICLE_v10007984mg [Citrus clementina]	RecName: Full=Endoglucanase 11; AltName: Full=Endo-1,4-beta glucanase 11; Flags: Precursor [Arabidopsis thaliana]	SubName: Full=Chromosome chr19 scaffold_4, whole genome shotgun sequence;	_	AT2G32990	AtGH9B8	Endoglucanase 11
miR395c	Cg5g042740	4.5	1	21	2376	2396	CTGAAGTGTTTGGGGGGACTC	||||||*:*||||||||****	GACTTCTTTAACCCCCCCTTT	hypothetical protein CICLE_v10019530mg [Citrus clementina]	_	hypothetical protein	_	AT2G45720	-	ARM repeat superfamily protein
miR395c	Cg1g007550	5	1	21	384	403	CTGAAGTGTTTGGGGGGACTC	|:|||:||:||**:|:|*|||	GGCTTTACGAAGGTCTC-GAG	PREDICTED: serine hydroxymethyltransferase, mitochondrial-like [Citrus sinensis]	RecName: Full=Serine hydroxymethyltransferase, mitochondrial; Short=SHMT; AltName: Full=Glycine hydroxymethyltransferase; AltName: Full=Serine methylase; Flags: Prec	precursor of transferase serine hydroxymethyltransferase 2 (EC:2.1.2.1); Interconversion of [...]	glyA, SHMT	AT4G37930	SHM1	Serine hydroxymethyltransferase 1, mitochondrial
miR395c	Cg8g020890	4.5	1	21	284	304	CTGAAGTGTTTGGGGGGACTC	*:|||*||:|:|:|||||**|	AGCTTGACGAGCTCCCCTCTG	_	RecName: Full=Interactor of constitutive active ROPs 3; AltName: Full=ROP-interactive partner 5 [Arabidopsis thaliana]	hypothetical protein	_	AT5G60210	ICR3	Interactor of constitutive active ROPs 3
miR395c	Cg1g007640	5	1	21	591	611	CTGAAGTGTTTGGGGGGACTC	|::||||:|||*::*|||||*	GGTTTCATAAAGTTACCTGAC	hypothetical protein CICLE_v10025755mg [Citrus clementina]	RecName: Full=8-hydroxygeraniol dehydrogenase; Short=Cr10HGO [Catharanthus roseus]	SubName: Full=Cinnamyl alcohol dehydrogenase;	E1.1.1.195	AT4G37970	CAD6	Probable cinnamyl alcohol dehydrogenase 6
miR395c	Cg4g012960	5	1	21	392	412	CTGAAGTGTTTGGGGGGACTC	*||||*|*|*|||||:|||**	AACTTAAAATACCCCTCTGTC	hypothetical protein CICLE_v10008789mg [Citrus clementina]	RecName: Full=Probable long-chain-alcohol O-fatty-acyltransferase 2; AltName: Full=Wax synthase 2 [Arabidopsis thaliana]	_	_	AT5G55380	AT1	Probable long-chain-alcohol O-fatty-acyltransferase 1
miR395c	Cg4g021970	5	1	21	190	211	CTGAAGTGTTTGGGGGGAC-TC	*|||||*|||||*||*:||**|	TACTTCTCAAACACCGTTGTTG	hypothetical protein CICLE_v10010309mg [Citrus clementina]	_	hypothetical protein	_	AT5G57500	-	Galactosyltransferase family protein
miR395c	Cg7g017560	5	1	21	777	797	CTGAAGTGTTTGGGGGGACTC	*|||||::*:||*||||*||*	CACTTCGTTGACACCCCAGAC	_	RecName: Full=DNA polymerase alpha subunit B; AltName: Full=DNA polymerase alpha 70 kDa subunit [Homo sapiens]	POLA2 (DNA POLYMERASE ALPHA 2); DNA binding / DNA-directed DNA polymerase; DNA POLYMERASE AL [...]	POLA2	AT1G67630	POLA2	DNA polymerase alpha 2
miR395c	Cg6g013590	4	1	21	283	302	CTGAAGTGTTTGGGGGGACTC	|:||||:*||||:||*||*||	GGCTTCGGAAACTCCGCT-AG	PREDICTED: uncharacterized protein LOC102619318 [Citrus sinensis]	_	hypothetical protein	_	AT5G06590	-	unknown protein; Has 38 Blast hits to 38 proteins in 14 species: Archae - 0; Bacteria - 2; Metazoa - 0; Fungi - 0; Plants - 36; Viruses - 0; Other Eukaryotes - 0 (source: NCBI BLink).
miR395c	Cg1g007860	5	1	21	993	1014	CTGAAGTGTTTGGGGGGAC-TC	|||*|||*:||*::|||||*||	GACCTCAAGAAATTCCCTGTAG	PREDICTED: uncharacterized protein At4g38062-like [Citrus sinensis]	RecName: Full=Uncharacterized protein At4g38062 [Arabidopsis thaliana]	hypothetical protein	_	AT4G38062	_	_
miR395c	Cg3g008660	5	1	21	310	329	CTGAAGTGTTTGGGGGGACTC	|::|||||*|*|*||:|||*|	GGTTTCACCACCGCCTCTG-G	hypothetical protein CICLE_v10000735mg [Citrus clementina]	RecName: Full=4-coumarate--CoA ligase-like 6; AltName: Full=4-coumarate--CoA ligase isoform 7; Short=At4CL7 [Arabidopsis thaliana]	SubName: Full=Chromosome undetermined scaffold_146, whole genome shotgun sequence;	4CL	AT4G19010	4CLL6	4-coumarate--CoA ligase-like 6
miR395c	Cg5g015810	4	1	21	587	606	CTGAAGTGTTTGGGGGGACTC	|||*|:||||||||:::|*|*	GACATTACAAACCCTTTT-AC	hypothetical protein CISIN_1g032356mg [Citrus sinensis]	RecName: Full=Probable LRR receptor-like serine/threonine-protein kinase At1g53430; Flags: Precursor [Arabidopsis thaliana]	_	IRAK4	AT1G07650	-	Probable LRR receptor-like serine/threonine-protein kinase At1g07650
miR395c	Cg3g008900	5	1	21	1635	1655	CTGAAGTGTTTGGGGGGACTC	|||*||||:*|||:*|||*|*	GACGTCACGTACCTACCTCAA	hypothetical protein CICLE_v10000944mg [Citrus clementina]	RecName: Full=UDP-glycosyltransferase 83A1 [Arabidopsis thaliana]	SubName: Full=Chromosome chr14 scaffold_9, whole genome shotgun sequence;	_	AT3G02100	UGT83A1	UDP-glycosyltransferase 83A1
miR395c	Cg3g008910	5	1	21	33	53	CTGAAGTGTTTGGGGGGACTC	|||||||*|*||||*|***||	GACTTCAGACACCCACACTAG	hypothetical protein CISIN_1g035250mg [Citrus sinensis]	_	_	_	AT2G17080	-	Arabidopsis protein of unknown function (DUF241)
miR395c	Cg1g008060	5	1	21	672	691	CTGAAGTGTTTGGGGGGACTC	**||||||**|||:||||*|*	ATCTTCACCCACCTCCCT-AC	PREDICTED: peroxidase 4-like [Citrus sinensis]	RecName: Full=Peroxidase 4; Flags: Precursor [Vitis vinifera]	SubName: Full=Chromosome chr13 scaffold_48, whole genome shotgun sequence;	E1.11.1.7	AT5G05340	PER52	Peroxidase 52
miR395c	Cg8g005940	4	1	21	682	702	CTGAAGTGTTTGGGGGGACTC	|:*||||:|:|*||:||||||	GGGTTCATAGAACCTCCTGAG	_	_	_	_	_	_	_
miR395c	Cg3g024640	5	1	21	55	74	CTGAAGTGTTTGGGGGGACTC	||:*|||||||**:||||*|*	GATCTCACAAAGGTCCCT-AC	hypothetical protein CICLE_v10001692mg [Citrus clementina]	RecName: Full=Thioredoxin-like protein CDSP32, chloroplastic; AltName: Full=Chloroplastic drought-induced stress protein of 32 KDa; Short=AtCDSP32; Flags: Precursor	SubName: Full=Chromosome chr18 scaffold_1, whole genome shotgun sequence;	_	AT1G76080	CDSP32	Thioredoxin-like protein CDSP32, chloroplastic
miR395c	Cg2g010910	5	1	21	1680	1700	CTGAAGTGTTTGGGGGGACTC	||:||*||:|:*|*|:|||||	GATTTGACGAGACACTCTGAG	hypothetical protein CISIN_1g0022622mg, partial [Citrus sinensis]	_	hypothetical protein	_	AT3G48200	-	unknown protein; FUNCTIONS IN: molecular_function unknown; INVOLVED IN: biological_process unknown; LOCATED IN: endomembrane system; EXPRESSED IN: 21 plant structures; EXPRESSED DURING: 13 growth stages; Has 210 Blast hits to 148 proteins in 42 spec /.../rchae - 0; Bacteria - 118; Metazoa - 0; Fungi - 0; Plants - 48; Viruses - 0; Other Eukaryotes - 44 (source: NCBI BLink).
miR395c	Cg7g017900	5	1	21	105	125	CTGAAGTGTTTGGGGGGACTC	*|**||||||||:||:|**|*	TAGCTCACAAACTCCTCCTAC	_	RecName: Full=Very-long-chain 3-oxoacyl-CoA reductase-like protein At1g24470; AltName: Full=Beta-ketoacyl reductase 2; Short=AtKCR2 [Arabidopsis thaliana]	hypothetical protein	HSD17B12, KAR, IFA38	AT1G24470	KCR2	Very-long-chain 3-oxoacyl-CoA reductase-like protein At1g24470
miR395c	Cg3g024780	4.5	1	21	915	934	CTGAAGTGTTTGGGGGGACTC	*::||*::||||||||:||*|	TGTTTGGTAAACCCCCTTG-G	hypothetical protein CICLE_v10000760mg [Citrus clementina]	RecName: Full=Rop guanine nucleotide exchange factor 3; Short=AtRopGEF3; AltName: Full=Rho of plants guanine nucleotide exchange factor 3 [Arabidopsis thaliana]	SubName: Full=Chromosome chr3 scaffold_8, whole genome shotgun sequence;	_	AT4G38430	ROPGEF1	Rop guanine nucleotide exchange factor 1
miR395c	Cg3g024840	5	1	21	332	351	CTGAAGTGTTTGGGGGGACTC	*|||||*:|:||*::|||*||	AACTTCTTAGACATTCCT-AG	hypothetical protein CICLE_v10000783mg [Citrus clementina]	RecName: Full=L-ascorbate oxidase homolog; Flags: Precursor	annotation not avaliable	_	AT1G76160	sks5	SKU5 similar 5
miR395c	Cg7g018030	5	1	21	878	898	CTGAAGTGTTTGGGGGGACTC	|::|||||*|||:::|*|*||	GGTTTCACTAACTTTCGTTAG	_	RecName: Full=Probable pectate lyase 5; Flags: Precursor [Arabidopsis thaliana]	SubName: Full=Putative uncharacterized protein;	pel	AT1G67750	-	Probable pectate lyase 5
miR395c	Cg2g011140	5	1	21	737	756	CTGAAGTGTTTGGGGGGACTC	*|*|||:::|||::||||*|*	TAGTTCGTGAACTTCCCT-AC	hypothetical protein CICLE_v10017744mg [Citrus clementina]	RecName: Full=Leucine-rich repeat receptor-like protein FASCIATED EAR2; AltName: Full=CLAVATA2-like protein; Flags: Precursor [Zea mays]	_	_	AT2G34930	-	disease resistance family protein / LRR family protein
miR395c	Cg6g024550	4.5	1	21	3153	3173	CTGAAGTGTTTGGGGGGACTC	*||||*|:|||*|:||||*|*	AACTTAATAAAACTCCCTAAA	PREDICTED: dynamin-related protein 1E-like [Citrus sinensis]	RecName: Full=Dynamin-related protein 1C; AltName: Full=Dynamin-like protein 5; AltName: Full=Dynamin-like protein C; AltName: Full=Dynamin-like protein DLP1 [Arab	SubName: Full=Chromosome chr2 scaffold_11, whole genome shotgun sequence;	_	AT3G60190	DRP1E	Dynamin-related protein 1E
miR395c	Cg8g021230	5	1	21	3322	3342	CTGAAGTGTTTGGGGGGACTC	*|||*||*||||*||:||*|*	AACTCCAGAAACACCTCTTAT	_	RecName: Full=Phototropin-1; AltName: Full=Non-phototropic hypocotyl protein 1; AltName: Full=Root phototropism protein 1 [Arabidopsis thaliana]	hypothetical protein	E2.7.11.1	AT3G45780	PHOT1	Phototropin-1
miR395c	Cg2g025880	4.5	1	21	829	848	CTGAAGTGTTTGGGGGGACTC	|:*|||||:||*||:|*||||	GGGTTCACGAAACCTC-TGAG	hypothetical protein CICLE_v10027532mg [Citrus clementina]	RecName: Full=Cytochrome P450 72A15 [Arabidopsis thaliana]	cytochrome P450	_	AT1G75130	CYP721A1	cytochrome P450, family 721, subfamily A, polypeptide 1
miR395c	Cg2g043440	4.5	1	21	534	554	CTGAAGTGTTTGGGGGGACTC	||||||||*|*:*|:|||||*	GACTTCACCACTACTCCTGAC	PREDICTED: uncharacterized protein LOC102609915 [Citrus sinensis]	RecName: Full=Putative Myb family transcription factor At1g14600	hypothetical protein	_	AT2G38300	-	myb-like HTH transcriptional regulator family protein
miR395c	Cg5g016760	4.5	1	21	282	301	CTGAAGTGTTTGGGGGGACTC	*|||*:|||||||*||*|*||	CACTATACAAACCACCAT-AG	hypothetical protein CICLE_v10008287mg [Citrus clementina]	RecName: Full=Protein IQ-DOMAIN 31 [Arabidopsis thaliana]	SubName: Full=Chromosome chr11 scaffold_13, whole genome shotgun sequence;	_	AT3G16490	IQD26	IQ-domain 26
miR395c	Cg8g006560	4.8	1	21	249	269	CTGAAGTGTTTGGGGGGACTC	*:||||||:||||*:::|*:|	AGCTTCACGAACCGTTTTCGG	_	_	_	_	_	_	_
miR395c	Cg8g006630	4.8	1	21	249	269	CTGAAGTGTTTGGGGGGACTC	*:||||||:||||*:::|*:|	AGCTTCACGAACCGTTTTCGG	_	_	_	_	_	_	_
miR395c	Cg8g006700	4.8	1	21	465	485	CTGAAGTGTTTGGGGGGACTC	*:||||||:||||*:::|*:|	AGCTTCACGAACCGTTTTCGG	_	_	_	_	_	_	_
miR395c	Cg3g025170	5	1	21	1694	1715	CTGAAGTGTTTGGGGGGAC-TC	*||||||*||:||*:|:*|*||	AACTTCAGAAGCCGTCTAGAAG	hypothetical protein CICLE_v10000755mg [Citrus clementina]	RecName: Full=Probable acyl-activating enzyme 1, peroxisomal; AltName: Full=AMP-binding protein 1; Short=AtAMPBP1 [Arabidopsis thaliana]	hypothetical protein	_	AT1G20560	AAE1	Probable acyl-activating enzyme 1, peroxisomal
miR395c	Cg7g018460	5	1	21	916	935	CTGAAGTGTTTGGGGGGACTC	||:|*:|:|||*|::|||*||	GATTATATAAAACTTCCT-AG	_	RecName: Full=GDSL esterase/lipase At5g14450; AltName: Full=Extracellular lipase At5g14450; Flags: Precursor [Arabidopsis thaliana]	_	_	AT3G27950	-	GDSL-like Lipase/Acylhydrolase superfamily protein
miR395c	Cg5g016960	4.5	1	21	192	212	CTGAAGTGTTTGGGGGGACTC	*|:||*|||||*|:||:*|||	AATTTAACAAAACTCCTCGAG	hypothetical protein CICLE_v10008080mg [Citrus clementina]	RecName: Full=Glucan endo-1,3-beta-glucosidase 13; AltName: Full=(1-)3)-beta-glucan endohydrolase 13; Short=(1-)3)-beta-glucanase 13; AltName: Full=Beta-1,3-endogl	hypothetical protein	_	AT5G56590	-	Glucan endo-1,3-beta-glucosidase 13
miR395c	Cg3g025250	5	1	21	1713	1733	CTGAAGTGTTTGGGGGGACTC	||||*||:||:|:*|:||*|*	GACTACATAAGCTGCTCTCAA	hypothetical protein CICLE_v10003715mg [Citrus clementina]	RecName: Full=U-box domain-containing protein 15; AltName: Full=Plant U-box protein 15 [Arabidopsis thaliana]	hypothetical protein	_	AT5G42340	PUB15	U-box domain-containing protein 15
miR395c	Cg5g017120	5	1	21	1385	1406	CTGAAGTGTTTGGGGGGA-CTC	*|:|||||*||::||::|*||*	TATTTCACCAATTCCTTTTGAA	PREDICTED: gamma-glutamyltranspeptidase 3-like [Citrus sinensis]	RecName: Full=Gamma-glutamyltranspeptidase 3; AltName: Full=Gamma-glutamyltransferase 3; AltName: Full=Gamma-glutamyltranspeptidase 4; AltName: Full=Glutathione hy	hypothetical protein	GGT1_5	AT4G29210	GGT3	Gamma-glutamyltranspeptidase 3
miR395c	Cg2g043600	5	1	21	1470	1491	CTGAAGTGTTTGGGGGGACT-C	*|*||:|*|:||:|||:|||*|	TAGTTTAGAGACTCCCTTGACG	PREDICTED: cellulose synthase A catalytic subunit 8 [UDP-forming]	RecName: Full=Cellulose synthase A catalytic subunit 8 [UDP-forming]	SubName: Full=Chromosome chr10 scaffold_81, whole genome shotgun sequence;	CESA	AT4G18780	CESA8	Cellulose synthase A catalytic subunit 8
miR395c	Cg5g043760	4	1	21	799	819	CTGAAGTGTTTGGGGGGACTC	|||||||||::|::*::||||	GACTTCACAGGCTTATTTGAG	hypothetical protein CICLE_v10021781mg [Citrus clementina]	RecName: Full=SPX domain-containing protein 3; AltName: Full=Protein SPX DOMAIN GENE 3; Short=AtSPX3 [Arabidopsis thaliana]	hypothetical protein	_	AT2G45130	SPX3	SPX domain-containing protein 3
miR395c	Cg3g009890	4.5	1	21	223	243	CTGAAGTGTTTGGGGGGACTC	|||*||||:||**|||||**|	GACCTCACGAAGACCCCTCCG	hypothetical protein CICLE_v10003736mg [Citrus clementina]	RecName: Full=Aspartic proteinase CDR1; AltName: Full=Protein CONSTITUTIVE DISEASE RESISTANCE 1; Flags: Precursor [Arabidopsis thaliana]	_	_	AT5G33340	CDR1	Aspartic proteinase CDR1
miR395c	Cg6g024720	3.8	1	21	60	80	CTGAAGTGTTTGGGGGGACTC	*|:|||||||:|||*|:|*:|	AATTTCACAAGCCCACTTCGG	hypothetical protein CICLE_v10010931mg [Citrus clementina]	RecName: Full=ABC transporter B family member 19; Short=ABC transporter ABCB.19; Short=AtABCB19; AltName: Full=Multidrug resistance protein 11; AltName: Full=P-gly	SubName: Full=Chromosome chr14 scaffold_21, whole genome shotgun sequence;	ABCB1	AT3G28860	ABCB19	ABC transporter B family member 19
miR395c	Cg6g024730	5	1	21	444	464	CTGAAGTGTTTGGGGGGACTC	|||||::*|||*|*|||**||	GACTTTGGAAAACACCCGCAG	hypothetical protein CICLE_v10013209mg [Citrus clementina]	RecName: Full=Transcription factor PRE5; AltName: Full=Basic helix-loop-helix protein 164; Short=AtbHLH164; Short=bHLH 164; AltName: Full=Protein PACLOBUTRAZOL RESI	annotation not avaliable	_	AT3G28857	PRE5	Transcription factor PRE5
miR395c	Cg2g043790	3.5	1	21	561	581	CTGAAGTGTTTGGGGGGACTC	*:|*|||||||||||:|*||*	AGCGTCACAAACCCCTCGGAT	hypothetical protein CICLE_v10015910mg [Citrus clementina]	RecName: Full=Protein BZR1 homolog 2; Short=OsBZR2; AltName: Full=Protein BRASSINAZOLE-RESISTANT 1 homolog 2 [Oryza sativa Japonica Group]	hypothetical protein	_	AT1G78700	BEH4	BES1/BZR1 homolog protein 4
miR395c	Cg2g011780	4.5	1	21	526	545	CTGAAGTGTTTGGGGGGACTC	*|*||||*|:|:|:||||*||	CAGTTCAGAGATCTCCCT-AG	hypothetical protein CISIN_1g039329mg [Citrus sinensis]	RecName: Full=Probable pectinesterase 15; Short=PE 15; AltName: Full=Pectin methylesterase 15; Short=AtPME15; Flags: Precursor [Arabidopsis thaliana]	hypothetical protein	_	AT2G36710	PME15	Probable pectinesterase 15
miR395c	Cg2g026420	4.5	1	21	1258	1277	CTGAAGTGTTTGGGGGGACTC	|||||||:*|||::|*||**|	GACTTCATTAACTTCGCT-TG	hypothetical protein CISIN_1g008715mg [Citrus sinensis]	RecName: Full=(R)-mandelonitrile lyase-like; AltName: Full=Hydroxynitrile lyase-like; Short=(R)-oxynitrilase-like; Flags: Precursor [Arabidopsis thaliana]	hypothetical protein	E4.1.2.10	AT1G73050	-	(R)-mandelonitrile lyase-like
miR395c	Cg2g026660	4.5	1	21	1030	1049	CTGAAGTGTTTGGGGGGACTC	||*|||*|||||:*:|||*||	GAGTTCTCAAACTGTCCT-AG	hypothetical protein CICLE_v10025071mg [Citrus clementina]	_	_	EXOC7, EXO70	AT4G31540	ATEXO70G1	exocyst subunit exo70 family protein G1
miR395c	Cg2g026840	3.8	1	21	337	356	CTGAAGTGTTTGGGGGGACTC	*||||:*:|||||:|||*|:|	AACTTTTTAAACCTCCC-GGG	hypothetical protein CISIN_1g038881mg [Citrus sinensis]	RecName: Full=Subtilisin-like protease SBT5.3; AltName: Full=Auxin-induced in root cultures protein 3; AltName: Full=Subtilase subfamily 5 member 3; Short=AtSBT5.3;	SubName: Full=Chromosome chr12 scaffold_47, whole genome shotgun sequence;	_	AT2G04160	AIR3	Subtilisin-like protease SBT5.3
miR395c	Cg3g010240	5	1	21	680	699	CTGAAGTGTTTGGGGGGACTC	*|||||*||||*|:||*|*|*	TACTTCTCAAAACTCC-TCAT	hypothetical protein CICLE_v10000808mg [Citrus clementina]	RecName: Full=Reticuline oxidase-like protein; Flags: Precursor [Arabidopsis thaliana]	hypothetical protein	_	AT1G30700	-	FAD-binding Berberine family protein
miR395c	Cg5g044100	5	1	21	786	805	CTGAAGTGTTTGGGGGGACTC	*|||||*|*|::|||:|**||	TACTTCTCTAGTCCCTC-CAG	hypothetical protein CICLE_v10021740mg [Citrus clementina]	RecName: Full=Ethylene-responsive transcription factor ERF035 [Arabidopsis thaliana]	_	EREBP	AT2G44940	ERF034	Ethylene-responsive transcription factor ERF034
miR395c	Cg3g025640	5	1	21	442	462	CTGAAGTGTTTGGGGGGACTC	|*||*|||*||*||||:|||*	GTCTACACTAAACCCCTTGAC	PREDICTED: uncharacterized protein LOC102629276 [Citrus sinensis]	_	hypothetical protein	_	AT1G42550	PMI1	plastid movement impaired1
miR395c	Cg8g007920	5	1	21	229	249	CTGAAGTGTTTGGGGGGACTC	*:||||||*||*|:|||**|*	CGCTTCACTAAACTCCCAAAA	_	RecName: Full=Bifunctional phosphatase IMPL2, chloroplastic; AltName: Full=Histidinol-phosphatase; AltName: Full=Histidinol-phosphate phosphatase; Short=HPP; AltNam	inositol monophosphatase family protein (EC:3.1.3.25)	IMPL2	AT4G39120	IMPL2	myo-inositol monophosphatase like 2
miR395c	Cg4g023760	4.5	1	21	284	304	CTGAAGTGTTTGGGGGGACTC	*||||||*|:*|||:||*||*	AACTTCAAAGTCCCTCCAGAA	hypothetical protein CICLE_v10009916mg [Citrus clementina]	_	hypothetical protein	_	AT4G30845	-	unknown protein; FUNCTIONS IN: molecular_function unknown; INVOLVED IN: biological_process unknown; LOCATED IN: chloroplast; Has 16 Blast hits to 16 proteins in 8 species: Archae - 0; Bacteria - 0; Metazoa - 0; Fungi - 0; Plants - 16; Viruses - 0; O /.../ukaryotes - 0 (source: NCBI BLink).
miR395c	Cg3g025950	4.5	1	21	434	453	CTGAAGTGTTTGGGGGGACTC	||*|||*|||||:||:|*|**	GAATTCTCAAACTCCTC-GTT	hypothetical protein CICLE_v10001981mg [Citrus clementina]	_	hypothetical protein	_	AT1G20990	-	Cysteine/Histidine-rich C1 domain family protein
miR395c	Cg8g022020	2.5	1	21	978	999	CTGAAGTGTTTGGGGGGAC-TC	*|||||||||||::||:||*||	AACTTCACAAACTTCCTTGAAG	_	_	hypothetical protein	_	AT2G28780	-	unknown protein; INVOLVED IN: biological_process unknown; LOCATED IN: mitochondrion; EXPRESSED IN: inflorescence meristem, root, flower; EXPRESSED DURING: petal differentiation and expansion stage; CONTAINS InterPro DOMAIN/s: Protein of unknown func /.../UF939, bacterial (InterPro:IPR010343); BEST Arabidopsis thaliana protein match is: unknown protein (TAIR:AT3G09450.1); Has 671 Blast hits to 667…
miR395c	Cg2g012520	5	1	21	626	646	CTGAAGTGTTTGGGGGGACTC	|*|||:||||::::||:|*|*	GCCTTTACAAGTTTCCTTTAC	hypothetical protein CISIN_1g012100mg [Citrus sinensis]	RecName: Full=Cytochrome P450 87A3 [Oryza sativa Japonica Group]	SubName: Full=Chromosome chr15 scaffold_37, whole genome shotgun sequence;	_	AT1G12740	CYP87A2	cytochrome P450, family 87, subfamily A, polypeptide 2
miR395c	Cg8g022200	5	1	21	485	506	CTGAAGTGTTTGGGGGGA-CTC	*|:||:||*|||*|||:|*||*	CATTTTACTAACACCCTTCGAA	_	RecName: Full=UDP-glycosyltransferase 76C4 [Arabidopsis thaliana]	hypothetical protein	_	AT3G11340	-	UDP-Glycosyltransferase superfamily protein
miR395c	Cg1g009700	5	1	21	2984	3003	CTGAAGTGTTTGGGGGGACTC	*|*||:||*||||:|*||*||	TAGTTTACCAACCTCACT-AG	PREDICTED: beta-galactosidase 1-like [Citrus sinensis]	RecName: Full=Beta-galactosidase 1; Short=Lactase 1; Flags: Precursor [Arabidopsis thaliana]	hypothetical protein	_	AT3G13750	BGAL1	Beta-galactosidase 1
miR395c	Cg3g011260	5	1	21	2247	2267	CTGAAGTGTTTGGGGGGACTC	*|||||||||::::*:||*|*	TACTTCACAAGTTTGTCTAAC	hypothetical protein CICLE_v10000599mg [Citrus clementina]	RecName: Full=Serine/threonine-protein kinase Nek1; AltName: Full=NimA-related protein kinase 1; Short=AtNek1 [Arabidopsis thaliana]	SubName: Full=Putative uncharacterized protein;	NEK	AT1G54510	NEK1	Serine/threonine-protein kinase Nek1
miR395c	Cg1g009860	4.5	1	21	201	221	CTGAAGTGTTTGGGGGGACTC	|||**:|||||||:||||***	GACAGTACAAACCTCCCTTTC	PREDICTED: protein YLS9-like [Citrus sinensis]	RecName: Full=Vegetative cell wall protein gp1; AltName: Full=Hydroxyproline-rich glycoprotein 1; Flags: Precursor [Chlamydomonas reinhardtii]	SubName: Full=Putative uncharacterized protein;	_	AT1G17620	-	Late embryogenesis abundant (LEA) hydroxyproline-rich glycoprotein family
miR395c	Cg3g011330	4	1	21	994	1014	CTGAAGTGTTTGGGGGGACTC	*||||||*|:|||:||:|*|*	CACTTCAGAGACCTCCTTTAA	PREDICTED: uncharacterized protein LOC102616468 [Citrus sinensis]	_	_	_	_	_	_
miR395c	Cg1g009950	5	1	21	2415	2434	CTGAAGTGTTTGGGGGGACTC	*|||||||**|||*|:|**||	TACTTCACCTACCACTC-CAG	hypothetical protein CICLE_v10027246mg, partial [Citrus clementina]	RecName: Full=Protein IQ-DOMAIN 31 [Arabidopsis thaliana]	SubName: Full=Chromosome chr11 scaffold_13, whole genome shotgun sequence;	_	AT4G33050	EDA39	calmodulin-binding family protein
miR395c	Cg6g025610	5	1	21	1376	1395	CTGAAGTGTTTGGGGGGACTC	*||*||*|||||:*|:|*|||	AACGTCCCAAACTGCTC-GAG	hypothetical protein CICLE_v10013417mg, partial [Citrus clementina]	RecName: Full=Probable serine/threonine-protein kinase At1g54610 [Arabidopsis thaliana]	SubName: Full=Chromosome chr17 scaffold_12, whole genome shotgun sequence;	CDK12_13	AT1G18670	IBS1	Protein kinase superfamily protein
miR395c	Cg6g025630	4.5	1	21	2586	2605	CTGAAGTGTTTGGGGGGACTC	||||*|||||**|:|:|*|||	GACTACACAACACTCTC-GAG	hypothetical protein CICLE_v10010975mg [Citrus clementina]	RecName: Full=Alpha-1,4 glucan phosphorylase L isozyme, chloroplastic/amyloplastic; AltName: Full=Starch phosphorylase L; Flags: Precursor	annotation not avaliable	E2.4.1.1, glgP, PYG	AT3G29320	PHS1	Alpha-glucan phosphorylase 1
miR395c	Cg3g011620	5	1	21	1039	1059	CTGAAGTGTTTGGGGGGACTC	|*||||||*||*::|||*||*	GTCTTCACCAAGTTCCCCGAC	hypothetical protein CICLE_v10001660mg [Citrus clementina]	RecName: Full=Pollen-specific protein SF21 [Helianthus annuus]	SubName: Full=Chromosome chr14 scaffold_54, whole genome shotgun sequence;	_	AT5G56750	NDL1	N-MYC downregulated-like 1
miR395c	Cg8g022740	3.5	1	21	1034	1054	CTGAAGTGTTTGGGGGGACTC	*|||||::||||||||:**|*	TACTTCGTAAACCCCCTAAAC	_	RecName: Full=Laccase-2; AltName: Full=Benzenediol:oxygen oxidoreductase 2; AltName: Full=Diphenol oxidase 2; AltName: Full=Urishiol oxidase 2; Flags: Precursor [Ar	SubName: Full=Chromosome chr13 scaffold_17, whole genome shotgun sequence;	E1.10.3.2	AT5G60020	LAC17	Laccase-17
miR395c	Cg2g013370	5	1	21	977	997	CTGAAGTGTTTGGGGGGACTC	*||||||:|||*|*||*|*|*	CACTTCATAAAACACCGTCAC	hypothetical protein CICLE_v10014346mg [Citrus clementina]	RecName: Full=Protein TPX2; Short=AtTPX2; AltName: Full=Targeting protein for XKLP2 [Arabidopsis thaliana]	hypothetical protein	TPX2	AT1G03780	TPX2	Protein TPX2
miR395c	Cg2g013400	4.5	1	21	437	456	CTGAAGTGTTTGGGGGGACTC	|||||||*|||*||:*:|*||	GACTTCAGAAAGCCTGTT-AG	PREDICTED: mitotic checkpoint serine/threonine-protein kinase BUB1-like [Citrus sinensis]	RecName: Full=Mitotic checkpoint serine/threonine-protein kinase BUB1; Short=AtBUB1; AltName: Full=Protein BUDDING UNINHIBITED BY BENZYMIDAZOL 1 [Arabidopsis thali	ATP binding / protein kinase/ protein serine/threonine kinase; ATP binding / protein kinase/ [...]	BUB1	AT2G20635	BUB1	Mitotic checkpoint serine/threonine-protein kinase BUB1
miR395c	Cg2g028780	4.5	1	21	551	570	CTGAAGTGTTTGGGGGGACTC	||||||::|||*|:||*||**	GACTTCGTAAAGCTCC-TGCC	hypothetical protein CICLE_v10016789mg [Citrus clementina]	_	_	_	AT2G01913	-	unknown protein; Has 35333 Blast hits to 34131 proteins in 2444 species: Archae - 798; Bacteria - 22429; Metazoa - 974; Fungi - 991; Plants - 531; Viruses - 0; Other Eukaryotes - 9610 (source: NCBI BLink).
miR395c	Cg2g028850	5	1	21	819	840	CTGAAGTGTTTGGGGGGACT-C	||||||*:||*||:||:**|*|	GACTTCCTAACCCTCCTCAACG	hypothetical protein CICLE_v10015905mg [Citrus clementina]	RecName: Full=Purple acid phosphatase 8; Flags: Precursor [Arabidopsis thaliana]	hypothetical protein	_	AT2G01890	PAP8	Purple acid phosphatase 8
miR395c	Cg2g013970	5	1	21	625	644	CTGAAGTGTTTGGGGGGACTC	|||*||::|:||*:|:||*||	GACCTCGTAGACATCTCT-AG	hypothetical protein CISIN_1g039963mg [Citrus sinensis]	RecName: Full=Laccase-3; AltName: Full=Benzenediol:oxygen oxidoreductase 3; AltName: Full=Diphenol oxidase 3; AltName: Full=Urishiol oxidase 3; Flags: Precursor [A	hypothetical protein	E1.10.3.2	AT2G30210	LAC3	Laccase-3
miR395c	Cg8g023420	5	1	21	141	162	CTGAAGTGTTTGGGGGGA-CTC	|*||*||*|:|||:||||*||*	GTCTCCAAAGACCTCCCTTGAC	_	RecName: Full=18.5 kDa class I heat shock protein; AltName: Full=HSP 18.5	hypothetical protein	HSP20	AT1G07400	HSP17.8	17.8 kDa class I heat shock protein
miR395c	Cg2g014310	5	1	21	413	433	CTGAAGTGTTTGGGGGGACTC	*||||||*||||::|***|||	AACTTCAGAAACTTCAGAGAG	hypothetical protein CISIN_1g048536mg, partial [Citrus sinensis]	_	SubName: Full=Chromosome chr12 scaffold_36, whole genome shotgun sequence;	_	AT1G03620	-	ELMO/CED-12 family protein
miR395c	Cg1g010590	4.5	1	21	2319	2339	CTGAAGTGTTTGGGGGGACTC	|||||:|*||||*|::||**|	GACTTTAAAAACGCTTCTTTG	PREDICTED: potassium transporter 5-like [Citrus sinensis]	RecName: Full=Potassium transporter 5; Short=AtHAK1; Short=AtHAK5; Short=AtPOT5 [Arabidopsis thaliana]	hypothetical protein	kup	AT4G13420	POT5	Potassium transporter 5
miR395c	Cg7g000770	5	1	21	298	318	CTGAAGTGTTTGGGGGGACTC	*||||||:*:|:::|||*|*|	AACTTCATCGATTTCCCAGTG	hypothetical protein CISIN_1g012383mg [Citrus sinensis]	RecName: Full=Ribulose bisphosphate carboxylase/oxygenase activase 1, chloroplastic; Short=RA 1; Short=RuBisCO activase 1; AltName: Full=RuBisCO activase alpha form	SubName: Full=Chromosome chr6 scaffold_3, whole genome shotgun sequence;	_	AT2G39730	RCA	Ribulose bisphosphate carboxylase/oxygenase activase, chloroplastic
miR395c	Cg2g029760	5	1	21	236	256	CTGAAGTGTTTGGGGGGACTC	*|||*|||||||:|:*:|**|	TACTACACAAACTCTATTCCG	PREDICTED: dynein light chain LC6, flagellar outer arm-like isoform X2 [Citrus sinensis]	RecName: Full=Dynein light chain LC6, flagellar outer arm	SubName: Full=Chromosome chr1 scaffold_5, whole genome shotgun sequence;	DYNLL	AT1G23220	-	Dynein light chain type 1 family protein
miR395c	Cg2g029800	5	1	21	105	124	CTGAAGTGTTTGGGGGGACTC	||**|:|::||*|||||*|||	GAACTTATGAAACCCCC-GAG	hypothetical protein CICLE_v10017039mg [Citrus clementina]	RecName: Full=MLP-like protein 34 [Arabidopsis thaliana]	_	_	AT1G70830	MLP28	MLP-like protein 28
miR395c	Cg7g000840	5	1	21	860	879	CTGAAGTGTTTGGGGGGACTC	|**|||||||:||*|||***|	GTATTCACAAGCCACCC-ATG	hypothetical protein CICLE_v10031344mg [Citrus clementina]	RecName: Full=Glycerol-3-phosphate acyltransferase 5; Short=AtGPAT5 [Arabidopsis thaliana]	1-acylglycerol-3-phosphate O-acyltransferase (EC:2.3.1.51)	GPAT	AT3G11430	GPAT5	Glycerol-3-phosphate acyltransferase 5
miR395c	Cg1g010810	5	1	21	1564	1584	CTGAAGTGTTTGGGGGGACTC	*||||**|:||*|||||*||*	AACTTATCGAAGCCCCCGGAA	PREDICTED: probable inactive leucine-rich repeat receptor-like protein kinase At5g20690-like [Citrus sinensis]	RecName: Full=Probable inactive leucine-rich repeat receptor-like protein kinase At5g20690; Flags: Precursor [Arabidopsis thaliana]	hypothetical protein	_	AT3G42880	PRK3	Pollen receptor-like kinase 3
miR395c	Cg7g000950	5	1	21	920	940	CTGAAGTGTTTGGGGGGACTC	|||||:::|||||*|**||*|	GACTTTGTAAACCACGGTGTG	hypothetical protein CISIN_1g008799mg [Citrus sinensis]	RecName: Full=Laccase-22; AltName: Full=Benzenediol:oxygen oxidoreductase 22; AltName: Full=Diphenol oxidase 22; AltName: Full=Urishiol oxidase 22; Flags: Precurs	SubName: Full=Laccase; EC=1.10.3.2; Flags: Fragment;	E1.10.3.2	AT2G38080	IRX12	Laccase-4
miR395c	Cg8g024060	5	1	21	292	311	CTGAAGTGTTTGGGGGGACTC	|:|||||**|||:||*||**|	GGCTTCAATAACTCCGCT-CG	_	RecName: Full=Vacuolar cation/proton exchanger 1; AltName: Full=Ca(2+)/H(+) antiporter CAX1; AltName: Full=Ca(2+)/H(+) exchanger 1; AltName: Full=Protein CATION EX	Ca2+ antiporter/cation exchanger	chaA, CAX	AT3G51860	CAX3	Vacuolar cation/proton exchanger 3
miR395c	Cg2g030460	5	1	21	876	896	CTGAAGTGTTTGGGGGGACTC	*||||||:||::||:|*|***	TACTTCATAAGTCCTCGTTTT	PREDICTED: receptor-like cytosolic serine/threonine-protein kinase RBK2-like [Citrus sinensis]	RecName: Full=Receptor-like cytosolic serine/threonine-protein kinase RBK2; AltName: Full=Protein ROP BINDING PROTEIN KINASES 2 [Arabidopsis thaliana]	hypothetical protein	_	AT3G05140	RBK2	Receptor-like cytosolic serine/threonine-protein kinase RBK2
miR395c	Cg1g011580	5	1	21	505	526	CTGAAGTGTTTGGGGGGA-CTC	*|||||*|||||**|*||*|||	TACTTCTCAAACAACACTTGAG	hypothetical protein CICLE_v10005130mg [Citrus clementina]	RecName: Full=Transcription factor bHLH111; AltName: Full=Basic helix-loop-helix protein 111; Short=AtbHLH111; Short=bHLH 111; AltName: Full=Transcription factor E	hypothetical protein	_	AT1G31050	BHLH111	basic helix-loop-helix (bHLH) DNA-binding superfamily protein
miR395c	Cg5g000440	5	1	21	647	667	CTGAAGTGTTTGGGGGGACTC	*||||:*|||||||::*|*|*	AACTTTTCAAACCCTTATTAC	PREDICTED: uncharacterized protein LOC102607146 [Citrus sinensis]	_	hypothetical protein	_	AT4G24140	-	alpha/beta-Hydrolases superfamily protein
miR395c	Cg5g000450	5	1	21	193	213	CTGAAGTGTTTGGGGGGACTC	*|||||*|||*|*|:||**||	AACTTCTCAACCACTCCAAAG	PREDICTED: transcription factor MYC2-like [Citrus sinensis]	RecName: Full=Transcription factor MYC2; Short=AtMYC2; AltName: Full=Basic helix-loop-helix protein 6; Short=AtbHLH6; Short=bHLH 6; AltName: Full=Protein JASMONATE	_	MYC2	AT1G32640	MYC2	Transcription factor MYC2
miR395c	Cg1g012020	4.5	1	21	240	260	CTGAAGTGTTTGGGGGGACTC	*||||:|*:|||||||:|***	AACTTTAAGAACCCCCTTTTT	PREDICTED: inactive leucine-rich repeat receptor-like serine/threonine-protein kinase At1g60630-like isoform X1 [Citrus sinensis]	RecName: Full=Inactive leucine-rich repeat receptor-like serine/threonine-protein kinase At1g60630; Flags: Precursor [Arabidopsis thaliana]	hypothetical protein	_	AT1G10850	-	Leucine-rich repeat protein kinase family protein
miR395c	Cg5g000740	5	1	21	1230	1251	CTGAAGTGTTTGGGGGGACT-C	**|||:|:||||:|::||*|*|	TTCTTTATAAACTCTTCTTACG	PREDICTED: transcription factor LHW-like [Citrus sinensis]	RecName: Full=Transcription factor bHLH155; AltName: Full=BHLH transcription factor gamma; Short=bHLH gamma; AltName: Full=Basic helix-loop-helix protein 155; Shor	_	_	AT2G27230	LHW	Transcription factor LHW
miR395c	Cg7g002110	4.5	1	21	799	818	CTGAAGTGTTTGGGGGGACTC	||||*:|||||:||:|**|*|	GACTGTACAAATCCTC-GGCG	PREDICTED: protein YLS7-like [Citrus sinensis]	RecName: Full=Protein trichome birefringence-like 30 [Arabidopsis thaliana]	unknown protein; INVOLVED IN: biological_process unknown; LOCATED IN: endomembrane system; E [...]	_	AT2G40160	TBL30	Protein trichome birefringence-like 30
miR395c	Cg5g001030	4	1	21	1610	1630	CTGAAGTGTTTGGGGGGACTC	|||||::*||||||::||**|	GACTTTGGAAACCCTTCTATG	hypothetical protein CICLE_v10023570mg, partial [Citrus clementina]	RecName: Full=Cellulose synthase-like protein G3; Short=AtCslG3 [Arabidopsis thaliana]	cellulose synthase (EC:2.4.1.12)	_	AT4G23990	CSLG3	Cellulose synthase-like protein G3
miR395c	Cg5g001040	4	1	21	1879	1899	CTGAAGTGTTTGGGGGGACTC	|:|||:|*||||||::||**|	GGCTTTAGAAACCCTTCTACG	hypothetical protein CICLE_v10019000mg [Citrus clementina]	RecName: Full=Cellulose synthase-like protein G3; Short=AtCslG3 [Arabidopsis thaliana]	cellulose synthase (EC:2.4.1.12)	_	AT4G23990	CSLG3	Cellulose synthase-like protein G3
miR395c	Cg5g001060	4.5	1	21	447	466	CTGAAGTGTTTGGGGGGACTC	||||||:**||||||::*|*|	GACTTCGGCAACCCCTTCG-G	PREDICTED: 3-oxoacyl-[acyl-carrier-protein]	RecName: Full=3-oxoacyl-[acyl-carrier-protein]	hypothetical protein	fabF	AT5G46290	KAS1	3-oxoacyl-[acyl-carrier-protein] synthase I, chloroplastic
miR395c	Cg5g001170	5	1	21	1531	1551	CTGAAGTGTTTGGGGGGACTC	*:|*||||||:|||*:*||||	TGCCTCACAAGCCCGTGTGAG	PREDICTED: phosphatidylinositol 4-kinase gamma 4-like [Citrus sinensis]	RecName: Full=Phosphatidylinositol 4-kinase gamma 3; Short=AtPI4Kgamma3; Short=PI-4Kgamma3; Short=PI4K gamma 3 [Arabidopsis thaliana]	hypothetical protein	_	AT2G46500	PI4KG4	Phosphatidylinositol 4-kinase gamma 4
miR395c	Cg7g002430	4.8	1	21	497	517	CTGAAGTGTTTGGGGGGACTC	*||||:*::||||*|:|||:|	AACTTTTTGAACCGCTCTGGG	PREDICTED: ferritin-3, chloroplastic-like [Citrus sinensis]	RecName: Full=Ferritin-2, chloroplastic; AltName: Full=NtFer2; Flags: Precursor	hypothetical protein	FTH1	AT2G40300	FER4	Ferritin-4, chloroplastic
miR395c	Cg7g002640	5	1	21	1131	1151	CTGAAGTGTTTGGGGGGACTC	|:|||:|*|:|||||*:|*|*	GGCTTTAAAGACCCCGTTAAC	hypothetical protein CISIN_1g008066mg [Citrus sinensis]	RecName: Full=Laccase-3; AltName: Full=Benzenediol:oxygen oxidoreductase 3; AltName: Full=Diphenol oxidase 3; AltName: Full=Urishiol oxidase 3; Flags: Precursor [Or	laccase 90c	E1.10.3.2	AT2G40370	LAC5	Laccase-5
miR395c	Cg5g001520	4.5	1	21	65	84	CTGAAGTGTTTGGGGGGACTC	**|||||||||::|::|*||*	CCCTTCACAAATTCTTC-GAA	hypothetical protein CISIN_1g032053mg [Citrus sinensis]	_	_	_	_	_	_
miR395c	Cg1g012940	4.5	1	21	1116	1135	CTGAAGTGTTTGGGGGGACTC	||||*:|:|:|||*|||*|*|	GACTCTATAGACCACCCCG-G	PREDICTED: uncharacterized protein LOC102629330 isoform X2 [Citrus sinensis]	_	_	_	AT3G14172	-	FUNCTIONS IN: molecular_function unknown; INVOLVED IN: biological_process unknown; LOCATED IN: cellular_component unknown; BEST Arabidopsis thaliana protein match is: COP1-interacting protein-related (TAIR:AT1G72410.1); Has 30201 Blast hits to 17322 /.../ins in 780 species: Archae - 12; Bacteria - 1396; Metazoa - 17338; Fungi - 3422; Plants - 5037; Viruses - 0; Other Eukaryotes - 2996 (source: NC…
miR395c	Cg5g002280	5	1	21	462	482	CTGAAGTGTTTGGGGGGACTC	*||||:||*:|||*|:||*|*	CACTTTACCGACCACTCTAAC	PREDICTED: probable polygalacturonase-like [Citrus sinensis]	RecName: Full=Probable polygalacturonase; Short=PG; AltName: Full=Pectinase	SubName: Full=Chromosome chr2 scaffold_132, whole genome shotgun sequence;	_	AT4G23500	-	Pectin lyase-like superfamily protein
miR166e-5p	Cg5g002760	5	1	21	367	387	GGAATGTTGGCTGGCTCGAGG	***|||*||*|||||||:||:	AGGTACCACGGACCGAGTTCT	PREDICTED: tubulin beta-3 chain-like [Citrus sinensis]	RecName: Full=Tubulin beta-6 chain; AltName: Full=Beta-6-tubulin [Arabidopsis thaliana]	tubulin, beta chain; Tubulin is the major constituent of microtubules. It binds two moles of [...]	TUBB	AT5G12250	TUBB6	Tubulin beta-6 chain
miR166e-5p	Cg2g031120	5	1	21	778	797	GGAATGTTGGCTGGCTCGAGG	|:||:|*|*||::|||||*|*	CTTTGCCAACGGTCGAGC-CG	hypothetical protein CICLE_v10000482mg [Citrus clementina]	RecName: Full=Mitogen-activated protein kinase kinase kinase 2; AltName: Full=Arabidopsis NPK1-related protein kinase 2 [Arabidopsis thaliana]	annotation not avaliable	_	AT1G54960	ANP2	NPK1-related protein kinase 2
miR166e-5p	Cg8g008240	5	1	21	1881	1901	GGAATGTTGGCTGGCTCGAGG	:|*||*||::||*||||||*:	TCGTAAAATTGAACGAGCTGT	_	RecName: Full=Kinesin-related protein 4; AltName: Full=Kinesin family member 4; AltName: Full=Kinesin-7 [Dictyostelium discoideum]	SubName: Full=Chromosome chr3 scaffold_8, whole genome shotgun sequence;	CENPE	AT4G39050	-	Kinesin motor family protein
miR166e-5p	Cg1g013380	4.8	1	21	1896	1916	GGAATGTTGGCTGGCTCGAGG	::*||||||||:|:||*:|*:	TTATACAACCGGCTGAATTAT	PREDICTED: protein STRUBBELIG-RECEPTOR FAMILY 6-like [Citrus sinensis]	RecName: Full=Protein STRUBBELIG-RECEPTOR FAMILY 7; AltName: Full=Leucine-rich repeat receptor kinase-like protein SRF7; Flags: Precursor [Arabidopsis thaliana]	hypothetical protein	_	AT1G53730	SRF6	Protein STRUBBELIG-RECEPTOR FAMILY 6
miR166e-5p	Cg5g032990	4.2	1	21	3355	3374	GGAATGTTGGCTGGCTCGAGG	:*||||||:||||||**||::	TGTTACAATCGACCGT-CTTT	hypothetical protein CICLE_v10018694mg [Citrus clementina]	_	hypothetical protein	_	AT4G28760	-	Protein of unknown function (DUF3741)
miR166e-5p	Cg2g044850	4.8	1	21	571	590	GGAATGTTGGCTGGCTCGAGG	:*|*|||**||||||||*|||	TGTAACATACGACCGAG-TCC	hypothetical protein CISIN_1g024174mg [Citrus sinensis]	_	_	_	AT2G34540	-	unknown protein; Has 19 Blast hits to 19 proteins in 5 species: Archae - 0; Bacteria - 0; Metazoa - 0; Fungi - 0; Plants - 19; Viruses - 0; Other Eukaryotes - 0 (source: NCBI BLink).
miR166e-5p	Cg4g000240	4	1	21	260	280	GGAATGTTGGCTGGCTCGAGG	||||||:|*|*||:|||:|:*	CCTTACGAACTACTGAGTTTA	hypothetical protein CICLE_v10010302mg [Citrus clementina]	RecName: Full=Auxin-induced protein 15A [Glycine max]	annotation not avaliable	SAUR	AT4G31320	-	SAUR-like auxin-responsive protein family
miR166e-5p	Cg5g003430	5	1	21	667	686	GGAATGTTGGCTGGCTCGAGG	|||||*|*|:|:||*:|*|||	CCTTAAACCTGGCCAGG-TCC	PREDICTED: uncharacterized protein LOC102631240 [Citrus sinensis]	_	_	_	AT1G74720	QKY	Protein QUIRKY
miR166e-5p	Cg5g033230	5	1	21	558	578	GGAATGTTGGCTGGCTCGAGG	|||||||*:||||*|**||::	CCTTACATTCGACGGTACTTT	hypothetical protein CICLE_v10022322mg [Citrus clementina]	RecName: Full=Photosystem II reaction center PSB28 protein, chloroplastic; AltName: Full=Photosystem II protein W-like; Flags: Precursor [Oryza sativa Japonica Gr	RecName: Full=Photosystem II reaction center psb28 protein;	psb28	AT4G28660	PSB28	Photosystem II reaction center PSB28 protein, chloroplastic
miR166e-5p	Cg8g025000	5	1	21	1	20	GGAATGTTGGCTGGCTCGAGG	|:||*|:||||||:*:|*|::	CTTTTCGACCGACTAGG-TTT	_	_	SubName: Full=Chromosome chr9 scaffold_49, whole genome shotgun sequence;	_	AT1G78995	-	unknown protein; Has 30201 Blast hits to 17322 proteins in 780 species: Archae - 12; Bacteria - 1396; Metazoa - 17338; Fungi - 3422; Plants - 5037; Viruses - 0; Other Eukaryotes - 2996 (source: NCBI BLink).
miR166e-5p	Cg2g045400	4.8	1	21	2364	2384	GGAATGTTGGCTGGCTCGAGG	*||||*||||*||:|*|:||*	ACTTAGAACCAACTGCGTTCG	PREDICTED: aspartic proteinase-like isoform X1 [Citrus sinensis]	RecName: Full=Aspartic proteinase; Flags: Precursor [Cucurbita pepo]	hypothetical protein	E3.4.23.40	AT1G11910	APA1	Aspartic proteinase A1
miR166e-5p	Cg9g000120	4.8	1	21	1806	1826	GGAATGTTGGCTGGCTCGAGG	|||*:*||||*|:|||||*:|	CCTAGGAACCAATCGAGCCTC	_	RecName: Full=ABC transporter B family member 4; Short=ABC transporter ABCB.4; Short=AtABCB4; AltName: Full=Multidrug resistance protein 4; AltName: Full=P-glycopro	SubName: Full=Chromosome chr7 scaffold_42, whole genome shotgun sequence;	ABCB1	AT1G02520	ABCB11	ABC transporter B family member 11
miR166e-5p	Cg2g017030	5	1	21	2652	2672	GGAATGTTGGCTGGCTCGAGG	:|||::|*||*|:||||:|**	TCTTGTACCCTATCGAGTTAA	PREDICTED: putative E3 ubiquitin-protein ligase LIN-1 isoform X1 [Prunus mume]	RecName: Full=Putative E3 ubiquitin-protein ligase LIN-1; AltName: Full=Protein cerberus	hypothetical protein	_	AT3G06880	-	Transducin/WD40 repeat-like superfamily protein
miR166e-5p	Cg5g033500	5	1	21	870	889	GGAATGTTGGCTGGCTCGAGG	::|*|||||:*|||||*|*|:	TTTGACAACTAACCGA-CACT	hypothetical protein CICLE_v10019112mg [Citrus clementina]	RecName: Full=Protein BREAST CANCER SUSCEPTIBILITY 1 homolog; Short=AtBRCA1 [Arabidopsis thaliana]	hypothetical protein	BARD1	AT1G04020	BARD1	BRCA1-associated RING domain protein 1
miR166e-5p	Cg5g004420	5	1	21	638	658	GGAATGTTGGCTGGCTCGAGG	*|||||:|||||**||*|*|*	ACTTACGACCGAAGGACCACA	PREDICTED: E2F transcription factor-like E2FE-like [Citrus sinensis]	RecName: Full=E2F transcription factor-like E2FE; AltName: Full=DP-E2F-like protein 1; AltName: Full=E2F-like repressor E2L3 [Arabidopsis thaliana]	repressor, antagonist of e2f-dp complex	_	AT3G48160	E2FE	E2F transcription factor-like E2FE
miR166e-5p	Cg5g018340	5	1	21	1479	1498	GGAATGTTGGCTGGCTCGAGG	|||||*:*||||::|:|**||	CCTTAGGCCCGATTGGG-GCC	hypothetical protein CISIN_1g037367mg, partial [Citrus sinensis]	RecName: Full=Protein IQ-DOMAIN 14 [Arabidopsis thaliana]	hypothetical protein	_	AT3G49260	iqd21	IQ-domain 21
miR166e-5p	Cg7g005480	4.2	1	21	209	229	GGAATGTTGGCTGGCTCGAGG	||||||*::||||:||*|*|:	CCTTACCGTCGACTGACCACT	_	RecName: Full=Dirigent protein 25; Short=AtDIR25; Flags: Precursor [Arabidopsis thaliana]	_	_	AT1G07730	DIR25	Dirigent protein 25
miR166e-5p	Cg6g015820	5	1	21	357	377	GGAATGTTGGCTGGCTCGAGG	*:|*|:*|||||||*||:||:	ATTCATCACCGACCAAGTTCT	hypothetical protein CISIN_1g012895mg [Citrus sinensis]	RecName: Full=Purple acid phosphatase 22; Flags: Precursor [Arabidopsis thaliana]	hypothetical protein	_	AT3G52820	PAP22	Purple acid phosphatase 22
miR166e-5p	Cg6g016050	5	1	21	1279	1299	GGAATGTTGGCTGGCTCGAGG	*:|||||||**|||*||**||	GTTTACAACGAACCAAGAACC	hypothetical protein CISIN_1g0005061mg, partial [Citrus sinensis]	RecName: Full=ABC transporter G family member 34; Short=ABC transporter ABCG.34; Short=AtABCG34; AltName: Full=Pleiotropic drug resistance protein 6 [Arabidopsis t	_	_	AT2G36380	ABCG34	ABC transporter G family member 34
miR166e-5p	Cg6g016120	4.8	1	21	231	250	GGAATGTTGGCTGGCTCGAGG	::||||:||:|*||||*|**|	TTTTACGACTGTCCGA-CGAC	hypothetical protein CICLE_v10011856mg [Citrus clementina]	RecName: Full=Growth-regulating factor 4; Short=AtGRF4; AltName: Full=Transcription activator GRF4 [Arabidopsis thaliana]	_	_	AT2G36400	GRF3	Growth-regulating factor 3
miR166e-5p	CgUng004790	4.2	1	21	822	842	GGAATGTTGGCTGGCTCGAGG	**|||:|*|||||||||*|:*	AATTATATCCGACCGAGGTTA	hypothetical protein CISIN_1g011142mg [Citrus sinensis]	RecName: Full=UDP-glycosyltransferase 73C6; AltName: Full=Flavonol-3-O-glycoside-7-O-glucosyltransferase 1; AltName: Full=Zeatin O-glucosyltransferase 2 [Arabidops	hypothetical protein	UGT73C	AT2G36750	UGT73C1	UDP-glycosyltransferase 73C1
miR166e-5p	Cg7g005980	5	1	21	887	906	GGAATGTTGGCTGGCTCGAGG	|:*|||*||||||||*|**|*	CTATACTACCGACCGTG-GCA	_	RecName: Full=RNA-binding protein 38; AltName: Full=RNA-binding motif protein 38; AltName: Full=RNA-binding region-containing protein 1; AltName: Full=ssDNA-bindi	hypothetical protein	_	AT3G54770	ARP1	Probable RNA-binding protein ARP1
miR166e-5p	Cg6g016410	5	1	21	185	206	GGAATGTTGGCTGGCTCG-AGG	*|||*:|||||::|*:||*|||	GCTTCTAACCGGTCCGGCCTCC	hypothetical protein CICLE_v10011511mg [Citrus clementina]	RecName: Full=Cytochrome P450 76A2; AltName: Full=CYPLXXVIA2; AltName: Full=Cytochrome P-450EG7	SubName: Full=Chromosome chr8 scaffold_23, whole genome shotgun sequence;	_	AT3G52970	CYP76G1	cytochrome P450, family 76, subfamily G, polypeptide 1
miR166e-5p	Cg6g016450	5	1	21	2231	2250	GGAATGTTGGCTGGCTCGAGG	:|||::|::||||*||*:|::	TCTTGTAGTCGACGGA-TTTT	PREDICTED: probable 3-deoxy-D-manno-octulosonic acid transferase, mitochondrial-like isoform X1 [Citrus sinensis]	RecName: Full=Probable 3-deoxy-D-manno-octulosonic acid transferase, mitochondrial; Short=AtKdtA; Short=Kdo transferase A; AltName: Full=Bifunctional Kdo transferas	hypothetical protein	kdtA, waaA	AT5G03770	KDTA	Probable 3-deoxy-D-manno-octulosonic acid transferase, mitochondrial
miR166e-5p	Cg6g016460	5	1	21	1074	1094	GGAATGTTGGCTGGCTCGAGG	:|||:::|:|||*:||||*:*	TCTTGTGATCGAATGAGCATA	hypothetical protein CICLE_v10011238mg [Citrus clementina]	RecName: Full=Probable inactive receptor kinase At1g48480; Flags: Precursor [Arabidopsis thaliana]	SubName: Full=Putative uncharacterized protein;	_	AT2G36570	PXC1	Leucine-rich repeat receptor-like protein kinase PXC1
miR166e-5p	Cg6g002690	4	1	21	62	81	GGAATGTTGGCTGGCTCGAGG	**||||||*|||:||||**||	AGTTACAAGCGATCGAG-GCC	hypothetical protein CICLE_v10011300mg [Citrus clementina]	RecName: Full=Interactor of constitutive active ROPs 3; AltName: Full=ROP-interactive partner 5 [Arabidopsis thaliana]	hypothetical protein	_	AT2G37080	ICR2	Interactor of constitutive active ROPs 2, chloroplastic
miR166e-5p	CgUng005210	4.5	1	21	348	368	GGAATGTTGGCTGGCTCGAGG	||||||**|:||||*||:|:*	CCTTACCTCTGACCAAGTTTA	hypothetical protein CICLE_v10029653mg [Citrus clementina]	RecName: Full=Auxin-induced protein 6B [Glycine max]	auxin-responsive protein, putative; auxin-responsive protein, putative; FUNCTIONS IN: molecu [...]	SAUR	AT4G38840	-	SAUR-like auxin-responsive protein family
miR166e-5p	Cg5g005030	5	1	21	2363	2382	GGAATGTTGGCTGGCTCGAGG	**||*|||:|*||||:||*||	GGTTCCAATCTACCGGGC-CC	PREDICTED: probable boron transporter 2-like [Citrus sinensis]	RecName: Full=Probable boron transporter 2 [Arabidopsis thaliana]	anion exchanger family protein	_	AT3G62270	BOR2	Probable boron transporter 2
miR166e-5p	CgUng005620	4.8	1	21	1365	1385	GGAATGTTGGCTGGCTCGAGG	**|||||||*||:*|||*||:	AATTACAACGGATAGAGGTCT	PREDICTED: putative amidase C869.01-like isoform X3 [Citrus sinensis]	RecName: Full=Putative amidase C869.01; Flags: Precursor [Schizosaccharomyces pombe 972h-]	hypothetical protein	E3.5.1.4, amiE	AT4G34880	-	Amidase family protein
miR166e-5p	Cg3g015220	4.8	1	21	1438	1457	GGAATGTTGGCTGGCTCGAGG	:*||*||:*||||||||*||*	TGTTTCAGACGACCGAG-TCG	PREDICTED: uncharacterized WD repeat-containing protein C2A9.03-like [Citrus sinensis]	RecName: Full=Uncharacterized WD repeat-containing protein C2A9.03 [Schizosaccharomyces pombe 972h-]	SubName: Full=Chromosome chr18 scaffold_1, whole genome shotgun sequence;	_	AT1G78070	-	Transducin/WD40 repeat-like superfamily protein
miR166e-5p	Cg5g005160	4.5	1	21	1658	1677	GGAATGTTGGCTGGCTCGAGG	|||||||*|||::*||*|*||	CCTTACACCCGGTAGA-CCCC	PREDICTED: uncharacterized protein LOC102627072 isoform X1 [Citrus sinensis]	_	hypothetical protein	_	AT3G48200	-	unknown protein; FUNCTIONS IN: molecular_function unknown; INVOLVED IN: biological_process unknown; LOCATED IN: endomembrane system; EXPRESSED IN: 21 plant structures; EXPRESSED DURING: 13 growth stages; Has 210 Blast hits to 148 proteins in 42 spec /.../rchae - 0; Bacteria - 118; Metazoa - 0; Fungi - 0; Plants - 48; Viruses - 0; Other Eukaryotes - 44 (source: NCBI BLink).
miR166e-5p	Cg9g001300	4.2	1	21	1769	1788	GGAATGTTGGCTGGCTCGAGG	:||||:*:|||||:||*||*|	TCTTATTGCCGACTGA-CTAC	_	_	SubName: Full=Chromosome chr5 scaffold_64, whole genome shotgun sequence;	_	AT3G17040	HCF107	high chlorophyll fluorescent 107
miR166e-5p	Cg1g014670	5	1	21	2696	2715	GGAATGTTGGCTGGCTCGAGG	:|**||||||||||*|*|*|:	TCGAACAACCGACCCA-CACT	PREDICTED: probable ATP-dependent RNA helicase DDX11-like isoform X1 [Citrus sinensis]	RecName: Full=Probable ATP-dependent RNA helicase DDX11; AltName: Full=DEAD/H box protein 11 [Mus musculus]	hypothetical protein	_	AT1G79890	-	RAD3-like DNA-binding helicase protein
miR166e-5p	Cg4g002690	5	1	21	6	26	GGAATGTTGGCTGGCTCGAGG	*:*||::|||||:|||*|||*	ATATATGACCGATCGATCTCG	hypothetical protein CICLE_v10009760mg [Citrus clementina]	RecName: Full=RNA-binding protein cabeza; AltName: Full=P19; AltName: Full=Sarcoma-associated RNA-binding fly homolog [Drosophila melanogaster]	SubName: Full=Putative uncharacterized protein;	_	AT3G15680	-	Ran BP2/NZF zinc finger-like superfamily protein
miR166e-5p	Cg8g012910	5	1	21	2268	2288	GGAATGTTGGCTGGCTCGAGG	:|||||||||**|:*|*|||:	TCTTACAACCTTCTAAACTCT	_	RecName: Full=Probable receptor protein kinase TMK1; Flags: Precursor [Arabidopsis thaliana]	hypothetical protein	_	AT2G01820	-	Leucine-rich repeat protein kinase family protein
miR166e-5p	Cg7g006670	5	1	21	2186	2206	GGAATGTTGGCTGGCTCGAGG	::*|||||||||:|||****:	TTGTACAACCGATCGAAAGGT	_	RecName: Full=Auxin response factor 16 [Arabidopsis thaliana]	hypothetical protein	_	AT4G30080	ARF16	Auxin response factor 16
miR166e-5p	Cg6g003190	4.8	1	21	846	866	GGAATGTTGGCTGGCTCGAGG	:*|||||:|:|||*|||***|	TGTTACAGCTGACGGAGGAGC	hypothetical protein CISIN_1g017598mg [Citrus sinensis]	RecName: Full=Probable protein phosphatase 2C 38; Short=AtPP2C38 [Arabidopsis thaliana]	SubName: Full=Chromosome chr8 scaffold_29, whole genome shotgun sequence;	PDP	AT3G12620	-	Probable protein phosphatase 2C 38
miR166e-5p	Cg5g019440	5	1	21	1767	1787	GGAATGTTGGCTGGCTCGAGG	:|||:::|*|*||:|:||||:	TCTTGTGAACTACTGGGCTCT	hypothetical protein CISIN_1g009918mg [Citrus sinensis]	RecName: Full=Growth-regulating factor 6; Short=OsGRF6; AltName: Full=Transcription activator GRF6 [Oryza sativa Japonica Group]	_	_	AT4G37740	GRF2	Growth-regulating factor 2
miR166e-5p	Cg9g020020	4.8	1	21	392	411	GGAATGTTGGCTGGCTCGAGG	|*|||*|||||*:|||*|||:	CGTTAGAACCGTTCGA-CTCT	_	RecName: Full=Probable sugar phosphate/phosphate translocator At3g10290 [Arabidopsis thaliana]	hypothetical protein	_	AT3G10290	-	Probable sugar phosphate/phosphate translocator At3g10290
miR166e-5p	Cg5g034760	5	1	21	1064	1084	GGAATGTTGGCTGGCTCGAGG	::||*:|:|||:|:*||||:|	TTTTTTAGCCGGCTCAGCTTC	hypothetical protein CICLE_v10018911mg [Citrus clementina]	_	_	_	AT3G63430	-	unknown protein; BEST Arabidopsis thaliana protein match is: unknown protein (TAIR:AT1G74160.1); Has 135 Blast hits to 119 proteins in 22 species: Archae - 0; Bacteria - 2; Metazoa - 3; Fungi - 3; Plants - 119; Viruses - 0; Other Eukaryotes - 8 (sou /.../CBI BLink).
miR166e-5p	Cg2g018820	3.8	1	21	766	786	GGAATGTTGGCTGGCTCGAGG	:|||||:|||||*||*|:*|:	TCTTACGACCGAACGTGTACT	hypothetical protein CISIN_1g042218mg [Citrus sinensis]	RecName: Full=Condensin complex subunit 2; AltName: Full=Chromosome-associated protein H; Short=AtCAP-H; AltName: Full=Non-SMC condensin I complex subunit H; AltNam	SubName: Full=Chromosome chr12 scaffold_36, whole genome shotgun sequence;	BRRN1, BRN1, CAPH	AT2G32590	CAPH	Condensin complex subunit 2
miR166e-5p	Cg2g033670	5	1	21	340	359	GGAATGTTGGCTGGCTCGAGG	||||*:|||||*:|||*|*|*	CCTTCTAACCGTTCGAAC-CG	hypothetical protein CICLE_v10014538mg [Citrus clementina]	RecName: Full=Probable sulfate transporter 3.3; AltName: Full=AST91 [Arabidopsis thaliana]	sulfate/bicarbonate/oxalate exchanger and transporter sat-1	SULTR3	AT1G23090	SULTR3%3B3	Probable sulfate transporter 3.3
miR166e-5p	Cg5g005620	4.8	1	21	47	66	GGAATGTTGGCTGGCTCGAGG	||||||||**|*||*|||*|:	CCTTACAAAAGCCCAAGC-CT	PREDICTED: plant intracellular Ras-group-related LRR protein 1-like [Citrus sinensis]	RecName: Full=Plant intracellular Ras-group-related LRR protein 1 [Arabidopsis thaliana]	SubName: Full=Chromosome chr17 scaffold_12, whole genome shotgun sequence;	_	AT5G05850	PIRL1	Plant intracellular Ras-group-related LRR protein 1
miR166e-5p	Cg2g033780	4.5	1	21	933	953	GGAATGTTGGCTGGCTCGAGG	*:*||:|::||||||:|||::	ATGTATAGTCGACCGGGCTTT	hypothetical protein CISIN_1g006199mg [Citrus sinensis]	RecName: Full=Auxin efflux carrier component 3; Short=AtPIN3 [Arabidopsis thaliana]	auxin efflux carrier component	_	AT1G70940	PIN3	Auxin efflux carrier component 3
miR166e-5p	Cg3g000970	5	1	21	172	191	GGAATGTTGGCTGGCTCGAGG	:|*|||||*||*:|||*||:|	TCCTACAAACGTTCGA-CTTC	hypothetical protein CICLE_v10001065mg [Citrus clementina]	RecName: Full=UDP-glycosyltransferase 76C4 [Arabidopsis thaliana]	hypothetical protein	_	AT3G11340	-	UDP-Glycosyltransferase superfamily protein
miR166e-5p	Cg2g019100	4.8	1	21	815	836	GGAATGTTGGCTGGCTCGA-GG	::||||||||**|||:|*|**|	TTTTACAACCACCCGGGGTGAC	hypothetical protein CICLE_v10014919mg [Citrus clementina]	RecName: Full=Nucleobase-ascorbate transporter 1; Short=AtNAT1 [Arabidopsis thaliana]	nucleobase ascorbate transporter	SLC23A1_2, SVCT1_2	AT2G05760	NAT1	Nucleobase-ascorbate transporter 1
miR166e-5p	Cg7g021010	4.2	1	21	1283	1302	GGAATGTTGGCTGGCTCGAGG	||||||*||:||||*|*||:*	CCTTACCACTGACCAA-CTTA	_	RecName: Full=Transcription factor TCP15 [Arabidopsis thaliana]	annotation not avaliable	_	AT1G69690	TCP15	Transcription factor TCP15
miR166e-5p	Cg5g005980	4.2	1	21	624	643	GGAATGTTGGCTGGCTCGAGG	*||**::||||||||||*||:	ACTGTTGACCGACCGAG-TCT	hypothetical protein CISIN_1g039353mg, partial [Citrus sinensis]	RecName: Full=Proline transporter 1; Short=AtPROT1 [Arabidopsis thaliana]	_	_	AT2G39890	PROT1	Proline transporter 1
miR166e-5p	Cg5g005990	5	1	21	940	960	GGAATGTTGGCTGGCTCGAGG	:|*|||||||**|:||*|||:	TCGTACAACCCTCTGATCTCT	PREDICTED: proline transporter 1-like [Citrus sinensis]	RecName: Full=Proline transporter 1; Short=AtPROT1 [Arabidopsis thaliana]	hypothetical protein	_	AT2G39890	PROT1	Proline transporter 1
miR166e-5p	Cg5g006030	4.8	1	21	329	350	GGAATGTTGGCTGGCTCGA-GG	:||||||||:*|::*||*|*||	TCTTACAACTTATTCAGGTACC	PREDICTED: uncharacterized protein LOC102609296 [Citrus sinensis]	_	_	_	AT3G01680	SEOB	Protein SIEVE ELEMENT OCCLUSION B
miR166e-5p	Cg5g006330	5	1	21	597	618	GGAATGTTGGCTGGCTC-GAGG	*|||*|:||*|||||*|*||||	GCTTTCGACGGACCGTGACTCC	PREDICTED: GDSL esterase/lipase At3g48460-like [Citrus sinensis]	RecName: Full=GDSL esterase/lipase At3g48460; AltName: Full=Extracellular lipase At3g48460; Flags: Precursor [Arabidopsis thaliana]	hypothetical protein	_	AT3G48460	-	GDSL esterase/lipase At3g48460
miR166e-5p	Cg5g020710	4	1	21	716	735	GGAATGTTGGCTGGCTCGAGG	*|||:|:|||||::|:||*|*	ACTTGCGACCGATTGGGC-CG	PREDICTED: chlorophyllase-1, chloroplastic-like [Citrus sinensis]	RecName: Full=Chlorophyllase-1, chloroplastic; AltName: Full=Chlorophyll-chlorophyllido hydrolase 1; Short=Chlase 1; Flags: Precursor [Citrus unshiu]	_	E3.1.1.14	AT1G19670	CLH1	Chlorophyllase-1
miR166e-5p	Cg2g020050	5	1	21	161	180	GGAATGTTGGCTGGCTCGAGG	*||*||||||*|:||**||||	ACTAACAACCTATCGT-CTCC	hypothetical protein CISIN_1g024579mg [Citrus sinensis]	RecName: Full=Chlorophyll a-b binding protein 151, chloroplastic; AltName: Full=LHCII type II CAB-151; Short=LHCP; Flags: Precursor	light-harvesting complex II protein Lhcb2	LHCB2	AT2G05100	LHCB2.1	photosystem II light harvesting complex gene 2.1
miR166e-5p	Cg8g017350	4.8	1	21	1403	1422	GGAATGTTGGCTGGCTCGAGG	::|*||||::||||||***||	TTTAACAATTGACCGA-AACC	_	RecName: Full=Rhodanese-like domain-containing protein 8, chloroplastic; AltName: Full=Sulfurtransferase 8; Short=AtStr8; Flags: Precursor [Arabidopsis thaliana]	SubName: Full=Chromosome chr17 scaffold_85, whole genome shotgun sequence;	_	AT1G17850	STR8	Rhodanese-like domain-containing protein 8, chloroplastic
miR166e-5p	Cg2g035460	4.5	1	21	94	114	GGAATGTTGGCTGGCTCGAGG	:|**|*||||||:||||*||:	TCGAAGAACCGATCGAGATCT	hypothetical protein CICLE_v10033610mg [Citrus clementina]	RecName: Full=Flavanone 7-O-glucoside 2''-O-beta-L-rhamnosyltransferase; AltName: Full=1,2 rhamnosyltransferase	SubName: Full=Chromosome chr13 scaffold_74, whole genome shotgun sequence;	UGAT	AT5G49690	UGT91C1	UDP-glycosyltransferase 91C1
miR166e-5p	Cg7g008940	4.2	1	21	1393	1413	GGAATGTTGGCTGGCTCGAGG	||||||*|:||||*||**||:	CCTTACCATCGACGGAAGTCT	_	RecName: Full=Autoimmune regulator; AltName: Full=Autoimmune polyendocrinopathy candidiasis ectodermal dystrophy protein; Short=APECED protein [Homo sapiens]	hypothetical protein	_	AT3G14980	IDM1	Increased DNA methylation 1
miR166e-5p	Cg9g003410	5	1	21	657	677	GGAATGTTGGCTGGCTCGAGG	*:||||**|||||||:*|*||	GTTTACTTCCGACCGGTCACC	_	RecName: Full=Receptor-like protein kinase FERONIA; AltName: Full=Protein SIRENE; Flags: Precursor [Arabidopsis thaliana]	SubName: Full=Chromosome chr5 scaffold_2, whole genome shotgun sequence;	IRAK1	AT3G26700	-	Protein kinase superfamily protein
miR166e-5p	Cg6g018800	5	1	21	300	320	GGAATGTTGGCTGGCTCGAGG	|||||:||*:**|||||:*:|	CCTTATAAGTTTCCGAGTATC	hypothetical protein CICLE_v10012175mg [Citrus clementina]	_	_	_	AT5G37930	-	E3 ubiquitin-protein ligase SINA-like 10
miR166e-5p	Cg3g003100	5	1	21	1404	1424	GGAATGTTGGCTGGCTCGAGG	:||||||||**|||*:|*|*:	TCTTACAACAAACCAGGGTAT	PREDICTED: proline-rich receptor-like protein kinase PERK2-like isoform X1 [Citrus sinensis]	RecName: Full=Proline-rich receptor-like protein kinase PERK13; AltName: Full=Proline-rich extensin-like receptor kinase 13; Short=AtPERK13; AltName: Full=Protein	hypothetical protein	_	AT5G56790	-	Protein kinase superfamily protein
miR166e-5p	Cg5g020920	4.8	1	21	658	677	GGAATGTTGGCTGGCTCGAGG	||||*:|||:||||**|*||:	CCTTTTAACTGACCTTG-TCT	hypothetical protein CISIN_1g041819mg [Citrus sinensis]	RecName: Full=Abietadienol/abietadienal oxidase; Short=PtAO; AltName: Full=Cytochrome P450 720B1; AltName: Full=Cytochrome P450 CYPA	cytochrome P450	_	AT1G73340	-	Cytochrome P450 superfamily protein
miR166e-5p	Cg7g009420	4.5	1	21	1048	1067	GGAATGTTGGCTGGCTCGAGG	*:||||*|:|||:|*||*|||	ATTTACCATCGATCAAG-TCC	_	_	_	_	AT3G51450	SSL7	Protein STRICTOSIDINE SYNTHASE-LIKE 7
miR166e-5p	Cg3g016970	5	1	21	203	224	GGAATGTTGGCTGGCTCGA-GG	||||:|||||**|*|*|||*||	CCTTGCAACCCCCGGTGCTGCC	PREDICTED: probable acyl-activating enzyme 9-like [Citrus sinensis]	RecName: Full=Probable acyl-activating enzyme 9; AltName: Full=AMP-binding protein 9; Short=AtAMPBP9 [Arabidopsis thaliana]	acyl:coa ligase acetate-coa synthetase-like protein	_	AT1G21540	AEE9	Probable acyl-activating enzyme 9
miR166e-5p	Cg3g003760	5	1	21	888	908	GGAATGTTGGCTGGCTCGAGG	|:||*::|||*||*|||||::	CTTTTTGACCTACGGAGCTTT	hypothetical protein CISIN_1g0033001mg, partial [Citrus sinensis]	_	_	_	_	_	_
miR166e-5p	Cg6g005850	5	1	21	2786	2805	GGAATGTTGGCTGGCTCGAGG	*|||*:|||||:*||||**|*	ACTTCTAACCGGACGAG-ACA	hypothetical protein CISIN_1g002078mg [Citrus sinensis]	_	_	_	AT5G01030	-	Protein of unknown function (DUF3527)
miR166e-5p	Cg7g009780	3.2	1	21	81	101	GGAATGTTGGCTGGCTCGAGG	|:||||:|:||*:||||:|||	CTTTACGATCGTTCGAGTTCC	_	RecName: Full=Cytochrome P450 94C1 [Arabidopsis thaliana]	cytochrome P450	_	AT2G27690	CYP94C1	Cytochrome P450 94C1
miR166e-5p	Cg9g023520	4.5	1	21	2707	2727	GGAATGTTGGCTGGCTCGAGG	:||||:|||**:||||*|||:	TCTTATAACGAGCCGAACTCT	_	RecName: Full=Leucine-rich repeat receptor-like protein kinase TDR; AltName: Full=Protein PHLOEM INTERCALATED WITH XYLEM; AltName: Full=Tracheary element differentia	hypothetical protein	_	AT5G61480	TDR	Leucine-rich repeat receptor-like protein kinase TDR
miR166e-5p	Cg2g036060	4.5	1	21	61	80	GGAATGTTGGCTGGCTCGAGG	*|**||||||||*||||**||	ACCGACAACCGAACGAG-ACC	hypothetical protein CICLE_v10016426mg [Citrus clementina]	RecName: Full=Zinc finger protein 6 [Arabidopsis thaliana]	SubName: Full=Putative uncharacterized protein (Chromosome chr1 scaffold_5, whole genome sho [...]	_	AT1G68360	-	C2H2 and C2HC zinc fingers superfamily protein
miR166e-5p	Cg7g010660	5	1	21	876	895	GGAATGTTGGCTGGCTCGAGG	*||*::||:|||*||||*|*|	ACTAGTAATCGAACGAG-TAC	_	RecName: Full=Bidirectional sugar transporter SWEET12; Short=AtSWEET12; AltName: Full=MtN3-like protein [Arabidopsis thaliana]	SubName: Full=Chromosome chr17 scaffold_16, whole genome shotgun sequence;	SLC50A, SWEET	AT5G23660	SWEET12	Bidirectional sugar transporter SWEET12
miR166e-5p	Cg4g005870	4.8	1	21	409	428	GGAATGTTGGCTGGCTCGAGG	|||||:||*||::||*|**|:	CCTTATAAACGGTCGCG-ACT	PREDICTED: non-lysosomal glucosylceramidase-like [Citrus sinensis]	RecName: Full=Non-lysosomal glucosylceramidase; Short=NLGase; AltName: Full=Beta-glucocerebrosidase 2; Short=Beta-glucosidase 2; AltName: Full=Glucosylceramidase 2	catalytic/ glucosylceramidase; catalytic/ glucosylceramidase; FUNCTIONS IN: catalytic activi [...]	GBA2	AT5G49900	-	Beta-glucosidase, GBA2 type family protein
miR166e-5p	Cg2g036370	4.8	1	21	1213	1232	GGAATGTTGGCTGGCTCGAGG	:||*:*||||||*||:|*|||	TCTGGGAACCGAACGGG-TCC	PREDICTED: zinc finger protein CONSTANS-LIKE 16-like [Citrus sinensis]	RecName: Full=Zinc finger protein CONSTANS-LIKE 16 [Arabidopsis thaliana]	_	_	AT1G25440	COL16	Zinc finger protein CONSTANS-LIKE 16
miR166e-5p	Cg2g021370	5	1	21	122	141	GGAATGTTGGCTGGCTCGAGG	**||||:|:|||:|||*|*::	AATTACGATCGATCGA-CGTT	hypothetical protein CICLE_v10008628mg [Citrus clementina]	RecName: Full=NAC domain-containing protein 18; Short=ANAC018; AltName: Full=Protein NO APICAL MERISTEM; Short=AtNAM [Arabidopsis thaliana]	NAC domain protein, IPR003441	_	AT3G15510	ATNAC2	NAC domain containing protein 2
miR166e-5p	Cg8g018860	3.2	1	21	902	922	GGAATGTTGGCTGGCTCGAGG	:||*||||||*||||||*|::	TCTAACAACCCACCGAGGTTT	_	RecName: Full=Zinc finger protein ZAT5 [Arabidopsis thaliana]	_	_	AT2G28200	ZAT5	Zinc finger protein ZAT5
miR166e-5p	Cg1g017700	5	1	21	316	335	GGAATGTTGGCTGGCTCGAGG	|||||*|***|||||||**||	CCTTAAACGAGACCGAG-ACC	PREDICTED: palmitoyl-monogalactosyldiacylglycerol delta-7 desaturase, chloroplastic-like [Citrus sinensis]	RecName: Full=Palmitoyl-monogalactosyldiacylglycerol delta-7 desaturase, chloroplastic; AltName: Full=FAD5; AltName: Full=Monogalactosyldiacylglycerol-specific palm	SubName: Full=Chromosome chr9 scaffold_104, whole genome shotgun sequence;	SCD, desC	AT3G15850	ADS3	Palmitoyl-monogalactosyldiacylglycerol delta-7 desaturase, chloroplastic
miR166e-5p	Cg3g018100	4.2	1	21	1631	1651	GGAATGTTGGCTGGCTCGAGG	:|*|||||:|||*||:|:|:*	TCCTACAATCGAACGGGTTTA	PREDICTED: LRR receptor-like serine/threonine-protein kinase RCH1-like [Citrus sinensis]	RecName: Full=LRR receptor-like serine/threonine-protein kinase RCH1; AltName: Full=Protein ROOT CLAVATA-HOMOLOG1 1; Flags: Precursor [Arabidopsis thaliana]	hypothetical protein	_	AT5G48940	RCH1	LRR receptor-like serine/threonine-protein kinase RCH1
miR166e-5p	Cg9g025330	4	1	21	470	489	GGAATGTTGGCTGGCTCGAGG	|*||||||||||*|||*|**|	CATTACAACCGAACGA-CAAC	_	RecName: Full=Protein ODORANT1; AltName: Full=MYB-like protein ODO1	SubName: Full=Chromosome chr2 scaffold_187, whole genome shotgun sequence;	MYBP	AT4G22680	MYB85	myb domain protein 85
miR166e-5p	Cg5g037630	4.5	1	21	1139	1159	GGAATGTTGGCTGGCTCGAGG	|*||||||*|*|*||||||*|	CATTACAAGCTAACGAGCTAC	hypothetical protein CICLE_v10024391mg [Citrus clementina]	RecName: Full=Probable pectinesterase/pectinesterase inhibitor 20; Includes: RecName: Full=Pectinesterase inhibitor 20; AltName: Full=Pectin methylesterase inhibit	pectinesterase family protein (EC:3.1.1.11)	E3.1.1.11	AT1G02810	PME7	Probable pectinesterase/pectinesterase inhibitor 7
miR166e-5p	Cg7g023620	5	1	21	1841	1862	GGAATGTTGGCTGGCTCG-AGG	|||||:|:*|*::||:||*|||	CCTTATAGGCTGTCGGGCCTCC	_	RecName: Full=Sister chromatid cohesion 1 protein 3; AltName: Full=SCC1 homolog 3; Short=AtRAD21-2 [Arabidopsis thaliana]	_	SCC1, MCD1, RAD21	AT3G59550	SYN3	Sister chromatid cohesion 1 protein 3
miR166e-5p	Cg9g005310	5	1	21	799	818	GGAATGTTGGCTGGCTCGAGG	|||||:|*:||||:*|*|*||	CCTTATACTCGACTTATC-CC	_	RecName: Full=Thermospermine synthase ACAULIS5 [Arabidopsis thaliana]	SubName: Full=Chromosome chr5 scaffold_2, whole genome shotgun sequence;	_	AT5G19530	ACL5	Thermospermine synthase ACAULIS5
miR166e-5p	Cg2g022850	5	1	21	62	81	GGAATGTTGGCTGGCTCGAGG	||*|||*|::||:|||*|*||	CCCTACTATTGATCGA-CACC	(+)-delta-cadinene synthase isozyme A, putative [Ricinus communis]	RecName: Full=Alpha-copaene synthase; AltName: Full=(+)-delta-cadinene synthase; AltName: Full=Terpene synthase 1; Short=RcSeTPS1	_	GERD	AT5G23960	TPS21	Alpha-humulene/(-)-(E)-beta-caryophyllene synthase
miR166e-5p	Cg2g022860	5	1	21	115	134	GGAATGTTGGCTGGCTCGAGG	||*|||*|::||:|||*|*||	CCCTACTATTGATCGA-CACC	(+)-delta-cadinene synthase isozyme A, putative [Ricinus communis]	RecName: Full=Alpha-copaene synthase; AltName: Full=(+)-delta-cadinene synthase; AltName: Full=Terpene synthase 1; Short=RcSeTPS1	_	GERD	AT5G23960	TPS21	Alpha-humulene/(-)-(E)-beta-caryophyllene synthase
miR166e-5p	Cg1g003550	5	1	21	293	313	GGAATGTTGGCTGGCTCGAGG	**|*||:*:|||||||||||*	GGTGACGTTCGACCGAGCTCG	hypothetical protein CICLE_v10026644mg [Citrus clementina]	_	SubName: Full=Chromosome chr4 scaffold_32, whole genome shotgun sequence;	_	AT4G37220	-	Cold-regulated 413 plasma membrane protein 4
miR166e-5p	Cg3g018980	4.8	1	21	1448	1469	GGAATGTTGGCTGGCTC-GAGG	|*|||:|||||*::|||*||:|	CATTATAACCGTTTGAGGCTTC	PREDICTED: probable LRR receptor-like serine/threonine-protein kinase At1g34110-like [Citrus sinensis]	RecName: Full=Probable LRR receptor-like serine/threonine-protein kinase At1g34110; Flags: Precursor [Arabidopsis thaliana]	hypothetical protein	_	AT1G34110	-	Probable LRR receptor-like serine/threonine-protein kinase At1g34110
miR166e-5p	Cg4g007070	5	1	21	258	278	GGAATGTTGGCTGGCTCGAGG	*:|*:|:::||||*|||||||	ATTAGCGGTCGACGGAGCTCC	PREDICTED: blue copper protein-like [Citrus sinensis]	RecName: Full=Formin-like protein 3; AltName: Full=OsFH3 [Oryza sativa Japonica Group]	_	_	AT2G25060	ENODL14	Early nodulin-like protein 1
miR166e-5p	Cg2g023180	4.2	1	21	2624	2644	GGAATGTTGGCTGGCTCGAGG	|||||:||:|||||*|***:|	CCTTATAATCGACCTATAATC	PREDICTED: kinesin-3-like isoform X2 [Citrus sinensis]	RecName: Full=Kinesin-3; AltName: Full=Kinesin-like protein C [Arabidopsis thaliana]	hypothetical protein	KIFC1	AT5G54670	ATK3	Kinesin-3
miR166e-5p	Cg1g003700	4.8	1	21	1039	1059	GGAATGTTGGCTGGCTCGAGG	*:|||*|:*||||||||:|**	ATTTAGAGACGACCGAGTTGA	hypothetical protein CISIN_1g043859mg [Citrus sinensis]	RecName: Full=Anthocyanidin 3-O-glucosyltransferase 5; AltName: Full=Flavonol 3-O-glucosyltransferase 5; AltName: Full=UDP-glucose flavonoid 3-O-glucosyltransferase	hypothetical protein	_	AT2G18570	UGT72D1	UDP-glycosyltransferase 72D1
miR166e-5p	Cg9g005760	4.8	1	21	55	75	GGAATGTTGGCTGGCTCGAGG	:||**|:|:||::|||||*||	TCTCTCGATCGGTCGAGCACC	_	_	_	_	AT3G22550	-	Protein of unknown function (DUF581)
miR166e-5p	Cg1g019190	5	1	21	244	263	GGAATGTTGGCTGGCTCGAGG	|||*|*||*|*|:|||||*||	CCTAAAAAACCATCGAGC-CC	hypothetical protein CISIN_1g035956mg [Citrus sinensis]	_	_	_	AT5G09530	-	hydroxyproline-rich glycoprotein family protein
miR166e-5p	Cg1g019210	5	1	21	322	341	GGAATGTTGGCTGGCTCGAGG	||||*:||*|*::||||*|||	CCTTCTAAACCGTCGAG-TCC	hypothetical protein CISIN_1g031697mg [Citrus sinensis]	_	_	_	AT5G09530	-	hydroxyproline-rich glycoprotein family protein
miR166e-5p	Cg8g020510	5	1	21	2197	2217	GGAATGTTGGCTGGCTCGAGG	*:|||||||*||::*||:|*:	GTTTACAACAGATTAAGTTGT	_	RecName: Full=Beta-galactosidase 8; Short=Lactase 8; AltName: Full=Protein AR782; Flags: Precursor [Arabidopsis thaliana]	RecName: Full=Beta-galactosidase; EC=3.2.1.23;	_	AT2G28470	BGAL8	Beta-galactosidase 8
miR166e-5p	Cg8g020540	5	1	21	529	548	GGAATGTTGGCTGGCTCGAGG	|:||||||*:|||:*|*|*||	CTTTACAAGTGACTTAAC-CC	_	RecName: Full=Fasciclin-like arabinogalactan protein 12; Flags: Precursor [Arabidopsis thaliana]	_	_	AT5G60490	FLA12	Fasciclin-like arabinogalactan protein 12
miR166e-5p	Cg8g000240	5	1	21	1344	1363	GGAATGTTGGCTGGCTCGAGG	|||*|||:||*||:||*:|*:	CCTGACAGCCAACTGA-TTAT	_	_	hypothetical protein	_	AT4G35320	-	unknown protein; BEST Arabidopsis thaliana protein match is: unknown protein (TAIR:AT2G17300.1); Has 30201 Blast hits to 17322 proteins in 780 species: Archae - 12; Bacteria - 1396; Metazoa - 17338; Fungi - 3422; Plants - 5037; Viruses - 0; Other Eu /.../es - 2996 (source: NCBI BLink).
miR166e-5p	Cg2g005450	3.8	1	21	1483	1503	GGAATGTTGGCTGGCTCGAGG	:||*|*||||||||||*:||:	TCTGAAAACCGACCGAATTCT	PREDICTED: G2/mitotic-specific cyclin-1-like [Citrus sinensis]	RecName: Full=G2/mitotic-specific cyclin S13-6; AltName: Full=B-like cyclin [Glycine max]	cyclin	CCNB	AT2G26760	CYCB1-4	Cyclin-B1-4
miR166e-5p	Cg9g006330	5	1	21	151	170	GGAATGTTGGCTGGCTCGAGG	||||*|||||*|*:|:|**||	CCTTTCAACCAAATGGG-GCC	_	RecName: Full=Early light-induced protein 1, chloroplastic; Flags: Precursor [Arabidopsis thaliana]	annotation not avaliable	_	AT3G22840	ELIP1	Early light-induced protein 1, chloroplastic
miR166e-5p	Cg7g013100	5	1	21	1423	1442	GGAATGTTGGCTGGCTCGAGG	:|||||:|||*|||***|||:	TCTTACGACCTACCCT-CTCT	_	RecName: Full=Leucine-rich repeat receptor-like protein kinase PXL2; AltName: Full=Protein PHLOEM INTERCALATED WITH XYLEM-LIKE 2; Flags: Precursor [Arabidopsis thal	hypothetical protein	_	AT1G08590	PXL1	Leucine-rich repeat receptor-like protein kinase PXL1
miR166e-5p	Cg2g024140	5	1	21	1329	1348	GGAATGTTGGCTGGCTCGAGG	*||*|::|||||:|*:|*|||	ACTGATGACCGATCTGG-TCC	hypothetical protein CISIN_1g002638mg [Citrus sinensis]	RecName: Full=Microtubule-associated protein TORTIFOLIA1; AltName: Full=Microtubule-associated protein SPIRAL2; AltName: Full=Protein CONVOLUTA [Arabidopsis thalian	_	_	AT4G27060	TOR1	Microtubule-associated protein TORTIFOLIA1
miR166e-5p	Cg8g020960	5	1	21	4013	4032	GGAATGTTGGCTGGCTCGAGG	*||||||||**::||||**|*	ACTTACAACATGTCGAG-GCG	_	_	_	_	AT5G60150	-	unknown protein; Has 1807 Blast hits to 1807 proteins in 277 species: Archae - 0; Bacteria - 0; Metazoa - 736; Fungi - 347; Plants - 385; Viruses - 0; Other Eukaryotes - 339 (source: NCBI BLink).
miR166e-5p	Cg1g020030	4	1	21	1332	1352	GGAATGTTGGCTGGCTCGAGG	*:|||:|:|||||||:|*|**	GTTTATAGCCGACCGGGGTAG	PREDICTED: shikimate O-hydroxycinnamoyltransferase-like [Citrus sinensis]	RecName: Full=Shikimate O-hydroxycinnamoyltransferase; AltName: Full=Hydroxycinnamoyl transferase; AltName: Full=Hydroxycinnamoyl-Coenzyme A shikimate/quinate hydrox	_	E2.3.1.133, HCT	AT5G48930	HST	Shikimate O-hydroxycinnamoyltransferase
miR166e-5p	Cg8g000710	5	1	21	175	194	GGAATGTTGGCTGGCTCGAGG	::|*|||||:||:|*||*|*:	TTTAACAACTGATCTAG-TAT	_	_	_	_	AT2G17080	-	Arabidopsis protein of unknown function (DUF241)
miR166e-5p	Cg8g000890	4.5	1	21	1175	1195	GGAATGTTGGCTGGCTCGAGG	:|||||||||*:|:||**|*:	TCTTACAACCTGCTGAAGTGT	_	RecName: Full=Probable receptor-like protein kinase At1g49730; Flags: Precursor [Arabidopsis thaliana]	SubName: Full=Chromosome chr3 scaffold_8, whole genome shotgun sequence;	IRAK1	AT2G16750	-	Protein kinase protein with adenine nucleotide alpha hydrolases-like domain
miR166e-5p	Cg9g027320	5	1	21	1349	1369	GGAATGTTGGCTGGCTCGAGG	||||||:|:|||*:*:|:*:|	CCTTACGATCGAATCGGTGTC	hypothetical protein CICLE_v10004833mg [Citrus clementina]	RecName: Full=Protein TRANSPARENT TESTA 12; AltName: Full=MATE efflux family protein TT12; AltName: Full=Protein DTX41 [Arabidopsis thaliana]	SubName: Full=Chromosome undetermined scaffold_91, whole genome shotgun sequence;	TC.MATE, SLC47A, norM, mdtK, dinF	AT4G25640	ATDTX35	detoxifying efflux carrier 35
miR166e-5p	Cg8g001210	4.5	1	21	448	469	GGAATGTTGGCTGGCTCG-AGG	|:|||||||*|||*|*|:*|:|	CTTTACAACAGACGGTGTATTC	_	RecName: Full=F-box protein At3g07870 [Arabidopsis thaliana]	SubName: Full=Chromosome chr3 scaffold_8, whole genome shotgun sequence;	_	AT5G42210	-	Major facilitator superfamily protein
miR166e-5p	Cg5g024440	4.8	1	21	176	195	GGAATGTTGGCTGGCTCGAGG	:|*||||*:|||||||*|**|	TCGTACATTCGACCGA-CAAC	hypothetical protein CISIN_1g028272mg [Citrus sinensis]	RecName: Full=Probable 3-beta-hydroxysteroid-Delta(8),Delta(7)-isomerase; AltName: Full=Cholestenol Delta-isomerase; AltName: Full=Delta(8)-Delta(7) sterol isomerase	hypothetical protein	EBP	AT1G20050	HYD1	Probable 3-beta-hydroxysteroid-Delta(8),Delta(7)-isomerase
miR166e-5p	Cg5g039500	4.8	1	21	460	479	GGAATGTTGGCTGGCTCGAGG	::||::|||*|:|||*||*||	TTTTGTAACAGGCCGTGC-CC	hypothetical protein CICLE_v10022159mg [Citrus clementina]	RecName: Full=Germin-like protein subfamily 2 member 4; Flags: Precursor [Arabidopsis thaliana]	SubName: Full=Putative uncharacterized protein;	_	AT3G62020	GLP10	Germin-like protein subfamily 2 member 4
miR166e-5p	Cg2g025280	4.5	1	21	852	872	GGAATGTTGGCTGGCTCGAGG	:|||||||||*||:*|**||:	TCTTACAACCAACTAAAATCT	PREDICTED: probable inactive receptor kinase At2g26730-like [Citrus sinensis]	RecName: Full=Probable LRR receptor-like serine/threonine-protein kinase At4g31250; Flags: Precursor [Arabidopsis thaliana]	hypothetical protein	_	AT2G26730	-	Probable inactive receptor kinase At2g26730
miR166e-5p	Cg2g025410	4.8	1	21	249	268	GGAATGTTGGCTGGCTCGAGG	::||||:|*|||*|*||*|||	TTTTACGAACGAACCAG-TCC	hypothetical protein CICLE_v10029116mg [Citrus clementina]	RecName: Full=Chlorophyll a-b binding protein CP24 10A, chloroplastic; Short=CAB-10A; Short=LHCP; Flags: Precursor [Solanum lycopersicum]	SubName: Full=Putative uncharacterized protein;	LHCB6	AT1G15820	LHCB6	light harvesting complex photosystem II subunit 6
miR166e-5p	Cg8g021490	5	1	21	462	481	GGAATGTTGGCTGGCTCGAGG	*:||||**:|||||*|||*||	ATTTACCTTCGACCAAGC-CC	_	RecName: Full=Probable leucine-rich repeat receptor-like protein kinase At2g28990; Flags: Precursor [Arabidopsis thaliana]	hypothetical protein	_	AT1G51800	-	Leucine-rich repeat protein kinase family protein
miR166e-5p	Cg4g019580	4.5	1	21	1221	1240	GGAATGTTGGCTGGCTCGAGG	|:|||:||*|*|||||*|*||	CTTTATAAACTACCGA-CACC	hypothetical protein CISIN_1g017287mg [Citrus sinensis]	RecName: Full=Adiponectin receptor protein [Drosophila melanogaster]	SubName: Full=Chromosome chr11 scaffold_170, whole genome shotgun sequence;	ADIPOR	AT5G20270	HHP1	Heptahelical transmembrane protein 1
miR166e-5p	Cg2g025540	5	1	21	146	166	GGAATGTTGGCTGGCTCGAGG	*||*|||||**||:||*||||	ACTGACAACGAACTGACCTCC	hypothetical protein CICLE_v10026582mg [Citrus clementina]	RecName: Full=Lamin-like protein; Flags: Precursor [Arabidopsis thaliana]	hypothetical protein	_	AT3G01070	ENODL16	early nodulin-like protein 16
miR166e-5p	Cg9g008290	4.5	1	21	84	104	GGAATGTTGGCTGGCTCGAGG	:|||*||*||||:|||*|*:|	TCTTTCACCCGATCGATCGTC	_	RecName: Full=Protein LIGHT-DEPENDENT SHORT HYPOCOTYLS 4; AltName: Full=Protein ORGAN BOUNDARY 4 [Arabidopsis thaliana]	SubName: Full=Chromosome chr5 scaffold_2, whole genome shotgun sequence;	_	AT3G23290	LSH4	Protein LIGHT-DEPENDENT SHORT HYPOCOTYLS 4
miR166e-5p	Cg5g024730	5	1	21	758	778	GGAATGTTGGCTGGCTCGAGG	**||*|:|*||||||:|||::	GGTTCCGAGCGACCGGGCTTT	PREDICTED: peptidyl-prolyl cis-trans isomerase FKBP19, chloroplastic-like isoform X1 [Citrus sinensis]	RecName: Full=Peptidyl-prolyl cis-trans isomerase FKBP19, chloroplastic; Short=PPIase FKBP19; AltName: Full=FK506-binding protein 19; Short=AtFKBP19; AltName: Full	hypothetical protein	_	AT5G13410	FKBP19	Peptidyl-prolyl cis-trans isomerase FKBP19, chloroplastic
miR166e-5p	Cg5g039870	4.8	1	21	1276	1295	GGAATGTTGGCTGGCTCGAGG	:|||:|:|:||||**||*||*	TCTTGCGATCGACAAAG-TCG	hypothetical protein CICLE_v10019337mg [Citrus clementina]	RecName: Full=Probably inactive receptor-like protein kinase At2g46850; Flags: Precursor [Arabidopsis thaliana]	hypothetical protein	_	AT2G46850	-	Probably inactive receptor-like protein kinase At2g46850
miR166e-5p	Cg5g040100	5	1	21	699	719	GGAATGTTGGCTGGCTCGAGG	|:||:*||:||||**||:||:	CTTTGAAATCGACGTAGTTCT	hypothetical protein CICLE_v10019421mg [Citrus clementina]	_	hypothetical protein	_	AT2G46760	GULLO6	Probable L-gulonolactone oxidase 6
miR166e-5p	Cg6g010280	4.5	1	21	756	775	GGAATGTTGGCTGGCTCGAGG	*||||||:|||*:|*||*||*	GCTTACAGCCGCTCTAG-TCA	PREDICTED: WEB family protein At2g38370-like isoform X1 [Citrus sinensis]	RecName: Full=WEB family protein At2g38370 [Arabidopsis thaliana]	_	_	AT2G38370	-	WEB family protein At2g38370
miR166e-5p	Cg6g025180	4.8	1	21	932	952	GGAATGTTGGCTGGCTCGAGG	:|||||:|::*||:*||:||:	TCTTACGATTAACTAAGTTCT	hypothetical protein CICLE_v10011127mg [Citrus clementina]	RecName: Full=Phosphate transporter PHO1 homolog 9; AltName: Full=Protein PHO1 homolog 9; Short=AtPHO1;H9	unknown protein; LOCATED IN: integral to membrane; EXPRESSED IN: 6 plant structures; EXPRESS [...]	_	AT3G29060	PHO1-H9	Phosphate transporter PHO1 homolog 9
miR166e-5p	Cg1g005610	4.2	1	21	2358	2378	GGAATGTTGGCTGGCTCGAGG	*:|||||||||*::|*|||:|	GTTTACAACCGTTTGTGCTTC	hypothetical protein CISIN_1g001390mg [Citrus sinensis]	RecName: Full=Filament-like plant protein 7; Short=AtFPP7 [Arabidopsis thaliana]	hypothetical protein	_	AT2G23360	FPP7	Filament-like plant protein 7
miR166e-5p	Cg5g011170	4.2	1	21	1196	1215	GGAATGTTGGCTGGCTCGAGG	:|||||:|::|||**||*|||	TCTTACGATTGACATAG-TCC	PREDICTED: chaperone protein ClpB1-like isoform X1 [Citrus sinensis]	RecName: Full=Chaperone protein ClpB1; AltName: Full=ATP-dependent Clp protease ATP-binding subunit ClpB homolog 1; AltName: Full=Casein lytic proteinase B1; AltNa	SubName: Full=Chromosome chr17 scaffold_12, whole genome shotgun sequence;	clpB	AT1G74310	CLPB1	Chaperone protein ClpB1
miR166e-5p	Cg5g040310	4.5	1	21	889	909	GGAATGTTGGCTGGCTCGAGG	|||*|||*|||||:*||**||	CCTAACATCCGACTCAGAGCC	hypothetical protein CICLE_v10019915mg [Citrus clementina]	RecName: Full=Extensin; AltName: Full=Proline-rich glycoprotein; Flags: Precursor [Zea mays]	_	_	AT2G46630	-	unknown protein; LOCATED IN: chloroplast; EXPRESSED IN: 22 plant structures; EXPRESSED DURING: 13 growth stages; Has 110095 Blast hits to 59224 proteins in 2216 species: Archae - 177; Bacteria - 15429; Metazoa - 38345; Fungi - 18843; Plants - 13341; /.../es - 3084; Other Eukaryotes - 20876 (source: NCBI BLink).
miR166e-5p	Cg3g011220	4.5	1	21	1340	1360	GGAATGTTGGCTGGCTCGAGG	||||:|:|||*|||**|:||:	CCTTGCGACCAACCTCGTTCT	hypothetical protein CICLE_v10000454mg [Citrus clementina]	RecName: Full=Trihelix transcription factor GTL2; AltName: Full=GT2-LIKE protein 2; Short=AtGTL2; AltName: Full=Trihelix DNA-binding protein GTL2 [Arabidopsis thali	_	_	AT5G28300	-	Trihelix transcription factor GTL2
miR166e-5p	Cg2g039750	4.5	1	21	951	972	GGAATGTTGGCTGGCTCGA-GG	|:||||:||*||:|||*||**|	CTTTACGACAGATCGAACTAAC	PREDICTED: BAG family molecular chaperone regulator 1-like [Citrus sinensis]	RecName: Full=BAG family molecular chaperone regulator 1; AltName: Full=Bcl-2-associated athanogene 1 [Arabidopsis thaliana]	SubName: Full=Chromosome chr10 scaffold_43, whole genome shotgun sequence;	_	AT5G52060	BAG1	BAG family molecular chaperone regulator 1
miR166e-5p	Cg8g022340	5	1	21	2027	2047	GGAATGTTGGCTGGCTCGAGG	:|||*|:*:|||:|||||**:	TCTTCCGTTCGATCGAGCAAT	_	RecName: Full=Fasciclin-like arabinogalactan protein 4; AltName: Full=Protein SALT OVERLY SENSITIVE 5; Flags: Precursor [Arabidopsis thaliana]	SubName: Full=Chromosome chr6 scaffold_3, whole genome shotgun sequence;	_	AT3G46550	FLA4	Fasciclin-like arabinogalactan protein 4
miR166e-5p	Cg8g002270	5	1	21	1134	1154	GGAATGTTGGCTGGCTCGAGG	*|*|||:||:||*|||*|*||	GCATACGACTGAACGATCGCC	_	RecName: Full=DUF21 domain-containing protein At2g14520; AltName: Full=CBS domain-containing protein CBSDUF3 [Arabidopsis thaliana]	hypothetical protein	CNNM	AT2G14520	CBSDUF3	DUF21 domain-containing protein At2g14520
miR166e-5p	Cg7g014850	5	1	21	908	928	GGAATGTTGGCTGGCTCGAGG	*:|||:**:||||||||:*|:	GTTTATTCTCGACCGAGTACT	_	RecName: Full=Serine/threonine-protein kinase STN7, chloroplastic; AltName: Full=Protein STATE TRANSITION 7; AltName: Full=Stt7 homolog; Flags: Precursor [Arabidops	SubName: Full=Chromosome chr1 scaffold_5, whole genome shotgun sequence;	_	AT1G68830	STN7	Serine/threonine-protein kinase STN7, chloroplastic
miR166e-5p	Cg5g040710	3.8	1	21	982	1002	GGAATGTTGGCTGGCTCGAGG	|||||*:|*|||||*||||:|	CCTTAGGAACGACCCAGCTTC	hypothetical protein CICLE_v10020259mg [Citrus clementina]	_	SubName: Full=Chromosome chr15 scaffold_40, whole genome shotgun sequence;	_	AT3G61750	-	Cytochrome b561 and DOMON domain-containing protein At3g61750
miR166e-5p	Cg6g025850	4.5	1	21	1184	1204	GGAATGTTGGCTGGCTCGAGG	:||||||*||||*|||**|*:	TCTTACACCCGAACGAAGTGT	hypothetical protein CICLE_v10012981mg [Citrus clementina]	_	SubName: Full=Chromosome chr14 scaffold_9, whole genome shotgun sequence;	_	AT5G39210	CRR7	chlororespiratory reduction 7
miR166e-5p	Cg1g021660	4.8	1	21	302	322	GGAATGTTGGCTGGCTCGAGG	*:||||:|*|*||:|||:||*	GTTTACGAACTACTGAGTTCA	PREDICTED: uncharacterized protein LOC102612713 [Citrus sinensis]	RecName: Full=Auxin-induced protein 15A [Glycine max]	SAUR family protein	SAUR	AT4G31320	-	SAUR-like auxin-responsive protein family
miR166e-5p	Cg8g022880	5	1	21	416	437	GGAATGTTGGCTGGCTCGA-GG	|:||*:|*:||||||||*|**|	CTTTTTATTCGACCGAGATGAC	_	RecName: Full=Putative L-type lectin-domain containing receptor kinase II.2; Short=LecRK-II.2; Flags: Precursor [Arabidopsis thaliana]	_	IRAK1	AT3G45420	LECRK14	Putative L-type lectin-domain containing receptor kinase I.4
miR166e-5p	Cg7g015450	5	1	21	612	632	GGAATGTTGGCTGGCTCGAGG	|*||::|:*|||:||||:*|:	CGTTGTAGACGATCGAGTACT	_	RecName: Full=Chaperonin 60 subunit beta 4, chloroplastic; Short=CPN-60 beta 4; Flags: Precursor [Arabidopsis thaliana]	SubName: Full=Chromosome chr1 scaffold_22, whole genome shotgun sequence;	groEL, HSPD1	AT1G26230	CPN60B4	Chaperonin 60 subunit beta 4, chloroplastic
miR166e-5p	Cg8g023030	5	1	21	459	479	GGAATGTTGGCTGGCTCGAGG	:||*|||*:||*|:|||:|::	TCTAACATTCGTCTGAGTTTT	_	RecName: Full=Tropinone reductase homolog At1g07440 [Arabidopsis thaliana]	SubName: Full=Putative uncharacterized protein;	TR1	AT2G29350	SAG13	Senescence-associated protein 13
miR166e-5p	Cg3g022310	5	1	21	393	413	GGAATGTTGGCTGGCTCGAGG	|||*||*|*|*|||||||**|	CCTAACCAACTACCGAGCGGC	PREDICTED: uncharacterized protein LOC102621466 [Citrus sinensis]	RecName: Full=Mitochondrial calcium uniporter regulatory subunit MCUb; Short=MCUb; AltName: Full=Coiled-coil domain-containing protein 109B [Mus musculus]	SubName: Full=Chromosome chr18 scaffold_1, whole genome shotgun sequence;	_	AT2G23790	-	Calcium uniporter protein 2, mitochondrial
miR166e-5p	Cg2g027940	5	1	21	1551	1571	GGAATGTTGGCTGGCTCGAGG	|*||||*:|:*||||||||**	CGTTACTGCTTACCGAGCTGG	hypothetical protein CISIN_1g003050mg [Citrus sinensis]	RecName: Full=Probable linoleate 9S-lipoxygenase 5; AltName: Full=Leaf lipoxygenase [Solanum tuberosum]	hypothetical protein; Plant lipoxygenase may be involved in a number of diverse aspects of p [...]	LOX2S	AT3G22400	LOX5	Linoleate 9S-lipoxygenase 5, chloroplastic
miR166e-5p	Cg4g020730	5	1	21	686	705	GGAATGTTGGCTGGCTCGAGG	|:||:*:*||*|||||||*||	CTTTGAGCCCCACCGAGC-CC	PREDICTED: RING-H2 finger protein ATL43-like [Citrus sinensis]	RecName: Full=RING-H2 finger protein ATL43; Flags: Precursor [Arabidopsis thaliana]	_	RNF38_44	AT5G05810	ATL43	RING/U-box superfamily protein
miR166e-5p	Cg3g012760	3.8	1	21	804	824	GGAATGTTGGCTGGCTCGAGG	|:||::|||||||*|:|:|::	CTTTGTAACCGACAGGGTTTT	PREDICTED: cyclin-D5-1-like [Citrus sinensis]	RecName: Full=Cyclin-D5-3; AltName: Full=G1/S-specific cyclin-D5-3; Short=CycD5;3 [Oryza sativa Japonica Group]	SubName: Full=Chromosome chr18 scaffold_1, whole genome shotgun sequence;	CYCD5	AT4G37630	CYCD5-1	Cyclin-D5-1
miR166e-5p	Cg3g022540	4.5	1	21	522	542	GGAATGTTGGCTGGCTCGAGG	||||:|*:|||||:*||:|:*	CCTTGCTGCCGACTAAGTTTG	PREDICTED: glutamic acid-rich protein-like isoform X2 [Citrus sinensis]	_	_	_	AT1G75150	-	unknown protein; Has 38228 Blast hits to 24529 proteins in 1168 species: Archae - 169; Bacteria - 4103; Metazoa - 14594; Fungi - 5866; Plants - 1861; Viruses - 317; Other Eukaryotes - 11318 (source: NCBI BLink).
miR166e-5p	Cg6g011780	4.8	1	21	1162	1181	GGAATGTTGGCTGGCTCGAGG	*||*||:|||*|||*||*||:	GCTGACGACCCACCAAG-TCT	PREDICTED: UDP-glycosyltransferase 85A5-like [Citrus sinensis]	RecName: Full=UDP-glycosyltransferase 85A5 [Arabidopsis thaliana]	hypothetical protein	_	AT1G22370	UGT85A5	UDP-glycosyltransferase 85A5
miR166e-5p	Cg3g012830	5	1	21	1919	1940	GGAATGTTGGCTGGCTCGA-GG	|||||||*:*||||*||*|**|	CCTTACATTAGACCAAGATAAC	PREDICTED: tetratricopeptide repeat protein 7B-like isoform X1 [Citrus sinensis]	_	hypothetical protein	_	AT1G27460	NPGR1	no pollen germination related 1
miR166e-5p	Cg4g011410	5	1	21	402	421	GGAATGTTGGCTGGCTCGAGG	|||*|||||*|*||*:||*||	CCTAACAACGGCCCAGGC-CC	hypothetical protein CICLE_v10008811mg [Citrus clementina]	RecName: Full=Uncharacterized GPI-anchored protein At4g28100; Flags: Precursor [Arabidopsis thaliana]	SubName: Full=Putative uncharacterized protein;	_	AT3G18050	-	unknown protein; BEST Arabidopsis thaliana protein match is: unknown protein (TAIR:AT4G28100.1); Has 67 Blast hits to 66 proteins in 12 species: Archae - 0; Bacteria - 0; Metazoa - 0; Fungi - 0; Plants - 67; Viruses - 0; Other Eukaryotes - 0 (source /.../ BLink).
miR166e-5p	Cg9g012200	4.5	1	21	1	21	GGAATGTTGGCTGGCTCGAGG	|:|*||*|||||||||*|**|	CTTGACCACCGACCGACCGAC	_	RecName: Full=Purple acid phosphatase 15; AltName: Full=Phytase; Flags: Precursor [Arabidopsis thaliana]	hypothetical protein	_	AT3G07130	PAP15	Purple acid phosphatase 15
miR166e-5p	Cg2g028990	4.8	1	21	52	71	GGAATGTTGGCTGGCTCGAGG	*|*||:|||||||*||*|*:|	ACATATAACCGACGGA-CGTC	hypothetical protein CISIN_1g040186mg [Citrus sinensis]	RecName: Full=Anthranilate N-benzoyltransferase protein 1; AltName: Full=Anthranilate N-hydroxycinnamoyl/benzoyltransferase 1	_	HHT1	AT4G31910	-	HXXXD-type acyl-transferase family protein
miR166e-5p	Cg9g012370	5	1	21	507	527	GGAATGTTGGCTGGCTCGAGG	|:|||*|||:*::|||*||||	CTTTAGAACTAGTCGAACTCC	_	_	hypothetical protein	_	AT3G18670	-	Ankyrin repeat family protein
miR166e-5p	Cg1g006920	4.8	1	21	167	187	GGAATGTTGGCTGGCTCGAGG	:||||||||:*|*|*||*||*	TCTTACAACTAAACCAGGTCA	hypothetical protein CICLE_v10026270mg [Citrus clementina]	RecName: Full=Somatic embryogenesis receptor kinase 5; Short=AtSERK5; AltName: Full=Somatic embryogenesis receptor-like kinase 5; Flags: Precursor [Arabidopsis th	hypothetical protein	_	AT3G49750	AtRLP44	receptor like protein 44
miR166e-5p	Cg3g022940	5	1	21	464	485	GGAATGTTGGCTGGCTCGA-GG	|:|*|*||*||:|||||*|*||	CTTGAAAAACGGCCGAGGTGCC	PREDICTED: isoflavone reductase-like protein-like [Citrus sinensis]	RecName: Full=Isoflavone reductase-like protein; AltName: Full=Pollen allergen Ole e 12.01; AltName: Allergen=Ole e 12.01	SubName: Full=Chromosome chr18 scaffold_1, whole genome shotgun sequence;	_	AT1G75280	-	Isoflavone reductase homolog P3
miR166e-5p	Cg2g009550	4.8	1	21	621	641	GGAATGTTGGCTGGCTCGAGG	||||**|||:||||*||*|*:	CCTTTGAACTGACCCAGGTAT	PREDICTED: probable leucine-rich repeat receptor-like protein kinase At5g49770-like isoform X3 [Citrus sinensis]	RecName: Full=Nodulation receptor kinase; Flags: Precursor	SubName: Full=Chromosome chr14 scaffold_9, whole genome shotgun sequence;	_	AT3G26700	-	Protein kinase superfamily protein
miR166e-5p	Cg8g024140	5	1	21	341	361	GGAATGTTGGCTGGCTCGAGG	*||||||:|||*||**||*|*	GCTTACAGCCGCCCCTGCGCG	_	RecName: Full=Probable pyridoxal biosynthesis protein PDX1; AltName: Full=Ethylene-inducible protein HEVER	hypothetical protein	pdxS, pdx1	AT5G01410	PDX13	Pyridoxal 5'-phosphate synthase subunit PDX1.3
miR166e-5p	Cg8g004260	4.8	1	21	1394	1414	GGAATGTTGGCTGGCTCGAGG	:|||*|||*|||||*|**|||	TCTTTCAAGCGACCTATATCC	_	RecName: Full=Filament-like plant protein 7; Short=AtFPP7 [Arabidopsis thaliana]	_	_	AT2G23360	FPP7	Filament-like plant protein 7
miR166e-5p	Cg7g001710	5	1	21	1524	1544	GGAATGTTGGCTGGCTCGAGG	::|||||:|:|*|*|||:**|	TTTTACAGCTGTCGGAGTAAC	hypothetical protein CICLE_v10003129mg [Citrus clementina]	RecName: Full=Cation/H(+) antiporter 1; AltName: Full=Protein CATION/H+ EXCHANGER 1; Short=AtCHX1 [Arabidopsis thaliana]	_	_	AT1G16380	CHX1	Cation/H(+) antiporter 1
miR166e-5p	Cg3g023710	5	1	21	1302	1321	GGAATGTTGGCTGGCTCGAGG	***|*||||||||||||**|*	GACTTCAACCGACCGAG-ACG	hypothetical protein CICLE_v10000295mg [Citrus clementina]	RecName: Full=Protein IQ-DOMAIN 32 [Arabidopsis thaliana]	_	_	AT1G19870	IQD32	Protein IQ-DOMAIN 32
miR166e-5p	Cg2g041900	5	1	21	2280	2299	GGAATGTTGGCTGGCTCGAGG	:**|||:*||||||||*||:|	TGCTACGTCCGACCGA-CTTC	PREDICTED: sphingolipid delta(4)-desaturase DES1-like [Citrus sinensis]	RecName: Full=Sphingolipid delta(4)-desaturase DES1; AltName: Full=Degenerative spermatocyte homolog 1	SubName: Full=Putative uncharacterized protein;	DEGS	AT4G04930	DES-1-LIKE	Sphingolipid delta(4)-desaturase DES1-like
miR166e-5p	Cg6g012820	5	1	21	281	301	GGAATGTTGGCTGGCTCGAGG	|*||||*:|||:|*||||**|	CGTTACCGCCGGCGGAGCGGC	hypothetical protein CICLE_v10013031mg [Citrus clementina]	_	_	_	AT2G42110	-	unknown protein; Has 27 Blast hits to 27 proteins in 11 species: Archae - 0; Bacteria - 0; Metazoa - 0; Fungi - 0; Plants - 25; Viruses - 0; Other Eukaryotes - 2 (source: NCBI BLink).
miR166e-5p	Cg5g028170	4.8	1	21	1461	1481	GGAATGTTGGCTGGCTCGAGG	:|||||||*|*||:||**|*|	TCTTACAAACTACTGAAATAC	hypothetical protein CICLE_v10018759mg [Citrus clementina]	RecName: Full=Serine/threonine-protein kinase-like protein ACR4; AltName: Full=Protein CRINKLY 4; Short=AtCR4; Flags: Precursor [Arabidopsis thaliana]	hypothetical protein	_	AT3G59420	ACR4	Serine/threonine-protein kinase-like protein ACR4
miR166e-5p	Cg5g028200	4.2	1	21	14	34	GGAATGTTGGCTGGCTCGAGG	:|*||*|||:*||||||||*|	TCGTAAAACTAACCGAGCTAC	hypothetical protein CICLE_v10021505mg [Citrus clementina]	RecName: Full=Tetrapyrrole-binding protein, chloroplastic; AltName: Full=Genomes uncoupled 4; Flags: Precursor [Arabidopsis thaliana]	SubName: Full=Chromosome chr5 scaffold_124, whole genome shotgun sequence;	_	AT3G59400	GUN4	Tetrapyrrole-binding protein, chloroplastic
miR166e-5p	Cg6g013540	5	1	21	2654	2674	GGAATGTTGGCTGGCTCGAGG	**|*|||||||:||*:||*||	AGTAACAACCGGCCAGGCACC	hypothetical protein CISIN_1g002121mg [Citrus sinensis]	RecName: Full=Probable leucine-rich repeat receptor-like protein kinase At5g49770; Flags: Precursor [Arabidopsis thaliana]	SubName: Full=Chromosome chr8 scaffold_68, whole genome shotgun sequence;	_	AT1G79620	-	Leucine-rich repeat protein kinase family protein
miR166e-5p	Cg6g013550	5	1	21	1515	1535	GGAATGTTGGCTGGCTCGAGG	*||||:||:**||:|||:|*:	ACTTATAATGTACTGAGTTGT	hypothetical protein CICLE_v10012833mg [Citrus clementina]	RecName: Full=Probable leucine-rich repeat receptor-like protein kinase At5g49770; Flags: Precursor [Arabidopsis thaliana]	_	_	AT3G58450	-	Adenine nucleotide alpha hydrolases-like superfamily protein
miR166e-5p	Cg2g042650	4	1	21	363	383	GGAATGTTGGCTGGCTCGAGG	|:||||*||||||:|:|:**:	CTTTACCACCGACTGGGTAGT	PREDICTED: uncharacterized protein LOC102608272 [Citrus sinensis]	_	hypothetical protein	_	AT4G18425	-	Protein of unknown function (DUF679)
miR166e-5p	Cg3g024660	4.8	1	21	20	40	GGAATGTTGGCTGGCTCGAGG	|:||*|*|||||*:|||*||:	CTTTTCCACCGAGTGAGGTCT	hypothetical protein CICLE_v10001166mg [Citrus clementina]	_	SubName: Full=Chromosome chr18 scaffold_1, whole genome shotgun sequence;	_	AT5G42210	-	Major facilitator superfamily protein
miR166e-5p	Cg5g043130	4.8	1	21	693	713	GGAATGTTGGCTGGCTCGAGG	||||:|:::||||*||*:|::	CCTTGCGGTCGACGGAATTTT	hypothetical protein CICLE_v10020328mg [Citrus clementina]	RecName: Full=Fasciclin-like arabinogalactan protein 10; Flags: Precursor [Arabidopsis thaliana]	hypothetical protein	_	AT3G60900	FLA10	Fasciclin-like arabinogalactan protein 10
miR166e-5p	Cg2g042930	3.8	1	21	249	268	GGAATGTTGGCTGGCTCGAGG	*|||||*|||||||*:|*||:	GCTTACCACCGACCTGG-TCT	PREDICTED: LOW QUALITY PROTEIN: peroxidase 19-like [Citrus sinensis]	RecName: Full=Peroxidase 19; Short=Atperox P19; AltName: Full=ATP51; Flags: Precursor [Arabidopsis thaliana]	hypothetical protein	E1.11.1.7	AT2G34060	PER19	Peroxidase 19
miR166e-5p	Cg7g017970	4.8	1	21	515	536	GGAATGTTGGCTGGCTCG-AGG	:||||||||:*::||*|**|||	TCTTACAACTTGTCGTGGGTCC	_	RecName: Full=Photosystem II core complex proteins psbY, chloroplastic; AltName: Full=L-arginine-metabolizing enzyme; Short=L-AME; Contains: RecName: Full=Photosyste	photosystem II core complex proteins psbY	psbY	AT1G67740	PSBY	Photosystem II core complex proteins psbY, chloroplastic
miR166e-5p	Cg3g025010	4.2	1	21	712	731	GGAATGTTGGCTGGCTCGAGG	|||||||*:||:||*||*|*:	CCTTACATTCGGCCAAG-TAT	hypothetical protein CICLE_v10000566mg [Citrus clementina]	_	_	_	AT1G20530	-	Protein of unknown function (DUF630 and DUF632)
miR166e-5p	Cg5g043390	4.5	1	21	956	975	GGAATGTTGGCTGGCTCGAGG	||*|**|||||||:|||**||	CCATTAAACCGACTGAG-ACC	hypothetical protein CICLE_v10019056mg [Citrus clementina]	RecName: Full=Proline-rich receptor-like protein kinase PERK10; AltName: Full=Proline-rich extensin-like receptor kinase 10; Short=AtPERK10	hypothetical protein	_	AT2G45340	-	Leucine-rich repeat protein kinase family protein
miR166e-5p	Cg2g043350	4.2	1	21	2738	2757	GGAATGTTGGCTGGCTCGAGG	:||*||*||||||||*|*||*	TCTCACTACCGACCGTG-TCA	PREDICTED: protein SCAR3-like isoform X1 [Citrus sinensis]	RecName: Full=Protein SCAR3; Short=AtSCAR3; AltName: Full=Protein WAVE2 [Arabidopsis thaliana]	SubName: Full=Chromosome chr10 scaffold_81, whole genome shotgun sequence;	_	AT1G29170	SCAR3	Protein SCAR3
miR166e-5p	Cg2g043430	4.5	1	21	1680	1701	GGAATGTTGGCTGGCTCGAG-G	:|||*:|:||||||||**|:*|	TCTTCTAGCCGACCGAAGTTAC	PREDICTED: uncharacterized protein LOC102610214 isoform X1 [Citrus sinensis]	_	_	_	AT1G29240	-	Protein of unknown function (DUF688)
miR166e-5p	Cg8g007010	5	1	21	134	154	GGAATGTTGGCTGGCTCGAGG	::|||**||*|||||||*|*:	TTTTAACACGGACCGAGATAT	_	_	hypothetical protein	_	AT4G36610	-	alpha/beta-Hydrolases superfamily protein
miR166e-5p	Cg5g029060	5	1	21	226	245	GGAATGTTGGCTGGCTCGAGG	*|||||||||**|:||*|**|	ACTTACAACCTCCTGA-CGGC	hypothetical protein CICLE_v10022791mg [Citrus clementina]	RecName: Full=Uncharacterized protein At1g05835; Flags: Precursor [Arabidopsis thaliana]	hypothetical protein	_	AT1G05835	-	Uncharacterized protein At1g05835
miR166e-5p	Cg2g044100	4.5	1	21	1988	2007	GGAATGTTGGCTGGCTCGAGG	||||||*:||||:*||*||*|	CCTTACCGCCGATGGA-CTAC	hypothetical protein CICLE_v10014058mg [Citrus clementina]	RecName: Full=ABC transporter B family member 4; Short=ABC transporter ABCB.4; Short=AtABCB4; AltName: Full=Multidrug resistance protein 4; AltName: Full=P-glycopro	annotation not avaliable	ABCB1	AT4G18050	ABCB9	ABC transporter B family member 9
miR166e-5p	Cg1g009590	5	1	21	1358	1377	GGAATGTTGGCTGGCTCGAGG	||***|||||||:|||*||::	CCGGTCAACCGATCGA-CTTT	PREDICTED: phospholipase D epsilon-like [Citrus sinensis]	RecName: Full=Phospholipase D epsilon; Short=AtPLDepsilon; Short=PLD epsilon; AltName: Full=PLDalpha3 [Arabidopsis thaliana]	phospholipase D (EC:3.1.4.4)	PLD1_2	AT1G55180	PLDEPSILON	Phospholipase D epsilon
miR166e-5p	Cg4g024130	4.8	1	21	124	145	GGAATGTTGGCTGGCTCG-AGG	*||*||*||||||*|:||*|:|	ACTGACCACCGACGGGGCCTTC	hypothetical protein CICLE_v10008182mg [Citrus clementina]	RecName: Full=Serine carboxypeptidase 24; AltName: Full=Bri1 suppressor 1; AltName: Full=Carboxypeptidase D; AltName: Full=Serine carboxypeptidase II; Contains: Re	hypothetical protein	SCPL-II	AT4G30610	SCPL24	Serine carboxypeptidase 24
miR166e-5p	Cg5g030990	4.8	1	21	1008	1027	GGAATGTTGGCTGGCTCGAGG	|||||*|:|||||:|:*:**|	CCTTAAAGCCGACTGG-TAGC	hypothetical protein CICLE_v10023781mg [Citrus clementina]	RecName: Full=Glucan endo-1,3-beta-glucosidase 8; AltName: Full=(1-)3)-beta-glucan endohydrolase 8; Short=(1-)3)-beta-glucanase 8; AltName: Full=Beta-1,3-endogluca	annotation not avaliable	_	AT1G64760	-	Glucan endo-1,3-beta-glucosidase 8
miR166e-5p	Cg1g026920	5	1	21	1139	1160	GGAATGTTGGCTGGCTCGAG-G	**||||||:|||:|*:|:|:*|	AGTTACAATCGATCTGGTTTAC	hypothetical protein CICLE_v10025671mg [Citrus clementina]	RecName: Full=Premnaspirodiene oxygenase; Short=HPO; AltName: Full=Cytochrome P450 71D55	SubName: Full=Chromosome chr19 scaffold_66, whole genome shotgun sequence;	CYP71D55	AT3G26320	CYP71B36	Cytochrome P450 71B36
miR166e-5p	Cg1g027350	4.2	1	21	289	310	GGAATGTTGGCTGGCTCGA-GG	*|*|:|||||||||*||:|**|	ACATGCAACCGACCTAGTTGAC	hypothetical protein CICLE_v10025412mg [Citrus clementina]	RecName: Full=Cytochrome P450 86A7 [Arabidopsis thaliana]	SubName: Full=Chromosome chr7 scaffold_20, whole genome shotgun sequence;	_	AT4G39490	CYP96A10	cytochrome P450, family 96, subfamily A, polypeptide 10
miR166e-5p	Cg1g027450	4.2	1	21	414	435	GGAATGTTGGCTGGCTCGA-GG	*|*|:|||||||||*||:|**|	ACATGCAACCGACCTAGTTGAC	hypothetical protein CICLE_v10025412mg [Citrus clementina]	RecName: Full=Cytochrome P450 86A8; AltName: Full=Protein LACERATA [Arabidopsis thaliana]	SubName: Full=Chromosome chr7 scaffold_20, whole genome shotgun sequence;	_	AT4G39490	CYP96A10	cytochrome P450, family 96, subfamily A, polypeptide 10
miR166e-5p	Cg1g027510	4.2	1	21	143	164	GGAATGTTGGCTGGCTCGA-GG	*|*|:|||||||||*||:|**|	ACATGCAACCGACCTAGTTGAC	hypothetical protein CICLE_v10025412mg [Citrus clementina]	RecName: Full=Cytochrome P450 86A7 [Arabidopsis thaliana]	SubName: Full=Chromosome chr7 scaffold_20, whole genome shotgun sequence;	_	AT4G39490	CYP96A10	cytochrome P450, family 96, subfamily A, polypeptide 10
miR166e-5p	Cg1g027540	4.2	1	21	17	38	GGAATGTTGGCTGGCTCGA-GG	*|*|:|||||||||*||:|**|	ACATGCAACCGACCTAGTTGAC	hypothetical protein CICLE_v10025412mg [Citrus clementina]	RecName: Full=Cytochrome P450 86A8; AltName: Full=Protein LACERATA [Arabidopsis thaliana]	SubName: Full=Chromosome chr7 scaffold_20, whole genome shotgun sequence;	_	AT4G39490	CYP96A10	cytochrome P450, family 96, subfamily A, polypeptide 10
miR166e-5p	Cg4g024840	5	1	21	920	940	GGAATGTTGGCTGGCTCGAGG	|||*||||:||||:*|*:|*:	CCTAACAATCGACTAATTTGT	PREDICTED: uncharacterized protein LOC102616965 [Citrus sinensis]	RecName: Full=E3 ubiquitin-protein ligase ZNRF3; AltName: Full=Zinc/RING finger protein 3; Flags: Precursor [Xenopus (Silurana) tropicalis]	_	_	AT2G15580	-	RING/U-box superfamily protein
miR166e-5p	Cg1g011990	4.8	1	21	2119	2139	GGAATGTTGGCTGGCTCGAGG	*|*||:|||:||*|||*||:|	ACGTATAACTGAACGACCTTC	PREDICTED: serine/threonine-protein kinase BRI1-like 2-like [Citrus sinensis]	RecName: Full=Serine/threonine-protein kinase BRI1-like 2; AltName: Full=BRASSINOSTEROID INSENSITIVE 1-like protein 2; AltName: Full=Protein VASCULAR HIGHWAY 1; Fla	hypothetical protein	_	AT2G01950	BRL2	Serine/threonine-protein kinase BRI1-like 2
miR166e-5p	Cg5g000360	5	1	21	2050	2070	GGAATGTTGGCTGGCTCGAGG	::|||||||||||****||:|	TTTTACAACCGACATTACTTC	PREDICTED: protein IQ-DOMAIN 1-like [Citrus sinensis]	RecName: Full=Growth-regulating factor 8; Short=AtGRF8; AltName: Full=Transcription activator GRF8 [Arabidopsis thaliana]	_	_	AT4G00820	iqd17	IQ-domain 17
miR166e-5p	Cg5g032460	4	1	21	114	134	GGAATGTTGGCTGGCTCGAGG	|:||||||||*||:*||:|*:	CTTTACAACCTACTTAGTTGT	PREDICTED: probable LRR receptor-like serine/threonine-protein kinase At5g48740-like isoform X1 [Citrus sinensis]	RecName: Full=Probable LRR receptor-like serine/threonine-protein kinase At5g48740; Flags: Precursor [Arabidopsis thaliana]	SubName: Full=Chromosome undetermined scaffold_70, whole genome shotgun sequence;	_	AT5G48740	-	Probable LRR receptor-like serine/threonine-protein kinase At5g48740
miR166e-5p	Cg1g029070	4.5	1	21	272	292	GGAATGTTGGCTGGCTCGAGG	*|||*|||*||::|||*||||	ACTTTCAAACGGTCGATCTCC	PREDICTED: glucan 1,3-beta-glucosidase-like [Citrus sinensis]	RecName: Full=Sporulation-specific glucan 1,3-beta-glucosidase; AltName: Full=Exo-1,3-beta-glucanase; Flags: Precursor [Saccharomyces bayanus MCYC 623]	SubName: Full=Chromosome undetermined scaffold_349, whole genome shotgun sequence;	_	AT2G22230	-	Thioesterase superfamily protein
miR166e-5p	Cg1g012620	4.8	1	21	327	346	GGAATGTTGGCTGGCTCGAGG	:|||:|||:|||***||*|||	TCTTGCAATCGAGGAAG-TCC	PREDICTED: probable peptide transporter At1g52190-like [Citrus sinensis]	RecName: Full=Protein NRT1/ PTR FAMILY 1.2; Short=AtNPF1.2; AltName: Full=Nitrate transporter 1.11 [Arabidopsis thaliana]	hypothetical protein	SLC15A3_4, PHT	AT1G52190	NPF1.2	Protein NRT1/ PTR FAMILY 1.2
miR395k	Cg1g013330	5	1	21	355	376	GTGAAGTGTTTGGGGGAA-CTC	|*|||||:||||*||*|***||	CTCTTCATAAACGCCGTCCAAG	PREDICTED: uncharacterized protein LOC102618079 isoform X1 [Citrus sinensis]	_	_	_	AT3G06840	-	unknown protein; BEST Arabidopsis thaliana protein match is: unknown protein (TAIR:AT5G49170.1); Has 33 Blast hits to 33 proteins in 9 species: Archae - 0; Bacteria - 0; Metazoa - 0; Fungi - 0; Plants - 33; Viruses - 0; Other Eukaryotes - 0 (source: /.../BLink).
miR395k	Cg7g018990	5	1	21	2076	2095	GTGAAGTGTTTGGGGGAACTC	|||||**|::||||::||*|*	CACTTATCGGACCCTTTT-AT	_	RecName: Full=Protein trichome birefringence-like 2 [Arabidopsis thaliana]	unknown protein; unknown protein; INVOLVED IN: biological_process unknown; CONTAINS InterPro [...]	_	AT1G60790	TBL2	Protein trichome birefringence-like 2
miR395k	Cg6g014390	5	1	21	505	525	GTGAAGTGTTTGGGGGAACTC	*||||*|:|:||*|:|||*|*	AACTTAATAGACGCTCTTAAC	hypothetical protein CICLE_v10004251mg [Citrus clementina]	RecName: Full=Probable LRR receptor-like serine/threonine-protein kinase At4g20940 [Arabidopsis thaliana]	_	_	AT2G32680	AtRLP23	receptor like protein 23
miR395k	Cg5g032770	5	1	21	888	907	GTGAAGTGTTTGGGGGAACTC	|||||||:*|||**|||***|	CACTTCATCAACAACCT-CTG	hypothetical protein CICLE_v10019202mg [Citrus clementina]	RecName: Full=Probable pectate lyase 8; Flags: Precursor [Arabidopsis thaliana]	SubName: Full=Chromosome undetermined scaffold_114, whole genome shotgun sequence;	pel	AT3G07010	-	Probable pectate lyase 8
miR395k	Cg3g013500	5	1	21	616	635	GTGAAGTGTTTGGGGGAACTC	||||*|:**|||||*|||*||	CACTACGACAACCCACTT-AG	PREDICTED: uncharacterized protein LOC102624669 [Citrus sinensis]	_	_	_	AT5G49665	-	Zinc finger (C3HC4-type RING finger) family protein
miR395k	Cg2g044870	4.5	1	21	596	616	GTGAAGTGTTTGGGGGAACTC	||:||||::|||||:*|**|*	CATTTCATGAACCCTATAAAA	hypothetical protein CISIN_1g010888mg [Citrus sinensis]	RecName: Full=Katanin p60 ATPase-containing subunit A-like 2; Short=Katanin p60 subunit A-like 2; AltName: Full=p60 katanin-like 2	SubName: Full=Chromosome chr10 scaffold_43, whole genome shotgun sequence;	KATNA1	AT2G34560	-	P-loop containing nucleoside triphosphate hydrolases superfamily protein
miR395k	Cg7g003970	4.8	1	21	1660	1680	GTGAAGTGTTTGGGGGAACTC	:*|||:||:||||*|:|**||	TTCTTTACGAACCGCTTCAAG	_	_	hypothetical protein	_	AT2G30500	NET4B	Protein NETWORKED 4B
miR395k	Cg1g013710	5	1	21	511	530	GTGAAGTGTTTGGGGGAACTC	*||*||*|*||::||||*|||	AACATCTCCAATTCCCT-GAG	PREDICTED: acid phosphatase 1-like [Citrus sinensis]	RecName: Full=Acid phosphatase 1; AltName: Full=Apase-1(1); Flags: Precursor	SubName: Full=Chromosome chr9 scaffold_7, whole genome shotgun sequence;	_	AT4G25150	-	HAD superfamily, subfamily IIIB acid phosphatase
miR395k	Cg8g008700	5	1	21	1117	1137	GTGAAGTGTTTGGGGGAACTC	|**|*||||||*||:||*|||	CCGTCCACAAAACCTCTCGAG	_	RecName: Full=Probable fructose-bisphosphate aldolase 2, chloroplastic; Flags: Precursor [Arabidopsis thaliana]	RecName: Full=Fructose-bisphosphate aldolase; EC=4.1.2.13;	ALDO	AT4G38970	FBA2	Probable fructose-bisphosphate aldolase 2, chloroplastic
miR395k	Cg3g013760	5	1	21	2475	2494	GTGAAGTGTTTGGGGGAACTC	|||**|::*||||:||||*||	CACACCGTCAACCTCCTT-AG	PREDICTED: serine/threonine-protein kinase TIO-like [Citrus sinensis]	RecName: Full=Serine/threonine-protein kinase TIO; AltName: Full=Fused homolog; Short=AtFUSED; AltName: Full=Protein TWO-IN-ONE; Short=AtTIO [Arabidopsis thaliana]	_	FU	AT1G50240	TIO	Serine/threonine-protein kinase TIO
miR395k	Cg7g019380	5	1	21	203	223	GTGAAGTGTTTGGGGGAACTC	||||*|:*||||:|:|||***	CACTGCGAAAACTCTCTTCTT	_	RecName: Full=Probable polygalacturonase non-catalytic subunit JP650; AltName: Full=Aromatic-rich glycoprotein JP650; Flags: Precursor [Arabidopsis thaliana]	_	_	AT1G23760	JP630	Probable polygalacturonase non-catalytic subunit JP630
miR395k	Cg5g003510	5	1	21	195	214	GTGAAGTGTTTGGGGGAACTC	||||*:|||*||||:|*|**|	CACTCTACACACCCTCGT-CG	PREDICTED: homeobox-leucine zipper protein HAT5-like [Citrus sinensis]	RecName: Full=Homeobox-leucine zipper protein HAT5; AltName: Full=HD-ZIP protein ATHB-1; AltName: Full=Homeodomain transcription factor ATHB-1; AltName: Full=Homeodom	SubName: Full=Putative uncharacterized protein;	HD-ZIP	AT3G01470	HAT5	Homeobox-leucine zipper protein HAT5
miR395k	Cg4g014030	5	1	21	1575	1595	GTGAAGTGTTTGGGGGAACTC	*||||||*|::::|::||||*	AACTTCAGAGGTTCTTTTGAT	hypothetical protein CICLE_v10007552mg [Citrus clementina]	RecName: Full=Oligopeptide transporter 1; Short=AtOPT1 [Arabidopsis thaliana]	oligopeptide transporter OPT family	_	AT5G55930	OPT1	Oligopeptide transporter 1
miR395k	Cg4g014040	5	1	21	1612	1631	GTGAAGTGTTTGGGGGAACTC	*||||||*|::::|::|||*|	AACTTCAGAGGTTCTTTTG-G	PREDICTED: oligopeptide transporter 1-like [Citrus sinensis]	RecName: Full=Oligopeptide transporter 1; Short=AtOPT1 [Arabidopsis thaliana]	oligopeptide transporter OPT family	_	AT5G55930	OPT1	Oligopeptide transporter 1
miR395k	Cg6g014720	4.8	1	21	384	404	GTGAAGTGTTTGGGGGAACTC	:*|*|||||||||*|||***|	TCCATCACAAACCACCTGTTG	hypothetical protein CICLE_v10011613mg [Citrus clementina]	RecName: Full=Aspartic proteinase nepenthesin-2; AltName: Full=Nepenthesin-II; Flags: Precursor [Nepenthes gracilis]	annotation not avaliable	_	AT3G52500	-	Eukaryotic aspartyl protease family protein
miR395k	Cg2g045210	5	1	21	1586	1607	GTGAAGTGTTTGGGGGA-ACTC	||:||:||*||::|:||*|*||	CATTTTACCAATTCTCTATTAG	PREDICTED: putative lactoylglutathione lyase-like [Citrus sinensis]	RecName: Full=Putative lactoylglutathione lyase; AltName: Full=Aldoketomutase; AltName: Full=Glyoxalase I; Short=Glx I; AltName: Full=Ketone-aldehyde mutase; AltName	SubName: Full=Chromosome chr10 scaffold_297, whole genome shotgun sequence;	GLO1, gloA	AT1G11840	ATGLX1	glyoxalase I homolog
miR395k	Cg6g000990	5	1	21	259	279	GTGAAGTGTTTGGGGGAACTC	*:|||:|*||||*::|||*||	AGCTTTAGAAACATTCTTTAG	hypothetical protein CISIN_1g036968mg [Citrus sinensis]	RecName: Full=Protein trichome birefringence-like 43 [Arabidopsis thaliana]	_	_	AT2G30900	TBL43	Protein trichome birefringence-like 43
miR395k	Cg1g014090	4.8	1	21	90	111	GTGAAGTGTTTGGGGGAA-CTC	:|:||:|*||||:|::||**||	TATTTTAAAAACTCTTTTAAAG	PREDICTED: GATA transcription factor 12-like [Citrus sinensis]	RecName: Full=GATA transcription factor 9 [Arabidopsis thaliana]	hypothetical protein	_	AT5G25830	GATA12	GATA transcription factor 12
miR395k	Cg5g018350	5	1	21	706	725	GTGAAGTGTTTGGGGGAACTC	*|*||||:|:|:||:||***|	AAGTTCATAGATCCTCT-CTG	hypothetical protein CISIN_1g006091mg [Citrus sinensis]	RecName: Full=Soluble starch synthase 1, chloroplastic/amyloplastic; AltName: Full=Soluble starch synthase I; Short=SS I; Flags: Precursor [Solanum tuberosum]	hypothetical protein	E2.4.1.21, glgA	AT5G24300	SS1	Starch synthase 1, chloroplastic/amyloplastic
miR395k	Cg4g000830	5	1	21	2848	2867	GTGAAGTGTTTGGGGGAACTC	*||||:||*||*|:*||||*|	AACTTTACTAAACTACTTG-G	hypothetical protein CISIN_1g039716mg [Citrus sinensis]	RecName: Full=Histidine kinase 5; AltName: Full=Arabidopsis histidine kinase 5; Short=AtHK5; AltName: Full=Protein AUTHENTIC HIS-KINASE 5; AltName: Full=Protein CY	annotation not avaliable	_	AT5G10720	AHK5	Histidine kinase 5
miR395k	Cg2g000660	4.8	1	21	474	494	GTGAAGTGTTTGGGGGAACTC	*||||*|||||*:|::|*|:|	AACTTAACAAAGTCTTTAGGG	hypothetical protein CICLE_v10015028mg [Citrus clementina]	RecName: Full=Glucan endo-1,3-beta-glucosidase 4; AltName: Full=(1-)3)-beta-glucan endohydrolase 4; Short=(1-)3)-beta-glucanase 4; AltName: Full=Beta-1,3-endoglucan	hypothetical protein	_	AT3G13560	-	Glucan endo-1,3-beta-glucosidase 4
miR395k	Cg6g015140	5	1	21	168	187	GTGAAGTGTTTGGGGGAACTC	||||*:||*||:::||||**|	CACTCTACCAATTTCCTT-CG	hypothetical protein CISIN_1g040993mg [Citrus sinensis]	_	SubName: Full=Chromosome chr8 scaffold_23, whole genome shotgun sequence;	_	AT2G36145	-	unknown protein; FUNCTIONS IN: molecular_function unknown; INVOLVED IN: biological_process unknown; LOCATED IN: chloroplast thylakoid membrane, chloroplast stroma, chloroplast; EXPRESSED IN: 19 plant structures; EXPRESSED DURING: 13 growth stages; H /.../Blast hits to 49 proteins in 17 species: Archae - 0; Bacteria - 0; Metazoa - 0; Fungi - 0; Plants - 49; Viruses - 0; Other Eukaryotes - 0 (sourc…
miR395k	Cg1g014450	4.5	1	21	193	212	GTGAAGTGTTTGGGGGAACTC	||:||||||::|:*|:||*|*	CATTTCACAGGCTACTTT-AT	PREDICTED: probable plastidic glucose transporter 3-like [Citrus sinensis]	RecName: Full=Probable plastidic glucose transporter 3 [Arabidopsis thaliana]	hypothetical protein	_	AT1G79820	SGB1	Probable plastidic glucose transporter 3
miR395k	Cg6g015240	4.8	1	21	4856	4876	GTGAAGTGTTTGGGGGAACTC	:||||||*||*:|:|:|*|*|	TACTTCAGAATTCTCTTGGTG	PREDICTED: 125 kDa kinesin-related protein-like [Citrus sinensis]	RecName: Full=125 kDa kinesin-related protein [Nicotiana tabacum]	annotation not avaliable	KIF11, EG5	AT2G36200	-	Probable 125 kDa kinesin-related protein
miR395k	Cg2g045640	5	1	21	452	471	GTGAAGTGTTTGGGGGAACTC	||||||*|***||:|||*|||	CACTTCTCCCTCCTCCT-GAG	PREDICTED: protein rtoA-like [Citrus sinensis]	_	_	_	AT4G22190	-	unknown protein; Has 283 Blast hits to 154 proteins in 44 species: Archae - 0; Bacteria - 2; Metazoa - 24; Fungi - 12; Plants - 48; Viruses - 0; Other Eukaryotes - 197 (source: NCBI BLink).
miR395k	Cg3g014270	5	1	21	1250	1269	GTGAAGTGTTTGGGGGAACTC	||||||:::|||**|*|*|||	CACTTCGTGAACAACGT-GAG	PREDICTED: cyclin-D2-1-like [Citrus sinensis]	RecName: Full=Cyclin-D2-1; AltName: Full=Cyclin-delta-2; Short=Cyclin-d2; AltName: Full=G1/S-specific cyclin-D2-1; Short=CycD2;1 [Arabidopsis thaliana]	SubName: Full=Chromosome chr18 scaffold_1, whole genome shotgun sequence;	CYCD1_2_4	AT2G22490	CYCD2-1	Cyclin-D2-1
miR395k	Cg7g005470	4.8	1	21	170	190	GTGAAGTGTTTGGGGGAACTC	:||**|||*||||:|||||**	TACACCACCAACCTCCTTGTC	_	RecName: Full=Dirigent protein 9; Short=AtDIR9; Flags: Precursor [Arabidopsis thaliana]	SubName: Full=Chromosome chr13 scaffold_48, whole genome shotgun sequence;	_	AT2G39430	DIR9	Dirigent protein 9
miR395k	Cg5g004480	4.5	1	21	246	266	GTGAAGTGTTTGGGGGAACTC	||||*|||**||::||||||*	CACTCCACTCACTTCCTTGAC	PREDICTED: F-box/WD repeat-containing protein pof1-like [Citrus sinensis]	_	SubName: Full=Chromosome chr17 scaffold_12, whole genome shotgun sequence;	_	AT5G50120	-	Transducin/WD40 repeat-like superfamily protein
miR395k	Cg3g014450	4.8	1	21	14	34	GTGAAGTGTTTGGGGGAACTC	:||*|:*|*|:|||||||*||	TACATTTCTAGCCCCCTTTAG	PREDICTED: protein TRANSPARENT TESTA 12-like [Citrus sinensis]	RecName: Full=Protein TRANSPARENT TESTA 12; AltName: Full=MATE efflux family protein TT12; AltName: Full=Protein DTX41 [Arabidopsis thaliana]	hypothetical protein	TC.MATE, SLC47A, norM, mdtK, dinF	AT5G65380	-	MATE efflux family protein
miR395k	Cg3g014520	5	1	21	864	883	GTGAAGTGTTTGGGGGAACTC	||||||*:|:::|*|:|||*|	CACTTCTTAGGTCACTTTG-G	PREDICTED: RING-H2 finger protein ATL54-like [Citrus sinensis]	RecName: Full=RING-H2 finger protein ATL54 [Arabidopsis thaliana]	hypothetical protein	RNF38_44	AT1G72220	ATL54	RING-H2 finger protein ATL54
miR395k	Cg5g004590	5	1	21	65	84	GTGAAGTGTTTGGGGGAACTC	**:||||||**|||||||*|*	ACTTTCACACCCCCCCTT-AT	PREDICTED: uncharacterized protein LOC102631241 [Citrus sinensis]	_	_	_	AT1G60010	-	unknown protein; FUNCTIONS IN: molecular_function unknown; INVOLVED IN: N-terminal protein myristoylation; LOCATED IN: cellular_component unknown; EXPRESSED IN: 22 plant structures; EXPRESSED DURING: 13 growth stages; BEST Arabidopsis thaliana prote /.../ch is: unknown protein (TAIR:AT1G10530.1); Has 185 Blast hits to 185 proteins in 18 species: Archae - 0; Bacteria - 0; Metazoa - 0; Fungi - 3; P…
miR395k	Cg4g015240	4.8	1	21	986	1006	GTGAAGTGTTTGGGGGAACTC	:||||||||:||*|**|*||*	TACTTCACAGACACGGTCGAC	hypothetical protein CICLE_v10019811mg [Citrus clementina]	RecName: Full=Cytochrome P450 93A1	_	_	AT5G06900	CYP93D1	cytochrome P450, family 93, subfamily D, polypeptide 1
miR395k	Cg7g005630	5	1	21	1735	1755	GTGAAGTGTTTGGGGGAACTC	||:|*|:*:||||:||||**|	CATTGCGAGAACCTCCTTTTG	_	RecName: Full=ABC transporter G family member 6; Short=ABC transporter ABCG.6; Short=AtABCG6; AltName: Full=White-brown complex homolog protein 6; Short=AtWBC6 [Ara	white-brown-complex ABC transporter family	_	AT5G13580	ABCG6	ABC transporter G family member 6
miR395k	Cg1g015090	5	1	21	406	425	GTGAAGTGTTTGGGGGAACTC	::||||*:::||*||||*|:|	TGCTTCTTGGACACCCT-GGG	hypothetical protein CISIN_1g043280mg [Citrus sinensis]	RecName: Full=Transcription repressor OFP14; AltName: Full=Ovate family protein 14; Short=AtOFP14 [Arabidopsis thaliana]	SubName: Full=Chromosome chr9 scaffold_7, whole genome shotgun sequence;	_	AT1G79960	OFP14	Transcription repressor OFP14
miR395k	Cg1g015170	5	1	21	1624	1643	GTGAAGTGTTTGGGGGAACTC	|::||||:**||||:||**||	CGTTTCATTTACCCTCT-AAG	PREDICTED: probable sulfate transporter 3.4-like [Citrus sinensis]	RecName: Full=Probable sulfate transporter 3.4 [Arabidopsis thaliana]	sulfate/bicarbonate/oxalate exchanger and transporter sat-1	SULTR3	AT3G15990	SULTR3%3B4	Probable sulfate transporter 3.4
miR395k	Cg1g001440	4.8	1	21	2136	2156	GTGAAGTGTTTGGGGGAACTC	*||||:*::*||:||||||:|	AACTTTCTGTACTCCCTTGGG	hypothetical protein CICLE_v10025182mg [Citrus clementina]	RecName: Full=Protein ORF1940 [Acidianus two-tailed virus]	hypothetical protein	_	AT3G51290	-	Protein of unknown function (DUF630) ;Protein of unknown function (DUF632)
miR395k	Cg4g001900	4.5	1	21	411	431	GTGAAGTGTTTGGGGGAACTC	||||||*:|*||:||:||*|*	CACTTCTTATACTCCTTTTAT	PREDICTED: uncharacterized protein LOC102624145 [Citrus sinensis]	_	annotation not avaliable	_	AT2G25270	-	unknown protein; LOCATED IN: plasma membrane; EXPRESSED IN: 18 plant structures; EXPRESSED DURING: 13 growth stages; BEST Arabidopsis thaliana protein match is: unknown protein (TAIR:AT2G12400.1); Has 35333 Blast hits to 34131 proteins in 2444 speci /.../chae - 798; Bacteria - 22429; Metazoa - 974; Fungi - 991; Plants - 531; Viruses - 0; Other Eukaryotes - 9610 (source: NCBI BLink).
miR395k	Cg1g001650	5	1	21	164	183	GTGAAGTGTTTGGGGGAACTC	*|*|||||::|*|::||*|||	AAGTTCACGGAACTTCT-GAG	PREDICTED: thaumatin-like protein 1-like [Citrus sinensis]	RecName: Full=Thaumatin-like protein 1a; AltName: Full=Mdtl1; AltName: Full=Pathogenesis-related protein 5a; Short=PR-5a; AltName: Allergen=Mal d 2; Flags: Precurso	hypothetical protein	_	AT4G36010	-	Pathogenesis-related thaumatin superfamily protein
miR395k	Cg9g019240	5	1	21	39	59	GTGAAGTGTTTGGGGGAACTC	||||||||*|:||*|*|***|	CACTTCACTAGCCGCATCTTG	_	_	hypothetical protein	_	AT3G24535	-	unknown protein; Has 28 Blast hits to 27 proteins in 8 species: Archae - 0; Bacteria - 0; Metazoa - 0; Fungi - 2; Plants - 26; Viruses - 0; Other Eukaryotes - 0 (source: NCBI BLink).
miR395k	Cg1g015280	5	1	21	1517	1536	GTGAAGTGTTTGGGGGAACTC	|||||:|:|:*|*::||||*|	CACTTTATAGTCATTCTTG-G	PREDICTED: F-box/FBD/LRR-repeat protein At3g26920-like isoform X1 [Citrus sinensis]	RecName: Full=Putative F-box/LRR-repeat protein At5g41840 [Arabidopsis thaliana]	_	PPP2R2	AT5G56370	-	FBD-associated F-box protein At5g56370
miR395k	Cg5g033640	4.8	1	21	388	407	GTGAAGTGTTTGGGGGAACTC	:|||*:|||:||*|::||*||	TACTGTACAGACGCTTTT-AG	hypothetical protein CICLE_v10024202mg [Citrus clementina]	RecName: Full=Glutathione gamma-glutamylcysteinyltransferase 3; AltName: Full=LjPCS3-7N; AltName: Full=Phytochelatin synthase 3	_	E2.3.2.15	AT5G44070	PCS1	Glutathione gamma-glutamylcysteinyltransferase 1
miR395k	Cg2g046910	4.5	1	21	2557	2578	GTGAAGTGTTTGGGGGAAC-TC	|::|||||*||::|:||||**|	CGTTTCACTAATTCTCTTGTCG	PREDICTED: BTB/POZ domain-containing protein At5g47800-like isoform X3 [Citrus hypothetical protein CISIN_1g007644mg [Citrus sin	RecName: Full=BTB/POZ domain-containing protein At5g47800 [Arabidopsis thaliana]	hypothetical protein	_	AT5G47800	-	BTB/POZ domain-containing protein At5g47800
miR395k	Cg1g015950	5	1	21	1353	1373	GTGAAGTGTTTGGGGGAACTC	||:*||::||::|:|||**||	CATATCGTAAGTCTCCTGTAG	hypothetical protein CICLE_v10025498mg [Citrus clementina]	RecName: Full=Cyclin-A2-4; AltName: Full=G2/mitotic-specific cyclin-A2-4; Short=CycA2;4 [Arabidopsis thaliana]	SubName: Full=Chromosome chr9 scaffold_7, whole genome shotgun sequence;	CCNA	AT1G80370	CYCA2-4	Cyclin-A2-4
miR395k	Cg5g005330	4.5	1	21	435	455	GTGAAGTGTTTGGGGGAACTC	||:|*||||*||:|||||***	CATTCCACATACTCCCTTCTC	PREDICTED: probable LRR receptor-like serine/threonine-protein kinase At4g26540-like [Citrus sinensis]	RecName: Full=Probable LRR receptor-like serine/threonine-protein kinase At4g26540; Flags: Precursor [Arabidopsis thaliana]	SubName: Full=Chromosome chr17 scaffold_12, whole genome shotgun sequence;	_	AT5G56040	-	Leucine-rich receptor-like protein kinase family protein
miR395k	Cg8g012970	5	1	21	2922	2942	GTGAAGTGTTTGGGGGAACTC	|*|||:||**||:||||||**	CTCTTTACCTACTCCCTTGTC	_	RecName: Full=Serine/threonine-protein kinase Nek5; AltName: Full=NimA-related protein kinase 5; Short=AtNEK6; Short=AtNek5 [Arabidopsis thaliana]	SubName: Full=Chromosome chr6 scaffold_15, whole genome shotgun sequence;	NEK	AT3G44200	NEK5	Serine/threonine-protein kinase Nek5
miR395k	Cg9g019740	5	1	21	1590	1609	GTGAAGTGTTTGGGGGAACTC	*||||:*||||::||*|**||	AACTTTCCAAATTCCGT-CAG	_	RecName: Full=LRR receptor-like serine/threonine-protein kinase ERECTA; AltName: Full=Protein QUANTITATIVE RESISTANCE TO PLECTOSPHAERELLA 1; AltName: Full=Protein	_	_	AT2G34930	-	disease resistance family protein / LRR family protein
miR395k	Cg7g006710	4.8	1	21	665	685	GTGAAGTGTTTGGGGGAACTC	:|**||||||||:||*|**||	TAGGTCACAAACTCCATCTAG	_	RecName: Full=Phenolic glucoside malonyltransferase 2 [Arabidopsis thaliana]	_	_	AT3G29590	5MAT	Malonyl-CoA:anthocyanidin 5-O-glucoside-6''-O-malonyltransferase
miR395k	Cg6g016980	5	1	21	801	822	GTGAAGTGTTTGGGGGAACT-C	|:|*|::||:|||||*|*||*|	CGCATTGCAGACCCCATCGACG	hypothetical protein CISIN_1g019833mg [Citrus sinensis]	_	_	_	AT3G56810	-	unknown protein; FUNCTIONS IN: molecular_function unknown; INVOLVED IN: biological_process unknown; LOCATED IN: chloroplast; EXPRESSED IN: 22 plant structures; EXPRESSED DURING: 13 growth stages; Has 14 Blast hits to 14 proteins in 7 species: Archae /.../Bacteria - 0; Metazoa - 0; Fungi - 0; Plants - 14; Viruses - 0; Other Eukaryotes - 0 (source: NCBI BLink).
miR395k	Cg1g002300	5	1	21	525	544	GTGAAGTGTTTGGGGGAACTC	**|||:||:|*|*|||||*||	ATCTTTACGACCACCCTT-AG	PREDICTED: probable LRR receptor-like serine/threonine-protein kinase At4g36180-like [Citrus sinensis]	RecName: Full=Probable LRR receptor-like serine/threonine-protein kinase At4g36180; Flags: Precursor [Arabidopsis thaliana]	hypothetical protein	_	AT4G36180	-	Probable LRR receptor-like serine/threonine-protein kinase At4g36180
miR395k	Cg2g033830	5	1	21	1179	1198	GTGAAGTGTTTGGGGGAACTC	*:||||*||||*:|:||*|*|	AGCTTCCCAAAGTCTCT-GTG	hypothetical protein CICLE_v10016883mg [Citrus clementina]	RecName: Full=DnaJ homolog subfamily B member 6; AltName: Full=MRJ	SubName: Full=Chromosome chr1 scaffold_5, whole genome shotgun sequence;	_	AT1G71000	-	Chaperone DnaJ-domain superfamily protein
miR395k	CgUng007030	5	1	21	1258	1279	GTGAAGTGTTTGGGGGAAC-TC	||:|||*:|||**||:|||*||	CATTTCCTAAAGGCCTTTGTAG	hypothetical protein CISIN_1g004181mg [Citrus sinensis]	RecName: Full=Chloride channel protein CLC-e; Short=AtCLC-e; AltName: Full=CBS domain-containing protein CBSCLC3 [Arabidopsis thaliana]	SubName: Full=Chromosome chr3 scaffold_8, whole genome shotgun sequence;	_	AT4G35440	CLC-E	Chloride channel protein CLC-e
miR395k	Cg3g001470	5	1	21	1567	1586	GTGAAGTGTTTGGGGGAACTC	|||*|||*||:|:*|||**||	CACGTCAGAAGCTACCT-AAG	PREDICTED: cytochrome P450 82C4-like [Citrus sinensis]	RecName: Full=Cytochrome P450 82C4 [Arabidopsis thaliana]	cytochrome P450	_	AT4G31940	CYP82C4	Cytochrome P450 82C4
miR395k	Cg4g017980	5	1	21	2177	2197	GTGAAGTGTTTGGGGGAACTC	*||*|*|||||::::||*|||	AACATAACAAATTTTCTAGAG	hypothetical protein CICLE_v10007394mg [Citrus clementina]	RecName: Full=Respiratory burst oxidase homolog protein E; AltName: Full=NADPH oxidase RBOHE; Short=AtRBOHE [Arabidopsis thaliana]	SubName: Full=Chromosome chr11 scaffold_13, whole genome shotgun sequence;	RBOH	AT1G19230	RBOHE	Riboflavin synthase-like superfamily protein
miR395k	Cg1g003270	5	1	21	110	131	GTGAAGTGTTTGGGGGAA-CTC	*|*|||||:||||*::||*||*	AAGTTCACGAACCGTTTTCGAC	hypothetical protein CICLE_v10026137mg [Citrus clementina]	RecName: Full=Cytochrome P450 82C3 [Arabidopsis thaliana]	SubName: Full=Chromosome chr18 scaffold_1, whole genome shotgun sequence;	_	AT4G31950	CYP82C3	Cytochrome P450 82C3
miR395k	Cg6g004600	4.8	1	21	1269	1289	GTGAAGTGTTTGGGGGAACTC	|:|***||||||||:|||*:|	CGCAGGACAAACCCTCTTTGG	hypothetical protein CISIN_1g005372mg [Citrus sinensis]	RecName: Full=Kinesin-like protein KIF22; AltName: Full=Chromokinesin kid [Xenopus (Silurana) tropicalis]	hypothetical protein	KIF22	AT5G02370	-	ATP binding microtubule motor family protein
miR395k	Cg3g002470	5	1	21	502	522	GTGAAGTGTTTGGGGGAACTC	||||*:|||*||:*||||**|	CACTCTACACACTACCTTTTG	hypothetical protein CICLE_v10003889mg [Citrus clementina]	RecName: Full=MLO-like protein 4; Short=AtMlo4 [Arabidopsis thaliana]	hypothetical protein	MLO	AT1G11000	MLO4	MLO-like protein 4
miR395k	Cg4g003970	4.5	1	21	328	348	GTGAAGTGTTTGGGGGAACTC	|||*||||:||||*|:|***|	CACCTCACGAACCACTTCATG	PREDICTED: uncharacterized protein LOC102612057 isoform X5 [Citrus sinensis]	_	SubName: Full=Chromosome chr4 scaffold_6, whole genome shotgun sequence;	_	AT4G32780	-	phosphoinositide binding
miR395k	Cg3g002510	5	1	21	613	633	GTGAAGTGTTTGGGGGAACTC	||||*:|||*||:*||||**|	CACTCTACACACTACCTTTTG	PREDICTED: MLO-like protein 4-like [Citrus sinensis]	RecName: Full=MLO-like protein 4; Short=AtMlo4 [Arabidopsis thaliana]	SubName: Full=Chromosome chr12 scaffold_78, whole genome shotgun sequence;	MLO	AT1G11000	MLO4	MLO-like protein 4
miR395k	Cg6g004880	4.8	1	21	1281	1300	GTGAAGTGTTTGGGGGAACTC	:||*||||:|:||:::|*|*|	TACCTCACGAGCCTTTTAG-G	hypothetical protein CISIN_1g008085mg [Citrus sinensis]	RecName: Full=Laccase-17; AltName: Full=Benzenediol:oxygen oxidoreductase 17; AltName: Full=Diphenol oxidase 17; AltName: Full=Urishiol oxidase 17; Flags: Precurso	SubName: Full=Chromosome chr6 scaffold_3, whole genome shotgun sequence;	E1.10.3.2	AT5G60020	LAC17	Laccase-17
miR395k	Cg3g002550	5	1	21	655	675	GTGAAGTGTTTGGGGGAACTC	||||*:|||*||:*||||**|	CACTCTACACACTACCTTTTG	hypothetical protein CICLE_v10003889mg [Citrus clementina]	RecName: Full=MLO-like protein 4; Short=AtMlo4 [Arabidopsis thaliana]	hypothetical protein	MLO	AT1G11000	MLO4	MLO-like protein 4
miR395k	Cg5g006690	5	1	21	470	490	GTGAAGTGTTTGGGGGAACTC	**|||:|*||*||:||||||*	ATCTTTAGAACCCTCCTTGAC	hypothetical protein CISIN_1g004232mg [Citrus sinensis]	RecName: Full=Probable inactive leucine-rich repeat receptor-like protein kinase At3g03770; Flags: Precursor [Arabidopsis thaliana]	hypothetical protein	_	AT5G14210	-	Leucine-rich repeat protein kinase family protein
miR395k	Cg2g035080	4.2	1	21	191	212	GTGAAGTGTTTGGGGGAA-CTC	|||||||*::|||::||**|:|	CACTTCAAGGACCTTCTACGGG	hypothetical protein CISIN_1g038927mg [Citrus sinensis]	RecName: Full=Early nodulin-16; Short=N-16; Flags: Precursor	_	_	AT5G26330	-	Cupredoxin superfamily protein
miR395k	Cg2g020090	4.8	1	21	1988	2008	GTGAAGTGTTTGGGGGAACTC	:||||||:|**:|::|||||*	TACTTCATACCTCTTCTTGAA	hypothetical protein CISIN_1g007997mg [Citrus sinensis]	RecName: Full=Zinc finger CCCH domain-containing protein 18; Short=AtC3H18 [Arabidopsis thaliana]	hypothetical protein	_	AT2G05160	-	Zinc finger CCCH domain-containing protein 18
miR395k	Cg6g018260	5	1	21	341	360	GTGAAGTGTTTGGGGGAACTC	|||||||**|||*:|||*|**	CACTTCAACAACATCCT-GCT	hypothetical protein CICLE_v10012358mg [Citrus clementina]	RecName: Full=Cysteine-rich repeat secretory protein 60; AltName: Full=Plasmodesmata-located protein 7; Short=PDLP7; Flags: Precursor [Arabidopsis thaliana]	hypothetical protein	_	AT5G37660	CRRSP60	Cysteine-rich repeat secretory protein 60
miR395k	Cg3g002660	4.5	1	21	157	177	GTGAAGTGTTTGGGGGAACTC	|||||||*|||||:**||**|	CACTTCAAAAACCTGGTTTTG	hypothetical protein CICLE_v10001863mg [Citrus clementina]	_	SubName: Full=Chromosome chr12 scaffold_38, whole genome shotgun sequence;	_	AT1G22030	-	CONTAINS InterPro DOMAIN/s: Protein BYPASS related (InterPro:IPR008511); BEST Arabidopsis thaliana protein match is: unknown protein (TAIR:AT1G77855.1); Has 99 Blast hits to 99 proteins in 17 species: Archae - 0; Bacteria - 0; Metazoa - 3; Fungi - 0 /.../ts - 96; Viruses - 0; Other Eukaryotes - 0 (source: NCBI BLink).
miR395k	Cg4g004290	5	1	21	918	938	GTGAAGTGTTTGGGGGAACTC	||:||||**||||:|:||***	CATTTCAACAACCTCTTTTCT	PREDICTED: probably inactive leucine-rich repeat receptor-like protein kinase At2g25790-like [Citrus sinensis]	RecName: Full=Probably inactive leucine-rich repeat receptor-like protein kinase At2g25790; Flags: Precursor [Arabidopsis thaliana]	leucine-rich repeat receptor-like protein kinase	_	AT2G25790	-	Probably inactive leucine-rich repeat receptor-like protein kinase At2g25790
miR395k	Cg7g008810	5	1	21	2492	2513	GTGAAGTGTTTGGGGGAA-CTC	:|||*:||||||:::|*|*|:|	TACTGTACAAACTTTCGTCGGG	_	RecName: Full=Phosphoenolpyruvate carboxylase, housekeeping isozyme; Short=PEPCase; AltName: Full=PEPC 1 [Glycine max]	hypothetical protein	ppc	AT1G53310	PPC1	Phosphoenolpyruvate carboxylase 1
miR395k	Cg1g003710	5	1	21	1358	1378	GTGAAGTGTTTGGGGGAACTC	|||*|*|||*||:||:|*|*|	CACGTAACATACTCCTTGGTG	hypothetical protein CISIN_1g011608mg [Citrus sinensis]	RecName: Full=Anthocyanidin 3-O-glucosyltransferase 5; AltName: Full=Flavonol 3-O-glucosyltransferase 5; AltName: Full=UDP-glucose flavonoid 3-O-glucosyltransferase	hypothetical protein	_	AT3G50740	UGT72E1	UDP-glycosyltransferase 72E1
miR395k	Cg2g035420	5	1	21	396	416	GTGAAGTGTTTGGGGGAACTC	*:||*||:||||::|:||**|	AGCTGCATAAACTTCTTTCCG	hypothetical protein CISIN_1g010526mg [Citrus sinensis]	RecName: Full=Cytochrome P450 77A3	hypothetical protein	_	AT5G04660	CYP77A4	Cytochrome P450 77A4
miR395k	Cg2g035430	5	1	21	1157	1177	GTGAAGTGTTTGGGGGAACTC	*||||||:|:::*||:|*||*	AACTTCATAGGTGCCTTAGAC	hypothetical protein CISIN_1g027163mg [Citrus sinensis]	RecName: Full=RING-H2 finger protein ATL2; AltName: Full=Protein ARABIDOPSIS TOXICOS EN LEVADURA 2; Short=Protein ATL2 [Arabidopsis thaliana]	hypothetical protein	_	AT2G34990	ATL38	RING-H2 finger protein ATL38
miR395k	Cg7g008880	5	1	21	864	883	GTGAAGTGTTTGGGGGAACTC	||||||::|*||||:*|***|	CACTTCGTATACCCTGT-ACG	_	RecName: Full=Cytosolic sulfotransferase 15; Short=AtSOT15; AltName: Full=Sulfotransferase 2a; Short=AtST2a [Arabidopsis thaliana]	_	_	AT5G07010	SOT15	Cytosolic sulfotransferase 15
miR395k	Cg1g003840	5	1	21	1192	1212	GTGAAGTGTTTGGGGGAACTC	|::|||:|:||::||:||***	CGTTTCGCGAATTCCTTTCTC	hypothetical protein CICLE_v10025821mg [Citrus clementina]	RecName: Full=Serine/threonine-protein kinase HT1; AltName: Full=High leaf temperature protein 1 [Arabidopsis thaliana]	annotation not avaliable	_	AT5G66710	-	Protein kinase superfamily protein
miR395k	Cg1g003980	5	1	21	13	33	GTGAAGTGTTTGGGGGAACTC	*||||:|||||***||||**|	AACTTTACAAAAAACCTTACG	hypothetical protein CICLE_v10027247mg [Citrus clementina]	RecName: Full=Probable polyol transporter 6 [Arabidopsis thaliana]	SubName: Full=Putative uncharacterized protein (Chromosome chr4 scaffold_32, whole genome sh [...]	_	AT4G36670	PLT6	Probable polyol transporter 6
miR395k	Cg6g018990	4.8	1	21	186	206	GTGAAGTGTTTGGGGGAACTC	||*|||:||||*|*|||**:|	CAGTTCGCAAAACGCCTACGG	hypothetical protein CISIN_1g017439mg [Citrus sinensis]	RecName: Full=Probable S-adenosylmethionine-dependent methyltransferase At5g38780 [Arabidopsis thaliana]	_	_	AT5G38780	-	Probable S-adenosylmethionine-dependent methyltransferase At5g38780
miR395k	Cg5g035220	4.5	1	21	106	126	GTGAAGTGTTTGGGGGAACTC	|*|||:|||||*||*|||*|*	CCCTTTACAAAGCCACTTAAT	hypothetical protein CICLE_v10021499mg [Citrus clementina]	_	hypothetical protein; Plant non-specific lipid-transfer proteins transfer phospholipids as w [...]	_	AT3G22600	-	Bifunctional inhibitor/lipid-transfer protein/seed storage 2S albumin superfamily protein
miR395k	Cg8g017850	5	1	21	5374	5394	GTGAAGTGTTTGGGGGAACTC	|||||||:|*:||*|:|***|	CACTTCATACGCCACTTCATG	_	RecName: Full=DNA polymerase epsilon catalytic subunit A; AltName: Full=DNA polymerase 2 a; Short=AtPOL2a; AltName: Full=DNA polymerase II subunit a; AltName: Ful	hypothetical protein	POLE1	AT1G08260	POL2A	DNA polymerase epsilon catalytic subunit A
miR395k	Cg3g003800	4.8	1	21	141	162	GTGAAGTGTTTGGGGGAA-CTC	:*|||||||**||:||||*||*	TCCTTCACACCCCTCCTTCGAC	PREDICTED: elongation of fatty acids protein A-like [Citrus sinensis]	_	hypothetical protein	_	AT3G06470	-	GNS1/SUR4 membrane protein family
miR395k	Cg6g019230	5	1	21	342	361	GTGAAGTGTTTGGGGGAACTC	*::||||**||||*|||*|||	AGTTTCAGCAACCACCT-GAG	hypothetical protein CICLE_v10011789mg [Citrus clementina]	RecName: Full=L-Ala-D/L-amino acid epimerase; AltName: Full=L-Ala-D/L-Xxx epimerase [Populus trichocarpa]	SubName: Full=Chromosome chr17 scaffold_16, whole genome shotgun sequence;	_	AT3G18270	CYP77A5P	cytochrome P450, family 77, subfamily A, polypeptide 5 pseudogene
miR395k	Cg1g019750	5	1	21	796	815	GTGAAGTGTTTGGGGGAACTC	||*|||::||:|||::*|*||	CAATTCGTAAGCCCTTGT-AG	hypothetical protein CISIN_1g042970mg [Citrus sinensis]	RecName: Full=UDP-glycosyltransferase 73C6; AltName: Full=Flavonol-3-O-glycoside-7-O-glucosyltransferase 1; AltName: Full=Zeatin O-glucosyltransferase 2 [Arabidops	_	UGT73C	AT2G36790	UGT73C6	UDP-glycosyltransferase 73C6
miR395k	Cg9g003630	5	1	21	158	178	GTGAAGTGTTTGGGGGAACTC	*|:||:::|||||:*||*||*	AATTTTGTAAACCTACTAGAT	_	RecName: Full=Serine/threonine-protein kinase 36; AltName: Full=Fused homolog [Homo sapiens]	annotation not avaliable	ULK4	AT5G18700	RUK	Protein kinase family protein with ARM repeat domain
miR395k	Cg8g018270	5	1	21	1874	1894	GTGAAGTGTTTGGGGGAACTC	|**||*|||||||:||||***	CCATTAACAAACCTCCTTCTC	_	RecName: Full=Glucomannan 4-beta-mannosyltransferase 2; AltName: Full=Cellulose synthase-like protein A2; Short=AtCslA2; AltName: Full=Glucomannan synthase; AltNam	hypothetical protein	CSLA	AT5G22740	CSLA2	Glucomannan 4-beta-mannosyltransferase 2
miR395k	Cg1g020330	5	1	21	146	166	GTGAAGTGTTTGGGGGAACTC	|||*|||||*|:::|:|||**	CACCTCACATATTTCTTTGTC	PREDICTED: putative UPF0481 protein At3g02645-like [Citrus sinensis]	RecName: Full=Putative UPF0481 protein At3g02645 [Arabidopsis thaliana]	_	_	AT3G02645	-	Putative UPF0481 protein At3g02645
miR395k	Cg1g004840	5	1	21	567	587	GTGAAGTGTTTGGGGGAACTC	|*:||*:||:||:|||*||||	CCTTTGGCAGACTCCCGTGAG	hypothetical protein CISIN_1g020149mg [Citrus sinensis]	RecName: Full=Peroxidase 72; Short=Atperox P72; AltName: Full=ATP6a; AltName: Full=PRXR8; Flags: Precursor [Arabidopsis thaliana]	hypothetical protein	E1.11.1.7	AT5G66390	PER72	Peroxidase 72
miR395k	Cg3g004860	4.8	1	21	2128	2148	GTGAAGTGTTTGGGGGAACTC	:**||||*||||:||:|||*|	TCATTCAAAAACTCCTTTGTG	PREDICTED: subtilisin-like protease-like [Citrus sinensis]	RecName: Full=Subtilisin-like protease SBT5.4; AltName: Full=Subtilase subfamily 5 member 4; Short=AtSBT5.4; Flags: Precursor [Arabidopsis thaliana]	hypothetical protein	_	AT1G20160	CRSP	CO(2)-response secreted protease
miR395k	Cg6g020000	5	1	21	1441	1461	GTGAAGTGTTTGGGGGAACTC	||:|||::||||::|:**||*	CATTTCGTAAACTTCTAGGAA	hypothetical protein CICLE_v10011421mg [Citrus clementina]	RecName: Full=BRCT domain-containing protein At4g02110 [Arabidopsis thaliana]	hypothetical protein	_	AT1G67180	-	zinc finger (C3HC4-type RING finger) family protein / BRCT domain-containing protein
miR395k	Cg1g021030	5	1	21	472	492	GTGAAGTGTTTGGGGGAACTC	*|:||||:*::||::||||*|	AATTTCATCGGCCTTCTTGTG	PREDICTED: deSI-like protein At4g17486-like [Citrus sinensis]	RecName: Full=DeSI-like protein At4g17486 [Arabidopsis thaliana]	unknown protein; unknown protein; FUNCTIONS IN: molecular_function unknown; INVOLVED IN: bio [...]	_	AT1G80690	-	PPPDE putative thiol peptidase family protein
miR395k	Cg6g006790	5	1	21	338	358	GTGAAGTGTTTGGGGGAACTC	||*|||||||||:|**|***|	CAGTTCACAAACTCAATCACG	hypothetical protein CICLE_v10012107mg [Citrus clementina]	RecName: Full=Clathrin light chain 2 [Arabidopsis thaliana]	SubName: Full=Chromosome chr13 scaffold_48, whole genome shotgun sequence;	_	AT3G51890	-	Clathrin light chain 3
miR395k	Cg8g018760	5	1	21	2169	2189	GTGAAGTGTTTGGGGGAACTC	:|*|||**|||||*||||*:|	TAGTTCTGAAACCGCCTTTGG	_	_	SubName: Full=Chromosome chr6 scaffold_25, whole genome shotgun sequence;	_	AT2G27950	-	Ring/U-Box superfamily protein
miR395k	Cg6g020490	5	1	21	317	337	GTGAAGTGTTTGGGGGAACTC	||:*||::|*||||:||*|*|	CATGTCGTATACCCTCTAGTG	hypothetical protein CICLE_v10013726mg, partial [Citrus clementina]	RecName: Full=Probable carotenoid cleavage dioxygenase 4, chloroplastic; Short=AtCCD4; AltName: Full=AtNCED4; Flags: Precursor [Arabidopsis thaliana]	_	NCED	AT4G19170	CCD4	Probable carotenoid cleavage dioxygenase 4, chloroplastic
miR395k	Cg1g021360	4.5	1	21	70	89	GTGAAGTGTTTGGGGGAACTC	|*||||||:||**|||||**|	CCCTTCACGAAAACCCTT-CG	hypothetical protein CISIN_1g012283mg [Citrus sinensis]	_	hypothetical protein	_	AT1G15980	PNSB1	Photosynthetic NDH subunit of subcomplex B 1, chloroplastic
miR395k	Cg2g006150	4.5	1	21	722	742	GTGAAGTGTTTGGGGGAACTC	|||||||::|::|:::||*|*	CACTTCATGAGTCTTTTTAAC	PREDICTED: WAT1-related protein At5g40240-like isoform X2 [Citrus sinensis]	RecName: Full=WAT1-related protein At5g40240 [Arabidopsis thaliana]	_	_	AT5G40240	-	WAT1-related protein At5g40240
miR395k	Cg4g006510	5	1	21	703	722	GTGAAGTGTTTGGGGGAACTC	*|||||::|||:||*:|*|**	AACTTCGTAAATCCGTT-GCT	PREDICTED: transcription factor DIVARICATA-like isoform X2 [Citrus sinensis]	RecName: Full=Transcription factor MYB1R1; AltName: Full=Myb-related protein R1; Short=StMYB1R-1 [Solanum tuberosum]	SubName: Full=Chromosome chr4 scaffold_6, whole genome shotgun sequence;	_	AT5G56840	-	myb-like transcription factor family protein
miR395k	Cg2g006200	5	1	21	203	222	GTGAAGTGTTTGGGGGAACTC	|::|*:|||*|:|||:|||*|	CGTTCTACACATCCCTTTG-G	hypothetical protein CISIN_1g044380mg [Citrus sinensis]	_	_	_	AT5G14895	_	_
miR395k	Cg9g025220	5	1	21	209	229	GTGAAGTGTTTGGGGGAACTC	*||*||**||||:|||||*|*	AACATCTAAAACTCCCTTAAT	_	RecName: Full=21 kDa protein; AltName: Full=1.2 protein; Flags: Precursor	_	_	AT5G51520	-	Plant invertase/pectin methylesterase inhibitor superfamily protein
miR395k	Cg2g021320	4.8	1	21	770	790	GTGAAGTGTTTGGGGGAACTC	:|***||||||||:||||**|	TAAAACACAAACCTCCTTATG	PREDICTED: probable inactive serine/threonine-protein kinase fnkC-like [Glycine max]	_	_	_	AT3G17380	-	TRAF-like family protein
miR395k	Cg4g006750	5	1	21	213	233	GTGAAGTGTTTGGGGGAACTC	|||**|*|||::|||||*||*	CACAACCCAAGTCCCCTAGAC	PREDICTED: adenylate cyclase, terminal-differentiation specific-like [Citrus sinensis]	RecName: Full=Putative mediator of RNA polymerase II transcription subunit 26; AltName: Full=Putative mediator complex subunit 26 [Dictyostelium discoideum]	_	_	AT2G26110	-	Protein of unknown function (DUF761)
miR395k	Cg3g018540	5	1	21	2649	2669	GTGAAGTGTTTGGGGGAACTC	*|||||:*::||**|||||||	AACTTCGAGGACAACCTTGAG	PREDICTED: cellulose synthase A catalytic subunit 2 [UDP-forming]	RecName: Full=Cellulose synthase A catalytic subunit 6 [UDP-forming]	cellulose synthase (EC:2.4.1.12)	_	AT4G39350	CESA2	Cellulose synthase A catalytic subunit 2
miR395k	Cg7g023580	4.5	1	21	1157	1177	GTGAAGTGTTTGGGGGAACTC	|||*|*|:|:*||:|||||||	CACCTGATAGTCCTCCTTGAG	_	_	annotation not avaliable	_	AT5G48060	-	C2 calcium/lipid-binding plant phosphoribosyltransferase family protein
miR395k	CgUng019530	5	1	21	531	550	GTGAAGTGTTTGGGGGAACTC	*||||:||||**|||*|*||*	AACTTTACAACACCCGT-GAA	PREDICTED: transcription factor bHLH110-like [Citrus sinensis]	RecName: Full=Transcription factor bHLH110; AltName: Full=Basic helix-loop-helix protein 110; Short=AtbHLH110; Short=bHLH 110; AltName: Full=Transcription factor	_	_	AT1G27660	BHLH110	Transcription factor bHLH110
miR395k	Cg2g006520	4.8	1	21	613	633	GTGAAGTGTTTGGGGGAACTC	:||*|*||:||*||:|||||*	TACGTGACGAAACCTCTTGAC	PREDICTED: GDSL esterase/lipase At3g27950-like [Citrus sinensis]	RecName: Full=GDSL esterase/lipase At5g14450; AltName: Full=Extracellular lipase At5g14450; Flags: Precursor [Arabidopsis thaliana]	_	_	AT3G27950	-	GDSL-like Lipase/Acylhydrolase superfamily protein
miR395k	Cg7g023670	5	1	21	1616	1637	GTGAAGTGTTTGGGGGAAC-TC	|::*|||*|||::||||*|*||	CGTCTCAAAAATTCCCTAGAAG	_	RecName: Full=Beta-glucosidase 17; Short=AtBGLU17; Flags: Precursor [Arabidopsis thaliana]	BGLU17 (BETA GLUCOSIDASE 17); catalytic/ cation binding / hydrolase, hydrolyzing O-glycosyl [...]	E3.2.1.21	AT2G44480	BGLU17	Beta-glucosidase 17
miR395k	Cg7g023680	4.5	1	21	1508	1529	GTGAAGTGTTTGGGGGAAC-TC	|:|*|||:||||:||*|*|*||	CGCCTCATAAACTCCATGGCAG	_	RecName: Full=Vicianin hydrolase; Short=VH; Flags: Precursor	hypothetical protein	_	AT2G44480	BGLU17	Beta-glucosidase 17
miR395k	Cg7g012120	5	1	21	1141	1160	GTGAAGTGTTTGGGGGAACTC	||:*|||*||:||:*||*|||	CATGTCAGAAGCCTACT-GAG	_	RecName: Full=Cytochrome P450 93A1	hypothetical protein	_	AT5G06900	CYP93D1	cytochrome P450, family 93, subfamily D, polypeptide 1
miR395k	Cg4g006920	5	1	21	656	675	GTGAAGTGTTTGGGGGAACTC	**|||*|:||*||:||||*||	ATCTTAATAACCCTCCTT-AG	PREDICTED: transcription factor MYB82-like [Citrus sinensis]	RecName: Full=Transcription factor MYB82; AltName: Full=Myb-related protein 82; Short=AtMYB82 [Arabidopsis thaliana]	hypothetical protein	MYBP	AT5G52600	MYB82	Transcription factor MYB82
miR395k	Cg5g008740	5	1	21	687	707	GTGAAGTGTTTGGGGGAACTC	*||*|*||:||::||||*||*	AACATGACGAATTCCCTCGAT	PREDICTED: lysine-specific demethylase REF6-like [Citrus sinensis]	_	_	_	AT3G48430	REF6	Lysine-specific demethylase REF6
miR395k	Cg1g022270	5	1	21	55	75	GTGAAGTGTTTGGGGGAACTC	|||||*|:||:||:**||*||	CACTTGATAAGCCTAGTTCAG	hypothetical protein CICLE_v10003692mg [Citrus clementina]	_	hypothetical protein	_	AT1G06980	-	unknown protein; FUNCTIONS IN: molecular_function unknown; INVOLVED IN: biological_process unknown; LOCATED IN: endomembrane system; EXPRESSED IN: sepal, male gametophyte, carpel; EXPRESSED DURING: 4 anthesis; BEST Arabidopsis thaliana protein match /.../nknown protein (TAIR:AT2G30230.1); Has 159 Blast hits to 159 proteins in 13 species: Archae - 0; Bacteria - 0; Metazoa - 0; Fungi - 0; Plants - …
miR395k	Cg5g008880	5	1	21	338	358	GTGAAGTGTTTGGGGGAACTC	||||*|:|*||||*|*|*|||	CACTCCGCTAACCACGTAGAG	PREDICTED: flavonoid 3',5'-hydroxylase-like [Citrus sinensis]	RecName: Full=Cytochrome P450 93A1	cytochrome P450	_	AT4G12300	CYP706A4	cytochrome P450, family 706, subfamily A, polypeptide 4
miR395k	Cg1g005890	5	1	21	1124	1145	GTGAAGTGTTTGGGGGAA-CTC	||:||:|||*::|:|:||*||*	CATTTTACACGTCTCTTTTGAT	PREDICTED: microtubule-associated protein RP/EB family member 1C-like [Citrus sinensis]	RecName: Full=Microtubule-associated protein RP/EB family member 1C; AltName: Full=APC-binding protein EB1C; AltName: Full=End-binding protein 1C; Short=AtEB1C; Alt	hypothetical protein	MAPRE	AT5G67270	EB1C	Microtubule-associated protein RP/EB family member 1C
miR395k	Cg8g020080	4.8	1	21	2220	2239	GTGAAGTGTTTGGGGGAACTC	:||**||||||||:*|||*|*	TACCACACAAACCTACTT-AC	_	_	SubName: Full=Chromosome chr6 scaffold_3, whole genome shotgun sequence;	_	AT5G60700	-	glycosyltransferase family protein 2
miR395k	Cg2g022240	4.8	1	21	899	918	GTGAAGTGTTTGGGGGAACTC	:|||*||||:|||**||*|*|	TACTCCACAGACCAGCT-GCG	PREDICTED: receptor-like serine/threonine-protein kinase SD1-8-like isoform X1 [Citrus hypothetical protein CISIN_1g003092mg [Ci	RecName: Full=G-type lectin S-receptor-like serine/threonine-protein kinase B120; Flags: Precursor [Arabidopsis thaliana]	SubName: Full=Chromosome chr19 scaffold_4, whole genome shotgun sequence;	_	AT4G21380	SD18	Receptor-like serine/threonine-protein kinase SD1-8
miR395k	Cg6g008250	4.8	1	21	217	237	GTGAAGTGTTTGGGGGAACTC	:||||||:||*||:*||***|	TACTTCATAACCCTACTCACG	hypothetical protein CICLE_v10033623mg [Citrus clementina]	_	_	_	AT5G45275	-	Major facilitator superfamily protein
miR395k	Cg9g005840	4.5	1	21	181	200	GTGAAGTGTTTGGGGGAACTC	||:|*||*:|||:|:||||*|	CATTCCAAGAACTCTCTTG-G	_	_	SubName: Full=Chromosome chr5 scaffold_2, whole genome shotgun sequence;	_	AT3G22620	-	Bifunctional inhibitor/lipid-transfer protein/seed storage 2S albumin superfamily protein
miR395k	Cg5g037690	5	1	21	1323	1342	GTGAAGTGTTTGGGGGAACTC	**:||*|||:||:|||||*|*	ATTTTAACAGACTCCCTT-AC	pectin methylesterase [Citrus reticulata]	RecName: Full=Pectinesterase; Short=PE; AltName: Full=Pectin methylesterase	hypothetical protein	E3.1.1.11	AT4G02320	PME40	Probable pectinesterase/pectinesterase inhibitor 40
miR395k	Cg1g006190	5	1	21	545	565	GTGAAGTGTTTGGGGGAACTC	|||||||*|::||*|*|*||*	CACTTCAGAGGCCGCGTCGAA	PREDICTED: skin secretory protein xP2-like [Citrus sinensis]	RecName: Full=Skin secretory protein xP2; AltName: Full=Protein APEG; Flags: Precursor	_	_	AT4G37450	AGP18	Lysine-rich arabinogalactan protein 18
miR395k	Cg9g006010	5	1	21	2069	2090	GTGAAGTGTTTGGGGGAA-CTC	||||||*:|:::|:|||***||	CACTTCTTAGGTCTCCTCCTAG	_	RecName: Full=Protein tesmin/TSO1-like CXC 2; Short=AtTCX2; AltName: Full=Protein TSO1-like 2; Short=Protein SOL2 [Arabidopsis thaliana]	_	_	AT4G14770	TCX2	Protein tesmin/TSO1-like CXC 2
miR395k	Cg5g009280	4.5	1	21	429	450	GTGAAGTGTTTGGGGGAA-CTC	||||||::||**|:||||**||	CACTTCGTAACACTCCTTCTAG	PREDICTED: probable sugar phosphate/phosphate translocator At1g12500-like [Citrus sinensis]	RecName: Full=Probable sugar phosphate/phosphate translocator At1g12500 [Arabidopsis thaliana]	hypothetical protein	_	AT1G12500	-	Probable sugar phosphate/phosphate translocator At1g12500
miR395k	Cg2g022990	5	1	21	91	110	GTGAAGTGTTTGGGGGAACTC	*||||||||||**|*:|*||*	AACTTCACAAAGACGTT-GAA	hypothetical protein CICLE_v10008802mg [Citrus clementina]	RecName: Full=Anthocyanidin reductase; Short=AtANR; AltName: Full=Anthocyanin spotted testa; Short=ast; AltName: Full=Protein BANYULS [Arabidopsis thaliana]	SubName: Full=Chromosome chr19 scaffold_4, whole genome shotgun sequence;	_	AT4G27250	-	NAD(P)-binding Rossmann-fold superfamily protein
miR395k	Cg7g012920	5	1	21	511	531	GTGAAGTGTTTGGGGGAACTC	*||*|||:*:|||||:|*||*	AACCTCATCGACCCCTTCGAA	_	RecName: Full=WEB family protein At5g16730, chloroplastic; Flags: Precursor [Arabidopsis thaliana]	SubName: Full=Chromosome chr16 scaffold_10, whole genome shotgun sequence;	_	AT5G16730	-	WEB family protein At5g16730, chloroplastic
miR395k	Cg4g007790	4.8	1	21	732	752	GTGAAGTGTTTGGGGGAACTC	:|||||**|||:*||:||*||	TACTTCTGAAATGCCTTTCAG	hypothetical protein CICLE_v10007914mg [Citrus clementina]	RecName: Full=Cytochrome P450 734A4 [Oryza sativa Japonica Group]	hypothetical protein	CYP734A1, BAS1	AT2G26710	CYP734A1	Cytochrome P450 734A1
miR395k	Cg8g000510	5	1	21	887	907	GTGAAGTGTTTGGGGGAACTC	||:|||||||::|*:|*|*|*	CATTTCACAAGTCGTCGTCAA	_	RecName: Full=G2/mitotic-specific cyclin-1; AltName: Full=B-like cyclin; AltName: Full=CycMs1 [Medicago sativa subsp. x varia]	hypothetical protein	CCNB	AT1G20610	CYCB2-3	Cyclin-B2-3
miR395k	Cg6g008970	4.8	1	21	1095	1115	GTGAAGTGTTTGGGGGAACTC	:|:||:|:|||:::::||*||	TATTTTATAAATTTTTTTTAG	PREDICTED: uncharacterized protein LOC102616317 [Citrus sinensis]	_	hypothetical protein	_	AT3G07350	-	Protein of unknown function (DUF506)
miR395k	Cg4g022050	5	1	21	184	204	GTGAAGTGTTTGGGGGAACTC	*||||*|*:||||||*||**|	AACTTGAAGAACCCCGTTCCG	hypothetical protein CISIN_1g041205mg [Citrus sinensis]	RecName: Full=Nicotianamine synthase; AltName: Full=Chloronerva; AltName: Full=S-adenosyl-L-methionine:S-adenosyl-L-methionine:S-adenosyl-methionine 3-amino-3-carbox	hypothetical protein	E2.5.1.43	AT1G09240	NAS3	Nicotianamine synthase 3
miR395k	Cg2g038410	5	1	21	57	76	GTGAAGTGTTTGGGGGAACTC	||||||||*:**||:|||*|*	CACTTCACCGTACCTCTT-AC	PREDICTED: subtilisin-like protease-like [Citrus sinensis]	RecName: Full=Subtilisin-like protease SDD1; AltName: Full=Cucumisin-like serine protease SDD1; AltName: Full=Protein STOMATAL DENSITY AND DISTRIBUTION 1; Flags: Pr	hypothetical protein	_	AT4G20430	-	Subtilase family protein
miR395k	Cg5g038420	4.8	1	21	302	321	GTGAAGTGTTTGGGGGAACTC	:|||*:|||||||:::|*|**	TACTCTACAAACCTTTT-GTT	hypothetical protein CISIN_1g048329mg [Citrus sinensis]	RecName: Full=DELLA protein GAIP; AltName: Full=CmGAIP; Short=GAIP; AltName: Full=Gibberellic acid-insensitive phloem protein	_	_	AT3G03450	RGL2	DELLA protein RGL2
miR395k	Cg2g023770	5	1	21	519	539	GTGAAGTGTTTGGGGGAACTC	*|||*|*|:|||:||||**|*	AACTGCTCGAACTCCCTAAAC	PREDICTED: COBRA-like protein 10-like [Citrus sinensis]	RecName: Full=COBRA-like protein 10; Flags: Precursor [Arabidopsis thaliana]	hypothetical protein	_	AT3G20580	COBL10	COBRA-like protein 10
miR395k	Cg1g006910	5	1	21	250	270	GTGAAGTGTTTGGGGGAACTC	||||*|**:|||:||:|*|||	CACTCCCAGAACTCCTTGGAG	PREDICTED: AP2-like ethylene-responsive transcription factor ANT-like [Citrus hypothetical protein CISIN_1g005737mg [Citrus sine	RecName: Full=AP2-like ethylene-responsive transcription factor ANT; AltName: Full=Complementing a protein kinase C mutant protein 1; AltName: Full=Protein AINTEGUME	AP2 domain-containing transcription factor	OVM, ANT	AT4G37750	ANT	AP2-like ethylene-responsive transcription factor ANT
miR395k	Cg8g000910	5	1	21	179	198	GTGAAGTGTTTGGGGGAACTC	||:|||*|||||*|*:||*|*	CATTTCTCAAACACATTT-AC	_	RecName: Full=L-ascorbate oxidase homolog; Flags: Precursor	SubName: Full=Chromosome chr3 scaffold_8, whole genome shotgun sequence;	_	AT1G76160	sks5	SKU5 similar 5
miR395k	Cg9g027230	4.8	1	21	513	533	GTGAAGTGTTTGGGGGAACTC	:||*|||:|||||*:*||||*	TACATCATAAACCGTATTGAT	hypothetical protein CICLE_v10004673mg [Citrus clementina]	RecName: Full=Reticuline oxidase-like protein; Flags: Precursor [Arabidopsis thaliana]	_	_	AT1G26390	-	FAD-binding Berberine family protein
miR395k	Cg9g027250	4.8	1	21	513	533	GTGAAGTGTTTGGGGGAACTC	:||*|||:|||||*:*||||*	TACATCATAAACCGTATTGAT	hypothetical protein CICLE_v10004673mg [Citrus clementina]	RecName: Full=Reticuline oxidase; AltName: Full=Berberine bridge-forming enzyme; Short=BBE; AltName: Full=Tetrahydroprotoberberine synthase; Flags: Precursor [Papav	_	_	AT1G26390	-	FAD-binding Berberine family protein
miR395k	Cg3g021040	4.5	1	21	2950	2970	GTGAAGTGTTTGGGGGAACTC	|::|||||||:::|*|||*|*	CGTTTCACAAGTTCACTTAAC	PREDICTED: chromosome-associated kinesin KIF4A-like isoform X1 [Citrus sinensis]	RecName: Full=Kinesin-like protein KIF21A; AltName: Full=Kinesin-like protein KIF2; AltName: Full=Renal carcinoma antigen NY-REN-62 [Homo sapiens]	hypothetical protein	KIF4_21_27	AT5G47820	FRA1	Kinesin-like protein FRA1
miR395k	Cg4g008710	5	1	21	211	231	GTGAAGTGTTTGGGGGAACTC	|::|||**||||||||**||*	CGTTTCTAAAACCCCCAAGAC	hypothetical protein CICLE_v10009462mg [Citrus clementina]	_	hypothetical protein	_	AT5G57000	-	unknown protein; FUNCTIONS IN: molecular_function unknown; INVOLVED IN: biological_process unknown; LOCATED IN: cellular_component unknown; EXPRESSED IN: 24 plant structures; EXPRESSED DURING: 15 growth stages; BEST Arabidopsis thaliana protein matc /.../unknown protein (TAIR:AT1G72690.1); Has 153 Blast hits to 116 proteins in 29 species: Archae - 0; Bacteria - 6; Metazoa - 33; Fungi - 7; Plants …
miR395k	Cg9g027590	4.8	1	21	1568	1587	GTGAAGTGTTTGGGGGAACTC	::||||*:*||||||:|*|*|	TGCTTCCTTAACCCCTTAG-G	hypothetical protein CICLE_v10006976mg [Citrus clementina]	RecName: Full=DUF21 domain-containing protein At5g52790; AltName: Full=CBS domain-containing protein CBSDUF5 [Arabidopsis thaliana]	SubName: Full=Chromosome undetermined scaffold_91, whole genome shotgun sequence;	CNNM	AT5G52790	CBSDUF5	DUF21 domain-containing protein At5g52790
miR395k	Cg2g008820	5	1	21	168	188	GTGAAGTGTTTGGGGGAACTC	|:||*|:||:|:||:||*|**	CGCTCCGCAGATCCTCTCGCT	PREDICTED: phospholipase A1-IIdelta-like [Citrus sinensis]	RecName: Full=Phospholipase A1-IIdelta [Arabidopsis thaliana]	triacylglycerol lipase (EC:3.1.1.3)	_	AT2G42690	-	Phospholipase A1-IIdelta
miR395k	Cg5g010770	5	1	21	157	177	GTGAAGTGTTTGGGGGAACTC	*||||:|:|:|*||:*|*|||	AACTTTATAGAGCCTATCGAG	hypothetical protein CICLE_v10022875mg [Citrus clementina]	RecName: Full=dCTP pyrophosphatase 1; AltName: Full=Deoxycytidine-triphosphatase 1; Short=dCTPase 1; AltName: Full=XTP3-transactivated gene A protein homolog	SubName: Full=Chromosome chr17 scaffold_12, whole genome shotgun sequence;	DCTPP1	AT3G25400	-	CONTAINS InterPro DOMAIN/s: NTP Pyrophosphohydrolase MazG-related, RS21-C6 (InterPro:IPR011394), EAR (InterPro:IPR009039), NTP pyrophosphohydrolase MazG, putative catalytic core (InterPro:IPR004518); Has 1123 Blast hits to 1121 proteins in 452 speci /.../chae - 22; Bacteria - 753; Metazoa - 81; Fungi - 3; Plants - 83; Viruses - 0; Other Eukaryotes - 181 (source: NCBI BLink).
miR395k	Cg5g029030	5	1	21	4	23	GTGAAGTGTTTGGGGGAACTC	|*:*|*|||||||:|:||*||	CTTGTGACAAACCTCTTT-AG	hypothetical protein CICLE_v10021187mg [Citrus clementina]	RecName: Full=Chitinase-like protein 1; Short=AtCTL1; AltName: Full=Protein ANION ALTERED ROOT MORPHOLOGY; AltName: Full=Protein ECTOPIC DEPOSITION OF LIGNIN IN PIT	SubName: Full=Chromosome chr5 scaffold_67, whole genome shotgun sequence;	_	AT1G05850	CTL1	Chitinase-like protein 1
miR395k	Cg1g007660	5	1	21	1265	1286	GTGAAGTGTTTGGGGGAAC-TC	|||*|:||*|:|:||||*|*|*	CACATTACTAGCTCCCTCGTAA	PREDICTED: 8-hydroxygeraniol dehydrogenase-like [Citrus sinensis]	RecName: Full=8-hydroxygeraniol dehydrogenase; Short=Cr10HGO [Catharanthus roseus]	SubName: Full=Cinnamyl alcohol dehydrogenase;	E1.1.1.195	AT4G37970	CAD6	Probable cinnamyl alcohol dehydrogenase 6
miR395k	Cg1g007690	5	1	21	2487	2506	GTGAAGTGTTTGGGGGAACTC	|||||:|*|:||*|:*|||*|	CACTTTAGAGACGCTATTG-G	PREDICTED: kinesin-like protein KIF3A-like [Citrus sinensis]	RecName: Full=Kinesin-like protein KIFC3 [Homo sapiens]	kinesin motor protein-related; kinesin motor protein-related; FUNCTIONS IN: microtubule moto [...]	KIFC2_3	AT2G22610	-	Di-glucose binding protein with Kinesin motor domain
miR395k	Cg3g008300	4.5	1	21	767	787	GTGAAGTGTTTGGGGGAACTC	|*:|||*||||||:||||***	CCTTTCTCAAACCTCCTTTTT	hypothetical protein CICLE_v10001433mg [Citrus clementina]	_	_	_	AT3G03200	NAC045	NAC domain-containing protein 45
miR395k	Cg9g008980	4.5	1	21	1063	1084	GTGAAGTGTTTGGGGGAA-CTC	|||*||||||*||*|:||**||	CACGTCACAACCCACTTTTAAG	_	RecName: Full=Phosphate transporter PHO1; AltName: Full=Protein PHO1; Short=AtPHO1 [Arabidopsis thaliana]	SubName: Full=Chromosome chr5 scaffold_2, whole genome shotgun sequence;	_	AT3G23430	PHO1	Phosphate transporter PHO1
miR395k	Cg5g011220	5	1	21	56	75	GTGAAGTGTTTGGGGGAACTC	|*||||||:**||||||**|*	CCCTTCACGTTCCCCCT-AAT	PREDICTED: glucan endo-1,3-beta-glucosidase-like protein 2-like [Citrus sinensis]	RecName: Full=Glucan endo-1,3-beta-glucosidase-like protein 3; Flags: Precursor [Arabidopsis thaliana]	SubName: Full=Chromosome chr17 scaffold_12, whole genome shotgun sequence;	_	AT1G18650	PDCB3	PLASMODESMATA CALLOSE-BINDING PROTEIN 3
miR395k	Cg5g011240	4.5	1	21	1159	1178	GTGAAGTGTTTGGGGGAACTC	|*|||*|||:|*|||:||*||	CTCTTGACAGAGCCCTTT-AG	PREDICTED: uncharacterized protein LOC102621969 isoform X3 [Citrus sinensis]	_	_	_	AT1G43770	-	RING/FYVE/PHD zinc finger superfamily protein
[truncated: 4,880 more rows]

## Sheet: DEmiRNAs targeted DEmRNAs-Leaf
query	target	score	query_start	query_end	target_start	target_end	query_seq	align	target_seq	NR_Description	Swissprot_Description	String_description	KEGG_GENE	Ath	Ath_name	Ath_des
[truncated: 199 more rows]
