# Supplementary material for: Whole-transcriptome RNA sequencing reveals the global molecular responses and ceRNA regulatory network of mRNAs, lncRNAs, miRNAs and circRNAs in response to copper toxicity in Ziyang Xiangcheng (Citrus junos Sieb. Ex Tanaka)
Source: BMC Plant Biol. 2019 Nov 21;19:509. doi: 10.1186/s12870-019-2087-1 (PMC6873749; doi:10.1186/s12870-019-2087-1)
Supplement: Supplementary file 7 — Additional file 7: Table S7. Searched known Cu-related DEmRNAs by using the keywords reported in previous studies to query their functional descriptions. [file 12870_2019_2087_MOESM7_ESM.xlsx]

## Sheet: Searched known Cu-related mRNAs
Known Cu-Related genes	Keyword	Searched known Cu-related DEmRNAs by using the Keywords to query their functional descriptions	References
Copper Transporter; Copper/zinc superoxide dismutase; COPPER CHAPERONE	Copper	Cg2g046810/Cg1g015400/Cg4g007050/Cg4g007080/Cg4g009650/Cg4g018720/Cg5g000810/Cg4g018730/Cg4g007070/Cg8g023380/Cg5g002840/Cg6g005760/Cg2g017790/Cg3g014550/Cg5g008640/Cg4g007030/Cg5g005530/Cg9g005370/Cg9g005380/Cg8g021600/Cg2g018560/Cg5g002930/Cg5g002940/Cg2g033920/Cg5g002920/	Andre´s-Cola´s, N et al. (2006)Plant J.45,225–236; Shin et al., Plant Physiology, 2012, Vol. 159, pp. 1099–1110; Sanceno´n, V., et al. (2003) Plant Mol. Biol.51,577–587
Heavy Metal transporting ATPase/HMA; Metallothioneins	Metal	Cg6g023310/Cg2g026820/Cg2g026810/Cg7g011400/Cg2g026790/Cg2g002750/Cg2g002760/CgUng002530/Cg5g019790/Cg6g013150/Cg3g023110/Cg7g013750/Cg4g018720/Cg1g009010/Cg4g024350/Cg2g039650/Cg9g027560/Cg7g020060/Cg4g018730/Cg6g012870/Cg2g032750/Cg6g018770/Cg2g008690/Cg3g016840/Cg4g008380/Cg4g021370/Cg5g037020/Cg2g033970/Cg5g043940/Cg3g015470/Cg2g009290/Cg9g004610/Cg9g026790/Cg2g033940/Cg9g029250/Cg1g028830/Cg…	Baxter et al. (2003); Huang et al., 2016, NATURE COMMUNICATIONS | 7:12138
Squamosa Promoter binding protein-Like 7/SPL7	Squamosa	Cg7g016770/Cg6g012520/Cg5g011720/	Yamasaki et al. The Plant Cell, 2009, Vol. 21: 347–361; Jung et al. THE JOURNAL OF BIOLOGICAL CHEMISTRY, 2012, VOL. 287, NO. 40, pp. 33252–33267
Yellow stripe-like (YSL) proteins	Yellow	Cg7g013630	Zheng et al., 2012 The Plant Cell, Vol. 24: 3767–3782
Plastocyanin	Plastocyanin	Cg2g015080/Cg3g024680	Weigel, M et al. (2003) J. Biol. Chem.278,31286–31289
Fe superoxide dismutase/FSD1	Iron	Cg9g025690/Cg5g008960/Cg9g022460/Cg8g019240/Cg2g015080/Cg9g022430/Cg4g001090/Cg3g018280/Cg6g009970/Cg8g018890/	Waters et al. Journal of Experimental Botany, Vol. 63, No. 16, pp. 5903–5918, 2012; Bernal et al. The Plant Cell, Vol. 24: 738–761, February 2012
Cytochrome c oxidase	Cytochrome c	Cg6g009470/Cg4g009650/Cg8g006160/	Ferguson-Miller, S., and Babcock, G. T. (1996)Chem. Rev.96,2889–2907
P-type ATPases, PAA1 and PAA2	PAA	Cg4g018720/Cg4g018730	Shikanai, T. et al.(2003)Plant Cell15,1333–1346; Abdel-Ghany, S. E. et al. (2005)Plant Cell17,1233–1251
ABC transporter	ABC transporter	Cg8g024040/Cg7g017630/Cg1g009530/Cg7g017640/Cg6g016060/Cg6g003470/Cg4g013360/Cg5g003310/Cg4g013350/Cg5g039240/Cg5g003300/Cg7g007460/Cg9g028060/Cg5g016610/Cg5g013800/Cg5g013720/Cg4g013370/Cg1g008480/Cg1g016230/Cg1g008470/Cg1g016170/Cg4g003000/Cg1g016220/Cg6g023510/Cg9g000120/Cg5g027620/Cg3g009290/CgUng004860/Cg8g017380/Cg1g016210/Cg6g016050/Cg4g010800/Cg5g008240/Cg2g044100/Cg2g003880/Cg1g013960/Cg…	Kim et al., 2007; Huang et al., 2012
Cation diffusion facilitator/CDF	Facilitator	Cg1g001610/Cg3g003030/Cg5g013870/Cg2g012510/Cg5g042870/Cg6g008250/Cg3g024660/Cg1g029330/Cg8g001210/	Krämer et al., 2007; Beaudoinet al. 2011
Laccase	Laccase	Cg6g005910/Cg6g005920/Cg2g013970/Cg7g000950/Cg8g021370/Cg6g006410/Cg6g004840/Cg7g002640/Cg4g014750/Cg8g023740/Cg6g004880/Cg6g004870/Cg8g022740/Cg1g004420/Cg6g001870/
SUMO E3 Ligase	E3 Ligase	Cg5g026890/Cg7g016000/Cg9g006190/Cg6g014510/Cg6g014500/Cg4g004170/Cg9g023280/Cg3g024370/Cg7g018250/Cg8g012370/Cg1g008210/Cg7g023920/Cg2g017030/Cg2g001540/Cg4g024840/Cg8g012360/Cg4g011300/Cg4g004050/Cg5g005070/Cg1g026030/Cg7g023250/Cg2g034380/Cg6g004510/Cg6g016780/Cg5g033610/Cg5g026950/Cg3g016300/Cg2g009070/Cg2g038140/Cg9g026500/Cg6g018800/Cg5g033620/Cg5g036190/Cg2g038070/	Chen et al. 2011, Plant Physiology 2011, Vol. 156, pp. 2225–2234
FERRIC REDUCTASE OXIDASE	FERRIC	Cg5g005570/Cg7g023310/Cg2g047100/
ZINC-REGULATED TRANSPORTER IRON-REGULATED TRANSPORTER PROTEIN	ZIP	Cg6g012120/Cg6g012110/Cg6g012100/Cg2g038130/Cg2g037250/Cg2g037280/Cg9g029160/Cg9g029170	Guerinot (2000)
CDPK; Ca-calmodulin	calmodulin	Cg5g019380/Cg4g012140/Cg6g013820/Cg8g000220/Cg3g021460/Cg5g010330/Cg6g013450/Cg2g032180/Cg4g008690/Cg6g025030/Cg5g031070/Cg2g011280/Cg8g006050/Cg4g006890/Cg9g006440/Cg9g028350/Cg3g021480/Cg3g026070/Cg3g017190/Cg5g006750/Cg3g001720/Cg5g040810/Cg4g011600/Cg2g017370/Cg4g024380/Cg6g016010/Cg5g019380/Cg4g012140/Cg6g013820/Cg3g017200/Cg2g021840/Cg1g009950/Cg2g029530/Cg9g012470/Cg7g012420/Cg3g013780/
MAPK	MAPK	Cg1g002990/Cg8g024350/Cg3g021860/Cg4g012440/Cg8g021160/Cg8g021010/Cg1g005440/Cg1g000910/Cg2g045390/	Jonak et al. (2004), Yeh et al. (2004)
Oligopeptide transporters (OPT)	Oligopeptide	Cg1g001620/Cg3g013610/Cg4g014030/Cg5g000690/Cg3g013620/Cg4g014040/	Schaaf et al. (2004)
MATE efflux family protein	MATE	Cg5g009740/Cg1g008170/Cg2g034230/Cg4g011120/Cg1g008180/Cg2g018330/Cg9g010490/Cg3g022190/Cg9g021890/Cg9g010610/Cg9g010550/Cg6g019130/Cg5g005630/Cg7g023310/Cg9g027310/Cg6g019100/Cg2g040010/Cg5g009140/Cg3g020370/Cg3g014450/Cg1g000830/Cg1g008160/Cg4g009890/Cg3g013430/Cg9g027320/Cg2g034240/	Durrett et al. (2007)
