# Supplementary material for: Whole-transcriptome RNA sequencing reveals the global molecular responses and ceRNA regulatory network of mRNAs, lncRNAs, miRNAs and circRNAs in response to copper toxicity in Ziyang Xiangcheng (Citrus junos Sieb. Ex Tanaka)
Source: BMC Plant Biol. 2019 Nov 21;19:509. doi: 10.1186/s12870-019-2087-1 (PMC6873749; doi:10.1186/s12870-019-2087-1)
Supplement: Supplementary file 8 — Additional file 8: Table S8. List of 1273 key DEmRNAs in response to Cu toxicity in citrus. [file 12870_2019_2087_MOESM8_ESM.xlsx]

## Sheet: 1273 Total Candidates
seq_id	CKR1_count	CKR3_count	CKR2_count	CuR3_count	CuR2_count	CuR1_count	CKR1_fpkm	CKR3_fpkm	CKR2_fpkm	CuR3_fpkm	CuR2_fpkm	CuR1_fpkm	CKR_mean_fpkm	CuR_mean_fpkm	logFC(CuR/CKR)	p-value	FDR	significant	regulate	NR_Description	Swissprot_Description	String_description	KEGG_GENE	Ath	Ath_name	Ath_description
Cg9g017080	1.60303	2.60255	1.49247	1125.13	647.161	1043.32	0.0819474	0.131936	0.0764846	57.5294	33.2731	53.5722	0.1	48.19	7.94	9.95e-110	1.13e-106	yes	up	_	_	hypothetical protein	_	AT2G41380	-	S-adenosyl-L-methionine-dependent methyltransferases superfamily protein
Cg3g017700	2.40455	3.47006	2.2387	1155.22	741.018	1833.02	0.0865824	0.124215	0.0807514	41.6032	26.7902	66.2094	0.1	44.67	7.83	1.84e-86	9.98e-84	yes	up	PREDICTED: chalcone synthase 2-like [Citrus sinensis]	RecName: Full=Chalcone synthase 2; AltName: Full=Naringenin-chalcone synthase 2 [Citrus sinensis]	chalcone synthase-like protein (EC:2.3.1.74)	CHS	AT5G13930	CHS	Chalcone synthase
Cg3g017730	0	6.94013	1.49247	1093.22	727.61	1826.51	0	0.24843	0.0538343	39.3703	26.3054	65.9745	0.1	43.66	7.76	1.02e-75	3.56e-73	yes	up	PREDICTED: chalcone synthase 2-like [Citrus sinensis]	RecName: Full=Chalcone synthase 2; AltName: Full=Naringenin-chalcone synthase 2 [Citrus sinensis]	chalcone synthase-like protein (EC:2.3.1.74)	CHS	AT5G13930	CHS	Chalcone synthase
Cg9g016890	1.60303	3.47006	2.98493	938.215	508.612	851.011	0.0944035	0.202398	0.176287	55.266	30.1508	50.3735	0.16	45.34	7.46	4.47e-93	3.18e-90	yes	up	_	_	hypothetical protein	_	AT2G41380	-	S-adenosyl-L-methionine-dependent methyltransferases superfamily protein
Cg9g017050	4.8091	12.1452	0.746234	1550.02	885.825	1543.15	0.228819	0.573398	0.0355881	73.7655	42.3732	73.7279	0.28	63.33	7.38	9.64e-102	1.04e-98	yes	up	_	_	hypothetical protein	_	AT2G41380	-	S-adenosyl-L-methionine-dependent methyltransferases superfamily protein
Cg4g005500	0	0	0	17.3237	33.0732	22.2972	0	0	0	11.1783	22.3941	14.8843	0	16.1	7.34	4.76e-15	4.96e-14	yes	up	hypothetical protein CICLE_v10002142mg [Citrus clementina]	RecName: Full=Expansin-like B1; Short=At-EXPR1; Short=AtEXLB1; Short=AtEXPR1; AltName: Full=Ath-ExpBeta-3.1; Flags: Precursor [Arabidopsis thaliana]	_	_	AT4G17030	EXLB1	Expansin-like B1
Cg3g017710	0	0	0	15.5002	9.83256	13.9358	0	0	0	18.3021	12.4073	17.2268	0	16	7.33	2.8e-10	1.91e-09	yes	up	PREDICTED: caffeic acid 3-O-methyltransferase-like [Citrus sinensis]	RecName: Full=Caffeic acid 3-O-methyltransferase; Short=CAOMT; Short=COMT; AltName: Full=S-adenosysl-L-methionine:caffeic acid 3-O-methyltransferase [Catharanthus	_	E2.1.1.68, COMT	AT1G21100	-	O-methyltransferase family protein
Cg9g017100	0	0	0	308.18	152.852	278.715	0	0	0	19.6815	9.82912	17.8939	0	15.83	7.32	2.34e-54	2.99e-52	yes	up	_	_	hypothetical protein	_	AT2G41380	-	S-adenosyl-L-methionine-dependent methyltransferases superfamily protein
Cg2g000670	1.60303	19.9529	12.686	2254.82	2329.42	1794.93	0.0639846	0.791231	0.507338	90.0157	93.3948	71.8926	0.45	85.26	7.27	4.54e-163	1.48e-159	yes	up	hypothetical protein CICLE_v10015715mg [Citrus clementina]	RecName: Full=Feruloyl CoA ortho-hydroxylase 1 [Arabidopsis thaliana]	hypothetical protein	F6H1	AT3G13610	F6'H1	Feruloyl CoA ortho-hydroxylase 1
CgUng019050	0.801517	3.47006	0.746234	615.447	370.062	1035.89	0.0288608	0.124215	0.0269171	22.1643	13.3789	37.4169	0.06	24.2	7.24	4.98e-60	8.34e-58	yes	up	PREDICTED: chalcone synthase 2-like [Citrus sinensis]	RecName: Full=Chalcone synthase 2; AltName: Full=Naringenin-chalcone synthase 2 [Citrus sinensis]	chalcone synthase-like protein (EC:2.3.1.74)	CHS	AT5G13930	CHS	Chalcone synthase
Cg7g004370	2.40455	14.7478	1.49247	978.333	808.058	1915.7	0.0750125	0.457729	0.0466296	30.5242	25.2964	59.9244	0.19	38.33	7.03	3.56e-54	4.47e-52	yes	up	_	RecName: Full=Shikimate O-hydroxycinnamoyltransferase; AltName: Full=Hydroxycinnamoyl transferase; AltName: Full=Hydroxycinnamoyl-Coenzyme A shikimate/quinate hydrox	_	E2.3.1.133, HCT	AT5G48930	HST	Shikimate O-hydroxycinnamoyltransferase
Cg5g039800	0	0	0	81.1479	112.628	59.4593	0	0	0	11.1717	15.7358	8.27813	0	11.75	6.89	1.88e-32	6.49e-31	yes	up	hypothetical protein CICLE_v10022564mg [Citrus clementina]	_	_	_	AT3G10500	NAC053	NAC domain-containing protein 53
Cg5g039790	0	0.867516	0	103.03	199.333	77.1112	0	0.0922643	0	11.1568	21.8383	8.42487	0.03	13.82	6.73	1.51e-30	4.63e-29	yes	up	hypothetical protein CICLE_v10022564mg [Citrus clementina]	RecName: Full=Protein CUP-SHAPED COTYLEDON 1; AltName: Full=NAC domain-containing protein 1; AltName: Full=NAC domain-containing protein 54; Short=ANAC054; AltName	_	_	AT1G54330	ANAC020	NAC domain containing protein 20
Cg4g001460	8.01517	10.4102	5.22364	1094.13	1066.39	1290.45	0.253076	0.327005	0.15185	32.9034	32.564	39.2823	0.24	34.86	6.66	5.51e-159	1.57e-155	yes	up	hypothetical protein CISIN_1g025097mg [Citrus sinensis]	RecName: Full=WRKY transcription factor 18; AltName: Full=WRKY DNA-binding protein 18; Short=AtWRKY18 [Arabidopsis thaliana]	_	_	AT1G80840	WRKY40	Probable WRKY transcription factor 40
Cg9g012620	0	0	0.746234	111.236	79.5544	74.3241	0	0	0.108264	16.0371	11.6475	10.8415	0.04	12.89	6.58	3.31e-36	1.41e-34	yes	up	_	_	_	_	_	_	_
Cg1g013580	8.81669	67.6663	5.22364	3235.89	2411.66	1964.94	0.724133	5.4837	0.430742	265.864	199.909	162.541	2.23	210.44	6.5	8.47e-22	1.48e-20	yes	up	hypothetical protein CICLE_v10026890mg [Citrus clementina]	_	_	_	AT3G21352	-	unknown protein; FUNCTIONS IN: molecular_function unknown; INVOLVED IN: biological_process unknown; LOCATED IN: endomembrane system; BEST Arabidopsis thaliana protein match is: unknown protein (TAIR:AT3G21351); Has 26 Blast hits to 26 proteins in //ies: Archae - 0; Bacteria - 0; Metazoa - 0; Fungi - 0; Plants - 26; Viruses - 0; Other Eukaryotes - 0 (source: NCBI BLink)
Cg7g008250	4.00759	6.07261	4.4774	517.888	394.196	419.931	1.5052	2.17707	1.7079	194.827	153.442	161.934	1.8	170.41	6.49	2.12e-88	1.18e-85	yes	up	_	_	_	_	AT3G50470	HR3	RPW8-like protein 3
Cg5g011080	16.8319	18.2178	0.746234	1469.78	1204.94	1265.37	0.49699	0.53532	0.0220654	43.4033	35.6956	37.458	0.35	38.92	6.42	5.47e-129	9.57e-126	yes	up	PREDICTED: UDP-glycosyltransferase 83A1-like [Citrus sinensis]	RecName: Full=UDP-glycosyltransferase 83A1 [Arabidopsis thaliana]	SubName: Full=Chromosome chr17 scaffold_12, whole genome shotgun sequence;	_	AT3G02100	UGT83A1	UDP-glycosyltransferase 83A1
Cg8g010190	0.801517	4.33758	0.746234	166.855	186.819	164.442	0.348481	1.79281	0.329955	72.656	84.4748	73.5738	0.83	76.88	6.37	1.55e-55	2.08e-53	yes	up	_	_	_	_	_	_	_
Cg2g038900	219.616	1506.88	229.84	62658.9	54157.8	37557.8	4.96959	33.9723	5.20665	1418.02	1228.62	851.549	14.81	1171.34	6.3	2.31e-21	3.88e-20	yes	up	PREDICTED: cannabidiolic acid synthase-like 1-like [Citrus sinensis]	RecName: Full=Tetrahydrocannabinolic acid synthase; Short=THCAS; AltName: Full=Delta(1)-tetrahydrocannabinolic acid synthase; AltName: Full=THCA synthase; Flags: P	hypothetical protein	_	AT4G20820	-	FAD-binding Berberine family protein
Cg8g011240	16.0303	162.226	7.46234	5618.35	5266.68	2363.51	0.74807	7.51287	0.349026	262.238	247.063	110.743	2.89	208.05	6.12	1.79e-12	1.5e-11	yes	up	_	RecName: Full=Pathogenesis-related protein PR-4B; Flags: Precursor	SubName: Full=Putative uncharacterized protein;	_	AT3G04720	HEL	Hevein-like preproprotein
Cg6g023310	8.81669	42.5083	26.8644	2139.93	1824.39	1694.59	0.406748	1.94634	1.24214	98.743	84.6022	78.4917	1.2	87.48	6.08	1.15e-97	1.01e-94	yes	up	hypothetical protein CISIN_1g035681mg [Citrus sinensis]	RecName: Full=Matrix metalloproteinase-20; Short=MMP-20; AltName: Full=Enamel metalloproteinase; AltName: Full=Enamelysin; Flags: Precursor [Sus scrofa]	SubName: Full=Chromosome chr14 scaffold_21, whole genome shotgun sequence;	_	AT1G24140	-	Matrixin family protein
Cg9g009460	189.96	289.75	164.171	15584.9	16393.6	10712.9	7.70891	11.6808	6.6755	632.576	668.312	436.283	8.71	580.75	6.04	7.22e-117	1.03e-113	yes	up	_	RecName: Full=Protein SRG1; Short=AtSRG1; AltName: Full=Protein SENESCENCE-RELATED GENE 1 [Arabidopsis thaliana]	SubName: Full=Chromosome chr15 scaffold_19, whole genome shotgun sequence;	_	AT1G17020	SRG1	Protein SRG1
Cg7g013920	131.449	274.135	83.5782	7347.99	8447.07	10000.3	12.9578	26.5943	8.27839	724.654	841.952	994.28	16.02	851.08	5.72	6e-57	8.87e-55	yes	up	_	_	_	_	AT4G33550	-	Bifunctional inhibitor/lipid-transfer protein/seed storage 2S albumin superfamily protein
Cg2g010670	0.801517	0.867516	2.98493	176.884	125.142	173.733	0.0505534	0.0541556	0.188843	11.1595	7.94898	11.0179	0.1	10.05	5.69	5.85e-48	5.06e-46	yes	up	hypothetical protein CISIN_1g030050mg [Citrus sinensis]	RecName: Full=Probable WRKY transcription factor 75; AltName: Full=WRKY DNA-binding protein 75 [Arabidopsis thaliana]	SubName: Full=Chromosome chr14 scaffold_9, whole genome shotgun sequence;	_	AT5G13080	WRKY75	Probable WRKY transcription factor 75
Cg3g002370	409.575	1096.54	466.396	25585.3	25754.2	28476.3	19.6417	52.1755	22.4187	1227.23	1241.73	1371.32	31.5	1278.79	5.34	1.37e-56	1.99e-54	yes	up	hypothetical protein CICLE_v10003652mg [Citrus clementina]	_	_	_	AT3G17380	-	TRAF-like family protein
Cg2g026820	7.21366	29.4955	10.4473	465.005	664.145	842.649	0.848729	3.40514	1.23623	54.7402	79.1792	100.16	1.84	77.59	5.33	2.21e-47	1.85e-45	yes	up	hypothetical protein CISIN_1g033335mg [Citrus sinensis]	_	annotation not avaliable	_	AT3G07600	-	Heavy metal transport/detoxification superfamily protein
Cg3g002380	238.852	716.568	350.73	15131.8	15567.6	16247.2	11.4545	34.0957	16.8589	725.815	750.589	782.41	20.84	752.4	5.17	1.07e-53	1.3e-51	yes	up	hypothetical protein CICLE_v10003652mg [Citrus clementina]	_	_	_	AT3G17380	-	TRAF-like family protein
Cg7g001790	0.801517	0	1.49247	51.9711	59.8893	51.0978	0.0961623	0	0.180106	6.23871	7.28262	6.19461	0.09	6.57	5.12	5.73e-28	1.51e-26	yes	up	hypothetical protein CISIN_1g001974mg [Citrus sinensis]	RecName: Full=Putative receptor-like protein kinase At3g47110; Flags: Precursor [Arabidopsis thaliana]	_	_	AT3G47110	-	Putative receptor-like protein kinase At3g47110
Cg3g018660	40.0759	96.2943	29.8493	2343.26	1671.54	2082.93	0.906443	2.17646	0.674516	52.9516	37.8974	47.1867	1.26	46.08	5.09	7.56e-56	1.02e-53	yes	up	PREDICTED: ethylene-responsive transcription factor ABR1-like isoform X2 [Citrus sinensis]	RecName: Full=Ethylene-responsive transcription factor ERF110 [Arabidopsis thaliana]	_	_	AT5G64750	ABR1	Ethylene-responsive transcription factor ABR1
Cg2g044860	29.6561	42.5083	18.6558	987.451	872.417	1317.39	1.1424	1.6272	0.719994	38.0443	33.752	50.9179	1.17	40.8	5.01	2.6e-79	1.02e-76	yes	up	PREDICTED: gibberellin 2-beta-dioxygenase-like [Citrus sinensis]	RecName: Full=Gibberellin 2-beta-dioxygenase; AltName: Full=GA 2-oxidase; AltName: Full=Gibberellin 2-beta-hydroxylase; AltName: Full=Gibberellin 2-oxidase	gibberellin 2-oxidase	E1.14.11.13	AT1G30040	GA2OX2	Gibberellin 2-beta-dioxygenase 2
Cg2g046810	0	0	0	15.5002	21.4529	15.7939	0	0	0	2.71283	3.82463	2.803	0	3.11	5.01	3.84e-13	3.39e-12	yes	up	PREDICTED: uncharacterized protein LOC102624365 isoform X1 [Citrus sinensis]	_	hypothetical protein	_	AT4G05030	-	Copper transport protein family
Cg5g034060	0	0	0	32.8239	32.1793	12.0777	0	0	0	3.86401	3.83641	1.43559	0	3.07	4.99	1.25e-13	1.15e-12	yes	up	hypothetical protein CICLE_v10023656mg [Citrus clementina]	RecName: Full=Ethylene-responsive transcription factor ERF098 [Arabidopsis thaliana]	AP2/ERF domain-containing transcription factor	_	AT3G23230	ERF098	Ethylene-responsive transcription factor ERF098
Cg3g021460	0.801517	0	0	13.6766	8.04482	17.652	0.496054	0	0	8.47241	5.22361	11.3042	0.17	8.31	4.98	1.63e-08	9.21e-08	yes	up	hypothetical protein CICLE_v10003536mg [Citrus clementina]	_	_	_	AT2G43290	CML5	Calmodulin-like protein 5
Cg5g003570	135.456	267.195	169.395	5167.02	5898.64	5520.42	2.43954	4.94979	3.09197	104.953	119.96	112.201	3.5	112.29	4.97	8.12e-95	5.96e-92	yes	up	PREDICTED: probable peptide/nitrate transporter At5g62680-like [Citrus sinensis]	RecName: Full=Protein NRT1/ PTR FAMILY 2.11; Short=AtNPF2.11; AltName: Full=Nitrate transporter 1.10; AltName: Full=Protein GLUCOSINOLATE TRANSPORTER-2 [Arabidopsi	hypothetical protein	_	AT5G62680	NPF2	Protein NRT1/ PTR FAMILY 2
Cg1g013590	8.01517	76.3414	47.0127	1239.1	1154.88	1328.54	1.44235	13.3626	8.53386	223.197	212.006	242.749	7.77	225.82	4.84	1.77e-25	3.98e-24	yes	up	hypothetical protein CICLE_v10026882mg [Citrus clementina]	_	_	_	AT3G21351	-	unknown protein; LOCATED IN: endomembrane system; BEST Arabidopsis thaliana protein match is: unknown protein (TAIR:AT3G21352)
Cg5g003470	36.0683	128.392	46.2665	2309.52	2112.21	1780.99	1.08522	3.84407	1.39409	69.4975	63.7663	53.7262	2.11	62.48	4.82	5.39e-41	3.07e-39	yes	up	PREDICTED: hypersensitive-induced response protein 1-like [Citrus sinensis]	RecName: Full=Hypersensitive-induced response protein 1; Short=AtHIR1 [Arabidopsis thaliana]	SubName: Full=Chromosome chr17 scaffold_101, whole genome shotgun sequence;	_	AT5G62740	HIR1	Hypersensitive-induced response protein 1
Cg5g010330	0.801517	17.3503	2.98493	195.12	305.703	146.79	0.0919328	1.95355	0.34428	22.3916	35.518	17.0051	0.8	25	4.8	7.86e-22	1.38e-20	yes	up	hypothetical protein CICLE_v10022426mg [Citrus clementina]	RecName: Full=Probable calcium-binding protein CML45; AltName: Full=Calmodulin-like protein 45 [Arabidopsis thaliana]	hypothetical protein	CALM	AT5G39670	CML45	Probable calcium-binding protein CML45
Cg7g001800	8.01517	8.67516	1.49247	288.121	298.552	280.573	0.180141	0.194257	0.0335797	6.47612	6.72684	6.31818	0.14	6.51	4.8	4.3e-66	9.78e-64	yes	up	hypothetical protein CISIN_1g001974mg [Citrus sinensis]	RecName: Full=Probable LRR receptor-like serine/threonine-protein kinase At3g47570; Flags: Precursor [Arabidopsis thaliana]	SubName: Full=Chromosome chr13 scaffold_48, whole genome shotgun sequence;	_	AT3G47570	-	Probable LRR receptor-like serine/threonine-protein kinase At3g47570
Cg6g013450	133.853	288.883	136.561	4278.04	4474.71	7190.85	2.87019	6.17273	2.93129	91.7416	96.1807	154.479	4	113.57	4.79	2.21e-52	2.51e-50	yes	up	hypothetical protein CICLE_v10011299mg [Citrus clementina]	_	calmodulin-binding family protein; calmodulin-binding family protein; FUNCTIONS IN: calmodul [...]	_	AT3G58480	-	calmodulin-binding family protein
Cg1g021340	38.4728	85.8841	36.5655	1570.07	1173.65	1390.79	0.873689	1.9759	0.849443	35.9442	26.9923	31.9401	1.24	31.67	4.57	8.43e-64	1.68e-61	yes	up	hypothetical protein CICLE_v10026105mg [Citrus clementina]	RecName: Full=Probable WRKY transcription factor 40; AltName: Full=WRKY DNA-binding protein 40 [Arabidopsis thaliana]	SubName: Full=Chromosome chr9 scaffold_90, whole genome shotgun sequence;	_	AT1G80840	WRKY40	Probable WRKY transcription factor 40
Cg2g038930	283.737	692.278	585.793	15318.7	10109.7	10107.1	6.06269	14.7404	12.5298	327.349	216.533	216.363	11.1	254.55	4.51	6.67e-50	6.46e-48	yes	up	PREDICTED: cannabidiolic acid synthase-like 1-like [Citrus sinensis]	RecName: Full=Reticuline oxidase-like protein; Flags: Precursor [Arabidopsis thaliana]	SubName: Full=Chromosome chr12 scaffold_18, whole genome shotgun sequence;	_	AT5G44380	-	FAD-binding Berberine family protein
Cg3g001150	1134.95	1520.76	514.155	21417.6	24022.7	27224.9	26.5377	35.5329	12.0425	502.552	565.369	640.385	24.82	568.13	4.51	3.24e-45	2.36e-43	yes	up	hypothetical protein CICLE_v10000817mg [Citrus clementina]	RecName: Full=Reticuline oxidase-like protein; Flags: Precursor [Arabidopsis thaliana]	hypothetical protein	_	AT4G20820	-	FAD-binding Berberine family protein
Cg5g009740	19.2364	21.6879	23.1332	640.977	624.815	415.286	0.460773	0.51746	0.554758	15.355	15.0065	9.9681	0.51	13.49	4.48	8.14e-65	1.67e-62	yes	up	PREDICTED: multidrug and toxin extrusion protein 1-like [Citrus sinensis]	RecName: Full=Multidrug and toxin extrusion protein 1; Short=MATE-1; Short=hMATE-1; AltName: Full=Solute carrier family 47 member 1 [Homo sapiens]	SubName: Full=Chromosome chr16 scaffold_189, whole genome shotgun sequence;	TC.MATE, SLC47A, norM, mdtK, dinF	AT4G23030	-	MATE efflux family protein
Cg1g006790	97.7851	330.524	160.44	5238.14	4652.59	3148.55	1.1464	3.86498	1.88202	61.371	54.5855	36.928	2.3	51.19	4.42	3.35e-34	1.27e-32	yes	up	PREDICTED: calcium-transporting ATPase 2, plasma membrane-type-like [Citrus sinensis]	RecName: Full=Calcium-transporting ATPase 2, plasma membrane-type; AltName: Full=Ca(2+)-ATPase isoform 2 [Arabidopsis thaliana]	autoinhibited calcium ATPase	E3.6.3.8	AT4G37640	ACA2	Calcium-transporting ATPase 2, plasma membrane-type
Cg2g032180	89.7699	353.079	129.845	4144.92	3090.11	3639.09	1.72789	6.90191	2.71983	88.5041	62.3784	77.4944	3.79	76.26	4.29	3.51e-27	8.73e-26	yes	up	PREDICTED: uncharacterized protein LOC102614233 isoform X1 [Citrus sinensis]	_	_	_	AT5G57580	CBP60B	Calmodulin-binding protein 60 B
Cg8g024040	0	1.73503	0	108.501	36.6486	82.6855	0	0.0493118	0	3.09857	1.04983	2.36689	0.02	2.18	4.29	2.01e-21	3.4e-20	yes	up	_	RecName: Full=ABC transporter G family member 31; Short=ABC transporter ABCG.31; Short=AtABCG31; AltName: Full=Probable pleiotropic drug resistance protein 3 [Arab	_	_	AT2G29940	ABCG31	ABC transporter G family member 31
Cg7g017630	92.976	255.05	254.466	5022.96	3348.43	3956.83	0.736035	2.01646	2.01522	39.7651	26.531	31.3453	1.59	32.64	4.28	7.78e-42	4.66e-40	yes	up	_	RecName: Full=ABC transporter C family member 3; Short=ABC transporter ABCC.3; Short=AtABCC3; AltName: Full=ATP-energized glutathione S-conjugate pump 3; AltName: F	multidrug resistance protein ABC transporter family	_	AT3G13080	ABCC3	ABC transporter C family member 3
Cg1g015400	747.014	1179.82	596.241	13436.8	11494.3	21543.8	17.2687	27.1708	13.7987	310.648	266.4	499.025	19.47	357.08	4.19	3.65e-47	3e-45	yes	up	PREDICTED: bilirubin oxidase-like [Citrus sinensis]	RecName: Full=Multicopper oxidase LPR1; AltName: Full=Protein LOW PHOSPHATE ROOT 1; Flags: Precursor [Arabidopsis thaliana]	hypothetical protein	_	AT1G23010	LPR1	Multicopper oxidase LPR1
Cg1g008170	0.801517	0.867516	0	20.9708	26.8161	21.3682	0.0943032	0.100151	0	2.46867	3.19701	2.53989	0.07	2.73	4.1	9.83e-14	9.15e-13	yes	up	hypothetical protein CISIN_1g011035mg [Citrus sinensis]	_	_	TC.MATE, SLC47A, norM, mdtK, dinF	AT5G65380	-	MATE efflux family protein
Cg2g020060	137.059	231.627	130.591	3590.57	2899.71	2351.43	1.39959	2.36132	1.3342	36.6669	29.6445	24.033	1.7	30.24	4.07	4.1e-65	8.79e-63	yes	up	hypothetical protein CICLE_v10014091mg [Citrus clementina]	RecName: Full=Calcium-transporting ATPase 12, plasma membrane-type; AltName: Full=Ca(2+)-ATPase isoform 12 [Arabidopsis thaliana]	_	E3.6.3.8	AT3G63380	ACA12	Calcium-transporting ATPase 12, plasma membrane-type
Cg5g026890	4.8091	12.1452	1.49247	136.766	177.88	118.919	0.184578	0.502406	0.0622851	5.32714	7.2386	4.66827	0.25	5.75	4.06	1.36e-29	3.94e-28	yes	up	PREDICTED: probable E3 ubiquitin-protein ligase RNF217-like isoform X1 [Citrus sinensis]	_	_	RNF144	AT3G14250	-	RING/U-box superfamily protein
Cg1g004610	109.808	311.438	49.2514	2072.46	1608.07	4246.69	2.82736	7.91718	1.26972	52.9876	40.5601	108.56	4.03	66.89	4.02	2.9e-14	2.84e-13	yes	up	hypothetical protein CISIN_1g017514mg [Citrus sinensis]	RecName: Full=Salicylate/benzoate carboxyl methyltransferase; AltName: Full=Benzoate O-methyltransferase; AltName: Full=S-adenosyl-L-methionine:benzoic acid carbox	SubName: Full=Chromosome chr4 scaffold_32, whole genome shotgun sequence;	E2.1.1.141	AT1G19640	JMT	Jasmonate O-methyltransferase
Cg6g010690	117.022	628.082	160.44	3662.6	5281.87	5201.76	4.16834	22.2425	5.72481	130.483	188.894	185.862	10.76	167.84	3.95	4.05e-16	4.59e-15	yes	up	hypothetical protein CICLE_v10012055mg [Citrus clementina]	RecName: Full=Probable WRKY transcription factor 70; AltName: Full=WRKY DNA-binding protein 70 [Arabidopsis thaliana]	_	_	AT3G56400	WRKY70	Probable WRKY transcription factor 70
Cg2g026810	167.517	1010.66	187.305	5498	6855.98	8658.76	8.12986	48.6612	9.1116	266.882	334.545	421.997	22.09	339.67	3.94	7e-13	6.05e-12	yes	up	hypothetical protein CICLE_v10017001mg [Citrus clementina]	_	_	_	AT3G07600	-	Heavy metal transport/detoxification superfamily protein
Cg5g034080	8.81669	6.07261	5.22364	117.619	120.672	106.841	0.918812	0.622246	0.547132	12.2631	12.7236	11.2355	0.7	12.08	3.93	4.39e-33	1.57e-31	yes	up	PREDICTED: ethylene-responsive transcription factor ERF098-like [Citrus sinensis]	RecName: Full=Ethylene-responsive transcription factor ERF098 [Arabidopsis thaliana]	AP2/ERF domain-containing transcription factor	_	AT3G23230	ERF098	Ethylene-responsive transcription factor ERF098
Cg7g011400	16.0303	34.7006	20.1483	392.975	388.833	338.175	1.27076	2.71547	1.60335	31.1625	31.0991	26.9932	1.87	29.79	3.93	1.87e-48	1.67e-46	yes	up	_	_	hypothetical protein	_	AT1G06330	-	Heavy metal transport/detoxification superfamily protein
Cg4g008690	2.40455	25.158	8.9548	248.002	215.423	175.591	0.0803833	0.836434	0.299841	8.29182	7.2285	5.88699	0.41	7.16	3.84	1.39e-21	2.38e-20	yes	up	hypothetical protein CICLE_v10010400mg [Citrus clementina]	_	SubName: Full=Chromosome chr11 scaffold_13, whole genome shotgun sequence;	_	AT2G26190	-	calmodulin-binding family protein
Cg4g014360	3.20607	1.73503	6.7161	227.943	150.17	101.267	0.0401597	0.0216887	0.084178	2.85541	1.88369	1.26986	0.05	2.02	3.84	7.76e-30	2.29e-28	yes	up	hypothetical protein CICLE_v10018087mg [Citrus clementina]	RecName: Full=Putative receptor-like protein kinase At3g47110; Flags: Precursor [Arabidopsis thaliana]	hypothetical protein	_	AT3G47110	-	Putative receptor-like protein kinase At3g47110
Cg5g024620	53.7017	90.2217	74.6234	1095.04	1024.37	1078.63	2.69604	4.49249	3.75553	54.9873	51.7179	54.3881	3.65	53.71	3.84	3.88e-80	1.64e-77	yes	up	hypothetical protein CISIN_1g027463mg [Citrus sinensis]	RecName: Full=Nudix hydrolase 12, mitochondrial; Short=AtNUDT12; Flags: Precursor [Arabidopsis thaliana]	hypothetical protein	E3.6.1.52	AT1G12880	NUDT12	Nudix hydrolase 12, mitochondrial
Cg5g007290	27.2516	52.051	29.8493	573.506	400.453	589.018	2.24837	4.23709	2.47258	47.3335	33.3465	48.9463	2.99	43.21	3.81	1.81e-43	1.18e-41	yes	up	PREDICTED: putative germin-like protein 9-2-like [Citrus sinensis]	RecName: Full=Putative germin-like protein 9-2; Flags: Precursor [Oryza sativa Japonica Group]	_	_	AT1G09560	GLP4	Germin-like protein subfamily 2 member 1
Cg1g007670	314.195	600.321	329.089	6140.8	5445.45	5813.07	6.61262	12.591	6.93316	129.252	114.876	122.567	8.73	122.31	3.79	2.7e-58	4.21e-56	yes	up	PREDICTED: probable mannitol dehydrogenase-like [Citrus sinensis]	RecName: Full=Probable mannitol dehydrogenase; AltName: Full=NAD-dependent mannitol dehydrogenase	cinnamyl alcohol dehydrogenase-like protein	E1.1.1.195	AT4G37990	CAD8	Cinnamyl alcohol dehydrogenase 8
Cg5g038840	10.4197	17.3503	9.70104	280.826	157.321	203.462	0.319579	0.52948	0.297979	8.61425	4.84173	6.25694	0.38	6.6	3.79	1.71e-32	5.92e-31	yes	up	hypothetical protein CICLE_v10021479mg [Citrus clementina]	RecName: Full=Transcription factor MYB108; AltName: Full=Myb-related protein 108; Short=AtMYB108; AltName: Full=Protein BOTRYTIS-SUSCEPTIBLE 1 [Arabidopsis thalian	hypothetical protein	MYBP	AT5G49620	MYB78	myb domain protein 78
Cg1g026460	3.20607	12.1452	2.98493	155.002	120.672	59.4593	0.128391	0.483197	0.119768	6.20832	4.85421	2.38942	0.24	4.52	3.74	9.5e-17	1.13e-15	yes	up	PREDICTED: ethylene-responsive transcription factor ABR1-like [Citrus sinensis]	RecName: Full=Ethylene-responsive transcription factor ABR1; AltName: Full=Protein ABA REPRESSOR 1 [Arabidopsis thaliana]	_	_	AT5G64750	ABR1	Ethylene-responsive transcription factor ABR1
Cg6g005910	391.942	1369.81	264.167	9637.45	10418.9	7197.36	8.40432	29.2695	5.67036	206.673	223.948	154.619	14.53	195.52	3.74	9.73e-16	1.07e-14	yes	up	hypothetical protein CISIN_1g008366mg [Citrus sinensis]	RecName: Full=Laccase-7; AltName: Full=Benzenediol:oxygen oxidoreductase 7; AltName: Full=Diphenol oxidase 7; AltName: Full=Urishiol oxidase 7; Flags: Precursor [Ar	SubName: Full=Chromosome chr8 scaffold_23, whole genome shotgun sequence;	E1.10.3.2	AT3G09220	LAC7	Laccase-7
Cg1g022820	0.801517	1.73503	0.746234	30.0885	25.9222	25.0844	0.0747639	0.159405	0.0699231	2.80774	2.44343	2.35887	0.1	2.54	3.71	3.24e-14	3.15e-13	yes	up	hypothetical protein CICLE_v10003699mg, partial [Citrus clementina]	RecName: Full=GATA transcription factor 5 [Arabidopsis thaliana]	_	_	AT4G36240	GATA7	GATA transcription factor 7
Cg4g022340	1.60303	0	0.746234	26.4414	8.04482	6.50336	0.491321	0	0.231833	8.11707	2.54341	2.03999	0.24	4.29	3.69	1.75e-05	6.96e-05	yes	up	hypothetical protein CICLE_v10010751mg [Citrus clementina]	RecName: Full=Thaumatin-like protein; AltName: Allergen=Act d 2; Flags: Precursor [Actinidia deliciosa]	_	_	AT4G11650	OSM34	Osmotin-like protein OSM34
Cg4g008150	31.2592	138.803	19.4021	926.362	649.843	909.541	1.80012	7.91838	1.12043	53.3595	37.6648	52.6403	3.64	47.92	3.68	1.74e-12	1.46e-11	yes	up	PREDICTED: auxin-responsive protein IAA1-like [Citrus sinensis]	RecName: Full=Auxin-responsive protein IAA1; AltName: Full=Indoleacetic acid-induced protein 1 [Oryza sativa Japonica Group]	_	IAA	AT3G04730	IAA16	Auxin-responsive protein IAA16
Cg5g006830	11.2212	8.67516	8.9548	175.972	169.835	182.094	0.24897	0.191781	0.198898	3.90474	3.77757	4.04798	0.21	3.91	3.68	3.5e-43	2.27e-41	yes	up	PREDICTED: cytochrome P450 94A1-like [Citrus sinensis]	RecName: Full=Cytochrome P450 94B1 [Arabidopsis thaliana]	hypothetical protein	_	AT5G63450	CYP94B1	Cytochrome P450 94B1
Cg6g008690	50.4956	81.5465	21.6408	620.006	812.527	399.492	67.9707	100.881	29.844	832.207	1170.4	562.924	66.57	857.13	3.68	4.96e-21	8.12e-20	yes	up	hypothetical protein CICLE_v10031740mg [Citrus clementina]	RecName: Full=Homogentisate phytyltransferase 1, chloroplastic; AltName: Full=Tocopherol polyprenyltransferase 1; AltName: Full=Vitamin E pathway gene 2-1 protein;	_	HPT, HGGT, ubiA	AT2G18950	HPT1	Homogentisate phytyltransferase 1, chloroplastic
Cg4g019190	33.6637	138.803	40.2966	713.007	1019.91	1069.34	1.41829	5.75954	1.70121	29.7639	42.9658	44.7375	2.97	39.01	3.67	9.23e-19	1.28e-17	yes	up	hypothetical protein CICLE_v10009761mg [Citrus clementina]	RecName: Full=Probable WRKY transcription factor 50; AltName: Full=WRKY DNA-binding protein 50 [Arabidopsis thaliana]	_	_	AT5G26170	WRKY50	Probable WRKY transcription factor 50
Cg1g009530	371.904	766.884	474.605	6527.39	6624.47	7664.67	3.07935	6.34116	3.93129	54.0485	54.9011	63.5087	4.46	57.4	3.66	8.17e-53	9.59e-51	yes	up	PREDICTED: ABC transporter C family member 8-like isoform X1 [Citrus sinensis]	RecName: Full=ABC transporter C family member 8; Short=ABC transporter ABCC.8; Short=AtABCC8; AltName: Full=ATP-energized glutathione S-conjugate pump 6; AltName:	SubName: Full=Chromosome chr9 scaffold_7, whole genome shotgun sequence;	_	AT3G21250	ABCC8	ABC transporter C family member 8
Cg6g012120	26.4501	91.0892	38.8042	624.565	748.169	722.802	0.646137	2.30945	0.94665	15.563	19.0855	18.4126	1.3	17.66	3.66	8.85e-29	2.45e-27	yes	up	hypothetical protein CICLE_v10012062mg [Citrus clementina]	RecName: Full=Zinc transporter 5; AltName: Full=ZRT/IRT-like protein 5; Flags: Precursor [Arabidopsis thaliana]	SubName: Full=Chromosome undetermined scaffold_89, whole genome shotgun sequence;	SLC39A1_2_3, ZIP1_2_3	AT1G05300	ZIP5	Zinc transporter 5
Cg1g000840	639.611	1159.87	625.344	14385.1	8200.36	7807.74	13.8126	24.9593	13.5187	310.679	177.518	168.927	17.47	220.47	3.65	2.27e-36	9.79e-35	yes	up	hypothetical protein CICLE_v10027208mg [Citrus clementina]	RecName: Full=Probable acyl-activating enzyme 1, peroxisomal; AltName: Full=AMP-binding protein 1; Short=AtAMPBP1 [Arabidopsis thaliana]	hypothetical protein	_	AT1G20560	AAE1	Probable acyl-activating enzyme 1, peroxisomal
Cg2g041090	8.01517	29.4955	10.4473	190.561	188.606	285.219	0.413144	1.44305	0.516501	9.41996	9.35366	14.1846	0.79	10.94	3.63	1.64e-23	3.23e-22	yes	up	PREDICTED: myb-related protein Myb4-like [Citrus sinensis]	RecName: Full=Myb-related protein Myb4; AltName: Full=OsMyb4; AltName: Full=Transcription factor RLTR1 [Oryza sativa Japonica Group]	hypothetical protein	MYBP	AT2G31180	ATMYB14	myb domain protein 14
Cg2g041710	0	0	1.49247	10.9413	152.852	4.64525	0	0	0.0338305	0.247763	3.46974	0.105388	0.01	1.27	3.63	5.44e-07	2.61e-06	yes	up	hypothetical protein CISIN_1g042556mg [Citrus sinensis]	RecName: Full=Polyphenol oxidase, chloroplastic; Short=PPO; AltName: Full=Catechol oxidase; Flags: Precursor [Malus domestica]	polyphenol oxidase	E1.10.3.1	_	_	_
Cg2g042870	87.3654	183.913	122.382	1670.37	1492.76	1765.2	3.72388	7.78472	5.22724	71.2112	63.9323	75.5191	5.58	70.19	3.63	3.16e-54	4.02e-52	yes	up	PREDICTED: pathogenesis-related genes transcriptional activator PTI5-like [Citrus sinensis]	RecName: Full=Pathogenesis-related genes transcriptional activator PTI5; AltName: Full=PTO-interacting protein 5 [Solanum lycopersicum]	SubName: Full=Chromosome chr10 scaffold_138, whole genome shotgun sequence;	_	AT3G23240	ERF1B	Ethylene-responsive transcription factor 1B
Cg7g011250	138.662	157.02	86.5631	1522.66	1288.96	1914.77	9.09216	10.1863	5.69407	99.8697	85.1415	126.27	8.35	103.55	3.62	4.5e-54	5.53e-52	yes	up	_	RecName: Full=Ethylene-responsive transcription factor ERF114 [Arabidopsis thaliana]	AP2 domain-containing transcription factor family protein; encodes a member of the ERF (ethy [...]	_	AT5G07310	ERF115	Ethylene-responsive transcription factor ERF115
Cg7g017640	0	0	0	7.29419	16.9835	13.0067	0	0	0	0.660368	1.55267	1.18638	0	1.13	3.62	5.57e-09	3.3e-08	yes	up	_	RecName: Full=ABC transporter C family member 8; Short=ABC transporter ABCC.8; Short=AtABCC8; AltName: Full=ATP-energized glutathione S-conjugate pump 6; AltName:	_	_	AT3G21250	ABCC8	ABC transporter C family member 8
Cg5g007750	46.488	52.9185	48.5052	618.183	605.15	689.356	1.34644	1.52544	1.40684	17.9068	17.584	20.0162	1.43	18.48	3.61	6.97e-69	1.87e-66	yes	up	PREDICTED: ethylene-responsive transcription factor 1A-like [Citrus sinensis]	RecName: Full=Ethylene-responsive transcription factor 2; Short=NsERF2; AltName: Full=Ethylene-responsive element-binding factor 2; Short=EREBP-2 [Nicotiana sylvest	SubName: Full=Chromosome undetermined scaffold_237, whole genome shotgun sequence;	EREBP	AT4G17500	ERF1A	Ethylene-responsive transcription factor 1A
Cg2g001440	5115.28	5438.46	2970.76	65950.4	55019.5	42065.6	167.316	176.937	97.3248	2157.48	1806.24	1379.84	147.65	1788.56	3.6	9.68e-49	8.75e-47	yes	up	hypothetical protein CISIN_1g018873mg [Citrus sinensis]	RecName: Full=Peroxidase 15; Short=Prx15; AltName: Full=Anionic peroxidase; Flags: Precursor	SubName: Full=Peroxidase; EC=1.11.1.7;	E1.11.1.7	AT5G06720	PER53	Peroxidase 53
Cg4g007050	802.319	1969.26	1387.99	16060.9	15833.1	18321.8	19.9122	48.6755	34.4891	398.647	394.044	455.696	34.36	415.63	3.59	1.01e-40	5.65e-39	yes	up	hypothetical protein CICLE_v10008731mg [Citrus clementina]	RecName: Full=Blue copper protein; Flags: Precursor	_	_	AT2G32300	UCC1	uclacyanin 1
Cg6g025030	132.25	302.763	175.365	2300.41	2354.45	2523.3	14.3139	32.2002	19.0804	249.102	257.946	275.686	21.89	260.66	3.57	2.85e-45	2.08e-43	yes	up	hypothetical protein CICLE_v10012752mg [Citrus clementina]	RecName: Full=Probable calcium-binding protein CML45; AltName: Full=Calmodulin-like protein 45 [Arabidopsis thaliana]	hypothetical protein	CALM	AT5G39670	CML45	Probable calcium-binding protein CML45
Cg5g021820	1.60303	8.67516	1.49247	72.9419	117.097	57.6012	0.0461719	0.248694	0.0430474	2.10119	3.38361	1.66323	0.11	2.38	3.54	4.95e-18	6.55e-17	yes	up	PREDICTED: aspartic proteinase CDR1-like [Citrus sinensis]	RecName: Full=Aspartic proteinase CDR1; AltName: Full=Protein CONSTITUTIVE DISEASE RESISTANCE 1; Flags: Precursor [Arabidopsis thaliana]	_	_	AT5G33340	CDR1	Aspartic proteinase CDR1
Cg6g009110	0.801517	13.0127	3.73117	102.119	84.0237	88.2598	0.0355366	0.572774	0.165783	4.52846	3.74388	3.92824	0.26	4.07	3.54	3.91e-21	6.45e-20	yes	up	hypothetical protein CISIN_1g022743mg [Citrus sinensis]	RecName: Full=Trihelix transcription factor GT-3b; AltName: Full=Transcription factor GT-1-like; AltName: Full=Trihelix DNA-binding protein GT-3b [Arabidopsis thal	SubName: Full=Chromosome chr8 scaffold_99, whole genome shotgun sequence;	_	AT2G38250	GT-3B	Trihelix transcription factor GT-3b
Cg6g012110	28.0531	87.6191	40.2966	549.8	719.565	634.542	0.808009	2.51181	1.16228	15.8377	20.7924	18.3223	1.5	18.29	3.53	8.65e-29	2.39e-27	yes	up	hypothetical protein CICLE_v10012062mg [Citrus clementina]	RecName: Full=Zinc transporter 5; AltName: Full=ZRT/IRT-like protein 5; Flags: Precursor [Arabidopsis thaliana]	SubName: Full=Chromosome undetermined scaffold_89, whole genome shotgun sequence;	SLC39A1_2_3, ZIP1_2_3	AT1G05300	ZIP5	Zinc transporter 5
Cg6g012100	25.6486	66.7987	31.3418	396.622	532.746	486.823	1.04436	2.70186	1.2787	16.1525	21.7915	19.8926	1.68	19.24	3.44	7.97e-31	2.49e-29	yes	up	hypothetical protein CICLE_v10012062mg [Citrus clementina]	RecName: Full=Zinc transporter 5; AltName: Full=ZRT/IRT-like protein 5; Flags: Precursor [Arabidopsis thaliana]	SubName: Full=Chromosome undetermined scaffold_89, whole genome shotgun sequence;	SLC39A1_2_3, ZIP1_2_3	AT1G05300	ZIP5	Zinc transporter 5
Cg1g015220	35.2668	32.9656	38.0579	408.475	434.421	366.046	1.31405	1.22084	1.42061	15.2223	16.2543	13.6832	1.32	15.07	3.42	4.07e-52	4.54e-50	yes	up	PREDICTED: coatomer subunit beta'-2-like [Citrus sinensis]	RecName: Full=Coatomer subunit beta'-2; AltName: Full=Beta'-coat protein 2; Short=Beta'-COP 2 [Arabidopsis thaliana]	SubName: Full=Chromosome chr9 scaffold_7, whole genome shotgun sequence;	COPB2, SEC27	AT1G52360	-	Coatomer subunit beta'-2
Cg4g022460	65.7244	183.046	153.724	1416.9	1460.58	1589.61	0.906524	2.51901	2.1217	19.5441	20.1766	21.9514	1.85	20.54	3.41	5.54e-35	2.21e-33	yes	up	PREDICTED: glutamate receptor 2.9-like isoform X1 [Citrus sinensis]	RecName: Full=Glutamate receptor 2.9; AltName: Full=Ligand-gated ion channel 2.9; Flags: Precursor [Arabidopsis thaliana]	_	GRIP	AT2G29110	GLR2	Glutamate receptor 2
Cg3g009340	325.416	544.8	375.356	4451.28	4143.98	4570.93	10.2483	17.0691	11.8391	140.202	130.966	144.345	13.06	138.48	3.4	3.57e-66	8.2e-64	yes	up	hypothetical protein CICLE_v10001766mg [Citrus clementina]	RecName: Full=Ubiquinol oxidase 1a, mitochondrial; AltName: Full=Alternative oxidase 1a; Flags: Precursor [Arabidopsis thaliana]	annotation not avaliable	AOX1, AOX2	AT3G22370	AOX1A	Ubiquinol oxidase 1a, mitochondrial
Cg4g022770	0.801517	11.2777	3.73117	98.4716	71.5096	27.8715	0.0631257	0.876877	0.294984	7.75803	5.68193	2.21018	0.41	5.27	3.39	1.41e-09	8.93e-09	yes	up	hypothetical protein POPTR_0006s19160g [Populus trichocarpa]	RecName: Full=WAT1-related protein At4g30420 [Arabidopsis thaliana]	_	_	AT4G30420	-	WAT1-related protein At4g30420
Cg5g031070	84.1593	207.336	131.337	1575.55	1353.32	1554.3	2.95444	7.23692	4.61848	55.3183	47.6957	54.7307	4.94	52.6	3.39	2.97e-39	1.53e-37	yes	up	PREDICTED: probable calcium-binding protein CML45-like [Citrus sinensis]	RecName: Full=Probable calcium-binding protein CML30; AltName: Full=Calmodulin-like protein 30 [Arabidopsis thaliana]	annotation not avaliable	CALM	AT3G29000	CML30	Probable calcium-binding protein CML30
Cg5g040920	117.022	268.93	194.021	1806.22	1887.85	2065.28	2.56793	6.13373	4.43281	43.8107	45.992	49.8674	4.38	46.5	3.38	9.51e-42	5.65e-40	yes	up	hypothetical protein CICLE_v10020744mg [Citrus clementina]	RecName: Full=Probable WRKY transcription factor 41; AltName: Full=WRKY DNA-binding protein 41 [Arabidopsis thaliana]	_	_	AT4G23810	WRKY53	Probable WRKY transcription factor 53
Cg2g034230	96.9836	139.67	118.651	1063.13	1347.06	1372.21	1.96075	2.77801	2.34499	20.9995	26.9552	27.6046	2.36	25.12	3.36	7.49e-65	1.55e-62	yes	up	hypothetical protein CISIN_1g011296mg [Citrus sinensis]	RecName: Full=MATE efflux family protein 5; AltName: Full=Protein DETOXIFICATION 1-like 1; AltName: Full=Protein DTX3 [Arabidopsis thaliana]	SubName: Full=Chromosome chr1 scaffold_5, whole genome shotgun sequence;	TC.MATE, SLC47A, norM, mdtK, dinF	AT1G15170	-	MATE efflux family protein
Cg4g008430	352.668	411.203	512.663	5370.35	2900.61	4826.42	7.62955	8.86443	11.1025	116.192	62.9033	104.61	9.18	94.74	3.35	1.09e-45	8.17e-44	yes	up	hypothetical protein CICLE_v10007732mg [Citrus clementina]	RecName: Full=Probable sulfate transporter 3.5 [Arabidopsis thaliana]	SubName: Full=Chromosome chr11 scaffold_13, whole genome shotgun sequence;	SULTR3	AT5G19600	SULTR3%3B5	Probable sulfate transporter 3
Cg6g013240	531.406	722.641	411.175	5218.08	7108.05	4446.44	33.9282	45.6595	26.3334	333.246	457.083	285.467	35.39	358.86	3.34	4.07e-46	3.16e-44	yes	up	hypothetical protein CISIN_1g029641mg [Citrus sinensis]	RecName: Full=Dirigent protein 3; Short=AtDIR3; Flags: Precursor [Arabidopsis thaliana]	SubName: Full=Putative uncharacterized protein;	_	AT1G58170	DIR19	Dirigent protein 19
Cg3g025850	12.0228	17.3503	18.6558	166.855	179.668	133.783	0.278961	0.384556	0.411528	3.98122	5.16298	4.23025	0.36	4.45	3.31	1.05e-28	2.88e-27	yes	up	hypothetical protein CISIN_1g015164mg [Citrus sinensis]	_	hypothetical protein	_	AT1G20925	-	Auxin efflux carrier family protein
Cg7g016000	4.00759	33.8331	8.9548	299.974	199.333	92.9051	0.0759998	0.639621	0.169975	5.68916	3.78817	1.76475	0.3	3.78	3.29	3.97e-10	2.67e-09	yes	up	_	RecName: Full=E3 ubiquitin-protein ligase At3g02290; AltName: Full=RING finger protein At3g02290 [Arabidopsis thaliana]	_	_	AT3G02290	-	E3 ubiquitin-protein ligase At3g02290
Cg4g023370	27.2516	104.102	36.5655	806.008	602.468	237.837	1.02378	3.88692	1.37619	30.2848	22.7288	8.96419	2.1	20.86	3.25	1.33e-11	1.03e-10	yes	up	PREDICTED: WAT1-related protein At4g28040-like [Citrus sinensis]	RecName: Full=WAT1-related protein At4g28040 [Arabidopsis thaliana]	_	_	AT4G30420	-	WAT1-related protein At4g30420
Cg5g034830	398.354	732.184	500.723	5348.47	4906.45	5352.26	4.09076	7.50626	5.14456	54.9267	50.443	55.0122	5.59	53.47	3.24	4.08e-54	5.05e-52	yes	up	hypothetical protein CICLE_v10018645mg [Citrus clementina]	RecName: Full=Putative calcium-transporting ATPase 13, plasma membrane-type; AltName: Full=Ca(2+)-ATPase isoform 13 [Arabidopsis thaliana]	autoinhibited calcium ATPase	E3.6.3.8	AT3G63380	ACA12	Calcium-transporting ATPase 12, plasma membrane-type
Cg2g006070	184.349	275.003	185.812	2344.17	2189.98	1578.46	4.20552	6.25019	4.24359	53.4824	50.0873	36.0804	4.91	46.71	3.23	1.19e-51	1.27e-49	yes	up	hypothetical protein CICLE_v10014579mg [Citrus clementina]	RecName: Full=Alpha-dioxygenase 1; Short=Alpha DOX1; AltName: Full=Fatty acid dioxygenase AlphaDOX1; AltName: Full=Pathogen-induced oxygenase; AltName: Full=Plant a	SubName: Full=Chromosome chr14 scaffold_21, whole genome shotgun sequence;	DOX1	AT3G01420	DOX1	Alpha-dioxygenase 1
Cg5g016710	452.857	648.035	394.758	5084.05	4691.92	4756.74	2.37253	3.39216	2.06867	26.6361	24.5955	24.9321	2.62	25.41	3.23	2.68e-65	5.82e-63	yes	up	PREDICTED: receptor-like protein kinase 5-like [Citrus sinensis]	RecName: Full=LRR receptor-like serine/threonine-protein kinase HSL2; AltName: Full=Protein HAESA-LIKE2; Flags: Precursor [Arabidopsis thaliana]	hypothetical protein	_	AT5G25930	-	Protein kinase family protein with leucine-rich repeat domain
Cg2g006060	1195.06	1608.37	1461.87	15114.5	14547.7	9875.81	26.7599	35.8829	32.7698	338.476	326.57	221.569	31.8	296.59	3.22	3.36e-58	5.17e-56	yes	up	PREDICTED: alpha-dioxygenase 1-like [Citrus sinensis]	RecName: Full=Alpha-dioxygenase 1; Short=Alpha DOX1; AltName: Full=Fatty acid dioxygenase AlphaDOX1; AltName: Full=Pathogen-induced oxygenase; AltName: Full=Plant a	SubName: Full=Chromosome chr14 scaffold_21, whole genome shotgun sequence;	DOX1	AT3G01420	DOX1	Alpha-dioxygenase 1
Cg6g024500	36.0683	56.3885	39.5504	450.416	333.413	508.191	1.34667	2.09254	1.47936	16.8197	12.5007	19.0357	1.64	16.1	3.22	1.71e-36	7.42e-35	yes	up	hypothetical protein CISIN_1g0167861mg [Citrus sinensis]	RecName: Full=Probable purine permease 11; Short=AtPUP11 [Arabidopsis thaliana]	SubName: Full=Chromosome chr15 scaffold_19, whole genome shotgun sequence;	_	AT1G44750	PUP11	Probable purine permease 11
Cg5g018510	33.6637	32.9656	48.5052	403.004	317.324	384.627	1.46053	1.42013	2.10887	17.4879	13.8344	16.7504	1.66	16.04	3.2	6.66e-40	3.56e-38	yes	up	hypothetical protein CICLE_v10022365mg [Citrus clementina]	RecName: Full=Homeobox-leucine zipper protein ATHB-7; AltName: Full=HD-ZIP protein ATHB-7; AltName: Full=Homeodomain transcription factor ATHB-7 [Arabidopsis thali	SubName: Full=Chromosome chr15 scaffold_37, whole genome shotgun sequence;	HD-ZIP	AT3G61890	ATHB-12	Homeobox-leucine zipper protein ATHB-12
Cg5g033450	110.609	151.815	155.963	1180.75	1558.91	1319.25	1.15343	1.58042	1.62719	12.3133	16.2752	13.7695	1.45	14.1	3.19	5.15e-62	9.84e-60	yes	up	hypothetical protein CICLE_v10018554mg [Citrus clementina]	RecName: Full=Probable leucine-rich repeat receptor-like protein kinase At1g35710; Flags: Precursor [Arabidopsis thaliana]	hypothetical protein	_	AT1G35710	-	Probable leucine-rich repeat receptor-like protein kinase At1g35710
Cg5g033430	407.972	589.043	548.482	4178.66	5146.01	4554.21	4.88999	7.04647	6.57797	50.0884	61.7632	54.6439	6.17	55.44	3.15	2.23e-68	5.76e-66	yes	up	hypothetical protein CICLE_v10018554mg [Citrus clementina]	RecName: Full=Probable LRR receptor-like serine/threonine-protein kinase At4g08850; Flags: Precursor [Arabidopsis thaliana]	hypothetical protein	_	AT1G35710	-	Probable leucine-rich repeat receptor-like protein kinase At1g35710
Cg2g028480	104.999	337.464	83.5782	1117.83	598.893	3034.28	3.1855	10.1874	2.53936	33.9178	18.2313	92.2981	5.33	47.65	3.14	1.65e-08	9.31e-08	yes	up	hypothetical protein CICLE_v10017695mg [Citrus clementina]	RecName: Full=G-type lectin S-receptor-like serine/threonine-protein kinase At5g35370; Flags: Precursor [Arabidopsis thaliana]	_	_	AT1G78830	-	Curculin-like (mannose-binding) lectin family protein
Cg2g042720	12.0228	9.54268	8.20857	153.178	100.113	112.415	0.240656	0.190388	0.164468	3.06639	2.00843	2.25409	0.2	2.45	3.09	1.4e-25	3.16e-24	yes	up	PREDICTED: MLO-like protein 12-like [Citrus sinensis]	RecName: Full=MLO-like protein 2; Short=AtMlo2 [Arabidopsis thaliana]	_	MLO	AT2G39200	MLO12	MLO-like protein 12
Cg4g018480	0	8.67516	3.73117	82.9714	68.8279	39.0201	0	0.225446	0.0975025	2.1657	1.80159	1.02069	0.11	1.67	3.09	8.82e-14	8.25e-13	yes	up	hypothetical protein CICLE_v10010773mg [Citrus clementina]	RecName: Full=Probable flavin-containing monooxygenase 1 [Arabidopsis thaliana]	hypothetical protein	FMO	AT1G19250	FMO1	Probable flavin-containing monooxygenase 1
Cg2g016720	4.8091	3.47006	3.73117	53.7947	37.5425	44.5944	0.303847	0.216994	0.236465	3.39975	2.38886	2.83306	0.25	2.88	3.08	3.53e-16	4.02e-15	yes	up	hypothetical protein CICLE_v10018816mg [Citrus clementina]	RecName: Full=Probable leucine-rich repeat receptor-like protein kinase At5g63930; Flags: Precursor [Arabidopsis thaliana]	_	_	AT4G08850	-	Probable LRR receptor-like serine/threonine-protein kinase At4g08850
Cg4g020580	3969.11	4368.81	4120.7	25123	33363.7	47297.1	97.9725	107.404	101.836	620.195	825.818	1169.97	102.41	866.84	3.08	1.89e-45	1.4e-43	yes	up	cinnamate 4-hydroxylase CYP73 [Citrus sinensis]	RecName: Full=Cytochrome P450 CYP73A100 [Panax ginseng]	SubName: Full=Chromosome undetermined scaffold_184, whole genome shotgun sequence;	CYP73A	AT2G30490	CYP73A5	Trans-cinnamate 4-monooxygenase
Cg6g016060	800.716	1118.23	935.031	8378.29	7714.09	7825.4	14.8598	20.6892	17.368	155.498	143.457	145.459	17.64	148.24	3.06	1.73e-73	5.11e-71	yes	up	hypothetical protein CICLE_v10010903mg [Citrus clementina]	RecName: Full=ABC transporter G family member 34; Short=ABC transporter ABCG.34; Short=AtABCG34; AltName: Full=Pleiotropic drug resistance protein 6 [Arabidopsis t	_	_	AT1G66950	ABCG39	ABC transporter G family member 39
Cg2g003170	32.0607	87.6191	65.6686	689.301	491.628	403.208	1.15443	3.13643	2.36871	24.824	17.7739	14.5641	2.22	19.15	3.05	3.65e-22	6.57e-21	yes	up	PREDICTED: ADP,ATP carrier protein, mitochondrial-like [Citrus sinensis]	RecName: Full=ADP,ATP carrier protein, mitochondrial; AltName: Full=ADP/ATP translocase; AltName: Full=Adenine nucleotide translocator; Short=ANT; Flags: Precursor, p	hypothetical protein	SLC25A4S, ANT	AT3G08580	AAC1	ADP,ATP carrier protein 1, mitochondrial
Cg4g007080	730.984	986.366	755.935	6202.8	5930.82	8055.8	35.7617	47.8714	37.0702	303.521	291.747	395.789	40.27	329.55	3.03	8.07e-59	1.31e-56	yes	up	PREDICTED: blue copper protein-like [Citrus sinensis]	RecName: Full=Cucumber peeling cupredoxin; Short=CPC; AltName: Full=Stellacyanin [Cucumis sativus]	_	_	AT5G20230	BCB	Blue copper protein
Cg1g021330	54.5032	33.8331	25.3719	243.444	207.378	580.657	1.20488	0.745232	0.561489	5.38222	4.59577	12.861	0.84	7.55	3.02	1.01e-14	1.02e-13	yes	up	hypothetical protein CICLE_v10025649mg [Citrus clementina]	RecName: Full=CBL-interacting serine/threonine-protein kinase 6; AltName: Full=SNF1-related kinase 3.14; AltName: Full=SOS2-like protein kinase PKS4; AltName: Full	SubName: Full=CBL-interacting protein kinase 6;	PRKAA, AMPK	AT5G25110	CIPK25	CBL-interacting serine/threonine-protein kinase 25
Cg6g005920	1292.05	2671.08	1703.65	17985.6	14878.5	12650.9	30.2716	62.3417	39.9606	421.432	349.506	297.003	44.24	357.18	3.01	3.28e-34	1.24e-32	yes	up	hypothetical protein CISIN_1g008422mg [Citrus sinensis]	RecName: Full=Laccase-10; AltName: Full=Benzenediol:oxygen oxidoreductase 10; AltName: Full=Diphenol oxidase 10; AltName: Full=Urishiol oxidase 10; Flags: Precurso	SubName: Full=Chromosome chr8 scaffold_23, whole genome shotgun sequence;	E1.10.3.2	AT3G09220	LAC7	Laccase-7
Cg2g021360	236.448	306.233	217.9	2684.26	1880.7	1558.95	5.48334	7.07478	5.0589	62.2556	43.7278	36.2256	5.88	47.66	3	5.31e-42	3.21e-40	yes	up	PREDICTED: NAC domain-containing protein 72-like [Citrus sinensis]	RecName: Full=NAC domain-containing protein 72; Short=ANAC072; AltName: Full=Protein RESPONSIVE TO DESICCATION 26 [Arabidopsis thaliana]	SubName: Full=Putative uncharacterized protein;	_	AT4G27410	NAC072	NAC domain-containing protein 72
Cg3g004630	52.0986	167.431	118.651	1033.04	810.74	838.004	4.93546	15.6189	11.292	97.9035	77.6251	80.0431	10.61	85.38	3	7.17e-22	1.26e-20	yes	up	PREDICTED: germin-like protein 1-1-like [Citrus sinensis]	RecName: Full=Germin-like protein subfamily 2 member 1; Flags: Precursor [Arabidopsis thaliana]	_	_	AT1G09560	GLP4	Germin-like protein subfamily 2 member 1
Cg3g025290	69.732	137.935	96.2642	893.538	881.355	714.44	1.90027	3.74215	2.62677	24.3527	24.0912	19.5153	2.76	22.7	3	1.05e-37	5.01e-36	yes	up	hypothetical protein CICLE_v10001177mg [Citrus clementina]	RecName: Full=Probable serine/threonine-protein kinase Cx32, chloroplastic; Flags: Precursor [Arabidopsis thaliana]	hypothetical protein	_	AT1G76360	-	Protein kinase superfamily protein
Cg3g023500	0	1.73503	0	8.20596	8.93869	4.64525	0	0.399507	0	1.95844	2.18546	1.12873	0.13	1.76	2.99	0.000185	0.000624	yes	up	PREDICTED: S-type anion channel SLAH1-like [Citrus sinensis]	RecName: Full=S-type anion channel SLAH4; AltName: Full=SLAC1-homolog protein 4 [Arabidopsis thaliana]	_	_	AT1G62262	SLAH4	S-type anion channel SLAH4
Cg4g001470	237.249	801.585	271.629	3166.59	3606.76	3714.35	7.29501	24.5236	8.36459	97.3801	111.284	114.515	13.44	107.56	2.99	1.23e-16	1.45e-15	yes	up	hypothetical protein CICLE_v10008930mg [Citrus clementina]	RecName: Full=Probable WRKY transcription factor 40; AltName: Full=WRKY DNA-binding protein 40 [Arabidopsis thaliana]	_	_	AT1G80840	WRKY40	Probable WRKY transcription factor 40
Cg2g011580	1352.16	1818.31	1608.13	12088.3	11631	13963.6	27.8937	37.3834	33.2074	249.391	240.491	288.572	32.83	259.15	2.98	3.71e-68	9.27e-66	yes	up	hypothetical protein CICLE_v10015213mg [Citrus clementina]	RecName: Full=Lysine histidine transporter 1 [Arabidopsis thaliana]	annotation not avaliable	_	AT5G40780	LHT1	Lysine histidine transporter 1
Cg2g044350	4.8091	8.67516	8.20857	63.8242	82.236	60.3883	0.258544	0.462311	0.442456	3.43207	4.44784	3.26176	0.39	3.71	2.97	2.25e-18	3.04e-17	yes	up	hypothetical protein CISIN_1g021142mg [Citrus sinensis]	RecName: Full=Probable WRKY transcription factor 71; AltName: Full=WRKY DNA-binding protein 71 [Arabidopsis thaliana]	_	_	AT4G18170	WRKY28	Probable WRKY transcription factor 28
Cg4g017950	38.4728	587.308	56.7138	1925.67	1599.13	1763.34	1.02842	15.6308	1.51798	51.4809	42.8745	47.2453	6.1	47.25	2.93	3.38e-05	0.000129	yes	up	hypothetical protein CICLE_v10008046mg [Citrus clementina]	RecName: Full=Probable flavin-containing monooxygenase 1 [Arabidopsis thaliana]	hypothetical protein	FMO	AT1G19250	FMO1	Probable flavin-containing monooxygenase 1
Cg6g006640	92.1745	228.157	148.501	923.627	1434.66	1341.55	1.22272	3.01999	1.97117	12.2529	19.0594	17.8165	2.07	16.32	2.92	1.3e-25	2.96e-24	yes	up	PREDICTED: putative receptor-like protein kinase At3g47110-like [Citrus sinensis]	RecName: Full=Putative receptor-like protein kinase At3g47110; Flags: Precursor [Arabidopsis thaliana]	hypothetical protein	_	AT3G47110	-	Putative receptor-like protein kinase At3g47110
Cg1g002990	16.8319	62.4612	23.1332	337.356	328.944	199.746	0.307664	1.13829	0.42322	6.16691	6.02497	3.65689	0.63	5.31	2.9	6.69e-15	6.87e-14	yes	up	hypothetical protein CISIN_1g004959mg [Citrus sinensis]	RecName: Full=Mitogen-activated protein kinase kinase kinase YODA; AltName: Full=YODA MAPKK kinase [Arabidopsis thaliana]	SubName: Full=Chromosome undetermined scaffold_245, whole genome shotgun sequence;	_	AT5G66850	MAPKKK5	mitogen-activated protein kinase kinase kinase 5
Cg2g011280	4.8091	6.07261	3.73117	60.1771	31.2854	39.9492	0.370737	0.462295	0.288716	4.64063	2.43277	3.10042	0.37	3.41	2.89	4.9e-12	3.95e-11	yes	up	hypothetical protein CISIN_1g037913mg [Citrus sinensis]	RecName: Full=Calcium-binding protein CML38; AltName: Full=Calmodulin-like protein 38 [Arabidopsis thaliana]	hypothetical protein	CML	AT1G76650	CML38	Calcium-binding protein CML38
Cg6g006620	305.378	405.13	373.863	3245.91	2639.6	2220.43	5.52369	7.30632	6.76838	58.7168	47.8418	40.2263	6.53	49.11	2.89	2.58e-55	3.43e-53	yes	up	hypothetical protein CICLE_v10013378mg [Citrus clementina]	RecName: Full=Uncharacterized protein At4g19900 [Arabidopsis thaliana]	hypothetical protein	A4GALT	AT5G01250	-	alpha 1,4-glycosyltransferase family protein
Cg5g031860	0	0	0.746234	4.55887	2.68161	9.29051	0	0	0.127931	0.775848	0.464654	1.60274	0.04	0.94	2.88	0.000628	0.00195	yes	up	hypothetical protein CICLE_v10020145mg [Citrus clementina]	_	_	_	AT3G04440	-	Plasma-membrane choline transporter family protein
Cg6g004220	245.264	458.916	360.431	3295.15	2509.09	2252.02	3.42838	6.43018	5.10585	45.5897	34.8931	30.9573	4.99	37.29	2.88	5.95e-38	2.88e-36	yes	up	PREDICTED: cation/H(+) antiporter 20-like [Citrus sinensis]	RecName: Full=Cation/H(+) antiporter 20; AltName: Full=Protein CATION/H+ EXCHANGER 20; Short=AtCHX20 [Arabidopsis thaliana]	cation proton exchanger	_	AT3G53720	CHX20	Cation/H(+) antiporter 20
Cg5g003790	88.1669	296.691	247.75	2657.82	965.379	926.264	6.44229	21.4221	18.1672	194.266	71.1203	68.1127	15.32	112.45	2.87	8.65e-11	6.2e-10	yes	up	hypothetical protein CICLE_v10023942mg [Citrus clementina]	RecName: Full=Germin-like protein 3-3; Flags: Precursor [Oryza sativa Japonica Group]	_	_	AT1G18980	-	Germin-like protein subfamily T member 2
Cg5g003820	113.014	525.715	363.416	2954.15	2056.79	2181.41	8.25784	37.9585	26.6488	215.925	151.526	160.41	24.27	176.53	2.86	1.62e-13	1.47e-12	yes	up	hypothetical protein CICLE_v10022128mg [Citrus clementina]	RecName: Full=Germin-like protein subfamily T member 2; Flags: Precursor [Arabidopsis thaliana]	_	_	AT1G18980	-	Germin-like protein subfamily T member 2
Cg6g003470	27.2516	39.0382	28.3569	259.856	129.611	401.35	0.512	0.731192	0.533251	4.88253	2.44024	7.55282	0.59	4.94	2.86	1.53e-15	1.66e-14	yes	up	hypothetical protein CICLE_v10013485mg [Citrus clementina]	RecName: Full=ABC transporter G family member 20; Short=ABC transporter ABCG.20; Short=AtABCG20; AltName: Full=Probable white-brown complex homolog protein 20; Sho	annotation not avaliable	_	AT3G53510	ABCG20	ABC transporter G family member 20
Cg5g016920	16.0303	17.3503	14.1784	85.7067	213.635	93.8341	0.572125	0.61563	0.506907	3.05935	7.65519	3.35934	0.57	4.68	2.85	1.21e-13	1.12e-12	yes	up	hypothetical protein CICLE_v10004108mg [Citrus clementina]	RecName: Full=Probable LRR receptor-like serine/threonine-protein kinase At4g08850; Flags: Precursor [Arabidopsis thaliana]	annotation not avaliable	_	AT4G08850	-	Probable LRR receptor-like serine/threonine-protein kinase At4g08850
Cg6g001740	991.477	1755.85	2478.99	12813.2	11637.3	13148.9	15.7101	27.7496	39.3101	203.04	184.722	208.632	27.48	198.77	2.85	3.35e-27	8.37e-26	yes	up	hypothetical protein CICLE_v10011134mg [Citrus clementina]	RecName: Full=Phenylalanine ammonia-lyase	SubName: Full=Chromosome chr16 scaffold_10, whole genome shotgun sequence;	E4.3.1.24	AT2G37040	PAL1	Phenylalanine ammonia-lyase 1
Cg5g003860	111.411	415.54	270.137	2335.05	1613.43	1723.39	8.14071	30.0035	19.8088	170.674	118.863	126.729	19.32	139.21	2.84	2.88e-16	3.33e-15	yes	up	hypothetical protein CICLE_v10022128mg [Citrus clementina]	RecName: Full=Germin-like protein subfamily T member 2; Flags: Precursor [Arabidopsis thaliana]	_	_	AT1G18980	-	Germin-like protein subfamily T member 2
Cg2g026790	3.20607	23.4229	4.4774	83.8832	67.9341	68.7498	0.731919	5.17154	1.03319	19.1744	15.8948	15.9904	2.32	17.05	2.82	1.54e-08	8.75e-08	yes	up	hypothetical protein CICLE_v10017259mg [Citrus clementina]	_	hypothetical protein	_	AT3G07600	-	Heavy metal transport/detoxification superfamily protein
Cg5g010380	22.4425	28.628	23.8795	218.826	99.2195	209.966	1.05159	1.21037	1.02945	10.2098	4.658	9.71813	1.1	8.21	2.79	1.05e-15	1.15e-14	yes	up	hypothetical protein CICLE_v10022880mg [Citrus clementina]	_	SubName: Full=Putative uncharacterized protein;	_	AT1G18730	PNSB4	Photosynthetic NDH subunit of subcomplex B 4, chloroplastic
Cg6g024590	21.641	50.3159	37.3117	312.738	328.05	259.205	0.234326	0.54385	0.404219	3.38646	3.5564	2.80928	0.39	3.26	2.76	4.42e-28	1.17e-26	yes	up	PREDICTED: uncharacterized protein LOC102621413 [Citrus sinensis]	RecName: Full=Putative receptor-like protein kinase At3g47110; Flags: Precursor [Arabidopsis thaliana]	hypothetical protein	_	AT3G47110	-	Putative receptor-like protein kinase At3g47110
Cg1g026480	6.41214	23.4229	22.387	160.472	116.203	110.557	0.251799	0.913909	0.880793	6.30266	4.5833	4.3563	0.68	5.1	2.74	1.85e-15	2e-14	yes	up	hypothetical protein CISIN_1g039390mg, partial [Citrus sinensis]	RecName: Full=Ethylene-responsive transcription factor ABR1; AltName: Full=Protein ABA REPRESSOR 1 [Arabidopsis thaliana]	_	_	AT5G64750	ABR1	Ethylene-responsive transcription factor ABR1
Cg5g034050	112.212	129.26	85.8169	747.655	758.001	715.369	3.19165	3.65945	2.44425	21.2681	21.6285	20.3975	3.1	21.11	2.73	4.53e-45	3.25e-43	yes	up	hypothetical protein CICLE_v10021622mg [Citrus clementina]	RecName: Full=Ethylene-responsive transcription factor 1B; Short=AtERF1B; AltName: Full=Ethylene-responsive element-binding factor 1B; Short=EREBP-1B [Arabidopsis	AP2/ERF domain-containing transcription factor	ERF1	AT3G23240	ERF1B	Ethylene-responsive transcription factor 1B
Cg2g042990	51.2971	121.452	68.6535	604.506	548.836	574.154	0.793561	1.77004	1.03452	8.79086	8.00868	8.38003	1.2	8.4	2.71	2.34e-26	5.53e-25	yes	up	hypothetical protein CISIN_1g002454mg [Citrus sinensis]	RecName: Full=Glutamate receptor 2.8; AltName: Full=Ligand-gated ion channel 2.8; Flags: Precursor [Arabidopsis thaliana]	_	GRIP	AT2G29120	GLR2	Glutamate receptor 2
Cg2g045420	577.092	976.823	743.249	5233.58	4864.44	4835.71	10.1818	17.4474	13.1854	92.829	86.4037	85.9306	13.61	88.46	2.69	2.54e-45	1.86e-43	yes	up	PREDICTED: probable WRKY transcription factor 31-like [Citrus sinensis]	RecName: Full=Probable WRKY transcription factor 42; AltName: Full=WRKY DNA-binding protein 42 [Arabidopsis thaliana]	hypothetical protein	_	AT4G22070	WRKY31	Probable WRKY transcription factor 31
Cg5g003780	164.311	652.372	430.577	3190.3	2272.22	2449.91	12.0061	47.1036	31.5737	233.186	167.396	180.154	30.22	194.14	2.68	4.32e-14	4.16e-13	yes	up	hypothetical protein CICLE_v10022128mg [Citrus clementina]	RecName: Full=Germin-like protein subfamily T member 2; Flags: Precursor [Arabidopsis thaliana]	_	_	AT1G18980	-	Germin-like protein subfamily T member 2
Cg8g006050	35.2668	29.4955	37.3117	218.826	271.736	189.526	1.78779	1.48289	1.89611	11.0954	13.8537	9.6501	1.72	11.54	2.68	7.7e-26	1.77e-24	yes	up	_	RecName: Full=Calmodulin-like protein 1 [Arabidopsis thaliana]	hypothetical protein	_	AT2G15680	CML1	Calmodulin-like protein 1
Cg4g011120	474.498	903.952	511.17	4261.63	3798.05	3739.43	10.6577	20.2292	11.4939	95.7301	85.523	84.1554	14.15	88.59	2.64	1.49e-31	4.89e-30	yes	up	hypothetical protein CISIN_1g010345mg [Citrus sinensis]	RecName: Full=MATE efflux family protein 5; AltName: Full=Protein DETOXIFICATION 1-like 1; AltName: Full=Protein DTX3 [Arabidopsis thaliana]	SubName: Full=Chromosome chr17 scaffold_16, whole genome shotgun sequence;	TC.MATE, SLC47A, norM, mdtK, dinF	AT5G52450	-	MATE efflux family protein
Cg4g013360	1356.17	2331.02	1487.24	9036.59	11110.8	11739.5	11.1378	19.0042	12.1851	74.8513	92.5202	96.3323	14.13	87.69	2.63	1.07e-34	4.24e-33	yes	up	PREDICTED: ABC transporter C family member 3-like [Citrus sinensis]	RecName: Full=ABC transporter C family member 3; Short=ABC transporter ABCC.3; Short=AtABCC3; AltName: Full=ATP-energized glutathione S-conjugate pump 3; AltName: F	multidrug resistance protein ABC transporter family	_	AT3G13080	ABCC3	ABC transporter C family member 3
Cg4g022450	19.2364	68.5338	54.4751	359.239	328.05	293.58	0.279621	0.993837	0.792408	5.22222	4.7763	4.27286	0.69	4.77	2.63	7.57e-17	9.15e-16	yes	up	hypothetical protein CICLE_v10007399mg [Citrus clementina]	RecName: Full=Glutamate receptor 2.8; AltName: Full=Ligand-gated ion channel 2.8; Flags: Precursor [Arabidopsis thaliana]	_	GRIP	AT2G29110	GLR2	Glutamate receptor 2
Cg5g034090	0	0	0	10.0295	4.46935	9.29051	0	0	0	0.65429	0.293623	0.609354	0	0.52	2.63	3.18e-06	1.4e-05	yes	up	hypothetical protein CICLE_v10023393mg [Citrus clementina]	RecName: Full=Ethylene-responsive transcription factor ERF098 [Arabidopsis thaliana]	_	_	AT3G23230	ERF098	Ethylene-responsive transcription factor ERF098
Cg2g009690	138.662	144.875	105.965	760.419	559.562	1114.86	5.88284	6.10392	4.50489	32.2671	23.8528	47.4732	5.51	34.41	2.62	8.48e-25	1.83e-23	yes	up	PREDICTED: ethylene-responsive transcription factor ERF113-like [Citrus sinensis]	RecName: Full=Ethylene-responsive transcription factor ERF113 [Arabidopsis thaliana]	_	_	AT5G13330	ERF113	Ethylene-responsive transcription factor ERF113
Cg5g022000	36.0683	28.628	15.6709	151.354	286.038	164.442	0.531286	0.420675	0.230998	2.22959	4.2203	2.42533	0.4	2.95	2.62	1.48e-16	1.74e-15	yes	up	PREDICTED: probable LRR receptor-like serine/threonine-protein kinase At3g47570-like [Citrus sinensis]	RecName: Full=Putative receptor-like protein kinase At3g47110; Flags: Precursor [Arabidopsis thaliana]	hypothetical protein	_	AT3G47570	-	Probable LRR receptor-like serine/threonine-protein kinase At3g47570
Cg2g003690	1520.48	1844.34	1508.14	10319.5	9183.61	10008.7	44.8221	54.1075	44.5219	304.245	271.618	295.801	47.85	290.67	2.6	6.33e-61	1.13e-58	yes	up	PREDICTED: cinnamoyl-CoA reductase 1-like [Citrus sinensis]	RecName: Full=Cinnamoyl-CoA reductase 1; Short=AtCCR1; AltName: Full=Protein IRREGULAR XYLEM 4 [Arabidopsis thaliana]	cinnamoyl CoA reductase-like protein (EC:1.1.1.195)	_	AT5G19440	-	NAD(P)-binding Rossmann-fold superfamily protein
Cg4g001710	16.0303	25.158	24.6257	103.03	139.444	128.209	15.9053	23.1626	25.0039	102.134	146.912	132.576	21.33	126.88	2.57	3.25e-17	4.02e-16	yes	up	umbelliferone 8-geranyltransferase [Citrus limon]	_	_	HPT, HGGT, ubiA	AT2G18950	HPT1	Homogentisate phytyltransferase 1, chloroplastic
Cg5g006050	790.296	1461.76	1059.65	6527.39	7625.6	5524.14	13.9756	25.7751	18.755	115.439	135.118	97.8389	19.51	116.26	2.57	1.32e-31	4.38e-30	yes	up	PREDICTED: leucine-rich repeat receptor-like serine/threonine/tyrosine-protein kinase SOBIR1-like [Citrus sinensis]	RecName: Full=Leucine-rich repeat receptor-like serine/threonine/tyrosine-protein kinase SOBIR1; AltName: Full=Protein EVERSHED; AltName: Full=Protein SUPPRESSOR O	hypothetical protein	_	AT2G31880	SOBIR1	Leucine-rich repeat receptor-like serine/threonine/tyrosine-protein kinase SOBIR1
Cg5g009930	32.8622	70.2688	61.1912	375.651	335.201	276.857	1.86297	3.94686	3.47851	21.301	19.1238	15.7726	3.09	18.78	2.56	1.84e-21	3.13e-20	yes	up	hypothetical protein CICLE_v10022388mg [Citrus clementina]	_	hypothetical protein	_	AT2G45760	BAP2	BON1-associated protein 2
Cg5g000530	1340.94	2639.85	1282.03	13272.7	11590.8	5265.86	36.5865	71.739	34.776	364.697	318.889	143.76	47.83	277.8	2.54	2.73e-14	2.68e-13	yes	up	PREDICTED: methionine gamma-lyase-like [Citrus sinensis]	RecName: Full=Methionine gamma-lyase; Short=AtMGL; AltName: Full=L-methioninase [Arabidopsis thaliana]	SubName: Full=Putative uncharacterized protein;	E4.4.1.11	AT1G64660	MGL	Methionine gamma-lyase
Cg1g024490	374.309	654.975	405.205	2645.97	2881.84	2792.73	6.71051	11.7078	7.27073	47.4399	51.7686	50.1453	8.58	49.75	2.52	2.26e-35	9.2e-34	yes	up	hypothetical protein CISIN_1g010352mg [Citrus sinensis]	RecName: Full=Amino-acid permease BAT1 homolog	hypothetical protein	_	AT2G01170	BAT1	Amino-acid permease BAT1
Cg5g002150	198.776	243.772	249.988	1395.01	1250.52	1334.12	9.68563	11.7839	12.2098	67.9881	61.267	65.2823	11.22	64.88	2.52	2.91e-51	3.05e-49	yes	up	PREDICTED: WRKY transcription factor 22-like [Citrus sinensis]	RecName: Full=Probable WRKY transcription factor 29; AltName: Full=WRKY DNA-binding protein 29 [Arabidopsis thaliana]	SubName: Full=Chromosome chr2 scaffold_132, whole genome shotgun sequence;	WRKY29	AT4G01250	WRKY22	WRKY transcription factor 22
Cg9g024270	1700.02	6704.16	3567	24586	17531.5	26441.7	77.5443	303.531	163.065	1121.68	803.774	1210.89	181.59	1045.07	2.52	3.74e-12	3.04e-11	yes	up	_	RecName: Full=Peroxidase 4; Flags: Precursor [Vitis vinifera]	SubName: Full=Chromosome chr6 scaffold_3, whole genome shotgun sequence;; Removal of H(2)O(2 [...]	E1.11.1.7	AT5G58390	PER67	Peroxidase 67
Cg4g006890	1231.93	1593.63	1356.65	8633.59	7533.53	7521.6	25.7081	33.02	28.2939	178.785	157.088	155.638	29.02	164.07	2.5	3.87e-54	4.84e-52	yes	up	hypothetical protein CISIN_1g009984mg [Citrus sinensis]	_	hypothetical protein	_	AT2G26190	-	calmodulin-binding family protein
Cg9g006440	161.105	389.515	255.958	1585.57	1507.96	1477.19	4.29075	10.3289	6.82581	42.2339	40.2817	39.4334	7.15	40.68	2.49	2.91e-23	5.66e-22	yes	up	_	RecName: Full=Calmodulin-like protein 8; Short=AtCaM-8 [Arabidopsis thaliana]	hypothetical protein	CML	AT4G14640	CML8	Calmodulin-like protein 8
Cg9g028250	8.81669	23.4229	14.1784	85.7067	126.036	90.1179	0.275755	0.728845	0.444124	2.68096	3.95577	2.82623	0.48	3.15	2.48	9.85e-15	9.99e-14	yes	up	hypothetical protein CICLE_v10005165mg [Citrus clementina]	RecName: Full=Probable WRKY transcription factor 41; AltName: Full=WRKY DNA-binding protein 41 [Arabidopsis thaliana]	_	_	AT4G11070	WRKY41	Probable WRKY transcription factor 41
Cg2g008860	415.186	1956.25	567.138	8778.56	3622.85	3593.57	24.4505	114.102	33.4946	517.105	214.765	212.713	57.58	317.96	2.46	5.02e-07	2.42e-06	yes	up	PREDICTED: peroxidase 52-like [Citrus sinensis]	RecName: Full=Peroxidase 52; Short=Atperox P52; AltName: Full=ATP49; Flags: Precursor [Arabidopsis thaliana]	hypothetical protein	E1.11.1.7	AT5G05340	PER52	Peroxidase 52
Cg3g025680	92.1745	200.396	135.815	946.421	745.487	647.549	1.89824	4.11306	2.79976	19.4923	15.388	13.3595	2.94	16.14	2.42	4.3e-21	7.09e-20	yes	up	phosphate transporter [Citrus trifoliata]	RecName: Full=Probable inorganic phosphate transporter 1-10; Short=OsPT10; Short=OsPht1;10; AltName: Full=H(+)/Pi cotransporter [Oryza sativa Japonica Group]	SubName: Full=Chromosome chr18 scaffold_137, whole genome shotgun sequence;	PHO84	AT1G20860	PHT1-8	Probable inorganic phosphate transporter 1-8
Cg5g001870	250.875	425.95	330.582	2083.4	1706.4	1683.44	3.53798	5.99313	4.66524	29.3831	24.1026	23.7699	4.73	25.81	2.42	4.57e-35	1.83e-33	yes	up	PREDICTED: cation/H(+) antiporter 18-like isoform X1 [Citrus sinensis]	RecName: Full=Cation/H(+) antiporter 18; AltName: Full=Protein CATION/H+ EXCHANGER 18; Short=AtCHX18 [Arabidopsis thaliana]	cation proton exchanger	_	AT5G41610	CHX18	Cation/H(+) antiporter 18
CgUng003810	88.9684	80.679	58.9525	456.799	357.548	446.874	3.04118	2.74244	2.0185	15.6169	12.2688	15.3207	2.61	14.41	2.42	1.05e-27	2.71e-26	yes	up	PREDICTED: geraniol 8-hydroxylase-like [Citrus sinensis]	RecName: Full=Geraniol 8-hydroxylase; AltName: Full=Cytochrome P450 76B10; AltName: Full=Geraniol 10-hydroxylase; Short=SmG10H [Swertia mussotii]	cytochrome P450	_	AT2G45570	CYP76C2	Cytochrome P450 76C2
Cg1g021310	3620.45	4099.88	2995.38	18546.4	20664.5	19821.3	154.13	172.899	127.89	757.93	849.213	810.782	151.86	805.39	2.41	4.55e-51	4.75e-49	yes	up	hypothetical protein CICLE_v10026012mg [Citrus clementina]	RecName: Full=Cinnamoyl-CoA reductase 1; Short=AtCCR1; AltName: Full=Protein IRREGULAR XYLEM 4 [Arabidopsis thaliana]	SubName: Full=Chromosome undetermined scaffold_69, whole genome shotgun sequence;	CCR	AT1G15950	CCR1	Cinnamoyl-CoA reductase 1
Cg2g002750	16.0303	14.7478	26.1182	75.6772	136.762	107.77	1.0626	0.96706	1.73686	5.01781	9.13313	7.18496	1.25	7.09	2.41	4.75e-13	4.16e-12	yes	up	PREDICTED: skin secretory protein xP2-like isoform X1 [Citrus sinensis]	_	_	_	AT4G16380	-	Heavy metal transport/detoxification superfamily protein
Cg5g007770	2.40455	91.9567	5.96987	298.15	189.5	139.358	0.0323926	1.23605	0.0804749	4.01672	2.55668	1.87953	0.45	2.84	2.41	0.00192	0.00542	yes	up	PREDICTED: ATPase 11, plasma membrane-type-like [Citrus sinensis]	RecName: Full=Plasma membrane ATPase 1; AltName: Full=Proton pump 1	autoinhibited H+ ATPase	_	AT5G62670	AHA11	ATPase 11, plasma membrane-type
Cg5g009580	1750.51	2405.62	2016.32	9885.45	10226.8	12760.5	24.5243	33.7314	28.3745	138.737	143.73	179.216	28.88	153.53	2.41	9.86e-43	6.18e-41	yes	up	hypothetical protein CISIN_1g003057mg [Citrus sinensis]	RecName: Full=Phospholipase D gamma 1; Short=AtPLDgamma1; Short=PLD gamma 1; AltName: Full=Choline phosphatase; AltName: Full=Lecithinase D; AltName: Full=Lipophos	annotation not avaliable	PLD1_2	AT4G11850	PLDGAMMA1	Phospholipase D gamma 1
Cg5g001540	19.2364	37.3032	42.5353	182.355	196.651	217.398	0.303352	0.586741	0.670491	2.87587	3.1066	3.43299	0.52	3.13	2.39	1.42e-19	2.08e-18	yes	up	hypothetical protein CICLE_v10021038mg [Citrus clementina]	RecName: Full=Probable WRKY transcription factor 53; AltName: Full=WRKY DNA-binding protein 53 [Arabidopsis thaliana]	_	_	AT4G23810	WRKY53	Probable WRKY transcription factor 53
Cg4g004550	1550.94	1928.49	1528.29	7110.01	9870.11	9199.46	17.3239	21.5017	17.0801	79.4224	110.387	102.857	18.65	97.31	2.38	3.07e-41	1.77e-39	yes	up	hypothetical protein CISIN_1g001706mg [Citrus sinensis]	RecName: Full=Receptor-like protein kinase 5; AltName: Full=Protein HAESA; Flags: Precursor [Arabidopsis thaliana]	hypothetical protein	_	AT5G25930	-	Protein kinase family protein with leucine-rich repeat domain
Cg4g015900	4.8091	6.07261	5.96987	28.265	33.967	31.5877	0.806554	0.992217	1.0094	4.74464	5.80403	5.37409	0.94	5.3	2.38	1.79e-09	1.12e-08	yes	up	PREDICTED: TMV resistance protein N-like isoform X1 [Citrus sinensis]	_	_	_	_	_	_
Cg5g023940	292.554	371.297	325.358	1677.66	1522.26	2058.78	3.62838	4.59564	4.03766	20.8082	18.9059	25.5613	4.09	21.72	2.38	4.58e-43	2.93e-41	yes	up	hypothetical protein CISIN_1g043943mg, partial [Citrus sinensis]	RecName: Full=Probable LRR receptor-like serine/threonine-protein kinase At4g08850; Flags: Precursor [Arabidopsis thaliana]	hypothetical protein	_	AT4G08850	-	Probable LRR receptor-like serine/threonine-protein kinase At4g08850
Cg5g042940	6.41214	6.94013	0.746234	9.11774	99.2195	1.8581	0.250252	0.268602	0.0333084	0.317532	3.762	0.0830919	0.19	1.39	2.38	0.00571	0.0146	yes	up	SOC1-like protein 1 [Citrus hypothetical protein CICLE_v10022568mg [Citrus clementina]	RecName: Full=MADS-box protein SOC1; AltName: Full=Agamous-like MADS-box protein AGL20; AltName: Full=Protein SUPPRESSOR OF CONSTANS OVEREXPRESSION 1 [Arabidopsis t	SubName: Full=MADS-box protein (Chromosome chr15 scaffold_37, whole genome shotgun sequence);	_	AT2G45660	SOC1	MADS-box protein SOC1
CgUng006100	908.921	1678.64	1495.45	7210.31	6931.06	7315.35	10.9243	20.3948	18.483	86.9623	83.5216	89.4953	16.59	86.64	2.38	1.1e-30	3.41e-29	yes	up	PREDICTED: respiratory burst oxidase homolog protein D-like [Citrus sinensis]	RecName: Full=Respiratory burst oxidase homolog protein D; AltName: Full=NADPH oxidase RBOHD; Short=AtRBOHD [Arabidopsis thaliana]	annotation not avaliable	RBOH	AT5G47910	RBOHD	Respiratory burst oxidase homolog protein D
Cg5g003830	109.006	301.896	229.094	1381.34	975.212	903.967	7.96501	21.7979	16.7992	100.965	71.8446	66.4731	15.51	80.11	2.36	3.59e-15	3.78e-14	yes	up	hypothetical protein CICLE_v10023942mg [Citrus clementina]	RecName: Full=Germin-like protein 3-3; Flags: Precursor [Oryza sativa Japonica Group]	_	_	AT1G18980	-	Germin-like protein subfamily T member 2
CgUng021260	12.0228	16.4828	8.9548	72.9419	64.3586	71.5369	0.838135	1.13606	0.626376	5.08648	4.52182	5.01732	0.87	4.88	2.36	1.61e-14	1.61e-13	yes	up	PREDICTED: WRKY transcription factor 22-like [Citrus sinensis]	_	_	_	_	_	_
Cg1g001620	153.09	184.781	190.29	1039.42	938.563	776.687	2.67734	3.22233	3.33074	18.1795	16.4464	13.6039	3.07	16.12	2.35	3.32e-37	1.53e-35	yes	up	hypothetical protein CICLE_v10024968mg [Citrus clementina]	RecName: Full=Oligopeptide transporter 7; Short=AtOPT7 [Arabidopsis thaliana]	oligopeptide transporter OPT family	_	AT4G10770	OPT7	Oligopeptide transporter 7
Cg2g002760	7.21366	10.4102	5.96987	39.2063	77.7666	38.0911	0.24115	0.346111	0.199894	1.31084	2.60946	1.27707	0.26	1.73	2.33	6.7e-10	4.4e-09	yes	up	hypothetical protein CICLE_v10017960mg [Citrus clementina]	RecName: Full=Probable carboxylesterase 16; AltName: Full=AtCXE16 [Arabidopsis thaliana]	_	K09955	AT4G16380	-	Heavy metal transport/detoxification superfamily protein
Cg1g022310	2395.74	2991.2	2786.44	12994.6	13368.7	14290.7	42.3046	52.6668	49.2458	229.48	236.535	252.735	48.06	239.37	2.31	1.16e-50	1.17e-48	yes	up	PREDICTED: probable WRKY transcription factor 33-like [Citrus sinensis]	RecName: Full=Probable WRKY transcription factor 33; AltName: Full=WRKY DNA-binding protein 33 [Arabidopsis thaliana]	hypothetical protein	WRKY33	AT2G38470	WRKY33	Probable WRKY transcription factor 33
Cg2g028320	300.569	545.668	347.745	1983.11	2110.43	1890.62	6.47171	11.7077	7.49529	42.7033	45.5503	40.784	8.57	43.03	2.31	2.57e-29	7.34e-28	yes	up	hypothetical protein CISIN_1g015162mg [Citrus sinensis]	RecName: Full=Heat stress transcription factor A-4b; AltName: Full=Heat stress transcription factor 4; Short=OsHsf-04; AltName: Full=Heat stress transcription fact	SubName: Full=Chromosome chr12 scaffold_18, whole genome shotgun sequence;	HSFF	AT4G18880	HSFA4A	Heat stress transcription factor A-4a
Cg3g022270	294.958	311.438	244.765	1581.02	1347.96	1296.03	8.60452	9.04199	7.15037	46.1271	39.4511	37.9035	8.28	41.24	2.3	3.07e-42	1.88e-40	yes	up	PREDICTED: elongation of fatty acids protein 2-like [Citrus sinensis]	_	hypothetical protein	_	AT1G75000	-	GNS1/SUR4 membrane protein family
Cg1g018900	338.24	398.19	382.072	1950.28	1573.21	2007.68	5.49821	6.4555	6.2156	31.7048	25.6196	32.6816	6.06	30	2.29	1.1e-44	7.69e-43	yes	up	hypothetical protein CISIN_1g035887mg [Citrus sinensis]	RecName: Full=Probable disease resistance protein At5g63020; AltName: Full=pNd11 [Arabidopsis thaliana]	_	RPS2	AT1G12280	-	Probable disease resistance protein At1g12280
Cg2g001430	12287.3	22202.3	14598.6	93583.6	77768.4	66757.9	370.002	665.285	440.244	2818.42	2349.72	2015.52	492.37	2402.3	2.29	3.41e-25	7.55e-24	yes	up	hypothetical protein CISIN_1g018871mg [Citrus sinensis]	RecName: Full=Peroxidase C3; Flags: Precursor	SubName: Full=Peroxidase; EC=1.11.1.7;	_	AT2G38390	PER23	Peroxidase 23
Cg5g003310	1202.28	1024.54	1193.97	5565.47	5336.4	5958	14.6713	12.4774	14.5786	67.9188	65.2088	72.7823	13.9	68.6	2.29	1.02e-52	1.18e-50	yes	up	PREDICTED: ABC transporter A family member 2-like [Citrus sinensis]	RecName: Full=ABC transporter A family member 2; Short=ABC transporter ABCA.2; Short=AtABCA2; AltName: Full=ABC2 homolog 1 [Arabidopsis thaliana]	SubName: Full=Chromosome chr17 scaffold_101, whole genome shotgun sequence;	_	AT3G47730	ABCA2	ABC transporter A family member 2
Cg1g028040	58.5108	154.418	70.146	475.034	467.494	472.887	1.23143	3.23873	1.47782	9.99859	9.86218	9.97068	1.99	9.94	2.27	1.12e-14	1.13e-13	yes	up	hypothetical protein CICLE_v10027485mg, partial [Citrus clementina]	RecName: Full=Somatic embryogenesis receptor kinase 1; Short=AtSERK1; AltName: Full=Somatic embryogenesis receptor-like kinase 1; Flags: Precursor [Arabidopsis th	H0523F07.15 protein	SERK1	AT1G71830	SERK1	Somatic embryogenesis receptor kinase 1
Cg5g032080	149.884	333.126	106.711	1137.89	808.952	903.967	7.8834	17.3714	5.62701	59.863	42.7998	47.7634	10.34	50.27	2.27	3.01e-12	2.48e-11	yes	up	hypothetical protein CICLE_v10022177mg [Citrus clementina]	RecName: Full=Chaperone protein dnaJ 20, chloroplastic; Short=AtDjC20; Short=AtJ20; Flags: Precursor [Arabidopsis thaliana]	SubName: Full=Chromosome undetermined scaffold_1189, whole genome shotgun sequence;	_	AT4G13830	ATJ20	Chaperone protein dnaJ 20, chloroplastic
Cg6g006490	20.0379	63.3287	49.2514	117.619	316.43	255.489	0.496293	1.56215	1.22131	2.91345	7.85898	6.34148	1.09	5.67	2.27	8.89e-09	5.18e-08	yes	up	hypothetical protein CICLE_v10013636mg [Citrus clementina]	RecName: Full=Protein NRT1/ PTR FAMILY 5.15; Short=AtNPF5.15 [Arabidopsis thaliana]	_	_	AT2G38100	NPF5	Protein NRT1/ PTR FAMILY 5
Cg5g003880	903.31	2645.92	2410.33	10855.6	8789.42	8645.75	66.0042	191.045	176.747	793.458	647.524	635.764	144.33	693.84	2.26	1.29e-13	1.19e-12	yes	up	hypothetical protein CICLE_v10023942mg [Citrus clementina]	RecName: Full=Germin-like protein 1-2; Flags: Precursor [Oryza sativa Japonica Group]	_	_	AT1G18980	-	Germin-like protein subfamily T member 2
Cg1g013170	3.20607	8.67516	3.73117	24.6179	25.0283	32.5168	0.40881	1.08379	0.478724	3.14095	3.23736	4.1923	0.66	3.51	2.25	1.14e-07	5.9e-07	yes	up	hypothetical protein CICLE_v10026853mg [Citrus clementina]	_	hypothetical protein	_	_	_	_
Cg1g028030	76.1441	163.093	100.742	589.918	555.987	527.701	1.45308	3.10263	1.92425	11.2585	10.6327	10.0869	2.16	10.67	2.25	4.05e-20	6.16e-19	yes	up	hypothetical protein CICLE_v10027231mg [Citrus clementina]	RecName: Full=Somatic embryogenesis receptor kinase 2; Short=AtSERK2; AltName: Full=Somatic embryogenesis receptor-like kinase 2; Flags: Precursor [Arabidopsis tha	SubName: Full=Putative uncharacterized protein (Chromosome chr7 scaffold_20, whole genome sh [...]	SERK1	AT1G71830	SERK1	Somatic embryogenesis receptor kinase 1
Cg4g013350	60.1138	333.126	98.5029	537.947	1007.39	940.2	0.499102	2.76206	0.81816	4.46652	8.37174	7.81173	1.37	6.85	2.25	6.64e-07	3.16e-06	yes	up	PREDICTED: ABC transporter C family member 3-like [Citrus sinensis]	RecName: Full=ABC transporter C family member 3; Short=ABC transporter ABCC.3; Short=AtABCC3; AltName: Full=ATP-energized glutathione S-conjugate pump 3; AltName: F	multidrug resistance protein ABC transporter family	_	AT3G13080	ABCC3	ABC transporter C family member 3
Cg9g006190	95.3806	223.819	125.367	698.419	673.084	762.751	3.79461	8.84664	4.99723	27.7906	26.8975	30.4502	5.89	28.36	2.25	1.15e-17	1.48e-16	yes	up	_	RecName: Full=E3 ubiquitin-protein ligase RNF181; AltName: Full=RING finger protein 181	SubName: Full=Chromosome chr5 scaffold_2, whole genome shotgun sequence;	_	AT2G15580	-	RING/U-box superfamily protein
CgUng002530	482.513	589.043	532.065	2249.35	2534.12	2884.7	11.2768	13.7102	12.44	52.5339	59.3323	67.5	12.48	59.65	2.25	4.56e-44	3.1e-42	yes	up	hypothetical protein CISIN_1g014728mg [Citrus sinensis]	_	_	_	AT2G36950	-	Heavy metal transport/detoxification superfamily protein
Cg2g019790	3375.99	5376.86	3783.41	19448.1	19729.5	19418.1	78.0425	123.827	87.5587	449.626	457.266	449.787	96.57	452.21	2.23	1.29e-33	4.79e-32	yes	up	hypothetical protein CISIN_1g015780mg [Citrus sinensis]	RecName: Full=Auxin-induced in root cultures protein 12; Flags: Precursor [Arabidopsis thaliana]	SubName: Full=Putative uncharacterized protein;	_	AT5G35735	-	Cytochrome b561 and DOMON domain-containing protein At5g35735
Cg7g002040	53.7017	26.0255	23.8795	182.355	143.019	205.32	1.3026	0.628779	0.579909	4.42371	3.47854	4.9908	0.84	4.29	2.23	1.57e-13	1.44e-12	yes	up	hypothetical protein CICLE_v10031811mg [Citrus clementina]	RecName: Full=Leucoanthocyanidin dioxygenase; Short=LDOX; Short=Leucocyanidin oxygenase; AltName: Full=Leucoanthocyanidin hydroxylase	oxidoreductase, 2OG-Fe(II) oxygenase family protein (EC:1.14.11.9)	_	AT3G11180	-	2-oxoglutarate (2OG) and Fe(II)-dependent oxygenase superfamily protein
Cg4g010520	0	1.73503	0.746234	31.0003	18.7713	16.7229	0	0.0341298	0.0147408	0.611834	0.371264	0.330587	0.02	0.44	2.22	2.79e-11	2.09e-10	yes	up	hypothetical protein CICLE_v10010577mg [Citrus clementina]	RecName: Full=Glutamate receptor 2.7; AltName: Full=Ligand-gated ion channel 2.7; Flags: Precursor [Arabidopsis thaliana]	_	_	AT2G29120	GLR2	Glutamate receptor 2
Cg5g013810	2.40455	2.60255	1.49247	9.11774	21.4529	13.9358	0.184587	0.197301	0.114998	0.700161	1.66109	1.07695	0.17	1.14	2.22	6.99e-06	2.95e-05	yes	up	PREDICTED: probable LRR receptor-like serine/threonine-protein kinase At3g47570-like isoform X1 [Citrus sinensis]	RecName: Full=Putative receptor-like protein kinase At3g47110; Flags: Precursor [Arabidopsis thaliana]	hypothetical protein	_	AT3G47110	-	Putative receptor-like protein kinase At3g47110
Cg9g028350	145.876	372.164	241.78	1146.1	1389.07	1075.84	2.01662	5.13324	3.34465	15.8449	19.2326	14.8905	3.5	16.66	2.22	4.96e-17	6.06e-16	yes	up	hypothetical protein CISIN_1g002414mg [Citrus sinensis]	RecName: Full=Cyclic nucleotide-gated ion channel 1; Short=AtCNGC1; AltName: Full=Cyclic nucleotide- and calmodulin-regulated ion channel 1 [Arabidopsis thaliana]	_	CNGF	AT5G53130	CNGC1	Cyclic nucleotide-gated ion channel 1
Cg6g016630	88.9684	132.73	190.29	767.714	618.558	548.14	2.05277	3.05093	4.39546	17.7152	14.3089	12.6726	3.16	14.95	2.21	2.39e-18	3.23e-17	yes	up	hypothetical protein CISIN_1g048232mg [Citrus sinensis]	_	hypothetical protein	_	AT2G36630	-	Sulfite exporter TauE/SafE family protein
Cg1g001610	1116.51	461.519	473.858	4085.66	2827.31	2442.48	27.6718	11.3822	11.7577	101.294	70.2714	60.6777	16.98	77.82	2.19	6.21e-13	5.38e-12	yes	up	hypothetical protein CICLE_v10027345mg [Citrus clementina]	RecName: Full=Probable transporter MCH1	hypothetical protein	_	AT2G16660	-	Major facilitator superfamily protein
Cg3g003030	343.851	474.531	408.19	2027.78	1979.03	1685.3	4.76224	6.63883	5.6829	27.8455	27.428	23.2396	5.7	26.21	2.18	4.45e-39	2.29e-37	yes	up	hypothetical protein CICLE_v10001373mg [Citrus clementina]	RecName: Full=Protein ZINC INDUCED FACILITATOR-LIKE 1; AltName: Full=Protein ZIF-LIKE 1 [Arabidopsis thaliana]	annotation not avaliable	_	AT5G13750	ZIFL1	Protein ZINC INDUCED FACILITATOR-LIKE 1
Cg2g022550	85.7623	159.623	152.232	700.242	556.881	489.61	17.4587	31.5153	31.2926	142.711	115.918	101.376	26.72	120.4	2.17	4.07e-18	5.41e-17	yes	up	hypothetical protein CICLE_v10009957mg [Citrus clementina]	RecName: Full=Calcium-binding protein PBP1; AltName: Full=KIC-related protein 2; AltName: Full=PINOID-binding protein 1 [Arabidopsis thaliana]	hypothetical protein	_	AT4G27280	-	Calcium-binding EF-hand family protein
Cg3g016700	3072.22	3880.4	3039.41	15898.6	15669.5	12967.7	71.2969	89.743	70.6389	368.969	364.118	300.949	77.29	345.29	2.16	3.91e-39	2.01e-37	yes	up	PREDICTED: L-ascorbate peroxidase T, chloroplastic-like isoform X2 [Citrus sinensis]	RecName: Full=L-ascorbate peroxidase T, chloroplastic; AltName: Full=Thylakoid-bound ascorbate peroxidase; Short=AtAPx06; Short=tAPX; Flags: Precursor [Arabidopsis	SubName: Full=Chromosome chr18 scaffold_1, whole genome shotgun sequence;	E1.11.1.11	AT1G77490	APXT	L-ascorbate peroxidase T, chloroplastic
Cg3g002340	339.042	485.809	287.3	1241.84	1633.1	2018.83	24.6253	34.8698	20.9409	90.2253	119.586	147.56	26.87	118.58	2.14	3.01e-21	5.03e-20	yes	up	hypothetical protein CICLE_v10003397mg, partial [Citrus clementina]	_	_	_	AT2G21830	-	Cysteine/Histidine-rich C1 domain family protein
Cg5g039240	1356.17	1728.96	1602.91	6643.18	6970.39	7051.5	12.3557	15.7074	14.6127	60.514	63.5854	64.3102	14.22	62.77	2.13	1.13e-43	7.5e-42	yes	up	hypothetical protein CISIN_1g000777mg [Citrus sinensis]	RecName: Full=ABC transporter B family member 11; Short=ABC transporter ABCB.11; Short=AtABCB11; AltName: Full=Multidrug resistance protein 8; AltName: Full=P-glyc	multidrug/pheromone exporter, MDR family, ABC transporter family	ABCB1	AT1G02520	ABCB11	ABC transporter B family member 11
Cg1g019740	2770.04	3517.78	2769.27	14307.6	11616.7	13453.6	44.5733	56.5129	44.664	229.839	186.905	216.443	48.62	211.24	2.12	2.24e-38	1.11e-36	yes	up	hypothetical protein CISIN_1g008469mg [Citrus sinensis]	RecName: Full=Bifunctional riboflavin biosynthesis protein RIBA 1, chloroplastic; Short=AtRIBA1; Includes: RecName: Full=3,4-dihydroxy-2-butanone 4-phosphate synth	SubName: Full=Chromosome undetermined scaffold_55, whole genome shotgun sequence;	ribBA	AT5G64300	RIBA1	Bifunctional riboflavin biosynthesis protein RIBA 1, chloroplastic
Cg2g021920	801.517	883.999	786.53	3813.04	3190.22	3536.9	15.9594	17.6816	15.713	77.0172	64.7595	71.6053	16.46	71.19	2.11	1.72e-43	1.13e-41	yes	up	hypothetical protein CICLE_v10007969mg [Citrus clementina]	RecName: Full=Diacylglycerol kinase 5; Short=AtDGK5; Short=DAG kinase 5; AltName: Full=Diglyceride kinase 5; Short=DGK 5 [Arabidopsis thaliana]	SubName: Full=Chromosome chr12 scaffold_47, whole genome shotgun sequence;	dgkA, DGK	AT2G20900	DGK5	Diacylglycerol kinase 5
Cg6g014510	0.801517	14.7478	4.4774	41.0298	38.4364	36.233	0.0272446	0.498515	0.152444	1.39486	1.31148	1.23524	0.23	1.32	2.11	4.36e-07	2.12e-06	yes	up	hypothetical protein CICLE_v10011847mg [Citrus clementina]	RecName: Full=E3 ubiquitin-protein ligase PUB24; AltName: Full=Plant U-box protein 24; AltName: Full=U-box domain-containing protein 24 [Arabidopsis thaliana]	hypothetical protein	_	AT3G11840	PUB24	plant U-box 24
Cg1g027850	15.2288	13.0127	18.6558	74.7655	65.2525	82.6855	0.649117	0.550806	0.796836	3.1874	2.79465	3.53747	0.66	3.17	2.1	5.9e-13	5.13e-12	yes	up	hypothetical protein CICLE_v10026526mg [Citrus clementina]	RecName: Full=Stress enhanced protein 2, chloroplastic; Flags: Precursor [Arabidopsis thaliana]	SubName: Full=Chromosome chr7 scaffold_20, whole genome shotgun sequence;	_	AT2G21970	2018-09-02	Stress enhanced protein 2, chloroplastic
Cg3g020260	598.733	586.441	629.821	2536.55	2748.65	2536.31	7.07862	6.91987	7.45043	29.9904	32.5393	30.0167	7.15	30.85	2.09	3.54e-48	3.12e-46	yes	up	PREDICTED: receptor-like protein kinase-like [Citrus sinensis]	RecName: Full=Leucine-rich repeat receptor-like tyrosine-protein kinase At2g41820; Flags: Precursor [Arabidopsis thaliana]	SubName: Full=Putative uncharacterized protein;	_	AT1G34420	-	leucine-rich repeat transmembrane protein kinase family protein
Cg5g011070	2044.67	2248.6	2317.8	10118.9	9441.94	8496.17	50.0293	54.7991	56.7796	247.616	231.66	208.327	53.84	229.57	2.09	1.81e-43	1.18e-41	yes	up	PREDICTED: UDP-glycosyltransferase 83A1-like [Citrus sinensis]	RecName: Full=UDP-glycosyltransferase 83A1 [Arabidopsis thaliana]	SubName: Full=Chromosome chr17 scaffold_12, whole genome shotgun sequence;	_	AT3G02100	UGT83A1	UDP-glycosyltransferase 83A1
Cg2g006180	12.8243	4.33758	5.22364	39.2063	32.1793	48.3107	0.498758	0.167626	0.203539	1.52505	1.25697	1.88524	0.29	1.55	2.08	1.02e-08	5.88e-08	yes	up	PREDICTED: probable inactive receptor kinase At2g26730-like [Citrus sinensis]	RecName: Full=Probable inactive receptor kinase At2g26730; Flags: Precursor [Arabidopsis thaliana]	hypothetical protein	_	AT2G26730	-	Probable inactive receptor kinase At2g26730
Cg8g021120	8.81669	11.2777	8.9548	36.471	48.2689	52.0269	0.589795	0.746235	0.600982	2.44044	3.25329	3.50064	0.65	3.05	2.08	9.32e-10	6.02e-09	yes	up	_	_	_	_	_	_	_
Cg2g024890	117.823	121.452	119.397	514.24	451.404	583.444	2.65791	2.72967	2.69637	11.6016	10.2087	13.1874	2.69	11.65	2.07	4.22e-27	1.04e-25	yes	up	hypothetical protein CICLE_v10008983mg [Citrus clementina]	RecName: Full=1-acyl-sn-glycerol-3-phosphate acyltransferase; Short=1-AGP acyltransferase; Short=1-AGPAT; AltName: Full=Lysophosphatidic acid acyltransferase; Short=	hypothetical protein	_	AT4G30580	LPAT1	1-acyl-sn-glycerol-3-phosphate acyltransferase 1, chloroplastic
Cg7g008700	1203.88	3680.87	1473.81	10216.4	7393.19	8930.04	34.4301	104.779	42.2084	292.218	212.118	256.027	60.65	253.88	2.06	3.45e-10	2.33e-09	yes	up	_	RecName: Full=Epidermis-specific secreted glycoprotein EP1; AltName: Full=52/54 kDa medium protein; Flags: Precursor [Daucus carota]	hypothetical protein	_	AT1G78850	-	D-mannose binding lectin protein with Apple-like carbohydrate-binding domain
Cg4g004530	54.5032	93.6917	62.6836	304.532	305.703	348.394	0.608052	1.04334	0.699694	3.39761	3.41477	3.89054	0.78	3.56	2.05	1.03e-19	1.53e-18	yes	up	hypothetical protein CISIN_1g001706mg [Citrus sinensis]	RecName: Full=Receptor-like protein kinase 5; AltName: Full=Protein HAESA; Flags: Precursor [Arabidopsis thaliana]	hypothetical protein	_	AT5G25930	-	Protein kinase family protein with leucine-rich repeat domain
Cg4g022440	34.4652	113.645	71.6384	398.445	278.887	297.296	0.475372	1.56394	0.988755	5.496	3.85257	4.10546	1.01	4.5	2.05	2.55e-10	1.74e-09	yes	up	PREDICTED: glutamate receptor 2.9-like isoform X1 [Citrus sinensis]	RecName: Full=Glutamate receptor 2.9; AltName: Full=Ligand-gated ion channel 2.9; Flags: Precursor [Arabidopsis thaliana]	_	GRIP	AT2G29110	GLR2	Glutamate receptor 2
Cg5g013780	146.678	254.182	147.754	688.389	813.421	816.636	2.93762	5.07402	2.96206	13.7881	16.3275	16.3838	3.66	15.47	2.05	3.08e-20	4.74e-19	yes	up	hypothetical protein CICLE_v10013557mg, partial [Citrus clementina]	RecName: Full=Putative receptor-like protein kinase At3g47110; Flags: Precursor [Arabidopsis thaliana]	hypothetical protein	_	AT3G47110	-	Putative receptor-like protein kinase At3g47110
Cg2g006540	967.431	1253.56	700.713	3845.86	4455.94	3668.82	43.6364	56.127	31.6752	173.503	202.005	166.133	43.93	180.58	2.04	2.99e-24	6.18e-23	yes	up	PREDICTED: peroxidase 4-like [Citrus sinensis]	RecName: Full=Peroxidase 4; Flags: Precursor [Vitis vinifera]	hypothetical protein	E1.11.1.7	AT5G05340	PER52	Peroxidase 52
Cg2g018660	243.661	255.05	241.033	1060.39	947.502	1069.34	5.16697	5.38972	5.1165	22.4883	20.14	22.7176	5.23	21.78	2.04	3.19e-37	1.47e-35	yes	up	hypothetical protein CISIN_1g007546mg [Citrus sinensis]	RecName: Full=WRKY transcription factor 6; AltName: Full=WRKY DNA-binding protein 6; Short=AtWRKY6 [Arabidopsis thaliana]	SubName: Full=Putative uncharacterized protein;	_	AT4G22070	WRKY31	Probable WRKY transcription factor 31
Cg5g013870	139.464	72.8714	91.7867	382.945	493.416	420.86	2.79468	1.45547	1.84108	7.6744	9.90963	8.44818	2.03	8.67	2.04	1.36e-17	1.74e-16	yes	up	hypothetical protein CISIN_1g047229mg [Citrus sinensis]	_	_	_	AT2G39210	-	Major facilitator superfamily protein
Cg1g001580	1708.03	1614.45	908.166	5669.41	4022.41	7645.16	32.6976	30.8093	17.4015	108.541	77.1678	146.598	27.06	110.47	2.03	2.74e-15	2.93e-14	yes	up	PREDICTED: MLO-like protein 4-like [Citrus sinensis]	RecName: Full=MLO-like protein 4; Short=AtMlo4 [Arabidopsis thaliana]	SubName: Full=Chromosome chr4 scaffold_83, whole genome shotgun sequence;	MLO	AT1G11000	MLO4	MLO-like protein 4
Cg6g018470	417.59	478.001	458.188	1968.52	1821.71	1737.33	11.1137	12.6661	12.2099	52.3958	48.6272	46.3437	11.99	49.18	2.03	2.53e-41	1.46e-39	yes	up	hypothetical protein CICLE_v10013012mg [Citrus clementina]	RecName: Full=Calcium-binding allergen Ole e 8; AltName: Full=PCA18/PCA23; AltName: Allergen=Ole e 8	SubName: Full=Putative uncharacterized protein (Chromosome chr14 scaffold_26, whole genome s [...]	CML	AT1G66400	CML23	Probable calcium-binding protein CML23
Cg4g021490	516.979	589.911	432.816	1674.93	1483.82	3108.6	23.2322	26.3156	19.4925	75.2832	67.0172	140.242	23.05	93.61	2.02	7.28e-16	8.11e-15	yes	up	hypothetical protein CISIN_1g046044mg [Citrus sinensis]	RecName: Full=Peroxidase 16; Short=Atperox P16; AltName: Full=ATP22a; Flags: Precursor [Arabidopsis thaliana]	SubName: Full=Chromosome chr11 scaffold_56, whole genome shotgun sequence;	E1.11.1.7	AT2G18980	PER16	Peroxidase 16
Cg5g019790	112.212	132.73	135.815	920.892	380.788	205.32	9.34264	10.902	11.3535	76.6996	32.0016	17.2189	10.53	42.56	2.01	9.06e-07	4.25e-06	yes	up	PREDICTED: uncharacterized protein LOC102627950 [Citrus sinensis]	_	hypothetical protein	_	AT4G27590	-	Heavy metal transport/detoxification superfamily protein
Cg2g035990	148.281	183.913	154.47	733.066	672.19	577.87	3.35746	4.14887	3.50145	16.6002	15.2587	13.1102	3.67	15.02	2	4.91e-27	1.21e-25	yes	up	PREDICTED: uncharacterized protein LOC102627900 [Citrus sinensis]	_	hypothetical protein	_	AT1G68390	-	Core-2/I-branching beta-1,6-N-acetylglucosaminyltransferase family protein
Cg5g009720	28.8546	8.67516	11.1935	32.8239	44.6935	138.429	1.4387	0.429037	0.559464	1.63696	2.24092	6.93206	0.81	3.56	2	0.000205	0.000688	yes	up	PREDICTED: ethylene-responsive transcription factor ERF026-like [Citrus sinensis]	RecName: Full=Ethylene-responsive transcription factor ERF026 [Arabidopsis thaliana]	SubName: Full=Chromosome chr2 scaffold_112, whole genome shotgun sequence;	_	AT1G12630	ERF027	Ethylene-responsive transcription factor ERF027
Cg6g010910	10.4197	13.0127	3.73117	42.8534	36.6486	40.8782	0.730579	0.902012	0.262503	3.00557	2.58991	2.8837	0.64	2.83	1.99	1.6e-08	9.06e-08	yes	up	hypothetical protein CISIN_1g041442mg [Citrus sinensis]	RecName: Full=V-type proton ATPase subunit E2; Short=V-ATPase subunit E2; AltName: Full=Vacuolar H(+)-ATPase subunit E isoform 2; AltName: Full=Vacuolar proton pum	SubName: Full=Putative uncharacterized protein;	ATPeV1E, ATP6E	AT3G08560	VHA-E2	V-type proton ATPase subunit E2
Cg6g024930	171.525	149.213	147.008	748.566	478.22	660.555	3.70194	3.19132	3.1582	16.1168	10.3173	14.2576	3.35	13.59	1.99	1.04e-21	1.8e-20	yes	up	hypothetical protein CICLE_v10011765mg [Citrus clementina]	_	SubName: Full=Chromosome chr14 scaffold_21, whole genome shotgun sequence;	SLC32A, VGAT	AT3G28960	-	Transmembrane amino acid transporter family protein
Cg2g016060	18.4349	18.2178	20.8945	77.5008	92.0685	110.557	0.298732	0.294432	0.338856	1.25597	1.49465	1.79407	0.31	1.51	1.97	3.16e-14	3.08e-13	yes	up	hypothetical protein CICLE_v10018897mg [Citrus clementina]	RecName: Full=Probable disease resistance protein At5g66900 [Arabidopsis thaliana]	_	_	AT5G66900	-	Probable disease resistance protein At5g66900
Cg7g001180	569.879	671.457	582.809	2928.62	2350.88	1864.61	12.9519	15.2038	13.2603	66.5664	53.5654	42.4613	13.81	54.43	1.97	1.2e-27	3.08e-26	yes	up	hypothetical protein CICLE_v10031447mg [Citrus clementina]	RecName: Full=Nematode resistance protein-like HSPRO2; AltName: Full=AKINbetagamma-interacting protein 2; AltName: Full=Ortholog of sugar beet HS1 PRO-1 protein 2;	_	_	AT2G40000	HSPRO2	Nematode resistance protein-like HSPRO2
Cg9g019530	15.2288	24.2905	17.1634	124.001	50.9506	42.7363	3.56253	5.49226	4.05934	29.0462	12.2219	10.1894	4.37	17.34	1.96	9.66e-06	4e-05	yes	up	_	RecName: Full=Dynein light chain 1, cytoplasmic; AltName: Full=Dynein light chain LC8-type 1 DYL1_BOVIN RecName: Full=Dynein light chain 1,	hypothetical protein	DYNLL	AT1G52245	_	_
Cg4g000530	4580.67	4642.95	4975.14	19920.4	17122.1	17752.3	49.5359	50.1063	53.8009	215.382	185.369	192.104	51.12	197.86	1.95	3.19e-40	1.74e-38	yes	up	hypothetical protein CISIN_1g002203mg [Citrus sinensis]	RecName: Full=Plasma membrane ATPase; AltName: Full=Proton pump [Oryza sativa Japonica Group]	autoinhibited H+ ATPase	E3.6.3.6	AT2G24520	AHA5	H(+)-ATPase 5
Cg5g031850	12.0228	15.6153	8.20857	39.2063	58.9954	35.3039	6.88008	8.42898	4.7888	22.4615	35.3501	20.8794	6.72	26.23	1.95	8.9e-07	4.18e-06	yes	up	hypothetical protein CISIN_1g012275mg [Citrus sinensis]	_	_	_	AT3G04440	-	Plasma-membrane choline transporter family protein
Cg6g013150	440.033	526.582	479.082	1767.02	1579.47	2278.96	9.10993	10.9081	9.91649	36.5618	32.7806	47.204	9.98	38.76	1.95	9.5e-29	2.62e-27	yes	up	hypothetical protein CICLE_v10011857mg [Citrus clementina]	RecName: Full=Metal tolerance protein 4; Short=OsMTP4 [Oryza sativa Japonica Group]	SubName: Full=Chromosome chr8 scaffold_34, whole genome shotgun sequence;	_	AT3G58060	MTPC3	Putative metal tolerance protein C3
CgUng021280	3.20607	6.94013	7.46234	33.7356	26.8161	36.233	0.0870431	0.187585	0.202865	0.916012	0.730259	0.986027	0.16	0.88	1.92	2.38e-09	1.47e-08	yes	up	hypothetical protein CICLE_v10010672mg, partial [Citrus clementina]	RecName: Full=Glutamate receptor 2.7; AltName: Full=Ligand-gated ion channel 2.7; Flags: Precursor [Arabidopsis thaliana]	_	GRIP	AT2G29120	GLR2	Glutamate receptor 2
Cg1g008180	278.126	372.164	255.958	1329.37	1162.03	945.774	6.43351	8.57621	5.92736	30.7534	26.9493	21.9212	6.99	26.62	1.91	2.21e-23	4.32e-22	yes	up	PREDICTED: protein TRANSPARENT TESTA 12-like [Citrus sinensis]	RecName: Full=Protein TRANSPARENT TESTA 12; AltName: Full=MATE efflux family protein TT12; AltName: Full=Protein DTX41 [Arabidopsis thaliana]	SubName: Full=Chromosome undetermined scaffold_309, whole genome shotgun sequence;	TC.MATE, SLC47A, norM, mdtK, dinF	AT5G65380	-	MATE efflux family protein
Cg2g031640	1396.24	1525.96	1157.41	4544.28	4879.63	5359.7	83.8811	92.9334	68.624	276.664	302.005	346.469	81.94	307.73	1.91	1.44e-31	4.74e-30	yes	up	hypothetical protein CICLE_v10002947mg [Citrus clementina]	_	SubName: Full=Putative uncharacterized protein (Chromosome chr5 scaffold_64, whole genome sh [...]	_	AT3G05550	-	Hypoxia-responsive family protein
Cg2g039480	242.058	402.527	295.509	1199.89	1274.66	1088.85	5.36084	8.88247	6.55163	26.5765	28.2998	24.161	6.94	26.36	1.91	4.31e-23	8.32e-22	yes	up	PREDICTED: cationic amino acid transporter 1-like [Citrus sinensis]	RecName: Full=Cationic amino acid transporter 1; AltName: Full=Amino acid transporter 1 [Arabidopsis thaliana]	cationic amino acid transporter	TC.APA	AT4G21120	CAT1	Cationic amino acid transporter 1
Cg3g021480	8.01517	19.9529	16.4171	69.2948	33.0732	71.5369	0.721769	1.77064	1.48485	6.24247	3.00852	6.49256	1.32	5.25	1.91	2.02e-06	9.09e-06	yes	up	hypothetical protein CICLE_v10002944mg [Citrus clementina]	_	_	CALM	AT2G43290	CML5	Calmodulin-like protein 5
Cg6g009470	37.6713	42.5083	47.0127	169.59	150.17	180.236	1.38802	1.55683	1.73531	6.24963	5.55598	6.66217	1.56	6.15	1.91	7.67e-16	8.5e-15	yes	up	PREDICTED: uncharacterized protein LOC102620727 [Citrus sinensis]	RecName: Full=Cytochrome c-type biogenesis protein CcmE; AltName: Full=Cytochrome c maturation protein E; AltName: Full=Heme chaperone CcmE [Halorhodospira halophi	annotation not avaliable	_	AT3G51790	ATG1	transmembrane protein G1P-related 1
Cg2g044340	13.6258	12.1452	11.1935	51.9711	42.0119	46.4525	1.93267	1.68427	1.59866	7.37669	6.05429	6.66991	1.74	6.71	1.89	1.09e-08	6.31e-08	yes	up	PREDICTED: probable WRKY transcription factor 28-like [Citrus sinensis]	_	_	_	AT4G18170	WRKY28	Probable WRKY transcription factor 28
Cg4g017960	230.837	566.488	203.722	1406.87	1111.97	1262.58	2.88951	7.0765	2.55164	17.6115	13.9387	15.8216	4.19	15.81	1.89	4.56e-10	3.04e-09	yes	up	hypothetical protein CICLE_v10009453mg [Citrus clementina]	RecName: Full=Peroxiredoxin Q, chloroplastic; AltName: Full=Thioredoxin reductase; Flags: Precursor	peroxiredoxin	BCP, PRXQ, DOT5	AT1G19250	FMO1	Probable flavin-containing monooxygenase 1
Cg3g011200	174.731	177.841	218.646	595.388	749.063	743.241	5.62435	5.69438	7.04893	19.1674	24.1984	23.9909	6.11	22.4	1.86	6.4e-23	1.22e-21	yes	up	hypothetical protein CICLE_v10002602mg [Citrus clementina]	RecName: Full=Mitochondrial import inner membrane translocase subunit TIM23-3 [Arabidopsis thaliana]	hypothetical protein	TIM23	AT3G04800	TIM23-3	Mitochondrial import inner membrane translocase subunit TIM23-3
Cg5g025900	0	0	0	3.6471	4.46935	8.36146	0	0	0	0.175631	0.216348	0.404262	0	0.26	1.86	0.000108	0.000381	yes	up	PREDICTED: putative disease resistance protein At4g11170-like [Citrus sinensis]	_	_	_	AT4G12010	-	Disease resistance protein (TIR-NBS-LRR class) family
Cg5g016950	126.64	174.371	126.114	417.592	792.862	379.053	1.79778	2.46962	1.79154	5.92852	11.2734	5.38767	2.02	7.53	1.85	2.03e-11	1.54e-10	yes	up	PREDICTED: probable LRR receptor-like serine/threonine-protein kinase At4g08850-like isoform X1 [Citrus sinensis]	RecName: Full=Probable LRR receptor-like serine/threonine-protein kinase At4g08850; Flags: Precursor [Arabidopsis thaliana]	annotation not avaliable	_	AT4G08850	-	Probable LRR receptor-like serine/threonine-protein kinase At4g08850
Cg3g015430	2170.51	2060.35	2757.33	7992.61	9163.06	8971.85	32.0005	29.8391	40.9465	110.999	128.205	125.987	34.2	121.57	1.83	3.23e-31	1.04e-29	yes	up	PREDICTED: sulfate transporter 1.3-like isoform X1 [Citrus sinensis]	RecName: Full=Sulfate transporter 1.3 [Arabidopsis thaliana]	SubName: Full=Chromosome chr18 scaffold_1, whole genome shotgun sequence;	SULTR1	AT1G22150	SULTR1%3B3	Sulfate transporter 1
Cg3g026070	586.711	517.907	335.805	1886.46	1658.13	1628.63	8.96497	7.89386	5.13492	28.8271	25.3796	24.9185	7.35	26.41	1.83	2.91e-21	4.87e-20	yes	up	hypothetical protein CICLE_v10002523mg [Citrus clementina]	RecName: Full=Calcium-binding protein CML37; AltName: Full=Calmodulin-like protein 37 [Arabidopsis thaliana]	SubName: Full=Chromosome chr18 scaffold_137, whole genome shotgun sequence;	CML	AT5G42380	CML37	Calcium-binding protein CML37
Cg4g009330	15129.4	14076.3	8786.16	36847.5	39316	58534.9	537.863	497.522	312.894	1310.16	1403.29	2087.39	450.67	1593.25	1.82	9.6e-16	1.06e-14	yes	up	hypothetical protein CICLE_v10008993mg [Citrus clementina]	RecName: Full=1-aminocyclopropane-1-carboxylate oxidase 1; Short=ACC oxidase 1; Short=AtACO1 [Arabidopsis thaliana]	SubName: Full=Chromosome chr11 scaffold_13, whole genome shotgun sequence;	E1.14.17.4	AT2G19590	ACO1	1-aminocyclopropane-1-carboxylate oxidase 1
Cg8g024350	15.2288	23.4229	15.6709	84.795	70.6157	55.7431	0.563395	0.861311	0.580791	3.13752	2.6233	2.06887	0.67	2.62	1.82	1.14e-09	7.31e-09	yes	up	_	RecName: Full=Mitogen-activated protein kinase kinase kinase YODA; AltName: Full=YODA MAPKK kinase [Arabidopsis thaliana]	hypothetical protein	_	AT2G30040	MAPKKK14	mitogen-activated protein kinase kinase kinase 14
Cg1g016520	8.01517	15.6153	4.4774	37.3827	43.7996	59.4593	0.140377	0.272701	0.0784835	0.654768	0.768607	1.04295	0.16	0.82	1.8	3.94e-08	2.15e-07	yes	up	PREDICTED: probable disease resistance protein At5g63020-like [Citrus sinensis]	RecName: Full=Probable disease resistance protein At1g15890 [Arabidopsis thaliana]	_	RPS2	AT1G12280	-	Probable disease resistance protein At1g12280
Cg9g027460	1157.39	1054.9	927.569	5319.29	2782.62	2666.38	32.9866	29.9544	26.5256	152.027	79.7888	76.3217	29.85	103.48	1.79	6.5e-14	6.17e-13	yes	up	hypothetical protein CISIN_1g020892mg [Citrus sinensis]	RecName: Full=Beta-carotene hydroxylase 2, chloroplastic; Flags: Precursor	SubName: Full=Chromosome undetermined scaffold_91, whole genome shotgun sequence;	crtZ	AT4G25700	BETA-OHASE	Beta-carotene 3-hydroxylase 1, chloroplastic
Cg3g017190	590.718	606.394	676.834	2172.76	2088.08	2162.83	24.0528	24.5273	27.6138	88.4857	85.411	88.3779	25.38	87.43	1.78	1.12e-34	4.4e-33	yes	up	PREDICTED: probable calcium-binding protein CML44-like [Citrus sinensis]	RecName: Full=Calcium-binding protein CML42; AltName: Full=Calmodulin-like protein 42 [Arabidopsis thaliana]	hypothetical protein	CML	AT1G21550	CML44	Probable calcium-binding protein CML44
Cg3g018770	24749.2	37972.9	22564.6	117923	102943	69530.2	786.222	1200.05	717.926	3746.64	3281.9	2214.9	903.16	3095.36	1.78	1.08e-14	1.1e-13	yes	up	PREDICTED: peroxidase 12-like [Citrus sinensis]	RecName: Full=Peroxidase 12; Short=Atperox P12; AltName: Full=ATP4a; AltName: Full=PRXR6; Flags: Precursor [Arabidopsis thaliana]	hypothetical protein	E1.11.1.7	AT1G71695	PER12	Peroxidase 12
Cg4g017860	10.4197	2.60255	5.96987	37.3827	18.7713	28.8006	0.375191	0.0931614	0.215337	1.34628	0.678641	1.04029	0.23	1.03	1.78	3.45e-06	1.51e-05	yes	up	hypothetical protein CICLE_v10009540mg [Citrus clementina]	RecName: Full=Ethylene-responsive transcription factor ERF017 [Arabidopsis thaliana]	_	_	AT1G19210	ERF017	Ethylene-responsive transcription factor ERF017
Cg6g014500	161.906	271.533	253.719	944.598	705.263	717.227	4.33429	7.23722	6.80097	25.2901	18.9368	19.245	6.12	21.22	1.78	3.19e-16	3.67e-15	yes	up	hypothetical protein CICLE_v10011844mg [Citrus clementina]	RecName: Full=E3 ubiquitin-protein ligase PUB22; AltName: Full=Plant U-box protein 22; AltName: Full=U-box domain-containing protein 22 [Arabidopsis thaliana]	hypothetical protein	_	AT3G52450	PUB22	E3 ubiquitin-protein ligase PUB22
Cg6g014010	1249.57	1405.38	1181.29	4754.9	4514.93	3818.4	31.7034	35.5088	30.008	120.652	114.877	97.0923	32.43	111.09	1.77	1.96e-30	5.97e-29	yes	up	hypothetical protein CICLE_v10012164mg [Citrus clementina]	RecName: Full=Syntaxin-121; Short=AtSYP121; AltName: Full=Syntaxin-related protein At-Syr1 [Arabidopsis thaliana]	annotation not avaliable	STX1B_2_3	AT3G11820	SYP121	Syntaxin-121
Cg5g003300	1288.04	1060.1	1361.88	4412.99	3922.3	4284.78	14.9562	12.2861	15.8224	51.2443	45.6032	49.8032	14.34	48.9	1.76	2.13e-30	6.46e-29	yes	up	PREDICTED: ABC transporter A family member 7-like [Citrus sinensis]	RecName: Full=ABC transporter A family member 7; Short=ABC transporter ABCA.7; Short=AtABCA7; AltName: Full=Probable ABC2 homolog 6 [Arabidopsis thaliana]	SubName: Full=Chromosome chr17 scaffold_101, whole genome shotgun sequence;	_	AT3G47780	ABCA7	ABC transporter A family member 7
Cg7g007460	52.0986	54.6535	58.9525	189.649	176.986	204.391	2.82172	2.93402	3.20133	10.274	9.64415	11.1223	2.98	10.34	1.76	4.83e-15	5.03e-14	yes	up	_	RecName: Full=ABC transporter A family member 7; Short=ABC transporter ABCA.7; Short=AtABCA7; AltName: Full=Probable ABC2 homolog 6 [Arabidopsis thaliana]	_	_	AT3G47780	ABCA7	ABC transporter A family member 7
Cg2g034870	5569.74	6201.01	5191.55	21402.1	16266.6	21063.4	55.1401	62.024	51.8563	207.45	159.426	204.35	56.38	190.5	1.75	3.01e-28	8.01e-27	yes	up	hypothetical protein CICLE_v10030719mg [Citrus clementina]	_	SubName: Full=Chromosome chr13 scaffold_286, whole genome shotgun sequence;	_	AT5G04500	-	Glycosyltransferase family protein 64 protein C5
Cg3g023110	0.801517	1.73503	1.49247	9.11774	8.04482	2.78715	0.0842507	0.179297	0.157682	0.958851	0.855663	0.295657	0.14	0.71	1.75	0.0053	0.0137	yes	up	hypothetical protein CISIN_1g035968mg [Citrus sinensis]	_	_	IPPK	AT5G26690	-	Heavy metal transport/detoxification superfamily protein
Cg5g030170	0	0	0.746234	4.55887	6.25709	0	0	0	0.0626696	0.381446	0.528285	0	0.02	0.31	1.75	0.0194	0.0435	yes	up	hypothetical protein CICLE_v10022117mg [Citrus clementina]	RecName: Full=Germin-like protein subfamily 1 member 15; Flags: Precursor [Arabidopsis thaliana]	SubName: Full=Chromosome chr14 scaffold_27, whole genome shotgun sequence;	_	AT5G39160	GLP2A	Germin-like protein subfamily 1 member 18
Cg2g017200	77.7472	68.5338	55.2213	200.59	268.161	227.617	2.19082	1.92231	1.5582	5.65308	7.58033	6.42969	1.89	6.54	1.74	3.85e-14	3.73e-13	yes	up	hypothetical protein CISIN_1g0413351mg, partial [Citrus sinensis]	_	_	_	AT4G19470	-	Leucine-rich repeat (LRR) family protein
Cg5g028550	1334.53	1815.71	1416.35	4870.7	5002.09	5375.49	61.4113	82.9279	65.3223	224.18	231.373	248.356	69.93	234.41	1.74	4.72e-27	1.16e-25	yes	up	hypothetical protein CICLE_v10022293mg [Citrus clementina]	RecName: Full=Probable glutathione peroxidase 2 [Arabidopsis thaliana]	glutathione peroxidase (EC:1.11.1.9)	E1.11.1.9	AT2G31570	GPX2	Probable glutathione peroxidase 2
Cg5g033490	18.4349	21.6879	7.46234	74.7655	84.9176	30.6587	0.409022	0.479453	0.165748	1.65901	1.88878	0.681547	0.35	1.42	1.74	1.18e-05	4.83e-05	yes	up	PREDICTED: peptide transporter PTR3-A-like [Citrus sinensis]	RecName: Full=Protein NRT1/ PTR FAMILY 5.2; Short=AtNPF5.2; AltName: Full=Peptide transporter PTR3-A; Short=AtPTR3 [Arabidopsis thaliana]	hypothetical protein	_	AT5G46050	NPF5	Protein NRT1/ PTR FAMILY 5
Cg7g001070	385.53	314.041	394.011	1951.2	801.801	879.811	8.89532	7.21853	9.10119	45.0244	18.5478	20.3405	8.4	28.22	1.74	1.07e-09	6.87e-09	yes	up	hypothetical protein CISIN_1g012489mg [Citrus sinensis]	RecName: Full=BAHD acyltransferase DCR; AltName: Full=Protein DEFECTIVE IN CUTICULAR RIDGES; AltName: Full=Protein PERMEABLE LEAVES 3 [Arabidopsis thaliana]	_	_	AT2G39980	-	HXXXD-type acyl-transferase family protein
Cg2g013290	288.546	333.994	318.642	1139.72	877.78	1066.55	17.7684	20.3613	19.6804	70.2013	54.4274	66.0296	19.27	63.61	1.72	4.39e-24	8.96e-23	yes	up	hypothetical protein CICLE_v10016276mg [Citrus clementina]	RecName: Full=Ethylene-responsive transcription factor 4; Short=AtERF4; AltName: Full=Ethylene-responsive element-binding factor 4; Short=EREBP-4; AltName: Full=Pro	_	_	AT5G44210	ERF9	Ethylene-responsive transcription factor 9
Cg4g009650	396.751	465.856	421.622	1401.4	1541.03	1251.43	32.0796	37.1741	34.2246	113.351	125.737	101.899	34.5	113.75	1.72	8.59e-27	2.09e-25	yes	up	hypothetical protein CICLE_v10010072mg [Citrus clementina]	RecName: Full=Cytochrome c oxidase copper chaperone 1; AltName: Full=Cytochrome c oxidase 17 copper chaperone; Short=AtCOX17 [Arabidopsis thaliana]	hypothetical protein	COX17	AT3G15352	COX17-1	Cytochrome c oxidase copper chaperone 1
Cg5g006750	18.4349	27.7605	17.9096	78.4125	80.4482	69.6788	0.656657	0.983093	0.639049	2.79351	2.87704	2.48967	0.76	2.72	1.71	7.65e-10	4.99e-09	yes	up	hypothetical protein CICLE_v10022753mg [Citrus clementina]	RecName: Full=Putative calcium-binding protein CML19; AltName: Full=Calmodulin-like protein 19 [Oryza sativa Japonica Group]	hypothetical protein	CML	AT5G42380	CML37	Calcium-binding protein CML37
Cg5g040260	312.592	319.246	278.345	1084.1	857.221	1027.53	7.54712	7.67737	6.72815	26.1769	20.7525	24.8604	7.32	23.95	1.7	1.84e-24	3.85e-23	yes	up	hypothetical protein CICLE_v10021877mg [Citrus clementina]	RecName: Full=Homeobox-leucine zipper protein ATHB-7; AltName: Full=HD-ZIP protein ATHB-7; AltName: Full=Homeodomain transcription factor ATHB-7 [Arabidopsis thali	hypothetical protein	HD-ZIP	AT2G46680	ATHB-7	Homeobox-leucine zipper protein ATHB-7
Cg2g022840	516.177	715.701	582.062	2147.23	1979.03	1745.69	11.0748	15.3018	12.5014	46.0739	42.5629	37.5242	12.96	42.13	1.69	4.98e-24	1.01e-22	yes	up	hypothetical protein CICLE_v10007977mg [Citrus clementina]	RecName: Full=Organic cation/carnitine transporter 4; Short=AtOCT4 [Arabidopsis thaliana]	hypothetical protein	SLC22A4_5, OCTN	AT3G20660	2018-10-04	Organic cation/carnitine transporter 4
Cg9g029270	1.60303	4.33758	2.2387	19.1472	8.93869	7.43241	0.110482	0.295607	0.15481	1.32004	0.620844	0.515326	0.19	0.83	1.69	0.00112	0.00332	yes	up	hypothetical protein CICLE_v10005867mg [Citrus clementina]	_	_	_	AT5G63660	PDF2	Defensin-like protein 6
Cg1g002680	837.586	1016.73	774.591	2895.79	2592.22	2926.51	21.2954	25.7426	19.718	73.6328	66.0943	74.57	22.28	71.43	1.68	1.78e-26	4.24e-25	yes	up	PREDICTED: heat shock factor protein HSF24-like [Citrus sinensis]	RecName: Full=Heat shock factor protein HSF24; AltName: Full=Heat shock transcription factor 24; Short=HSTF 24; AltName: Full=Heat stress transcription factor [Solan	SubName: Full=Chromosome chr7 scaffold_20, whole genome shotgun sequence;	HSFF	AT4G36990	HSFB1	Heat stress transcription factor B-1
Cg2g018330	575.489	582.971	506.693	1637.55	1828.86	1904.55	12.4058	12.5228	10.9342	35.3039	39.5199	41.1333	11.96	38.6	1.68	5.86e-29	1.64e-27	yes	up	hypothetical protein CICLE_v10014926mg [Citrus clementina]	RecName: Full=Protein TRANSPARENT TESTA 12; AltName: Full=MATE efflux family protein TT12; AltName: Full=Protein DTX41 [Arabidopsis thaliana]	annotation not avaliable	TC.MATE, SLC47A, norM, mdtK, dinF	AT3G21690	-	MATE efflux family protein
Cg3g001720	0	3.47006	0	5.47064	4.46935	6.50336	0	0.309445	0	0.575645	0.408599	0.680481	0.1	0.55	1.68	0.0102	0.0246	yes	up	PREDICTED: uncharacterized protein LOC102619368 isoform X1 [Citrus sinensis]	_	_	_	AT4G33050	EDA39	calmodulin-binding family protein
Cg1g028610	1673.57	694.013	323.865	2110.76	2792.45	3805.39	22.2978	9.22653	4.31782	28.1243	37.2607	50.7598	12.02	38.5	1.67	3.97e-05	0.00015	yes	up	hypothetical protein CICLE_v10027283mg, partial [Citrus clementina]	RecName: Full=Probable LRR receptor-like serine/threonine-protein kinase At3g47570; Flags: Precursor [Arabidopsis thaliana]	hypothetical protein	_	AT3G47570	-	Probable LRR receptor-like serine/threonine-protein kinase At3g47570
Cg6g006700	0	4.33758	3.73117	11.8531	8.93869	6.50336	0	1.05676	0.953377	2.99774	2.31863	1.67591	0.67	2.34	1.67	0.00552	0.0142	yes	up	hypothetical protein CICLE_v10011359mg [Citrus clementina]	RecName: Full=Probable LRR receptor-like serine/threonine-protein kinase At3g47570; Flags: Precursor [Arabidopsis thaliana]	_	_	AT3G47570	-	Probable LRR receptor-like serine/threonine-protein kinase At3g47570
Cg2g041690	0	0	0.746234	3.6471	2.68161	3.7162	0	0	0.0626696	0.305157	0.226408	0.313095	0.02	0.28	1.66	0.00975	0.0236	yes	up	PREDICTED: TMV resistance protein N-like [Citrus sinensis]	_	SubName: Full=Chromosome undetermined scaffold_337, whole genome shotgun sequence;	_	AT1G61105	-	Toll-Interleukin-Resistance (TIR) domain family protein
Cg4g022470	1.60303	6.07261	2.98493	15.5002	16.0896	21.3682	0.0521527	0.196516	0.0972643	0.504348	0.525366	0.697152	0.12	0.57	1.64	9.5e-06	3.94e-05	yes	up	hypothetical protein CICLE_v10010583mg, partial [Citrus clementina]	RecName: Full=Glutamate receptor 2.6; AltName: Full=Ligand-gated ion channel 2.6; Flags: Precursor [Arabidopsis thaliana]	_	GRIP	AT5G11180	ATGLR2	glutamate receptor 2
Cg5g040370	380.721	493.617	442.517	1505.34	1297	1333.19	4.30145	5.56665	5.00237	17.0084	14.6723	15.0774	4.96	15.61	1.64	2.75e-24	5.71e-23	yes	up	hypothetical protein CICLE_v10018638mg [Citrus clementina]	RecName: Full=Calcium-transporting ATPase, endoplasmic reticulum-type [Solanum lycopersicum]	ECA2 (ER-TYPE CA2+-ATPASE 2); calcium-transporting ATPase; Type IIA (SERCA-type) Ca2+ ATPase [...]	E3.6.3.8	AT4G00900	ECA2	Calcium-transporting ATPase 2, endoplasmic reticulum-type
Cg5g040810	1102.89	1123.43	1106.66	3617.01	3323.41	3465.36	13.163	13.382	13.2157	43.1713	39.7179	41.402	13.25	41.45	1.64	3.4e-31	1.09e-29	yes	up	hypothetical protein CICLE_v10019048mg [Citrus clementina]	RecName: Full=Cyclic nucleotide-gated ion channel 1; Short=AtCNGC1; AltName: Full=Cyclic nucleotide- and calmodulin-regulated ion channel 1 [Arabidopsis thaliana]	annotation not avaliable	CNGF	AT5G53130	CNGC1	Cyclic nucleotide-gated ion channel 1
Cg6g009950	327.019	501.424	493.261	1366.75	1319.35	1475.33	8.36136	12.7031	12.6043	34.5057	33.3992	37.8518	11.21	35.22	1.64	2.1e-19	3.05e-18	yes	up	hypothetical protein CICLE_v10011386mg [Citrus clementina]	RecName: Full=Probable WRKY transcription factor 33; AltName: Full=WRKY DNA-binding protein 33 [Arabidopsis thaliana]	hypothetical protein	WRKY33	AT2G38470	WRKY33	Probable WRKY transcription factor 33
Cg4g011600	1178.23	1424.46	1304.42	4184.13	3844.53	4006.07	50.2211	60.2948	55.7148	178.378	164.654	171.389	55.41	171.55	1.63	2.51e-28	6.76e-27	yes	up	hypothetical protein CICLE_v10009740mg [Citrus clementina]	RecName: Full=Probable calcium-binding protein CML27; AltName: Full=Calmodulin-like protein 27 [Arabidopsis thaliana]	calcium-binding protein, putative; calcium-binding protein, putative; FUNCTIONS IN: calcium [...]	CML	AT1G18210	CML27	Probable calcium-binding protein CML27
Cg9g010490	48.091	65.9312	49.2514	189.649	171.623	158.868	1.64388	2.24114	1.68634	6.48366	5.88903	5.44666	1.86	5.95	1.63	3.36e-12	2.75e-11	yes	up	_	RecName: Full=MATE efflux family protein 8; AltName: Full=Protein DETOXIFICATION 1-like 4; AltName: Full=Protein DTX5 [Arabidopsis thaliana]	SubName: Full=Chromosome chr1 scaffold_5, whole genome shotgun sequence;	TC.MATE, SLC47A, norM, mdtK, dinF	AT1G15170	-	MATE efflux family protein
Cg5g031840	122.632	193.456	90.2943	410.298	473.751	359.543	9.41394	14.6661	6.95737	31.5072	36.6825	27.7854	10.38	32.02	1.62	5.53e-10	3.67e-09	yes	up	hypothetical protein CISIN_1g012275mg [Citrus sinensis]	_	_	_	AT3G04440	-	Plasma-membrane choline transporter family protein
Cg6g006680	373.507	641.094	361.177	1330.28	1540.14	1400.08	5.45793	9.35548	5.28223	19.5025	22.5715	20.5135	6.71	20.85	1.62	1.63e-14	1.63e-13	yes	up	hypothetical protein CICLE_v10010968mg [Citrus clementina]	RecName: Full=Probable LRR receptor-like serine/threonine-protein kinase At3g47570; Flags: Precursor [Arabidopsis thaliana]	hypothetical protein	_	AT3G47570	-	Probable LRR receptor-like serine/threonine-protein kinase At3g47570
Cg7g013750	100.991	76.3414	82.0857	207.884	257.434	346.536	4.2598	3.19794	3.46946	8.78272	10.9239	14.6772	3.64	11.41	1.62	5.92e-11	4.3e-10	yes	up	_	RecName: Full=Uncharacterized protein YpgQ [Bacillus subtilis subsp. subtilis str. 168]	SubName: Full=Chromosome chr1 scaffold_5, whole genome shotgun sequence;	K06950	AT1G17330	-	Metal-dependent phosphohydrolase
Cg9g026850	766.25	1181.56	946.224	3784.77	2668.2	2323.56	14.922	23.2212	18.7153	74.769	53.4029	46.3492	18.96	58.45	1.62	1.63e-14	1.63e-13	yes	up	hypothetical protein CISIN_1g009867mg [Citrus sinensis]	RecName: Full=4-coumarate--CoA ligase-like 10; AltName: Full=4-coumarate--CoA ligase isoform 8; Short=At4CL8; AltName: Full=Adenosine monophosphate binding protein	SubName: Full=Chromosome undetermined scaffold_222, whole genome shotgun sequence;	_	AT3G48990	AAE3	Oxalate--CoA ligase
Cg2g017370	9.61821	7.80765	13.4322	30.0885	25.9222	42.7363	1.1208	0.892882	1.57413	3.50807	3.06046	5.03065	1.19	3.85	1.61	1.87e-05	7.42e-05	yes	up	hypothetical protein CISIN_1g027506mg [Citrus sinensis]	RecName: Full=Probable calcium-binding protein CML45; AltName: Full=Calmodulin-like protein 45 [Arabidopsis thaliana]	hypothetical protein	CALM	AT5G39670	CML45	Probable calcium-binding protein CML45
Cg3g013100	11.2212	12.1452	12.686	47.4122	50.0567	23.2263	0.55873	0.599837	0.63319	2.36127	2.50638	1.1615	0.6	2.02	1.61	1.57e-05	6.3e-05	yes	up	PREDICTED: ocs element-binding factor 1-like [Citrus sinensis]	RecName: Full=Ocs element-binding factor 1; Short=OCSBF-1 [Zea mays]	_	_	AT1G59530	ATBZIP4	basic leucine-zipper 4
Cg5g036050	110.609	92.8242	63.4299	189.649	277.993	366.046	4.6601	3.88394	2.67784	7.99157	11.7676	15.4784	3.75	11.67	1.61	1.22e-08	6.98e-08	yes	up	hypothetical protein CICLE_v10022019mg [Citrus clementina]	_	_	_	_	_	_
Cg5g036480	10540.8	19494	15649.3	56742.4	43316	38161.7	258.956	476.988	384.916	1394.15	1067.08	939.525	373.55	1138.05	1.61	4.42e-13	3.88e-12	yes	up	PREDICTED: peroxidase 3-like [Citrus sinensis]	RecName: Full=Peroxidase 24; Short=Atperox P24; AltName: Full=ATP47; Flags: Precursor [Arabidopsis thaliana]	SubName: Full=Chromosome chr7 scaffold_31, whole genome shotgun sequence;	E1.11.1.7	AT1G05260	PER3	Peroxidase 3
Cg4g004170	1036.36	1066.18	912.644	4293.54	2680.71	2097.8	18.4255	18.9004	16.2399	76.3406	47.7552	37.3542	17.87	54.2	1.6	1.15e-12	9.76e-12	yes	up	hypothetical protein CISIN_1g010683mg [Citrus sinensis]	RecName: Full=E3 ubiquitin-protein ligase HERC2; AltName: Full=HECT domain and RCC1-like domain-containing protein 2 [Mus musculus]	hypothetical protein	_	AT5G11580	-	Regulator of chromosome condensation (RCC1) family protein
Cg5g013730	8.01517	13.8803	9.70104	35.5592	50.9506	46.4525	0.131286	0.226744	0.159026	0.582487	0.836082	0.761957	0.17	0.72	1.6	1.52e-08	8.66e-08	yes	up	hypothetical protein CICLE_v10013853mg, partial [Citrus clementina]	RecName: Full=Probable LRR receptor-like serine/threonine-protein kinase At3g47570; Flags: Precursor [Arabidopsis thaliana]	hypothetical protein	_	AT3G47570	-	Probable LRR receptor-like serine/threonine-protein kinase At3g47570
CgUng004930	1018.73	972.486	1027.56	3093.65	2495.68	3593.57	29.91	28.4154	30.2124	90.8414	73.5148	105.777	29.51	89.93	1.6	2.94e-22	5.32e-21	yes	up	hypothetical protein CICLE_v10028812mg [Citrus clementina]	_	SubName: Full=Chromosome undetermined scaffold_165, whole genome shotgun sequence;	_	AT5G64250	-	Aldolase-type TIM barrel family protein
Cg1g000530	1059.61	1485.19	1539.48	4430.31	4233.37	3682.76	9.50715	13.3203	13.7877	39.7178	37.9814	32.9619	12.19	36.95	1.59	2.66e-20	4.1e-19	yes	up	hypothetical protein CISIN_1g002505mg [Citrus sinensis]	RecName: Full=Glutamate receptor 3.3; AltName: Full=Ligand-gated ion channel 3.3; Flags: Precursor [Arabidopsis thaliana]	glutamate-gated kainate-type ion channel receptor subunit GluR5	GRIP	AT3G51480	GLR3	Glutamate receptor 3
Cg2g017810	247.669	606.394	337.298	1277.4	1227.28	1060.05	14.3304	34.7568	19.5713	73.9302	71.4744	61.6448	22.92	69.13	1.59	1.23e-09	7.83e-09	yes	up	PREDICTED: cysteine-rich repeat secretory protein 38-like [Citrus sinensis]	RecName: Full=Cysteine-rich repeat secretory protein 38; Flags: Precursor [Arabidopsis thaliana]	hypothetical protein	_	AT3G22060	CRRSP38	Cysteine-rich repeat secretory protein 38
Cg2g037890	22.4425	26.0255	20.1483	102.119	50.0567	103.125	0.273773	0.316848	0.245932	1.2458	0.611469	1.25934	0.28	1.04	1.59	7.11e-08	3.78e-07	yes	up	hypothetical protein CICLE_v10017727mg [Citrus clementina]	RecName: Full=Putative receptor-like protein kinase At3g47110; Flags: Precursor [Arabidopsis thaliana]	_	_	AT4G20140	GSO1	LRR receptor-like serine/threonine-protein kinase GSO1
Cg3g022190	160.303	149.213	135.815	432.181	452.298	499.829	3.07697	2.83933	2.60434	8.17404	8.64388	9.55486	2.84	8.78	1.59	2.85e-18	3.83e-17	yes	up	PREDICTED: protein TRANSPARENT TESTA 12-like [Citrus sinensis]	RecName: Full=Protein TRANSPARENT TESTA 12; AltName: Full=MATE efflux family protein TT12; AltName: Full=Protein DTX41 [Arabidopsis thaliana]	SubName: Full=Chromosome chr18 scaffold_1, whole genome shotgun sequence;	TC.MATE, SLC47A, norM, mdtK, dinF	AT1G47530	-	MATE efflux family protein
Cg3g024450	59.3123	65.0637	86.5631	279.003	205.59	164.442	1.79645	1.9609	2.62568	8.45154	6.24806	4.99373	2.12	6.6	1.59	1.42e-09	8.99e-09	yes	up	hypothetical protein CISIN_1g027627mg [Citrus sinensis]	RecName: Full=Protein FD; AltName: Full=bZIP transcription factor 14; Short=AtbZIP14 [Arabidopsis thaliana]	_	_	AT4G35900	FD	Protein FD
Cg4g007890	387.133	577.766	518.632	1565.52	1405.16	1491.13	6.03958	8.99059	8.0972	24.4249	21.9599	23.2942	7.71	23.24	1.58	4.65e-20	7.05e-19	yes	up	hypothetical protein CISIN_1g008975mg [Citrus sinensis]	RecName: Full=3-ketoacyl-CoA synthase 11; Short=KCS-11; AltName: Full=Very long-chain fatty acid condensing enzyme 11; Short=VLCFA condensing enzyme 11 [Arabidopsi	SubName: Full=Putative uncharacterized protein (Chromosome chr11 scaffold_13, whole genome s [...]	KCS	AT2G26640	KCS11	3-ketoacyl-CoA synthase 11
Cg4g024380	658.046	939.52	973.835	2685.17	2384.84	2681.24	10.1318	14.4866	15.0765	41.3489	36.9026	41.2683	13.22	39.85	1.58	5.76e-20	8.66e-19	yes	up	PREDICTED: uncharacterized protein LOC102629839 [Citrus sinensis]	_	hypothetical protein	_	AT2G24300	CBP60E	Calmodulin-binding protein 60 E
Cg6g004250	64.1214	95.4268	76.8621	242.532	212.741	239.695	12.4426	17.9799	15.0544	47.1133	42.1723	47.2763	15.16	45.53	1.58	5.73e-12	4.59e-11	yes	up	hypothetical protein CISIN_1g018425mg [Citrus sinensis]	RecName: Full=Probable receptor-like protein kinase At2g47060 [Arabidopsis thaliana]	_	PTI1	AT3G62220	-	Protein kinase superfamily protein
Cg3g012900	11.2212	6.07261	4.4774	35.5592	12.5142	20.4391	1.38728	0.735986	0.556875	4.39871	1.56873	2.55411	0.9	2.86	1.57	0.000969	0.00291	yes	up	hypothetical protein CICLE_v10002758mg [Citrus clementina]	RecName: Full=NADH dehydrogenase [ubiquinone]	annotation not avaliable	NDUFS4	AT5G67590	FRO1	NADH dehydrogenase
Cg6g006950	2088.75	2588.67	1954.39	6834.66	5398.08	7333.93	67.6193	82.9713	63.3329	221.768	175.351	238.601	71.38	211.82	1.57	1.14e-19	1.69e-18	yes	up	hypothetical protein CICLE_v10012274mg [Citrus clementina]	RecName: Full=Probable pyridoxal biosynthesis protein PDX1; AltName: Full=Ethylene-inducible protein HEVER	hypothetical protein	pdxS, pdx1	AT5G01410	PDX13	Pyridoxal 5'-phosphate synthase subunit PDX1
Cg9g028060	2716.34	2919.19	2112.59	7585.05	6798.77	8720.07	19.9174	21.3487	15.5043	55.6025	49.8688	63.9782	18.96	56.42	1.57	1.78e-20	2.8e-19	yes	up	hypothetical protein CICLE_v10004145mg [Citrus clementina]	RecName: Full=ABC transporter C family member 10; Short=ABC transporter ABCC.10; Short=AtABCC10; AltName: Full=ATP-energized glutathione S-conjugate pump 14; AltN	SubName: Full=Chromosome undetermined scaffold_171, whole genome shotgun sequence;	_	AT3G59140	ABCC10	ABC transporter C family member 10
Cg2g012510	0.801517	1.73503	0	20.9708	9.83256	3.7162	0.0169473	0.0365587	0	0.443447	0.208392	0.0787196	0.02	0.25	1.56	7.69e-05	0.000278	yes	up	hypothetical protein CICLE_v10013568mg [Citrus clementina]	_	SubName: Full=Chromosome chr13 scaffold_17, whole genome shotgun sequence;	_	AT2G39210	-	Major facilitator superfamily protein
Cg4g021000	581.1	1057.5	539.527	1613.84	2417.92	2357	37.101	66.8175	34.5536	103.066	155.484	151.323	46.27	136.13	1.55	2.62e-10	1.79e-09	yes	up	hypothetical protein CICLE_v100092852mg [Citrus clementina]	RecName: Full=Transcription factor bHLH35; AltName: Full=Basic helix-loop-helix protein 35; Short=AtbHLH35; Short=bHLH 35; AltName: Full=Transcription factor EN 4	hypothetical protein	_	AT5G57150	BHLH35	basic helix-loop-helix (bHLH) DNA-binding superfamily protein
Cg4g001170	342.248	370.429	380.579	1167.07	1022.59	990.368	9.34194	10.0497	10.3849	31.8076	27.9517	27.0525	9.92	28.98	1.54	1.12e-22	2.09e-21	yes	up	hypothetical protein CISIN_1g015504mg [Citrus sinensis]	RecName: Full=Thiamine-repressible mitochondrial transport protein THI74 [Saccharomyces cerevisiae S288c]	SubName: Full=Chromosome chr4 scaffold_6, whole genome shotgun sequence;	SLC35F5	AT4G32140	-	EamA-like transporter family
Cg2g031360	109.006	113.645	124.621	335.533	332.519	378.124	1.40905	1.46589	1.6119	4.33743	4.30446	4.89322	1.49	4.51	1.53	6.01e-16	6.73e-15	yes	up	hypothetical protein CICLE_v10003754mg [Citrus clementina]	RecName: Full=3-ketoacyl-CoA synthase 7; Short=KCS-7; AltName: Full=Very long-chain fatty acid condensing enzyme 7; Short=VLCFA condensing enzyme 7 [Arabidopsis tha	beta-ketoacyl-coa synthase family protein	KCS	AT1G71160	KCS7	3-ketoacyl-CoA synthase 7
Cg2g042270	136.258	158.755	76.8621	282.65	434.421	379.053	4.16508	4.82856	2.35298	8.64107	13.3247	11.6175	3.8	11.16	1.53	8.73e-09	5.09e-08	yes	up	PREDICTED: squalene monooxygenase-like, partial [Citrus sinensis]	RecName: Full=Squalene monooxygenase; AltName: Full=Squalene epoxidase; Short=SE	_	SQLE, ERG1	AT4G37760	SQE3	Squalene epoxidase 3
Cg3g013400	3991.56	4485.93	3652.07	11436.4	10844.4	12702	45.9672	51.563	42.0811	131.709	125.046	146.424	46.58	134.27	1.53	6.51e-24	1.32e-22	yes	up	PREDICTED: receptor-like protein kinase HAIKU2-like [Citrus sinensis]	RecName: Full=Receptor-like protein kinase HAIKU2; Flags: Precursor [Arabidopsis thaliana]	annotation not avaliable	_	AT1G09970	LRR	Leucine-rich receptor-like protein kinase family protein
Cg5g037790	2257.87	1964.92	1291.73	5237.23	4697.28	6002.6	59.6114	51.6533	34.1474	138.287	124.383	158.842	48.6	140.34	1.53	1.09e-14	1.1e-13	yes	up	hypothetical protein CICLE_v10021059mg [Citrus clementina]	RecName: Full=Ethylene-responsive transcription factor 1; AltName: Full=Ethylene-responsive element-binding factor 1; Short=EREBP-1; Short=OsEREBP1 [Oryza sativa Ja	_	EREBP	AT3G16770	RAP2-3	Ethylene-responsive transcription factor RAP2-3
Cg9g021890	141.869	183.046	176.111	561.653	425.482	478.461	3.80066	4.88234	4.72415	15.0484	11.4329	12.8478	4.47	13.13	1.53	8.38e-15	8.56e-14	yes	up	_	RecName: Full=MATE efflux family protein 1; AltName: Full=Aluminum-activated citrate transporter; AltName: Full=FRD-like protein; AltName: Full=MATE citrate trans	hypothetical protein	_	AT1G51340	MATE	MATE efflux family protein 1
Cg1g024700	10.4197	9.54268	6.7161	45.5887	32.1793	25.0844	0.213377	0.194762	0.13767	0.933656	0.660485	0.514596	0.18	0.71	1.52	1.86e-06	8.4e-06	yes	up	hypothetical protein CICLE_v10003538mg, partial [Citrus clementina]	RecName: Full=Putative receptor-like protein kinase At3g47110; Flags: Precursor [Arabidopsis thaliana]	_	_	AT3G47110	-	Putative receptor-like protein kinase At3g47110
Cg3g012480	302.172	273.268	286.554	837.92	775.879	890.031	4.04821	3.65295	3.84147	11.2263	10.4101	11.9376	3.85	11.19	1.52	1.68e-21	2.86e-20	yes	up	hypothetical protein CISIN_1g005229mg [Citrus sinensis]	RecName: Full=Ethylene-responsive transcription factor ERF114 [Arabidopsis thaliana]	_	_	AT5G27220	-	Frigida-like protein
Cg5g041110	3.20607	7.80765	1.49247	19.1472	22.3467	6.50336	0.14497	0.350441	0.0676336	0.865957	1.01559	0.295222	0.19	0.73	1.52	0.0016	0.00459	yes	up	hypothetical protein CICLE_v10021422mg [Citrus clementina]	RecName: Full=Ethylene-responsive transcription factor CRF6; AltName: Full=Protein CYTOKININ RESPONSE FACTOR 6 [Arabidopsis thaliana]	_	_	AT2G46310	CRF5	Ethylene-responsive transcription factor CRF5
Cg6g005030	64.1214	53.786	41.7891	161.384	143.913	139.358	5.06495	4.32908	3.28978	12.4022	12.7786	11.479	4.24	12.23	1.51	2.59e-09	1.59e-08	yes	up	hypothetical protein CISIN_1g034123mg [Citrus sinensis]	RecName: Full=Subtilisin inhibitor CLSI-I	hypothetical protein	_	AT2G38900	-	Serine protease inhibitor, potato inhibitor I-type family protein
Cg1g009290	1713.64	1852.15	1803.65	4956.4	5023.55	5233.34	37.0287	39.8801	39.0143	107.109	108.812	113.295	38.64	109.68	1.5	1.17e-26	2.81e-25	yes	up	PREDICTED: IAA-amino acid hydrolase ILR1-like 4-like [Citrus sinensis]	RecName: Full=IAA-amino acid hydrolase ILR1-like 4; Flags: Precursor [Arabidopsis thaliana]	SubName: Full=Chromosome chr9 scaffold_7, whole genome shotgun sequence;	ILR1	AT1G51760	ILL4	IAA-amino acid hydrolase ILR1-like 4
Cg4g018720	1065.22	1116.49	1043.98	3523.09	2875.58	2739.77	13.0693	13.7323	12.8961	43.3094	35.4172	33.6587	13.24	37.56	1.5	1.49e-22	2.75e-21	yes	up	hypothetical protein CICLE_v10007408mg [Citrus clementina]	RecName: Full=Copper-transporting ATPase PAA2, chloroplastic; AltName: Full=Protein HEAVY METAL ATPASE 8; Flags: Precursor [Arabidopsis thaliana]	PAA2 (P-TYPE ATPASE OF ARABIDOPSIS 2); ATPase, coupled to transmembrane movement of ions, ph [...]	copB	AT5G21930	PAA2	Copper-transporting ATPase PAA2, chloroplastic
Cg5g016610	52.0986	47.7134	35.073	141.325	173.411	121.706	0.534106	0.488328	0.359741	1.4489	1.77981	1.24881	0.46	1.49	1.5	1.95e-10	1.35e-09	yes	up	PREDICTED: putative ABC transporter B family member 8-like [Citrus sinensis]	RecName: Full=Putative multidrug resistance protein; AltName: Full=P-glycoprotein	Os01g0723800	ABCB1	AT3G28345	ABCB15	ABC transporter B family member 15
CgUng003040	3323.89	4040.02	3857.28	10347.7	11284.2	10300.4	93.1987	112.872	109.063	288.452	318.139	287.852	105.01	298.11	1.5	4.32e-24	8.83e-23	yes	up	hypothetical protein CISIN_1g019448mg [Citrus sinensis]	RecName: Full=Adenosine kinase 2; Short=AK 2; AltName: Full=Adenosine 5'-phosphotransferase 2 [Arabidopsis thaliana]	SubName: Full=Chromosome chr13 scaffold_17, whole genome shotgun sequence;	E2.7.1.20, ADK	AT5G03300	ADK2	Adenosine kinase 2
Cg2g021020	214.807	291.485	339.536	657.389	842.025	902.108	4.18155	5.61049	6.58522	12.692	16.4814	17.4706	5.45	15.5	1.49	2.9e-13	2.59e-12	yes	up	hypothetical protein CICLE_v10007869mg [Citrus clementina]	RecName: Full=MLO-like protein 11; Short=AtMlo11 [Arabidopsis thaliana]	hypothetical protein	MLO	AT5G53760	MLO11	MLO-like protein 11
Cg2g027730	28.8546	43.3758	46.2665	124.913	103.689	132.854	0.521923	0.782261	0.837604	2.25961	1.87933	2.40685	0.71	2.18	1.49	2.24e-09	1.39e-08	yes	up	hypothetical protein CICLE_v10018124mg [Citrus clementina]	RecName: Full=Glutamate receptor 1.2; AltName: Full=Ligand-gated ion channel 1.2; Flags: Precursor [Arabidopsis thaliana]	_	GRIP	AT5G48400	GLR1	Glutamate receptor 1
Cg9g010610	89.7699	151.815	127.606	365.621	345.034	338.175	2.52181	4.24521	3.58958	10.2722	9.72317	9.52314	3.45	9.85	1.49	1.34e-11	1.03e-10	yes	up	_	RecName: Full=MATE efflux family protein 8; AltName: Full=Protein DETOXIFICATION 1-like 4; AltName: Full=Protein DTX5 [Arabidopsis thaliana]	SubName: Full=Chromosome chr1 scaffold_5, whole genome shotgun sequence;	TC.MATE, SLC47A, norM, mdtK, dinF	AT1G15170	-	MATE efflux family protein
Cg1g009010	3326.3	4725.36	3392.38	11967.9	8877.91	11006.5	41.3246	58.5865	42.1709	148.693	110.449	136.887	47.41	132.16	1.48	3.04e-16	3.5e-15	yes	up	PREDICTED: uncharacterized protein LOC102628180 [Citrus sinensis]	RecName: Full=Succinate-semialdehyde dehydrogenase (acetylating) [Metallosphaera sedula DSM 5348]	hypothetical protein	_	AT5G63620	-	GroES-like zinc-binding alcohol dehydrogenase family protein
Cg2g016650	0.801517	6.94013	0.746234	27.3532	12.5142	19.5101	0.0117493	0.10149	0.0109467	0.400992	0.183745	0.286359	0.04	0.29	1.47	3.67e-06	1.6e-05	yes	up	hypothetical protein CICLE_v10023662mg [Citrus clementina]	RecName: Full=Probable LRR receptor-like serine/threonine-protein kinase At4g08850; Flags: Precursor [Arabidopsis thaliana]	annotation not avaliable	_	AT4G08850	-	Probable LRR receptor-like serine/threonine-protein kinase At4g08850
Cg3g021860	1283.23	1509.48	1364.12	3991.75	3710.45	3851.85	17.5099	20.4965	18.5219	54.3575	50.5702	52.5709	18.85	52.52	1.47	1.74e-24	3.67e-23	yes	up	PREDICTED: mitogen-activated protein kinase kinase kinase YODA-like [Citrus sinensis]	RecName: Full=Mitogen-activated protein kinase kinase kinase YODA; AltName: Full=YODA MAPKK kinase [Arabidopsis thaliana]	SubName: Full=Chromosome undetermined scaffold_245, whole genome shotgun sequence;	_	AT5G66850	MAPKKK5	mitogen-activated protein kinase kinase kinase 5
Cg7g002340	1199.07	1355.93	1249.2	3548.62	3160.72	3611.22	20.2582	22.5034	21.0036	60.9876	54.0536	61.6053	21.26	58.89	1.47	6.69e-23	1.28e-21	yes	up	hypothetical protein CISIN_1g006019mg [Citrus sinensis]	RecName: Full=Probable inactive receptor-like protein kinase At3g56050; Flags: Precursor [Arabidopsis thaliana]	hypothetical protein	_	AT4G18640	MRH1	Probable LRR receptor-like serine/threonine-protein kinase MRH1
Cg1g012330	3489.81	3955.87	3769.97	10997.8	10338.5	9542.28	77.0691	86.9223	83.1819	242.642	228.433	210.674	82.39	227.55	1.46	8.81e-24	1.77e-22	yes	up	hypothetical protein CICLE_v10008044mg [Citrus clementina]	RecName: Full=Sugar transport protein 14; AltName: Full=Hexose transporter 14 [Arabidopsis thaliana]	hypothetical protein	_	AT1G77210	STP14	Sugar transport protein 14
Cg3g011460	0.801517	1.73503	2.98493	8.20596	8.93869	3.7162	0.069431	0.148192	0.259658	0.711104	0.781876	0.324348	0.16	0.61	1.46	0.0146	0.0338	yes	up	hypothetical protein CICLE_v10003564mg [Citrus clementina]	_	_	_	_	_	_
Cg6g023590	779.075	766.884	746.234	2325.02	2006.74	1981.67	14.2763	14.0108	13.6866	42.6086	36.8482	36.3711	13.99	38.67	1.46	4.89e-24	9.97e-23	yes	up	hypothetical protein CICLE_v10011313mg [Citrus clementina]	RecName: Full=Probable inactive receptor kinase At1g27190; Flags: Precursor [Arabidopsis thaliana]	SubName: Full=Chromosome chr14 scaffold_21, whole genome shotgun sequence;	_	AT3G28450	-	Leucine-rich repeat protein kinase family protein
Cg9g023280	445.644	447.638	513.409	1191.69	1252.31	1466.04	5.94473	5.96295	6.82833	15.7804	16.662	19.5275	6.24	17.29	1.46	3.36e-20	5.14e-19	yes	up	_	RecName: Full=U-box domain-containing protein 35; AltName: Full=Plant U-box protein 35; Includes: RecName: Full=E3 ubiquitin ligase; Includes: RecName: Full=Serin	SubName: Full=Chromosome undetermined scaffold_52, whole genome shotgun sequence;	_	AT4G25160	PUB35	U-box domain-containing protein 35
Cg4g000840	61.7168	111.042	107.458	281.738	277.1	239.695	0.838858	1.50593	1.46153	3.82962	3.77208	3.26179	1.27	3.63	1.45	8.51e-10	5.52e-09	yes	up	hypothetical protein CICLE_v100073702mg, partial [Citrus clementina]	RecName: Full=Glutamate receptor 2.7; AltName: Full=Ligand-gated ion channel 2.7; Flags: Precursor [Arabidopsis thaliana]	SubName: Full=Chromosome undetermined scaffold_107, whole genome shotgun sequence;	GRIP	AT2G29120	GLR2	Glutamate receptor 2
Cg9g010550	61.7168	83.2815	82.8319	225.208	188.606	222.043	1.91059	2.56515	2.56811	6.97278	5.85903	6.89237	2.35	6.58	1.45	6.4e-11	4.64e-10	yes	up	_	RecName: Full=MATE efflux family protein 8; AltName: Full=Protein DETOXIFICATION 1-like 4; AltName: Full=Protein DTX5 [Arabidopsis thaliana]	SubName: Full=Chromosome chr1 scaffold_5, whole genome shotgun sequence;	TC.MATE, SLC47A, norM, mdtK, dinF	AT1G15170	-	MATE efflux family protein
Cg2g020520	0.801517	0	1.49247	4.55887	2.68161	5.57431	0.0619206	0	0.115732	0.352309	0.20897	0.433541	0.06	0.33	1.44	0.00776	0.0193	yes	up	hypothetical protein CISIN_1g040712mg, partial [Citrus sinensis]	RecName: Full=Transmembrane emp24 domain-containing protein p24beta2; AltName: Full=p24 family protein beta1; Short=p24beta1; AltName: Full=p24 family protein beta	SubName: Full=Chromosome chr12 scaffold_47, whole genome shotgun sequence;	_	AT3G07680	-	Transmembrane emp24 domain-containing protein p24beta2
Cg5g036310	1295.25	1366.34	1258.15	4515.1	3177.71	2833.61	29.5813	31.4253	29.1062	103.912	74.7513	65.9987	30.05	81.93	1.44	2.17e-15	2.32e-14	yes	up	hypothetical protein CICLE_v10019923mg [Citrus clementina]	RecName: Full=Sugar transporter ERD6-like 7 [Arabidopsis thaliana]	hypothetical protein	SLC2A8, GLUT8	AT2G48020	-	Sugar transporter ERD6-like 7
Cg2g041230	2291.54	3791.91	2636.44	9769.66	7956.33	5695.08	47.8404	78.9129	55.0521	204.069	166.503	119.061	60.66	164.02	1.43	1.53e-10	1.07e-09	yes	up	PREDICTED: sugar carrier protein C [Citrus sinensis]	RecName: Full=Sugar carrier protein C	hypothetical protein	_	AT1G11260	STP1	Sugar transport protein 1
Cg4g020060	1493.23	1332.5	1217.85	3908.77	3075.8	3842.55	33.2571	29.6158	26.9289	87.8577	68.9775	86.0767	29.96	81.01	1.43	2.98e-19	4.27e-18	yes	up	hypothetical protein CISIN_1g0117562mg [Citrus sinensis]	RecName: Full=Organic cation/carnitine transporter 7; Short=AtOCT7 [Arabidopsis thaliana]	hypothetical protein	_	AT3G13050	2018-10-07	Organic cation/carnitine transporter 7
Cg5g032650	1632.69	1910.27	1670.07	5261.85	4314.71	4427.86	76.7813	89.1473	78.7185	247.501	203.982	209.083	81.58	220.59	1.43	6.19e-21	1.01e-19	yes	up	hypothetical protein CICLE_v10022162mg [Citrus clementina]	RecName: Full=Vesicle-associated membrane protein 722; Short=AtVAMP722; AltName: Full=Synaptobrevin-related protein 1 [Arabidopsis thaliana]	SubName: Full=Chromosome undetermined scaffold_168, whole genome shotgun sequence;	ATVAMP72	AT2G33120	VAMP722	Vesicle-associated membrane protein 722
Cg6g006210	792.701	913.494	739.518	2243.88	2101.49	2362.58	15.9793	18.3115	14.9935	44.8976	41.7496	47.0086	16.44	44.54	1.43	2.26e-22	4.13e-21	yes	up	hypothetical protein CICLE_v10011514mg [Citrus clementina]	RecName: Full=Probable anion transporter 3, chloroplastic; AltName: Full=Phosphate transporter PHT4;2; Flags: Precursor [Arabidopsis thaliana]	hypothetical protein	SLC17A	AT2G38060	ANTR3	Probable anion transporter 3, chloroplastic
Cg1g016460	23.244	19.0854	21.6408	78.4125	58.1015	65.9626	0.351775	0.288123	0.327752	1.18677	0.880799	0.99959	0.32	1.02	1.41	2.52e-08	1.4e-07	yes	up	PREDICTED: probable disease resistance protein At1g12280-like [Citrus sinensis]	RecName: Full=Probable disease resistance protein At1g12280 [Arabidopsis thaliana]	_	RPS2	AT5G63020	-	Probable disease resistance protein At5g63020
Cg2g002390	14.4273	12.1452	5.22364	43.7651	16.9835	39.0201	0.357805	0.288268	0.124617	1.12425	0.419479	1.00731	0.26	0.85	1.41	0.000338	0.0011	yes	up	hypothetical protein CICLE_v10015465mg [Citrus clementina]	_	_	_	AT5G40800	-	unknown protein; BEST Arabidopsis thaliana protein match is: unknown protein (TAIR:AT3G27250); Has 1807 Blast hits to 1807 proteins in 277 species: Archae - 0; Bacteria - 0; Metazoa - 736; Fungi - 347; Plants - 385; Viruses - 0; Other Eukaryotes - //source: NCBI BLink)
Cg1g004730	183.547	224.687	217.154	580.8	508.612	557.431	7.39922	8.99812	8.77111	23.4175	20.5961	22.5501	8.39	22.2	1.39	6.07e-15	6.26e-14	yes	up	hypothetical protein CISIN_1g003086mg [Citrus sinensis]	RecName: Full=Disease resistance RPP13-like protein 4 [Arabidopsis thaliana]	_	_	AT3G50950	RPP13L4	Disease resistance RPP13-like protein 4
Cg2g041510	3707.02	4018.33	3861.01	10778.1	9854.91	9704.87	111.043	119.781	115.817	322.871	296.174	291.428	115.55	303.81	1.39	1.18e-22	2.19e-21	yes	up	PREDICTED: putative secretory carrier-associated membrane protein 1-like isoform X1 [Citrus PREDICTED: putative secretory c	RecName: Full=Secretory carrier-associated membrane protein 1; Short=Secretory carrier membrane protein 1 [Oryza sativa Japonica Group]	hypothetical protein	_	AT1G61250	SCAMP3	Secretory carrier-associated membrane protein 3
Cg4g024350	722.167	769.487	630.568	1973.08	1655.45	1951.01	22.3564	23.7009	19.55	61.0895	51.4262	60.5606	21.89	57.71	1.39	1.42e-19	2.08e-18	yes	up	PREDICTED: uncharacterized protein LOC102630740 [Citrus sinensis]	_	hypothetical protein	_	AT5G58200	-	Calcineurin-like metallo-phosphoesterase superfamily protein
Cg2g027760	12.8243	19.9529	5.96987	38.2945	61.677	30.6587	0.209774	0.325507	0.09773	0.626449	1.01073	0.502213	0.21	0.71	1.38	5.83e-05	0.000215	yes	up	hypothetical protein CISIN_1g047109mg, partial [Citrus sinensis]	RecName: Full=Glutamate receptor 1.3; AltName: Full=Ligand-gated ion channel 1.3; Flags: Precursor [Arabidopsis thaliana]	_	GRIP	AT5G48400	GLR1	Glutamate receptor 1
Cg2g039650	303.775	334.861	315.657	922.715	774.985	786.906	7.69653	8.44901	8.00739	23.3807	19.691	19.9811	8.05	21.05	1.38	2.07e-17	2.6e-16	yes	up	PREDICTED: putative hydrolase C777.06c-like isoform X1 [Citrus sinensis]	RecName: Full=Putative hydrolase C777.06c [Schizosaccharomyces pombe 972h-]	unknown protein; unknown protein; FUNCTIONS IN: molecular_function unknown; INVOLVED IN: bio [...]	_	AT1G30300	-	Metallo-hydrolase/oxidoreductase superfamily protein
Cg6g016010	1167.81	2134.09	1714.1	4026.39	5493.72	3522.96	26.6411	48.5031	39.1467	91.8624	125.648	80.5279	38.09	99.4	1.38	6.64e-10	4.36e-09	yes	up	hypothetical protein CICLE_v10011627mg [Citrus clementina]	_	calmodulin-binding family protein; calmodulin-binding family protein; FUNCTIONS IN: calmodul [...]	_	AT3G52870	-	IQ calmodulin-binding motif family protein
Cg4g012440	104.197	108.44	126.114	292.679	293.189	303.8	2.92034	3.02532	3.53939	8.20392	8.24304	8.53533	3.16	8.32	1.37	2.59e-12	2.14e-11	yes	up	PREDICTED: mitogen-activated protein kinase kinase kinase 2-like [Citrus sinensis]	RecName: Full=Mitogen-activated protein kinase kinase kinase 2; AltName: Full=Arabidopsis NPK1-related protein kinase 2 [Arabidopsis thaliana]	SubName: Full=Chromosome chr19 scaffold_4, whole genome shotgun sequence;	_	AT4G26890	MAPKKK16	mitogen-activated protein kinase kinase kinase 16
Cg2g043900	561.062	606.394	599.226	1493.49	1476.67	1584.96	5.97388	6.44529	6.38352	15.9025	15.7415	16.8914	6.27	16.17	1.35	3.35e-21	5.57e-20	yes	up	PREDICTED: MACPF domain-containing protein CAD1-like [Citrus sinensis]	RecName: Full=MACPF domain-containing protein CAD1; AltName: Full=Protein CONSTITUTIVELY ACTIVATED CELL DEATH 1; Short=Protein CAD1 [Arabidopsis thaliana]	hypothetical protein	_	AT1G29690	CAD1	MACPF domain-containing protein CAD1
Cg5g013800	96.1821	101.499	83.5782	289.944	149.276	298.225	2.00229	2.10579	1.74166	6.0365	3.11483	6.21957	1.95	5.13	1.35	5.97e-07	2.85e-06	yes	up	hypothetical protein CICLE_v10013618mg [Citrus clementina]	RecName: Full=Pleiotropic drug resistance protein 3; AltName: Full=NtPDR3 [Nicotiana tabacum]	SubName: Full=Chromosome chr14 scaffold_27, whole genome shotgun sequence;	_	AT3G53480	ABCG37	ABC transporter G family member 37
Cg9g027560	1239.95	1413.18	1164.87	2880.29	3352.01	3483.01	45.5484	51.601	42.8668	105.822	123.641	128.354	46.71	119.05	1.35	2.47e-18	3.33e-17	yes	up	hypothetical protein CICLE_v10006198mg [Citrus clementina]	RecName: Full=Putative late blight resistance protein homolog R1A-3	SubName: Full=Putative uncharacterized protein;	_	AT1G01490	-	Heavy metal transport/detoxification superfamily protein
Cg1g014610	28.8546	6.07261	29.1031	28.265	52.7383	102.196	0.647307	0.13573	0.653592	0.634141	1.18607	2.29706	0.48	1.36	1.34	0.0057	0.0146	yes	up	PREDICTED: uncharacterized protein LOC102614288 isoform X2 [Citrus sinensis]	_	SubName: Full=Chromosome chr9 scaffold_7, whole genome shotgun sequence;	_	AT2G25737	-	Sulfite exporter TauE/SafE family protein
Cg2g016790	175.532	268.93	213.423	536.123	610.513	549.069	2.6543	4.05655	3.22963	8.10748	9.24746	8.31361	3.31	8.55	1.34	3.76e-12	3.06e-11	yes	up	hypothetical protein CISIN_1g047901mg, partial [Citrus sinensis]	RecName: Full=LRR receptor-like serine/threonine-protein kinase GSO2; AltName: Full=Protein EMBRYO SAC DEVELOPMENT ARREST 23; AltName: Full=Protein GASSHO 2; Flags	hypothetical protein	_	AT4G08850	-	Probable LRR receptor-like serine/threonine-protein kinase At4g08850
Cg3g003330	138.662	129.26	119.397	337.356	359.336	291.722	5.25806	4.8712	4.53586	12.7946	13.6839	11.0985	4.89	12.54	1.34	9.82e-12	7.66e-11	yes	up	hypothetical protein CISIN_1g040015mg, partial [Citrus sinensis]	RecName: Full=Putative disease resistance protein At3g14460 [Arabidopsis thaliana]	_	_	AT3G14470	RPPL1	Putative disease resistance RPP13-like protein 1
Cg6g023820	4334.61	4332.38	3813.25	10246.5	10266.1	11204.4	48.6197	48.4455	42.7916	114.952	115.29	125.711	46.65	118.55	1.34	9.36e-21	1.5e-19	yes	up	hypothetical protein CICLE_v10011000mg [Citrus clementina]	RecName: Full=Plasma membrane ATPase 1; AltName: Full=Proton pump 1	SubName: Full=Chromosome chr14 scaffold_21, whole genome shotgun sequence;	E3.6.3.6	AT3G47950	AHA4	ATPase 4, plasma membrane-type
Cg7g020060	715.755	973.353	737.279	2234.76	2224.84	1680.65	12.8826	17.4674	13.2816	40.2257	40.1248	30.2967	14.56	36.97	1.34	1.98e-14	1.97e-13	yes	up	_	RecName: Full=Metalloendoproteinase 1; AltName: Full=SMEP1; Flags: Precursor [Glycine max]	hypothetical protein	_	AT1G70170	MMP	matrix metalloproteinase
Cg9g005300	604.344	666.252	594.002	1801.67	1623.27	1273.73	20.6631	22.6605	20.3373	61.6283	55.7455	43.7017	21.23	53.86	1.34	7.59e-16	8.41e-15	yes	up	_	_	hypothetical protein	K07025	AT2G32150	-	Haloacid dehalogenase-like hydrolase (HAD) superfamily protein
Cg3g003380	1162.2	974.221	943.239	2846.56	2525.18	2352.36	22.6412	18.9187	18.3929	55.4594	49.3013	45.9046	20	50.31	1.33	7.06e-18	9.21e-17	yes	up	hypothetical protein CICLE_v10000769mg [Citrus clementina]	RecName: Full=Galactoside 2-alpha-L-fucosyltransferase; AltName: Full=PsFT1; AltName: Full=Xyloglucan alpha-(1,2)-fucosyltransferase	glycosyltransferase family-37	FUT	AT2G03220	FUT1	Galactoside 2-alpha-L-fucosyltransferase
Cg3g015760	2120.01	2062.95	1961.85	5580.06	5050.36	4794.83	43.6116	42.5298	40.4137	115.136	104.501	99.1144	42.2	106.41	1.33	1.81e-20	2.84e-19	yes	up	PREDICTED: beta-1,3-galactosyltransferase 7-like isoform X1 [Citrus sinensis]	RecName: Full=Probable beta-1,3-galactosyltransferase 8 [Arabidopsis thaliana]	SubName: Full=Chromosome chr18 scaffold_1, whole genome shotgun sequence;	_	AT1G77810	B3GALT7	Beta-1,3-galactosyltransferase 7
Cg6g010760	639.611	582.103	564.153	1836.31	1288.96	1387.07	9.81033	8.90587	8.65939	28.1672	19.804	21.3032	9.13	23.16	1.33	2.74e-15	2.92e-14	yes	up	hypothetical protein CISIN_1g047009mg [Citrus sinensis]	RecName: Full=Serine/threonine-protein kinase AtPK2/AtPK19; AltName: Full=Ribosomal-protein S6 kinase homolog 2 [Arabidopsis thaliana]	hypothetical protein	RPS6KB	AT3G08720	ATPK2	Serine/threonine-protein kinase AtPK2/AtPK19
Cg5g012160	240.455	262.857	280.584	701.154	619.452	627.109	11.5771	12.5565	13.5407	33.7651	29.9858	30.3197	12.55	31.39	1.32	1.27e-14	1.28e-13	yes	up	PREDICTED: ASC1-like protein-like [Citrus sinensis]	RecName: Full=ASC1-like protein; AltName: Full=Alternaria stem canker resistance-like protein	SubName: Full=Chromosome chr1 scaffold_22, whole genome shotgun sequence;	CERS	AT1G13580	LAG13	LAG1 longevity assurance homolog 3
Cg3g002850	92.976	127.525	79.1008	200.59	276.206	282.431	3.02756	4.1305	2.57981	6.5327	9.02688	9.22279	3.25	8.23	1.31	6.44e-08	3.44e-07	yes	up	hypothetical protein CISIN_1g043400mg [Citrus sinensis]	RecName: Full=Pathogenesis-related genes transcriptional activator PTI6; AltName: Full=PTO-interacting protein 6 [Solanum lycopersicum]	annotation not avaliable	PTI6	AT4G27950	CRF4	Ethylene-responsive transcription factor CRF4
Cg4g012460	173.128	241.169	205.961	640.977	471.069	437.583	4.21628	5.84997	5.0218	15.6117	11.5035	10.6793	5.03	12.65	1.31	4.05e-10	2.72e-09	yes	up	PREDICTED: probable WRKY transcription factor 31-like [Citrus sinensis]	RecName: Full=Probable WRKY transcription factor 31; AltName: Full=WRKY DNA-binding protein 31 [Arabidopsis thaliana]	SubName: Full=Chromosome chr19 scaffold_4, whole genome shotgun sequence;	_	AT4G22070	WRKY31	Probable WRKY transcription factor 31
Cg4g021320	1718.45	2140.16	2405.86	5201.67	5275.62	4937.91	37.951	47.4268	53.5419	115.773	117.564	110.103	46.24	114.53	1.31	5.16e-16	5.81e-15	yes	up	hypothetical protein CISIN_1g016334mg [Citrus sinensis]	_	hypothetical protein	_	AT4G30060	-	Core-2/I-branching beta-1,6-N-acetylglucosaminyltransferase family protein
Cg5g019380	913.73	1083.53	1000.7	2579.41	2573.45	2274.32	17.4903	21.0308	19.3332	49.9481	49.7518	44.5172	19.28	48.12	1.31	1.44e-18	1.97e-17	yes	up	hypothetical protein CICLE_v10019463mg [Citrus clementina]	RecName: Full=CDPK-related kinase 4; Short=AtCRK4; AltName: Full=Calcium/calmodulin-dependent protein kinase CRK4 [Arabidopsis thaliana]	CPK related kinase 4	_	AT5G24430	CRK4	CDPK-related kinase 4
Cg5g037800	5051.96	5349.97	5413.93	14011.2	13538.5	11781.3	71.101	75.4377	75.8542	196.7	189.889	165.816	74.12	184.42	1.31	1.19e-19	1.76e-18	yes	up	hypothetical protein CICLE_v10019132mg [Citrus clementina]	RecName: Full=Ethylene response sensor 1; Short=AtERS1; AltName: Full=Protein ERS1 [Arabidopsis thaliana]	ethylene receptor 1	ETR, ERS	AT2G40940	ERS1	Ethylene response sensor 1
Cg3g016100	133.052	153.55	164.171	366.533	381.682	433.867	2.72013	3.06536	3.28037	7.17686	7.35154	8.30457	3.02	7.6	1.3	8.87e-13	7.6e-12	yes	up	PREDICTED: UPF0695 membrane protein YPL279C-like isoform X1 [Citrus sinensis]	_	SubName: Full=Chromosome chr18 scaffold_1, whole genome shotgun sequence;	_	AT2G41705	-	camphor resistance CrcB family protein
Cg5g027640	5.61062	11.2777	13.4322	19.1472	26.8161	26.9425	2.36575	4.5245	5.75835	8.08615	11.7509	11.6851	4.2	10.47	1.3	0.00162	0.00464	yes	up	hypothetical protein CICLE_v10024610mg [Citrus clementina]	RecName: Full=LRR receptor-like serine/threonine-protein kinase FLS2; AltName: Full=Protein FLAGELLIN-SENSING 2; AltName: Full=Protein FLAGELLIN-SENSITIVE 2; Flags:	_	FLS2	AT5G46330	FLS2	LRR receptor-like serine/threonine-protein kinase FLS2
Cg2g030590	17.6334	15.6153	14.9247	37.3827	42.9057	39.0201	2.48189	2.1492	2.11506	5.26526	6.13489	5.5592	2.25	5.65	1.29	7.27e-05	0.000264	yes	up	hypothetical protein CICLE_v10003128mg [Citrus clementina]	_	_	_	_	_	_
Cg4g017840	95.3806	96.2943	72.3847	256.208	190.394	211.824	3.0513	3.06444	2.31923	8.19743	6.11271	6.79523	2.82	7.05	1.29	8.18e-09	4.78e-08	yes	up	hypothetical protein CICLE_v10009827mg [Citrus clementina]	RecName: Full=Ethylene-responsive transcription factor ERF016 [Arabidopsis thaliana]	_	_	AT5G21960	ERF016	Ethylene-responsive transcription factor ERF016
Cg4g020780	0	0	0	2.73532	1.78774	1.8581	0	0	0	0.181367	0.119387	0.123879	0	0.14	1.28	0.0195	0.0437	yes	up	hypothetical protein CICLE_v10010326mg [Citrus clementina]	RecName: Full=Homeobox-leucine zipper protein HAT22; AltName: Full=Homeodomain-leucine zipper protein HAT22; Short=HD-ZIP protein 22 [Arabidopsis thaliana]	_	_	AT4G37790	HAT22	Homeobox-leucine zipper protein HAT22
Cg3g002920	28.0531	71.1363	38.8042	91.1774	210.953	37.162	1.23327	3.1049	1.70955	4.0091	9.31971	1.63996	2.02	5	1.27	0.0129	0.0302	yes	up	PREDICTED: uncharacterized protein LOC102622436 isoform X1 [Citrus sinensis]	_	_	_	_	_	_
Cg3g015600	514.574	587.308	576.092	1355.81	1284.49	1434.45	6.3124	7.1657	7.04019	16.6007	15.7352	17.5863	6.84	16.63	1.27	1.23e-17	1.57e-16	yes	up	PREDICTED: uncharacterized protein LOC102625889 isoform X1 [Citrus sinensis]	_	_	_	AT4G08550	-	electron carriers;protein disulfide oxidoreductases
Cg3g025890	865.639	961.208	899.958	2229.29	2153.33	2205.57	30.1559	33.2734	31.4045	77.5468	75.2133	76.9728	31.61	76.59	1.27	1e-19	1.49e-18	yes	up	hypothetical protein CICLE_v10002005mg [Citrus clementina]	RecName: Full=bZIP transcription factor 60; Short=AtbZIP60 [Arabidopsis thaliana]	hypothetical protein	_	AT1G42990	BZIP60	bZIP transcription factor 60
CgUng022000	1.60303	5.2051	2.2387	17.3237	2.68161	9.29051	0.0868222	0.279431	0.12157	0.93849	0.146123	0.505558	0.16	0.53	1.27	0.0217	0.0478	yes	up	hypothetical protein CICLE_v10030615mg [Citrus clementina]	_	_	_	_	_	_
Cg1g016440	110.609	144.875	121.636	324.591	294.083	303.8	1.90514	2.4883	2.09681	5.59118	5.07506	5.24047	2.16	5.31	1.26	1.87e-10	1.3e-09	yes	up	hypothetical protein CICLE_v10025732mg [Citrus clementina]	RecName: Full=Probable disease resistance protein At1g61190 [Arabidopsis thaliana]	_	RPS2	AT1G61190	-	Probable disease resistance protein At1g61190
Cg2g027610	3855.3	4481.59	3854.3	9879.98	9643.06	9585.95	55.3994	64.2475	55.4236	141.981	138.791	137.919	58.39	139.6	1.26	2.49e-18	3.35e-17	yes	up	hypothetical protein CISIN_1g006982mg [Citrus sinensis]	RecName: Full=Probably inactive leucine-rich repeat receptor-like protein kinase At5g48380; Flags: Precursor [Arabidopsis thaliana]	SubName: Full=Chromosome undetermined scaffold_339, whole genome shotgun sequence;	_	AT5G48380	BIR1	Probably inactive leucine-rich repeat receptor-like protein kinase At5g48380
Cg3g014930	2.40455	3.47006	4.4774	22.7943	5.36322	3.7162	0.129655	0.185467	0.242056	1.22937	0.290941	0.201321	0.19	0.58	1.26	0.0218	0.048	yes	up	PREDICTED: aquaporin NIP1-1-like [Citrus sinensis]	RecName: Full=Aquaporin NIP1-1; AltName: Full=NOD26-like intrinsic protein 1-1; AltName: Full=OsNIP1;1 [Oryza sativa Japonica Group]	aquaporin, MIP family, NIP subfamily	NIP	AT1G31885	NIP3-1	Aquaporin NIP3-1
Cg3g021880	2572.87	2596.48	2151.39	5519.88	5906.69	6172.61	35.7579	36.0039	29.9203	76.7203	82.2193	85.8909	33.93	81.52	1.26	1.42e-17	1.81e-16	yes	up	PREDICTED: probable disease resistance protein At4g33300-like [Citrus sinensis]	RecName: Full=Probable disease resistance protein At4g33300 [Arabidopsis thaliana]	nbs-lrr resistance protein	_	AT4G33300	ADR1-L1	Probable disease resistance protein At4g33300
CgUng021250	8.81669	9.54268	13.4322	31.0003	24.1345	26.0134	0.658027	0.703284	1.0053	2.31229	1.81472	1.95232	0.79	2.03	1.26	0.000365	0.00118	yes	up	hypothetical protein CICLE_v10024061mg, partial [Citrus clementina]	RecName: Full=GPN-loop GTPase 2; AltName: Full=ATP-binding domain 1 family member B	_	K06883	AT5G22370	EMB1705	P-loop containing nucleoside triphosphate hydrolases superfamily protein
Cg5g032240	482.513	516.172	472.366	1309.31	1190.63	1012.67	15.0597	16.0927	14.3665	39.5719	36.9191	31.2159	15.18	35.98	1.24	3.03e-15	3.22e-14	yes	up	hypothetical protein CICLE_v10021726mg [Citrus clementina]	RecName: Full=RPM1-interacting protein 4 [Arabidopsis thaliana]	hypothetical protein	RIN4	AT3G25070	RIN4	RPM1-interacting protein 4
Cg5g013310	4.00759	3.47006	2.2387	12.7648	8.04482	8.36146	0.246783	0.211546	0.13827	0.786255	0.498826	0.517653	0.2	0.6	1.23	0.00594	0.0151	yes	up	hypothetical protein CICLE_v10014913mg [Citrus clementina]	RecName: Full=Sugar carrier protein C	_	_	AT1G11260	STP1	Sugar transport protein 1
Cg8g021160	876.86	904.819	906.674	2255.73	2011.21	2039.27	18.8412	19.3631	19.4978	48.449	43.353	43.9309	19.23	45.29	1.23	2.9e-18	3.88e-17	yes	up	_	RecName: Full=Mitogen-activated protein kinase homolog NTF6; AltName: Full=P43	SubName: Full=Chromosome chr6 scaffold_3, whole genome shotgun sequence;	MAPK1_3	AT1G07880	MPK13	Mitogen-activated protein kinase 13
Cg4g017350	1415.48	1218.86	1369.34	3369.92	2997.14	2972.96	12.6583	10.884	12.251	30.1376	26.8296	26.6072	11.93	27.89	1.22	6.4e-17	7.77e-16	yes	up	hypothetical protein CICLE_v10007268mg [Citrus clementina]	RecName: Full=Receptor-like protein kinase BRI1-like 3; AltName: Full=BRASSINOSTEROID INSENSITIVE 1-like protein 3; Flags: Precursor [Arabidopsis thaliana]	hypothetical protein	_	AT1G55610	BRL1	Serine/threonine-protein kinase BRI1-like 1
Cg5g003980	0.801517	6.94013	2.2387	12.7648	18.7713	21.3682	0.0107856	0.0931837	0.0301446	0.171779	0.252975	0.287875	0.04	0.24	1.22	1.37e-05	5.53e-05	yes	up	hypothetical protein CICLE_v10023899mg, partial [Citrus clementina]	RecName: Full=Probable LRR receptor-like serine/threonine-protein kinase At4g08850; Flags: Precursor [Arabidopsis thaliana]	annotation not avaliable	_	AT4G08850	-	Probable LRR receptor-like serine/threonine-protein kinase At4g08850
Cg1g001110	718.961	808.525	664.148	1829.93	1563.38	1642.56	41.7326	46.4887	38.6597	106.246	91.3399	95.8258	42.33	97.92	1.21	2.12e-15	2.28e-14	yes	up	hypothetical protein CICLE_v10026501mg [Citrus clementina]	_	SubName: Full=Chromosome chr4 scaffold_373, whole genome shotgun sequence (Chromosome undete [...]	_	AT2G17705	-	unknown protein; FUNCTIONS IN: molecular_function unknown; INVOLVED IN: biological_process unknown; LOCATED IN: plasma membrane; EXPRESSED IN: cultured cell; BEST Arabidopsis thaliana protein match is: unknown protein (TAIR:AT4G08330); Has 135 Bla //s to 135 proteins in 32 species: Archae - 5; Bacteria - 29; Metazoa - 0; Fungi - 0; Plants - 91; Viruses - 0; Other Eukaryotes - 10 (source: NCBI BLi…
Cg1g006590	122.632	150.08	144.023	324.591	331.626	314.019	3.64457	4.43867	4.28647	9.64793	9.88859	9.3566	4.12	9.63	1.21	2.89e-10	1.96e-09	yes	up	PREDICTED: ADIPOR-like receptor IZH1-like isoform X1 [Citrus sinensis]	RecName: Full=Adiponectin receptor protein 2; AltName: Full=Progestin and adipoQ receptor family member II [Homo sapiens]	SubName: Full=Chromosome undetermined scaffold_1102, whole genome shotgun sequence;	ADIPOR	AT4G37680	HHP4	Heptahelical transmembrane protein 4
Cg3g004260	841.593	995.909	846.975	2112.58	2108.64	1939.86	79.1096	92.1959	79.9798	198.664	200.315	183.843	83.8	194.4	1.21	2.9e-16	3.34e-15	yes	up	hypothetical protein CICLE_v10014610mg [Citrus clementina]	RecName: Full=Probably inactive leucine-rich repeat receptor-like protein kinase At5g48380; Flags: Precursor [Arabidopsis thaliana]	SubName: Full=Chromosome undetermined scaffold_339, whole genome shotgun sequence;	_	AT5G48380	BIR1	Probably inactive leucine-rich repeat receptor-like protein kinase At5g48380
Cg5g030530	1308.88	1546.78	1308.15	3218.56	3209.89	3146.7	47.6479	55.9741	47.7055	117.186	117.329	114.914	50.47	116.5	1.21	1.63e-16	1.91e-15	yes	up	hypothetical protein CICLE_v10021916mg [Citrus clementina]	RecName: Full=Aquaporin SIP1-1; AltName: Full=OsSIP1;1; AltName: Full=Small basic intrinsic protein 1-1 [Oryza sativa Japonica Group]	aquaporin, MIP family, SIP subfamily	SIP	AT3G04090	SIP1-1	Aquaporin SIP1-1
Cg2g016740	4.8091	1.73503	2.2387	18.2355	3.57548	22.2972	0.0782435	0.0281536	0.0364521	0.29671	0.0582785	0.363285	0.05	0.24	1.2	0.00113	0.00335	yes	up	hypothetical protein CICLE_v10024208mg [Citrus clementina]	RecName: Full=Probable leucine-rich repeat receptor-like protein kinase At1g35710; Flags: Precursor [Arabidopsis thaliana]	_	_	AT4G08850	-	Probable LRR receptor-like serine/threonine-protein kinase At4g08850
Cg5g013720	140.266	105.837	166.41	389.327	286.038	282.431	2.90011	2.18087	3.44412	8.05038	5.92778	5.84999	2.84	6.63	1.2	1.51e-07	7.74e-07	yes	up	hypothetical protein CICLE_v10013618mg [Citrus clementina]	RecName: Full=Pleiotropic drug resistance protein 3; AltName: Full=NtPDR3 [Nicotiana tabacum]	_	_	AT3G53480	ABCG37	ABC transporter G family member 37
Cg6g019130	3.20607	6.94013	0.746234	7.29419	11.6203	11.1486	0.240044	0.513314	0.0560753	0.546306	0.877375	0.840169	0.27	0.75	1.2	0.018	0.0407	yes	up	hypothetical protein CISIN_1g036434mg, partial [Citrus sinensis]	RecName: Full=MATE efflux family protein 9; AltName: Full=Protein DETOXIFICATION 1-like 5; AltName: Full=Protein DTX6 [Arabidopsis thaliana]	_	TC.MATE, SLC47A, norM, mdtK, dinF	AT2G04090	DTXL4	MATE efflux family protein 8
CgUng015070	2.40455	2.60255	1.49247	4.55887	9.83256	8.36146	0.120221	0.129062	0.0748005	0.22798	0.494364	0.419869	0.11	0.38	1.2	0.00679	0.0171	yes	up	hypothetical protein CICLE_v10006436mg, partial [Citrus clementina]	RecName: Full=Protein NRT1/ PTR FAMILY 8.2; Short=AtNPF8.2; AltName: Full=Peptide transporter PTR5 [Arabidopsis thaliana]	_	SLC15A3_4, PHT	AT2G37900	NPF5	Protein NRT1/ PTR FAMILY 5
Cg5g037530	350.263	426.818	390.28	837.008	875.098	944.845	16.7532	20.2559	18.7106	40.0427	42.0812	45.3804	18.57	42.45	1.19	1.69e-13	1.54e-12	yes	up	hypothetical protein CICLE_v10022547mg [Citrus clementina]	_	SubName: Full=Chromosome chr7 scaffold_42, whole genome shotgun sequence;	_	AT1G02816	-	Protein of unknown function, DUF538
Cg8g021010	1040.37	1211.05	1103.68	2842.91	2669.09	2146.11	26.915	31.4962	28.4873	73.1461	69.1382	55.2487	28.97	66.01	1.19	4.66e-14	4.47e-13	yes	up	_	RecName: Full=Mitogen-activated protein kinase 3; Short=AtMPK3; Short=MAP kinase 3 [Arabidopsis thaliana]	hypothetical protein	MAPK1_3	AT3G45640	MPK3	Mitogen-activated protein kinase 3
CgUng018350	1.60303	4.33758	0.746234	15.5002	5.36322	8.36146	0.0433278	0.116721	0.0201961	0.418996	0.145399	0.226529	0.06	0.27	1.19	0.00397	0.0105	yes	up	PREDICTED: probable disease resistance protein At5g63020-like [Citrus sinensis]	RecName: Full=Probable disease resistance protein At5g63020; AltName: Full=pNd11 [Arabidopsis thaliana]	_	RPS2	AT5G63020	-	Probable disease resistance protein At5g63020
Cg1g005440	110.609	101.499	82.8319	218.826	274.418	189.526	2.98519	2.72724	2.23844	5.90647	7.42854	5.12703	2.65	6.16	1.18	1.79e-07	9.09e-07	yes	up	PREDICTED: mitogen-activated protein kinase kinase kinase YODA-like [Citrus sinensis]	RecName: Full=Mitogen-activated protein kinase kinase kinase 1; Short=ARAKIN; Short=AtMEKK1; Short=MAP kinase kinase kinase 1 [Arabidopsis thaliana]	annotation not avaliable	_	AT5G67080	MAPKKK19	mitogen-activated protein kinase kinase kinase 19
Cg2g020000	2055.09	2310.2	2782.71	4201.45	6167.7	5853.95	27.8601	31.2489	37.7489	56.9608	83.74	79.4531	32.24	73.15	1.18	1.01e-10	7.2e-10	yes	up	hypothetical protein CISIN_1g003713mg [Citrus sinensis]	RecName: Full=Endoplasmin; AltName: Full=Heat shock protein 90 kDa beta member 1; Flags: Precursor [Macaca fascicularis]	ATP binding; ATP binding; FUNCTIONS IN: ATP binding; INVOLVED IN: protein folding; LOCATED I [...]	HSP90B, TRA1	AT3G07770	Hsp89	HEAT SHOCK PROTEIN 89
Cg3g006180	191.563	217.747	217.9	439.475	501.461	506.333	2.77045	3.21517	3.11748	6.54523	7.36311	7.17933	3.03	7.02	1.18	2.66e-11	1.99e-10	yes	up	AGD2-like defense response protein 1 isoform 2 [Theobroma cacao]	RecName: Full=Aminotransferase ALD1; AltName: Full=AGD2-like defense response protein 1 [Arabidopsis thaliana]	SubName: Full=Chromosome chr12 scaffold_57, whole genome shotgun sequence;	E2.6.1.83	AT2G13810	ALD1	Aminotransferase ALD1
Cg4g010160	794.304	1165.94	805.932	2505.55	1792.21	1963.08	27.8039	40.5796	28.2588	87.7178	62.9809	68.925	32.25	73.41	1.18	4.18e-10	2.8e-09	yes	up	hypothetical protein CICLE_v10009484mg [Citrus clementina]	RecName: Full=Ethylene-responsive transcription factor 4; Short=AtERF4; AltName: Full=Ethylene-responsive element-binding factor 4; Short=EREBP-4; AltName: Full=Pro	_	EREBP	AT3G15210	ERF4	Ethylene-responsive transcription factor 4
Cg5g023080	64.1214	85.8841	80.5932	185.09	150.17	184.881	6.15441	8.11568	7.77152	17.7725	14.5696	17.8937	7.34	16.75	1.18	4.81e-07	2.33e-06	yes	up	hypothetical protein CICLE_v100186882mg, partial [Citrus clementina]	_	_	_	AT3G14470	RPPL1	Putative disease resistance RPP13-like protein 1
Cg1g016400	232.44	257.652	282.076	571.682	580.121	608.528	3.38686	3.74527	4.11301	8.33044	8.46667	8.87801	3.75	8.55	1.17	3.77e-12	3.06e-11	yes	up	PREDICTED: probable disease resistance protein At5g63020-like [Citrus sinensis]	RecName: Full=Probable disease resistance protein At5g63020; AltName: Full=pNd11 [Arabidopsis thaliana]	_	RPS2	AT5G63020	-	Probable disease resistance protein At5g63020
Cg3g016320	5.61062	17.3503	4.4774	8.20596	33.0732	33.4458	0.172955	0.532156	0.138228	0.252994	1.02305	1.03378	0.28	0.76	1.17	0.0187	0.0421	yes	up	PREDICTED: ethylene-responsive transcription factor ERF014-like [Citrus sinensis]	RecName: Full=Ethylene-responsive transcription factor ERF012 [Arabidopsis thaliana]	SubName: Full=RAP2-like protein;	_	AT1G44830	ERF014	Ethylene-responsive transcription factor ERF014
Cg4g013370	4.00759	6.07261	4.4774	20.059	25.0283	26.9425	0.0383939	0.0580862	0.0429148	0.192179	0.240036	0.258332	0.05	0.23	1.17	1.98e-07	1e-06	yes	up	hypothetical protein CISIN_1g039402mg [Citrus sinensis]	RecName: Full=ABC transporter C family member 3; Short=ABC transporter ABCC.3; Short=AtABCC3; AltName: Full=ATP-energized glutathione S-conjugate pump 3; AltName: F	multidrug resistance protein ABC transporter family	_	AT3G13080	ABCC3	ABC transporter C family member 3
Cg9g025690	86.5639	103.234	70.8922	204.237	206.484	163.513	21.027	24.2145	17.4161	49.6784	51.472	40.504	20.92	47.3	1.17	9.81e-07	4.58e-06	yes	up	_	RecName: Full=CDGSH iron-sulfur domain-containing protein NEET; Short=At-NEET [Arabidopsis thaliana]	hypothetical protein	_	AT5G51720	NEET	CDGSH iron-sulfur domain-containing protein NEET
Cg2g041940	214.005	193.456	191.036	578.976	417.437	358.614	2.73626	2.46137	2.42019	7.40684	5.32141	4.60164	2.54	5.8	1.16	3.22e-08	1.77e-07	yes	up	PREDICTED: uncharacterized protein LOC102631102 [Citrus sinensis]	RecName: Full=Endonuclease MutS2 [Symbiobacterium thermophilum IAM 14863]	hypothetical protein	mutS2	AT1G65070	-	DNA mismatch repair protein MutS, type 2
Cg5g000810	188.357	165.696	213.423	314.562	487.159	479.39	4.27552	3.74718	4.84983	7.14096	11.0862	10.9032	4.29	9.67	1.16	9.98e-08	5.21e-07	yes	up	hypothetical protein CICLE_v10019764mg [Citrus clementina]	_	annotation not avaliable	_	AT1G64600	-	methyltransferases;copper ion binding
Cg5g021310	133.853	158.755	162.679	346.474	329.838	341.891	8.88885	10.4289	10.8379	23.015	22.0674	22.8355	10.04	22.64	1.16	1.5e-09	9.45e-09	yes	up	PREDICTED: TMV resistance protein N-like isoform X1 [Citrus sinensis]	_	_	_	AT4G19470	-	Leucine-rich repeat (LRR) family protein
Cg3g024370	46.488	63.3287	44.0278	144.06	84.0237	120.777	1.99788	2.70257	1.8961	6.19232	3.62846	5.20994	2.2	5.02	1.15	3.45e-05	0.000131	yes	up	PREDICTED: probable BOI-related E3 ubiquitin-protein ligase 2-like [Citrus sinensis]	RecName: Full=Probable BOI-related E3 ubiquitin-protein ligase 2 [Arabidopsis thaliana]	hypothetical protein	BOI	AT4G35070	-	SBP (S-ribonuclease binding protein) family protein
Cg6g019190	218.013	178.708	179.842	472.299	392.409	433.867	3.08769	2.52516	2.54884	6.68953	5.56646	6.15237	2.72	6.14	1.15	5.02e-10	3.34e-09	yes	up	PREDICTED: putative lipid phosphate phosphatase 3, chloroplastic-like isoform X1 [Citrus sinensis]	RecName: Full=Putative lipid phosphate phosphatase 3, chloroplastic; Short=AtLPP3; AltName: Full=Phosphatidate phosphohydrolase 3; AltName: Full=Phosphatidic acid p	hypothetical protein	_	AT3G02600	LPP3	Putative lipid phosphate phosphatase 3, chloroplastic
Cg9g000200	100.991	85.0166	89.548	355.592	150.17	106.841	3.91935	3.27851	3.4818	13.8024	5.8533	4.16036	3.56	8.03	1.15	0.0019	0.00535	yes	up	_	RecName: Full=Late embryogenesis abundant protein D-29; Short=LEA D-29	_	_	AT3G17520	-	Late embryogenesis abundant protein (LEA) family protein
Cg2g016670	6.41214	6.94013	11.9397	31.0003	14.3019	37.162	0.0855575	0.0924002	0.159416	0.413662	0.191116	0.496429	0.11	0.37	1.14	0.000334	0.00109	yes	up	hypothetical protein CICLE_v10023662mg [Citrus clementina]	RecName: Full=Probable LRR receptor-like serine/threonine-protein kinase At4g08850; Flags: Precursor [Arabidopsis thaliana]	annotation not avaliable	_	AT4G08850	-	Probable LRR receptor-like serine/threonine-protein kinase At4g08850
Cg5g004040	549.039	627.214	561.168	1193.51	1227.28	1416.8	20.4783	23.2518	20.9686	44.5233	45.9673	53.0159	21.57	47.76	1.14	1.34e-13	1.23e-12	yes	up	hypothetical protein CICLE_v10005778mg [Citrus clementina]	_	hypothetical protein	_	AT3G57280	FAX1	Protein FATTY ACID EXPORT 1, chloroplastic
Cg5g040290	3577.17	3057.99	3208.81	7037.07	7353.86	7334.86	171.505	145.568	153.87	335.989	353.042	351.471	157.01	346.67	1.14	1.45e-15	1.58e-14	yes	up	hypothetical protein CICLE_v10022828mg [Citrus clementina]	RecName: Full=Cytochrome b5 isoform A; AltName: Full=Cytochrome b5 isoform 1 [Arabidopsis thaliana]	SubName: Full=Chromosome chr16 scaffold_86, whole genome shotgun sequence;	_	AT5G53560	CYTB5-E	Cytochrome b5 isoform E
Cg2g021240	1.60303	8.67516	5.96987	10.9413	12.5142	14.8648	0.181583	0.964861	0.679965	1.24001	1.43567	1.70044	0.61	1.45	1.13	0.0207	0.046	yes	up	PREDICTED: uncharacterized protein LOC102608697 [Citrus sinensis]	RecName: Full=Adenosylhomocysteinase; Short=AdoHcyase; AltName: Full=S-adenosyl-L-homocysteine hydrolase	_	E3.3.1.1, ahcY	AT4G13940	SAHH1	Adenosylhomocysteinase 1
Cg2g031100	1324.91	1306.48	1370.83	2842.91	2804.07	3129.97	30.7216	30.2254	31.9002	66.0082	65.3664	72.9963	30.94	68.06	1.13	1.66e-15	1.8e-14	yes	up	hypothetical protein CICLE_v10001869mg [Citrus clementina]	RecName: Full=Peroxisomal adenine nucleotide carrier 1; Short=AtPNC1 [Arabidopsis thaliana]	hypothetical protein	_	AT3G05290	PNC1	Peroxisomal adenine nucleotide carrier 1
Cg2g045380	153.09	184.781	173.872	327.327	397.772	402.279	6.09051	7.30363	6.93068	13.0246	15.8956	16.0596	6.77	14.96	1.13	5.49e-09	3.25e-08	yes	up	hypothetical protein CISIN_1g021727mg [Citrus sinensis]	RecName: Full=S-type anion channel SLAH4; AltName: Full=SLAC1-homolog protein 4 [Arabidopsis thaliana]	SubName: Full=Chromosome chr10 scaffold_179, whole genome shotgun sequence (Chromosome undet [...]	BCAP31, BAP31	AT5G42570	-	B-cell receptor-associated 31-like
Cg3g022610	3480.99	4070.39	3208.81	7535.81	6838.99	9173.45	57.8763	67.4917	53.3939	125.302	113.92	152.742	59.65	130.43	1.13	7.86e-12	6.2e-11	yes	up	hypothetical protein CISIN_1g007374mg [Citrus sinensis]	RecName: Full=Glucose-6-phosphate isomerase, cytosolic; Short=GPI; AltName: Full=Phosphoglucose isomerase; Short=PGI; AltName: Full=Phosphohexose isomerase; Short=P	Glucose-6-phosphate isomerase, cytosolic	GPI, pgi	AT5G42740	PGIC	Glucose-6-phosphate isomerase, cytosolic
Cg4g001540	1946.08	2629.44	2487.94	4976.46	5402.55	5039.17	53.3121	71.7101	68.2467	136.344	148.455	138.374	64.39	141.02	1.13	9.9e-13	8.46e-12	yes	up	hypothetical protein CICLE_v10009450mg [Citrus clementina]	RecName: Full=Stromal cell-derived factor 2-like protein; Short=SDF2-like protein; Flags: Precursor [Arabidopsis thaliana]	SubName: Full=Putative uncharacterized protein;	_	AT2G25110	SDF2	Stromal cell-derived factor 2-like protein
Cg7g018250	1317.69	1420.99	1324.56	2801.88	2576.13	2736.98	21.1552	22.8135	21.2823	48.9724	45.6392	48.3269	21.75	47.66	1.13	1.54e-12	1.3e-11	yes	up	_	RecName: Full=E3 ubiquitin-protein ligase RGLG2; AltName: Full=RING domain ligase 2 [Arabidopsis thaliana]	SubName: Full=Chromosome chr1 scaffold_5, whole genome shotgun sequence;	RGLG	AT5G14420	RGLG2	E3 ubiquitin-protein ligase RGLG2
Cg8g004090	432.018	785.102	654.447	1773.4	1364.94	920.69	29.2764	52.6186	44.4957	120.212	93.2031	62.7606	42.11	92.6	1.13	6.38e-06	2.7e-05	yes	up	_	RecName: Full=Oryzain alpha chain; Flags: Precursor [Oryza sativa Japonica Group]	hypothetical protein	_	AT1G47128	RD21A	Cysteine proteinase RD21a
Cg2g039840	2688.29	2797.74	3270	4740.31	4872.48	9351.83	45.7193	47.4483	55.6582	80.6237	83.0234	159.28	49.55	106.94	1.11	2.06e-06	9.24e-06	yes	up	PREDICTED: CBL-interacting serine/threonine-protein kinase 23-like isoform X1 [Citrus sinensis]	RecName: Full=CBL-interacting serine/threonine-protein kinase 23; AltName: Full=Protein LOW-K(+)-SENSITIVE 1; AltName: Full=SNF1-related kinase 3.23; AltName: Full	SubName: Full=CBL-interacting protein kinase 24;	_	AT1G30270	CIPK23	CBL-interacting serine/threonine-protein kinase 23
Cg4g018730	601.939	568.223	567.884	1413.25	1204.04	1148.31	11.8087	11.1115	11.1512	27.7271	23.6725	22.5656	11.36	24.71	1.11	3.26e-13	2.89e-12	yes	up	hypothetical protein CICLE_v10009264mg [Citrus clementina]	RecName: Full=Copper-transporting ATPase PAA2, chloroplastic; AltName: Full=Protein HEAVY METAL ATPASE 8; Flags: Precursor [Arabidopsis thaliana]	hypothetical protein	yggT	AT5G21920	YLMG2	YGGT family protein
Cg4g016490	8.81669	6.07261	8.9548	10.0295	25.0283	22.2972	0.479662	0.327451	0.488463	0.545772	1.36997	1.2188	0.43	1.04	1.1	0.00893	0.0219	yes	up	hypothetical protein CICLE_v10023905mg, partial [Citrus clementina]	RecName: Full=TMV resistance protein N [Nicotiana glutinosa]	_	_	AT3G25505	_	_
Cg4g020850	2824.55	2935.67	2702.11	6696.98	5863.78	5414.51	31.0623	32.6759	30.2589	74.364	66.2418	60.3478	31.34	67.12	1.1	1.43e-13	1.31e-12	yes	up	hypothetical protein CICLE_v10007305mg [Citrus clementina]	RecName: Full=Calcium-transporting ATPase 10, plasma membrane-type; AltName: Full=Ca(2+)-ATPase isoform 10 [Arabidopsis thaliana]	autoinhibited calcium ATPase	E3.6.3.8	AT4G29900	ACA10	Calcium-transporting ATPase 10, plasma membrane-type
Cg6g012870	465.682	450.241	522.364	1033.04	1035.1	1005.23	11.1995	10.9054	12.5889	24.9772	25.1325	24.2647	11.56	24.8	1.1	4.44e-13	3.9e-12	yes	up	hypothetical protein CICLE_v10011987mg [Citrus clementina]	RecName: Full=Metal tolerance protein C2; Short=AtMTPc2; AltName: Full=AtMTP5 [Arabidopsis thaliana]	annotation not avaliable	SLC30A5_7, ZNT5_7, MTP, MSC2	AT3G12100	MTPC2	Metal tolerance protein C2
Cg6g013820	268.508	332.259	430.577	692.036	735.655	796.197	5.46782	6.74348	8.77679	14.0936	15.0148	16.2422	6.98	15.1	1.1	9.06e-09	5.27e-08	yes	up	hypothetical protein CISIN_1g006259mg [Citrus sinensis]	RecName: Full=Calcium-dependent protein kinase 2; AltName: Full=Calmodulin-domain protein kinase CDPK isoform 2 [Arabidopsis thaliana]	SubName: Full=Chromosome undetermined scaffold_134, whole genome shotgun sequence;	CPK	AT3G10660	CPK2	Calcium-dependent protein kinase 2
Cg8g012370	415.186	521.377	561.914	1079.54	870.629	1268.15	11.4254	14.2832	15.4838	29.7111	24.0325	34.9815	13.72	29.54	1.1	2.86e-09	1.75e-08	yes	up	_	RecName: Full=E3 ubiquitin-protein ligase PUB23; AltName: Full=Plant U-box protein 23; AltName: Full=U-box domain-containing protein 23 [Arabidopsis thaliana]	SubName: Full=Chromosome chr6 scaffold_15, whole genome shotgun sequence;	_	AT2G35930	PUB23	E3 ubiquitin-protein ligase PUB23
Cg3g012660	21.641	32.0981	23.1332	47.4122	55.4199	61.3174	2.97734	4.32025	3.204	6.5273	7.74302	8.53683	3.5	7.58	1.09	0.000356	0.00115	yes	up	PREDICTED: PXMP2/4 family protein 4-like isoform X1 [Citrus sinensis]	_	_	MPV17	AT5G43140	-	Peroxisomal membrane 22 kDa (Mpv17/PMP22) family protein
Cg5g000910	1548.53	2152.31	2493.17	4115.75	4625.77	4310.8	147.079	201.295	237.895	391.076	444.066	412.834	195.04	415.73	1.09	1.75e-09	1.1e-08	yes	up	hypothetical protein CICLE_v10019184mg [Citrus clementina]	RecName: Full=Luminal-binding protein 5; Short=BiP 5; AltName: Full=78 kDa glucose-regulated protein homolog 5; Short=GRP-78-5; Flags: Precursor [Nicotiana tabacum]	_	HSPA5, BIP	AT5G42020	MED37F	Mediator of RNA polymerase II transcription subunit 37f
Cg6g010470	1465.98	1446.15	1587.24	3283.3	2964.96	3337.15	23.9046	23.5184	25.9024	53.5422	48.4359	54.4936	24.43	52.16	1.09	2.41e-14	2.37e-13	yes	up	hypothetical protein CISIN_1g008004mg [Citrus sinensis]	RecName: Full=MACPF domain-containing protein CAD1; AltName: Full=Protein CONSTITUTIVELY ACTIVATED CELL DEATH 1; Short=Protein CAD1 [Arabidopsis thaliana]	SubName: Full=Chromosome chr8 scaffold_88, whole genome shotgun sequence;	_	AT1G29690	CAD1	MACPF domain-containing protein CAD1
Cg8g000220	2901.49	3712.97	3284.17	6280.3	6738.88	8258.33	39.3628	50.6218	44.8532	84.9163	91.5817	112.278	44.95	96.01	1.09	1.97e-11	1.49e-10	yes	up	_	RecName: Full=Calcium-dependent protein kinase 4; Short=CDPK 4; Short=StCDPK4 [Solanum tuberosum]	SubName: Full=Chromosome chr3 scaffold_8, whole genome shotgun sequence;	CPK	AT4G35310	CPK5	Calcium-dependent protein kinase 5
CgUng020530	50.4956	47.7134	57.46	108.501	126.036	97.5504	4.05585	3.78254	4.63326	8.71792	10.215	7.89024	4.15	8.95	1.09	8.52e-06	3.55e-05	yes	up	hypothetical protein CICLE_v10027198mg, partial [Citrus clementina]	RecName: Full=Putative disease resistance protein At4g10780 [Arabidopsis thaliana]	_	RPS2	AT4G10780	-	Putative disease resistance protein At4g10780
Cg1g007800	1718.45	1636.14	1808.12	3833.1	3045.41	4053.45	9.78267	9.30537	10.296	21.8213	17.3477	23.0865	9.79	20.75	1.08	3.17e-12	2.6e-11	yes	up	PREDICTED: nucleobase-ascorbate transporter 11-like isoform X2 [Citrus sinensis]	RecName: Full=Nucleobase-ascorbate transporter 11; Short=AtNAT11 [Arabidopsis thaliana]	SubName: Full=Chromosome undetermined scaffold_340, whole genome shotgun sequence;	SLC23A1_2, SVCT1_2	AT4G38050	NAT11	Nucleobase-ascorbate transporter 11
Cg1g020420	11.2212	15.6153	8.9548	29.1768	30.3916	25.0844	0.402856	0.557325	0.322049	1.04764	1.09549	0.903371	0.43	1.02	1.08	0.000976	0.00293	yes	up	hypothetical protein CICLE_v10027347mg [Citrus clementina]	RecName: Full=Putative disease resistance protein At1g63350 [Arabidopsis thaliana]	_	RPS2	AT5G63020	-	Probable disease resistance protein At5g63020
Cg2g010850	4528.57	4150.2	5381.84	12595.2	8050.19	8780.46	219.778	199.824	261.804	611.394	392.818	427.929	226.81	479.3	1.08	9.98e-09	5.77e-08	yes	up	hypothetical protein CISIN_1g020449mg [Citrus sinensis]	RecName: Full=Peroxidase 55; Short=Atperox P55; AltName: Full=ATP20a; Flags: Precursor [Arabidopsis thaliana]	SubName: Full=Chromosome chr14 scaffold_9, whole genome shotgun sequence;	E1.11.1.7	AT5G14130	PER55	Peroxidase 55
Cg2g032330	2792.49	3085.75	3289.4	6297.62	6788.94	6136.38	118.197	129.71	139.516	266.608	288.721	260.691	129.05	272.03	1.08	2.2e-13	1.98e-12	yes	up	hypothetical protein CICLE_v10002566mg [Citrus clementina]	RecName: Full=GTP-binding protein SAR1A [Arabidopsis thaliana]	SubName: Full=Chromosome chr5 scaffold_64, whole genome shotgun sequence;	SAR1	AT4G02080	SAR1A	GTP-binding protein SAR1A
Cg4g022500	1502.04	1552.85	1460.38	3368.09	3034.69	3249.82	25.877	27.0038	24.7335	56.8023	51.681	56.1331	25.88	54.88	1.08	6e-15	6.19e-14	yes	up	hypothetical protein CISIN_1g0105072mg, partial [Citrus sinensis]	RecName: Full=Diacylglycerol kinase 4; Short=AtDGK4; Short=DAG kinase 4; AltName: Full=Diglyceride kinase 4; Short=DGK 4 [Arabidopsis thaliana]	SubName: Full=Chromosome undetermined scaffold_2422, whole genome shotgun sequence;	dgkA, DGK	AT2G18730	DGK3	Diacylglycerol kinase 3
Cg5g016690	593.123	666.252	564.153	1230.89	1377.45	1229.13	24.0165	26.7996	22.8883	49.8496	56.0288	49.9449	24.58	51.93	1.08	1.36e-12	1.15e-11	yes	up	hypothetical protein CICLE_v10009399mg [Citrus clementina]	RecName: Full=Mitochondrial import inner membrane translocase subunit TIM17-2 [Arabidopsis thaliana]	hypothetical protein	TIM17	AT2G37410	TIM17-2	Mitochondrial import inner membrane translocase subunit TIM17-2
Cg5g023170	201.982	260.255	379.833	590.829	623.921	566.721	5.40713	6.93663	10.1815	15.8185	16.7527	15.2066	7.48	15.93	1.08	1.01e-06	4.7e-06	yes	up	hypothetical protein CICLE_v10019784mg [Citrus clementina]	RecName: Full=MLO-like protein 1; Short=AtMlo1; AltName: Full=MLO protein homolog 1; Short=AtMlo-H1 [Arabidopsis thaliana]	SubName: Full=Putative uncharacterized protein;	MLO	AT4G02600	MLO1	MLO-like protein 1
Cg5g034040	407.171	412.07	395.504	796.89	788.393	1008.95	7.59502	7.66296	7.38407	14.8657	14.7367	18.8506	7.55	16.12	1.08	4.37e-11	3.22e-10	yes	up	hypothetical protein CICLE_v100196272mg [Citrus clementina]	RecName: Full=Inorganic phosphate transporter 1-4; Short=AtPht1;4; AltName: Full=H(+)/Pi cotransporter [Arabidopsis thaliana]	high affinity inorganic phosphate transporter	PHO84	AT2G38940	PHT1-4	Inorganic phosphate transporter 1-4
Cg8g004100	247.669	449.373	346.252	970.127	664.145	513.765	40.9788	72.4582	57.7515	160.655	111.931	86.2172	57.06	120.33	1.08	4.18e-05	0.000157	yes	up	_	RecName: Full=Cysteine proteinase RD21a; Short=RD21; Flags: Precursor [Arabidopsis thaliana]	SubName: Full=Chromosome chr3 scaffold_8, whole genome shotgun sequence;	_	AT3G19400	-	Probable cysteine proteinase At3g19400
Cg5g027610	109.808	149.213	98.5029	238.885	242.239	301.942	1.20839	1.63906	1.08456	2.62895	2.66902	3.32591	1.31	2.87	1.07	7.79e-07	3.68e-06	yes	up	PREDICTED: LRR receptor-like serine/threonine-protein kinase FLS2-like [Citrus sinensis]	RecName: Full=LRR receptor-like serine/threonine-protein kinase FLS2; AltName: Full=Protein FLAGELLIN-SENSING 2; AltName: Full=Protein FLAGELLIN-SENSITIVE 2; Flags:	hypothetical protein	FLS2	AT5G46330	FLS2	LRR receptor-like serine/threonine-protein kinase FLS2
Cg4g001030	367.896	557.813	171.634	843.391	743.699	720.944	8.16764	12.339	3.81453	18.7258	16.5519	16.0365	8.15	17.13	1.06	0.000388	0.00125	yes	up	hypothetical protein CISIN_1g011556mg [Citrus sinensis]	RecName: Full=Protein ASPARTIC PROTEASE IN GUARD CELL 2; Short=AtASPG2; Flags: Precursor [Arabidopsis thaliana]	hypothetical protein	_	AT5G10770	-	Eukaryotic aspartyl protease family protein
Cg4g005000	567.474	639.359	782.053	1481.63	1059.24	1591.46	12.8571	14.4321	17.7382	33.5722	24.0597	36.1283	14.98	31.24	1.06	2.47e-08	1.37e-07	yes	up	PREDICTED: probable peptide/nitrate transporter At1g59740-like [Citrus sinensis]	RecName: Full=Protein NRT1/ PTR FAMILY 4.3; Short=AtNPF4.3; AltName: Full=Nitrate transporter 1.14 [Arabidopsis thaliana]	SubName: Full=Chromosome undetermined scaffold_77, whole genome shotgun sequence;	_	AT1G59740	NPF4	Protein NRT1/ PTR FAMILY 4
Cg5g008960	323.011	373.899	338.044	673.801	773.197	728.376	6.13517	7.07965	6.4266	12.799	14.7171	13.8573	6.55	13.78	1.06	4.39e-11	3.23e-10	yes	up	hypothetical protein CICLE_v10020216mg [Citrus clementina]	RecName: Full=Putative transferase CAF17 homolog, mitochondrial; AltName: Full=Iron-sulfur cluster assembly factor homolog; Flags: Precursor [Mus musculus]	SubName: Full=Chromosome chr2 scaffold_187, whole genome shotgun sequence;	_	AT4G12130	-	Glycine cleavage T-protein family
Cg6g005880	345.454	389.515	297.001	835.185	702.581	623.393	7.24956	8.14615	6.23909	17.5284	14.7788	13.1061	7.22	15.18	1.06	3.55e-09	2.16e-08	yes	up	hypothetical protein CICLE_v10011574mg [Citrus clementina]	RecName: Full=Probable serine/threonine-protein kinase At5g41260 [Arabidopsis thaliana]	hypothetical protein	BSK	AT5G59010	-	Protein kinase protein with tetratricopeptide repeat domain
Cg7g002810	1028.35	1001.98	1258.15	2416.2	2179.25	2254.81	25.5218	24.7666	31.2627	59.9724	54.2358	56.0811	27.15	56.81	1.06	2.85e-12	2.35e-11	yes	up	hypothetical protein CICLE_v10031586mg [Citrus clementina]	_	amino acid transporter	_	AT3G56200	-	Transmembrane amino acid transporter family protein
Cg1g012250	3308.66	3992.31	3962.5	6682.39	8450.64	8292.71	43.4943	52.3683	52.1226	87.8489	111.252	109.137	49.3	102.53	1.05	2.82e-11	2.11e-10	yes	up	hypothetical protein CICLE_v10007513mg [Citrus clementina]	RecName: Full=Dolichyl-diphosphooligosaccharide--protein glycosyltransferase subunit STT3A; Short=Oligosaccharyl transferase subunit STT3A; Short=STT3-A; AltName:	hypothetical protein	STT3	AT5G19690	STT3A	Dolichyl-diphosphooligosaccharide--protein glycosyltransferase subunit STT3A
Cg2g032750	561.062	609.864	694.744	1074.07	1358.68	1444.67	11.7905	12.76	14.5981	22.4694	28.5715	30.3087	13.04	27.04	1.05	4.28e-10	2.86e-09	yes	up	PREDICTED: probable Xaa-Pro aminopeptidase 3-like isoform X3 [Citrus sinensis]	RecName: Full=Probable Xaa-Pro aminopeptidase 3; Short=X-Pro aminopeptidase 3; AltName: Full=Aminopeptidase P3; Short=APP3 [Rattus norvegicus]	hypothetical protein	pepP	AT1G09300	-	Metallopeptidase M24 family protein
Cg3g003340	108.205	115.38	114.174	252.561	225.255	234.121	2.5682	2.72787	2.71299	5.99505	5.36056	5.56822	2.67	5.65	1.05	8.41e-08	4.42e-07	yes	up	hypothetical protein CICLE_v10000029mg [Citrus clementina]	_	_	_	AT3G14460	-	Putative disease resistance protein At3g14460
Cg4g019020	751.022	576.031	549.228	1327.54	996.664	1569.17	14.6623	11.21	10.7328	25.92	19.5005	30.687	12.21	25.34	1.05	5.2e-08	2.8e-07	yes	up	hypothetical protein CICLE_v10008781mg [Citrus clementina]	_	hypothetical protein	SLC25A44	AT1G72820	-	Mitochondrial substrate carrier family protein
Cg5g038330	2028.64	2229.52	2170.79	5140.58	4504.21	3625.16	55.0355	60.2171	58.9695	139.476	122.567	98.5796	58.07	120.59	1.05	6.44e-11	4.66e-10	yes	up	hypothetical protein CICLE_v10022730mg [Citrus clementina]	RecName: Full=Ocs element-binding factor 1; Short=OCSBF-1 [Zea mays]	hypothetical protein	_	AT3G62420	ATBZIP53	basic region/leucine zipper motif 53
Cg6g013320	727.778	882.264	762.651	1633.9	1775.22	1497.63	17.5132	21.1473	18.3738	39.3221	42.8341	36.1142	19.02	39.45	1.05	5.21e-12	4.19e-11	yes	up	hypothetical protein CICLE_v10011869mg [Citrus clementina]	RecName: Full=Lipid phosphate phosphatase delta; Short=AtLPPD; AltName: Full=Phosphatidic acid phosphatase delta; AltName: Full=Sphingoid phosphate phosphatase 1; S	phosphatidic acid phosphatase family protein (EC:2.7.1.91)	SGPP1	AT3G58490	LPPD	Lipid phosphate phosphatase delta
Cg2g013780	353.469	320.981	418.637	680.183	709.732	859.372	13.6018	12.2741	16.1396	26.1783	27.429	33.1799	13.99	28.87	1.04	4.26e-09	2.56e-08	yes	up	hypothetical protein CICLE_v10009547mg [Citrus clementina]	RecName: Full=Ras-related protein RHN1	SubName: Full=Chromosome chr11 scaffold_13, whole genome shotgun sequence;	RAB5C	AT5G45130	RABF2A	Ras-related protein RABF2a
Cg2g032340	1749.71	1297.8	902.197	2110.76	2829.1	3280.48	16.7732	12.4619	8.69997	20.327	27.1691	31.6199	12.68	26.26	1.04	3.23e-06	1.42e-05	yes	up	PREDICTED: histidine kinase CKI1-like [Citrus sinensis]	RecName: Full=Histidine kinase CKI1; AltName: Full=Protein CYTOKININ-INDEPENDENT 1 [Arabidopsis thaliana]	histidine kinase cytokinin receptor	_	AT2G47430	CKI1	Histidine kinase CKI1
Cg4g007800	4591.09	4607.38	4537.1	9146.91	9011.1	10040.3	120.687	120.595	119.42	240.474	237.575	264.533	120.24	247.32	1.04	1.31e-13	1.21e-12	yes	up	hypothetical protein CICLE_v10009426mg [Citrus clementina]	RecName: Full=GTP-binding nuclear protein Ran-3; AltName: Full=Ras-related nuclear protein 3 [Arabidopsis thaliana]	SubName: Full=Chromosome chr11 scaffold_13, whole genome shotgun sequence;	RAN	AT5G55190	RAN3	GTP-binding nuclear protein Ran-3
Cg5g021630	41.6789	48.5809	55.9675	87.5303	94.7502	124.493	2.02274	2.33908	2.72259	4.24886	4.62344	6.06734	2.36	4.96	1.04	6.91e-05	0.000252	yes	up	PREDICTED: TMV resistance protein N-like [Citrus sinensis]	_	_	_	AT4G19470	-	Leucine-rich repeat (LRR) family protein
Cg1g027620	2096.77	3697.35	1355.16	3576.89	5103.1	5967.29	34.5515	60.8638	22.4157	59.2742	84.4425	99.2123	39.44	80.59	1.03	0.00038	0.00122	yes	up	hypothetical protein CICLE_v10025168mg [Citrus clementina]	RecName: Full=Mechanosensitive ion channel protein 10; AltName: Full=Mechanosensitive channel of small conductance-like 10; AltName: Full=MscS-Like protein 10; Sho	_	_	AT5G12080	MSL10	Mechanosensitive ion channel protein 10
Cg1g008210	908.921	739.124	456.695	1418.72	1487.4	1371.28	23.0447	18.662	11.5932	35.974	37.8185	34.8438	17.82	36.22	1.02	1.04e-06	4.85e-06	yes	up	hypothetical protein CISIN_1g014794mg [Citrus sinensis]	RecName: Full=E3 ubiquitin-protein ligase ATL6; AltName: Full=RING-H2 finger protein ATL6; Flags: Precursor [Arabidopsis thaliana]	SubName: Full=Chromosome chr14 scaffold_27, whole genome shotgun sequence;	ATL6S	AT3G05200	ATL6	E3 ubiquitin-protein ligase ATL6
Cg3g024190	35.2668	35.5682	28.3569	97.5598	64.3586	41.8073	2.28367	2.27898	1.84201	6.31918	4.19787	2.72248	2.14	4.45	1.02	0.00271	0.00742	yes	up	hypothetical protein CISIN_1g026056mg [Citrus sinensis]	RecName: Full=Thaumatin-like protein 1; Flags: Precursor	hypothetical protein	_	AT4G24180	TLP1	THAUMATIN-LIKE PROTEIN 1
Cg4g022490	13.6258	25.158	11.9397	37.3827	43.7996	44.5944	0.18383	0.338665	0.161188	0.504372	0.591807	0.602343	0.23	0.57	1.02	0.000198	0.000668	yes	up	PREDICTED: glutamate receptor 2.8-like [Citrus sinensis]	RecName: Full=Glutamate receptor 2.9; AltName: Full=Ligand-gated ion channel 2.9; Flags: Precursor [Arabidopsis thaliana]	_	GRIP	AT2G29110	GLR2	Glutamate receptor 2
Cg1g000390	1150.18	1433.14	1234.27	2547.5	2664.62	2477.78	26.5044	32.9005	28.474	58.7097	61.5616	57.2116	29.3	59.17	1.01	1.03e-11	8.02e-11	yes	up	hypothetical protein CISIN_1g016820mg [Citrus sinensis]	RecName: Full=Thioredoxin reductase 1; AltName: Full=NADPH-dependent thioredoxin reductase 1; Short=NTR1; AltName: Full=NADPH-dependent thioredoxin reductase B; S	NTRB (NADPH-DEPENDENT THIOREDOXIN REDUCTASE B); thioredoxin-disulfide reductase; NADPH-depen [...]	trxB	AT4G35460	NTR1	Thioredoxin reductase 1
Cg5g026520	171.525	203.866	212.677	368.357	425.482	458.022	0.813859	0.966563	1.00935	1.74783	2.01992	2.17414	0.93	1.98	1.01	1.69e-08	9.55e-08	yes	up	PREDICTED: disease resistance protein At4g27190-like [Citrus sinensis]	RecName: Full=Disease resistance protein At4g27190 [Arabidopsis thaliana]	_	RPS2	AT4G27190	-	Disease resistance protein At4g27190
Cg6g019390	1959.71	2100.26	1874.54	4182.31	3859.73	3625.16	37.5651	40.4939	35.6971	82.0132	76.3743	71.3085	37.94	76.67	1.01	8.19e-12	6.45e-11	yes	up	hypothetical protein CICLE_v10011430mg [Citrus clementina]	RecName: Full=Plastidic glucose transporter 4; Short=AtpGlcT [Arabidopsis thaliana]	annotation not avaliable	_	AT5G16150	GLT1	Plastidic glucose transporter 4
Cg7g023920	334.233	400.792	314.911	850.685	664.145	623.393	4.16659	4.98613	3.92809	10.6053	8.29086	7.7797	4.36	8.92	1.01	2.2e-08	1.23e-07	yes	up	_	RecName: Full=E3 ubiquitin-protein ligase RING1-like; AltName: Full=RING finger protein 1 [Arabidopsis thaliana]	_	RNF115_126	AT3G60080	-	RING/U-box superfamily protein
Cg2g030220	829.57	877.059	797.724	1804.4	1693.88	1509.71	20.2844	21.3599	19.5288	44.1253	41.5318	36.9933	20.4	40.95	1	8.7e-12	6.82e-11	yes	up	hypothetical protein CICLE_v10001032mg [Citrus clementina]	RecName: Full=Sugar transporter ERD6-like 5 [Arabidopsis thaliana]	hypothetical protein	_	AT1G54730	-	Sugar transporter ERD6-like 5
Cg1g026400	133.052	165.696	185.066	0	0	0	23.9431	29.0028	33.5936	0	0	0	28.8	0	-8.18	2.09e-56	2.94e-54	yes	down	hypothetical protein CISIN_1g039915mg [Citrus sinensis]	_	_	_	AT4G39340	EC1	Egg cell-secreted protein 1
Cg1g026630	496.941	553.475	491.022	2.73532	0.893869	0	90.747	98.2764	90.4589	0.499997	0.16656	0	93.19	0.23	-8.16	5.15e-115	6.17e-112	yes	down	hypothetical protein CISIN_1g033274mg [Citrus sinensis]	_	_	_	AT4G39340	EC1	Egg cell-secreted protein 1
Cg1g026360	1385.82	1475.64	1143.23	6.38242	1.78774	4.64525	238.93	247.707	198.755	1.10141	0.314183	0.812732	228.74	0.75	-8.08	5.8e-174	2.64e-170	yes	down	hypothetical protein CISIN_1g039915mg [Citrus sinensis]	RecName: Full=Egg cell-secreted protein 1.4; Flags: Precursor [Arabidopsis thaliana]	_	_	AT4G39340	EC1	Egg cell-secreted protein 1
Cg5g028540	1594.22	1745.44	1709.62	6.38242	3.57548	0.929051	55.9116	60.865	60.061	0.223875	0.125891	0.0326825	58.94	0.13	-8.01	1.27e-217	2.88e-213	yes	down	hypothetical protein CICLE_v10019890mg [Citrus clementina]	RecName: Full=Beta-amyrin 28-oxidase; AltName: Full=Cytochrome P450 CYP716A52v2 [Panax ginseng]	_	CYP26A	AT5G36110	CYP716A1	cytochrome P450, family 716, subfamily A, polypeptide 1
Cg3g018580	1388.23	1481.72	1653.65	3.6471	1.78774	3.7162	37.1087	39.4349	44.2612	0.0975018	0.0479313	0.0995686	40.23	0.08	-7.79	2.72e-201	3.09e-197	yes	down	PREDICTED: cytochrome P450 83B1-like [Citrus sinensis]	RecName: Full=Cytochrome P450 83B1; AltName: Full=Protein ALTERED TRYPTOPHAN REGULATION 4; AltName: Full=Protein RED ELONGATED 1; AltName: Full=Protein SUPERROOT 2	SubName: Full=Putative uncharacterized protein (Chromosome chr18 scaffold_1, whole genome sh [...]	_	AT4G31500	CYP83B1	Cytochrome P450 83B1
Cg2g031840	423.201	286.28	447.74	0	0	0	20.8724	14.0061	22.1355	0	0	0	18.97	0	-7.58	2.14e-83	1.04e-80	yes	down	PREDICTED: bifunctional epoxide hydrolase 2-like [Citrus sinensis]	RecName: Full=Bifunctional epoxide hydrolase 2; Includes: RecName: Full=Cytosolic epoxide hydrolase 2; Short=CEH; AltName: Full=Epoxide hydratase; AltName: Full=Solu	hypothetical protein	_	AT3G05600	-	alpha/beta-Hydrolases superfamily protein
Cg1g022560	538.62	968.148	1956.62	8.20596	1.78774	2.78715	24.9434	44.4967	90.8147	0.380093	0.0832206	0.129593	53.08	0.2	-7.47	1.68e-50	1.67e-48	yes	down	PREDICTED: peroxidase 52-like [Citrus sinensis]	RecName: Full=Peroxidase 52; Short=Atperox P52; AltName: Full=ATP49; Flags: Precursor [Arabidopsis thaliana]	hypothetical protein	E1.11.1.7	AT5G05340	PER52	Peroxidase 52
Cg7g023680	4082.13	3221.95	3809.52	30.0885	17.8774	7.43241	107.23	84.272	100.197	0.790463	0.470991	0.195682	97.2	0.49	-7.36	3.69e-187	2.8e-183	yes	down	_	RecName: Full=Vicianin hydrolase; Short=VH; Flags: Precursor	hypothetical protein	_	AT2G44480	BGLU17	Beta-glucosidase 17
Cg1g008480	2169.71	1728.09	2539.43	8.20596	13.408	5.57431	45.0909	35.7912	52.8277	0.170552	0.279295	0.116054	44.49	0.19	-7.27	2.07e-176	1.18e-172	yes	down	PREDICTED: ABC transporter G family member 11-like [Citrus sinensis]	RecName: Full=ABC transporter G family member 11; Short=ABC transporter ABCG.11; Short=AtABCG11; AltName: Full=Protein CUTICULAR DEFECT AND ORGAN FUSION 1; AltName	SubName: Full=Chromosome undetermined scaffold_744, whole genome shotgun sequence;	_	AT1G17840	ABCG11	ABC transporter G family member 11
Cg8g018240	808.731	731.316	904.435	0.911774	0.893869	0.929051	18.0095	16.2262	20.1624	0.0203061	0.0199551	0.0207289	18.11	0.02	-7.24	3.1e-148	7.05e-145	yes	down	_	RecName: Full=Gamma-terpinene synthase, chloroplastic; Short=ClgammaTS; Flags: Precursor	hypothetical protein	_	AT3G25830	TPS27	1,8-cineole synthase 1, chloroplastic
Cg1g019700	876.058	848.431	867.87	7.29419	3.57548	0	30.5482	29.4165	30.3138	0.254387	0.125165	0	30.09	0.13	-7.04	2.06e-150	5.2e-147	yes	down	hypothetical protein CISIN_1g035869mg [Citrus sinensis]	RecName: Full=Acetyl-CoA-benzylalcohol acetyltransferase; Short=CbBEAT-1 [Clarkia breweri]	_	E2.3.1.133, HCT	AT1G24430	-	HXXXD-type acyl-transferase family protein
Cg9g027730	5362.15	6540.2	6532.53	72.0301	16.9835	39.0201	135.292	164.335	165.024	1.81759	0.429722	0.986673	154.8	1.09	-7.03	2.58e-99	2.45e-96	yes	down	hypothetical protein CISIN_1g009286mg [Citrus sinensis]	RecName: Full=Cannabidiolic acid synthase-like 2; Flags: Precursor	_	_	AT1G30700	-	FAD-binding Berberine family protein
Cg3g024520	89.7699	507.497	372.371	0.911774	0	2.78715	5.50005	30.784	22.8824	0.0558775	0	0.171676	19.7	0.07	-6.82	7.13e-27	1.74e-25	yes	down	hypothetical protein CICLE_v10002233mg [Citrus clementina]	RecName: Full=Expansin-A11; Short=AtEXPA11; AltName: Full=Alpha-expansin-11; Short=At-EXP11; Short=AtEx11; AltName: Full=Ath-ExpAlpha-1.14; Flags: Precursor [Arabi	alpha-expansin	_	AT1G20190	EXPA11	Expansin-A11
Cg9g027250	1738.49	2167.06	1963.34	24.6179	12.5142	7.43241	72.7397	90.0528	82.3144	1.03021	0.526061	0.312109	81.7	0.63	-6.81	2.11e-166	7.99e-163	yes	down	hypothetical protein CICLE_v10004673mg [Citrus clementina]	RecName: Full=Reticuline oxidase; AltName: Full=Berberine bridge-forming enzyme; Short=BBE; AltName: Full=Tetrahydroprotoberberine synthase; Flags: Precursor [Papav	_	_	AT1G26390	-	FAD-binding Berberine family protein
Cg1g026610	104.999	95.4268	79.1008	0	0.893869	0	19.174	16.9442	14.5724	0	0.16656	0	16.92	0.06	-6.78	2.4e-40	1.32e-38	yes	down	hypothetical protein CISIN_1g033274mg [Citrus sinensis]	_	_	_	AT4G39340	EC1	Egg cell-secreted protein 1
Cg1g022580	152.288	267.195	694.744	2.73532	0	0.929051	7.05245	12.2804	32.2458	0.126698	0	0.0431976	17.06	0.06	-6.77	1.46e-30	4.5e-29	yes	down	PREDICTED: peroxidase 52-like [Citrus sinensis]	RecName: Full=Peroxidase 52; Short=Atperox P52; AltName: Full=ATP49; Flags: Precursor [Arabidopsis thaliana]	hypothetical protein	E1.11.1.7	AT5G05340	PER52	Peroxidase 52
Cg1g016230	561.062	556.078	607.434	4.55887	3.57548	3.7162	29.2147	28.7099	31.7093	0.237435	0.187266	0.194381	29.86	0.21	-6.61	4.5e-116	6.02e-113	yes	down	PREDICTED: pleiotropic drug resistance protein 1-like [Citrus sinensis]	RecName: Full=Pleiotropic drug resistance protein 1; AltName: Full=NtPDR1 [Nicotiana tabacum]	_	_	AT1G15520	ABCG40	ABC transporter G family member 40
Cg3g018560	292.554	282.81	374.609	0.911774	2.68161	0.929051	15.1038	14.4781	19.3886	0.047083	0.139248	0.0481801	16.3	0.08	-6.52	3.27e-77	1.22e-74	yes	down	hypothetical protein CISIN_1g046490mg [Citrus sinensis]	RecName: Full=Cytochrome P450 71A1; AltName: Full=ARP-2; AltName: Full=CYPLXXIA1	SubName: Full=Chromosome chr18 scaffold_1, whole genome shotgun sequence;	_	AT3G26180	CYP71B20	Cytochrome P450 71B20
Cg4g007070	235.646	442.433	188.797	1.82355	0.893869	0.929051	11.3455	21.1347	9.11118	0.0878157	0.0432695	0.044918	13.91	0.06	-6.46	1.71e-46	1.36e-44	yes	down	PREDICTED: blue copper protein-like [Citrus sinensis]	RecName: Full=Formin-like protein 3; AltName: Full=OsFH3 [Oryza sativa Japonica Group]	_	_	AT2G25060	ENODL14	Early nodulin-like protein 1
Cg5g012740	258.89	312.306	294.016	3.6471	1.78774	1.8581	27.7734	32.9269	31.7064	0.391443	0.19411	0.201201	30.79	0.26	-6.41	1.57e-75	5.42e-73	yes	down	hypothetical protein CICLE_v10006465mg [Citrus clementina]	RecName: Full=Cannabidiolic acid synthase-like 1; Flags: Precursor	_	_	AT5G44380	-	FAD-binding Berberine family protein
Cg8g023380	111.411	45.9784	42.5353	0	0	0	12.2032	4.94774	4.6839	0	0	0	7.3	0	-6.21	6.93e-22	1.22e-20	yes	down	_	RecName: Full=Copper transporter 1; Short=AtCOPT1 [Arabidopsis thaliana]	copper transporter	SLC31A1, CTR1	AT5G59030	COPT1	Copper transporter 1
Cg2g018030	166.716	186.516	318.642	1.82355	0.893869	0	7.4643	8.28992	14.2975	0.0816608	0.0402222	0	9.98	0.04	-6.16	7.97e-48	6.85e-46	yes	down	hypothetical protein CICLE_v10017908mg [Citrus clementina]	RecName: Full=Peroxidase 27; Short=Atperox P27; AltName: Full=ATP12a; AltName: Full=PRXR7; Flags: Precursor [Arabidopsis thaliana]	SubName: Full=Chromosome chr12 scaffold_36, whole genome shotgun sequence;	E1.11.1.7	AT3G01190	PER27	Peroxidase 27
Cg2g038130	281.333	322.716	462.665	7.29419	5.36322	0	11.5327	13.1407	19.0037	0.299063	0.220866	0	14.52	0.18	-5.73	3.61e-60	6.18e-58	yes	down	PREDICTED: probable zinc transporter 10-like [Citrus sinensis]	RecName: Full=Probable zinc transporter 10; AltName: Full=ZRT/IRT-like protein 10; Flags: Precursor [Arabidopsis thaliana]	SubName: Full=Putative uncharacterized protein (Chromosome undetermined scaffold_60, whole g [...]	SLC39A1_2_3, ZIP1_2_3	AT1G31260	ZIP10	Probable zinc transporter 10
Cg1g008920	117.022	231.627	156.709	5.47064	0.893869	0.929051	12.4441	24.2107	16.7508	0.582025	0.0961958	0.0997124	17.81	0.26	-5.62	4.71e-37	2.15e-35	yes	down	proteinase inhibitor se60-like protein [Citrus x paradisi]	RecName: Full=Defensin-like protein 6; AltName: Full=Low-molecular-weight cysteine-rich protein 74; Short=Protein LCR74; AltName: Full=Plant defensin 2.5; Flags: P	SubName: Full=Chromosome undetermined scaffold_147, whole genome shotgun sequence;	_	AT5G63660	PDF2	Defensin-like protein 6
Cg1g008470	331.828	294.955	402.22	0.911774	3.57548	0	5.8709	5.20343	7.12242	0.0161329	0.0633848	0	6.06	0.03	-5.6	1.94e-79	7.75e-77	yes	down	hypothetical protein CICLE_v10025064mg [Citrus clementina]	RecName: Full=ABC transporter G family member 11; Short=ABC transporter ABCG.11; Short=AtABCG11; AltName: Full=Protein CUTICULAR DEFECT AND ORGAN FUSION 1; AltName	SubName: Full=Chromosome undetermined scaffold_744, whole genome shotgun sequence;	_	AT1G17840	ABCG11	ABC transporter G family member 11
Cg6g017490	2693.9	1011.52	3699.83	51.9711	25.9222	65.0336	77.9619	29.1353	107.224	1.50424	0.752627	1.88681	71.1	1.38	-5.59	5.68e-37	2.58e-35	yes	down	PREDICTED: WAT1-related protein At5g07050-like [Citrus sinensis]	RecName: Full=WAT1-related protein At5g07050 [Arabidopsis thaliana]	SubName: Full=Chromosome chr8 scaffold_29, whole genome shotgun sequence;	_	AT5G07050	-	WAT1-related protein At5g07050
Cg5g029680	45.6865	26.0255	94.0255	0.911774	0	0	5.37528	3.00453	11.1261	0.107334	0	0	6.46	0.04	-5.58	9.37e-17	1.12e-15	yes	down	PREDICTED: S-norcoclaurine synthase-like [Citrus sinensis]	_	_	_	_	_	_
Cg9g029600	186.754	617.671	619.374	10.9413	7.15096	3.7162	4.37268	14.4069	14.5186	0.256207	0.167873	0.0871887	11.07	0.17	-5.36	6.73e-33	2.39e-31	yes	down	hypothetical protein CICLE_v10005040mg [Citrus clementina]	RecName: Full=Probable GMP synthase [glutamine-hydrolyzing]	hypothetical protein	tag	AT3G12710	-	DNA glycosylase superfamily protein
Cg3g005270	204.387	394.72	274.614	5.47064	3.57548	4.64525	7.50041	14.3984	10.0955	0.200788	0.13175	0.171011	10.67	0.17	-5.33	9.69e-50	9.34e-48	yes	down	PREDICTED: probable S-adenosylmethionine-dependent methyltransferase At5g37990-like [Citrus sinensis]	RecName: Full=Probable S-adenosylmethionine-dependent methyltransferase At5g38780 [Arabidopsis thaliana]	_	_	AT5G38780	-	Probable S-adenosylmethionine-dependent methyltransferase At5g38780
Cg2g008360	68.9305	231.627	323.865	2.73532	0.893869	7.43241	3.88954	12.9501	18.3248	0.154383	0.0507584	0.421449	11.66	0.21	-5.26	1.76e-20	2.77e-19	yes	down	PREDICTED: transcription factor RF2a-like [Citrus sinensis]	RecName: Full=Transcription factor VIP1; AltName: Full=Protein SULPHATE UTILIZATION EFFICIENCY 3; Short=Protein SULFATE UTILIZATION EFFICIENCY 3; AltName: Full=VirE	hypothetical protein	_	AT3G58120	BZIP61	Basic leucine zipper 61
Cg2g036970	58.5108	65.0637	146.262	0	0	0	2.32018	2.56335	5.81102	0	0	0	3.54	0	-5.19	2.92e-26	6.82e-25	yes	down	hypothetical protein CISIN_1g044134mg [Citrus sinensis]	RecName: Full=Peroxidase 7; Short=Atperox P7; AltName: Full=ATP30; Flags: Precursor [Arabidopsis thaliana]	SubName: Full=Chromosome chr1 scaffold_22, whole genome shotgun sequence;	E1.11.1.7	AT1G30870	PER7	Peroxidase 7
Cg2g037250	172.326	119.717	99.9953	1.82355	0	0.929051	6.55136	4.64215	3.59742	0.0650947	0	0.0522734	4.94	0.04	-5.18	1.19e-39	6.3e-38	yes	down	PREDICTED: zinc transporter 8-like isoform X2 [Citrus sinensis]	RecName: Full=Zinc transporter 3; AltName: Full=ZRT/IRT-like protein 3; Short=OsZIP3; Flags: Precursor [Oryza sativa Japonica Group]	SubName: Full=Chromosome undetermined scaffold_89, whole genome shotgun sequence;	SLC39A1_2_3, ZIP1_2_3	AT3G12750	ZIP1	Zinc transporter 1
Cg5g002840	20.0379	16.4828	26.1182	0	0.893869	0	6.60204	5.20231	8.72869	0	0.304295	0	6.83	0.1	-5.11	5.42e-13	4.73e-12	yes	down	hypothetical protein CISIN_1g036889mg [Citrus sinensis]	_	annotation not avaliable	_	AT5G23760	-	Copper transport protein family
Cg6g018770	126.64	153.55	170.141	8.20596	1.78774	0.929051	17.2288	20.4413	23.3005	1.11712	0.246949	0.127888	20.3	0.51	-5.07	1.85e-40	1.02e-38	yes	down	hypothetical protein CICLE_v10013659mg [Citrus clementina]	RecName: Full=Heavy metal-associated isoprenylated plant protein 26; Short=AtHIPP26; AltName: Full=Farnesylated protein 6; Short=AtFP6; Flags: Precursor [Arabidops	hypothetical protein	_	AT5G17450	HIPP21	Heavy metal transport/detoxification superfamily protein
Cg5g033250	199.578	870.119	1149.95	23.7061	3.57548	16.7229	2.52075	10.9672	14.5332	0.299434	0.0452236	0.211449	9.29	0.19	-5.04	1.02e-19	1.51e-18	yes	down	PREDICTED: leucine-rich repeat receptor-like protein kinase PXL2-like [Citrus sinensis]	RecName: Full=Leucine-rich repeat receptor-like protein kinase PXL2; AltName: Full=Protein PHLOEM INTERCALATED WITH XYLEM-LIKE 2; Flags: Precursor [Arabidopsis thal	hypothetical protein	_	AT4G28650	PXL2	Leucine-rich repeat receptor-like protein kinase PXL2
Cg2g038690	591.52	690.543	879.063	20.059	6.25709	28.8006	12.8887	14.9927	19.1743	0.43711	0.136669	0.628728	15.65	0.4	-4.98	3.57e-61	6.51e-59	yes	down	PREDICTED: patellin-4-like [Citrus sinensis]	RecName: Full=Patellin-4 [Arabidopsis thaliana]	SubName: Full=Chromosome chr10 scaffold_50, whole genome shotgun sequence;	_	AT1G30690	PATL4	Patellin-4
Cg2g008690	8.01517	28.628	23.8795	0	0	0	1.2118	4.22616	3.63689	0	0	0	3.02	0	-4.96	6.01e-11	4.36e-10	yes	down	PREDICTED: heavy metal-associated isoprenylated plant protein 26-like [Citrus sinensis]	RecName: Full=Heavy metal-associated isoprenylated plant protein 26; Short=AtHIPP26; AltName: Full=Farnesylated protein 6; Short=AtFP6; Flags: Precursor [Arabidops	hypothetical protein	_	AT1G06330	-	Heavy metal transport/detoxification superfamily protein
Cg1g012610	916.936	417.275	660.417	19.1472	31.2854	9.29051	20.57	9.32658	14.8315	0.429579	0.703603	0.208824	14.91	0.45	-4.77	7.35e-42	4.41e-40	yes	down	hypothetical protein CICLE_v10007800mg [Citrus clementina]	RecName: Full=Protein NRT1/ PTR FAMILY 1.2; Short=AtNPF1.2; AltName: Full=Nitrate transporter 1.11 [Arabidopsis thaliana]	SubName: Full=Chromosome chr4 scaffold_6, whole genome shotgun sequence;	SLC15A3_4, PHT	AT1G52190	NPF1	Protein NRT1/ PTR FAMILY 1
Cg3g004990	117.022	243.772	362.67	4.55887	8.04482	1.8581	2.67966	5.56121	8.31395	0.104403	0.18469	0.0426331	5.49	0.11	-4.73	1.99e-28	5.38e-27	yes	down	hypothetical protein CICLE_v10000705mg [Citrus clementina]	RecName: Full=Probable pectinesterase/pectinesterase inhibitor 25; Includes: RecName: Full=Pectinesterase inhibitor 25; AltName: Full=Pectin methylesterase inhibit	pectinesterase family protein (EC:3.1.1.11)	E3.1.1.11	AT3G10720	PME25	Probable pectinesterase/pectinesterase inhibitor 25
Cg5g006350	206.791	184.781	132.83	4.55887	4.46935	0	5.14272	4.57667	3.30734	0.113387	0.111459	0	4.35	0.08	-4.66	6.3e-44	4.24e-42	yes	down	hypothetical protein CICLE_v10023368mg [Citrus clementina]	RecName: Full=Adenine/guanine permease AZG2; AltName: Full=AzgA-homolog protein; AltName: Full=Protein AZAGUANINE RESISTANT 2; Short=AtAzg2 [Arabidopsis thaliana]	sulfate/bicarbonate/oxalate exchanger and transporter sat-1	pbuG	AT5G50300	AZG2	Adenine/guanine permease AZG2
Cg1g016170	189.96	198.661	138.053	1.82355	7.15096	5.57431	8.04977	8.36038	5.86221	0.0772891	0.304472	0.237089	7.44	0.2	-4.63	2.34e-42	1.45e-40	yes	down	PREDICTED: pleiotropic drug resistance protein 1-like isoform X1 [Citrus sinensis]	RecName: Full=Pleiotropic drug resistance protein 1; AltName: Full=NtPDR1 [Nicotiana tabacum]	SubName: Full=Chromosome chr9 scaffold_7, whole genome shotgun sequence;	_	AT1G15520	ABCG40	ABC transporter G family member 40
Cg4g010490	40.8774	150.948	213.423	1.82355	0	2.78715	0.94616	3.48066	4.94549	0.0422126	0	0.0646419	3.11	0.04	-4.57	1.32e-18	1.81e-17	yes	down	hypothetical protein CISIN_1g037696mg [Citrus sinensis]	RecName: Full=Transcription factor RF2b	hypothetical protein	_	AT3G58120	BZIP61	Basic leucine zipper 61
Cg6g017530	59.3123	20.8204	72.3847	0	0	0.929051	3.04917	1.0614	3.7305	0	0	0.0479751	2.6	0.02	-4.55	9.73e-17	1.16e-15	yes	down	PREDICTED: WAT1-related protein At5g07050-like [Citrus sinensis]	RecName: Full=WAT1-related protein At5g07050 [Arabidopsis thaliana]	_	_	AT5G07050	-	WAT1-related protein At5g07050
Cg4g004250	39.2743	150.948	151.485	2.73532	2.68161	1.8581	1.5129	5.77821	5.84635	0.105386	0.103746	0.0718165	4.37	0.09	-4.53	5.07e-18	6.7e-17	yes	down	PREDICTED: GATA transcription factor 12-like [Citrus sinensis]	RecName: Full=GATA transcription factor 12 [Arabidopsis thaliana]	hypothetical protein	_	AT5G25830	GATA12	GATA transcription factor 12
Cg5g044360	36.8698	45.1108	56.7138	0.911774	0.893869	0	2.37902	2.88028	3.67092	0.0588484	0.0580957	0	2.97	0.04	-4.46	9.4e-23	1.76e-21	yes	down	hypothetical protein CICLE_v10021995mg [Citrus clementina]	RecName: Full=Ethylene-responsive transcription factor 13; Short=AtERF13; AltName: Full=Ethylene-responsive element-binding factor 13; Short=EREBP-13 [Arabidopsis	annotation not avaliable	PTI4	AT2G44840	ERF13	Ethylene-responsive transcription factor 13
Cg5g029770	2121.62	1089.6	2543.16	77.5008	87.5992	96.6213	53.7165	27.4731	64.4686	1.96243	2.22419	2.4517	48.4	2.21	-4.39	7.04e-53	8.35e-51	yes	down	hypothetical protein CICLE_v10019808mg [Citrus clementina]	RecName: Full=Ammonium transporter 1 member 2; AltName: Full=LeAMT1;2 [Solanum lycopersicum]	ammonium transporter	amt, AMT, MEP	AT1G64780	AMT1-2	Ammonium transporter 1 member 2
Cg1g008060	1790.59	2527.07	1692.46	50.1476	131.399	99.4085	55.432	77.8363	52.4728	1.55264	4.08189	3.0857	62	2.89	-4.38	2.71e-52	3.06e-50	yes	down	PREDICTED: peroxidase 4-like [Citrus sinensis]	RecName: Full=Peroxidase 4; Flags: Precursor [Vitis vinifera]	SubName: Full=Chromosome chr13 scaffold_48, whole genome shotgun sequence;	E1.11.1.7	AT5G05340	PER52	Peroxidase 52
Cg5g009470	33.6637	40.7733	38.0579	0	0	0	1.77831	2.13536	2.01559	0	0	0	1.98	0	-4.38	7.61e-24	1.54e-22	yes	down	PREDICTED: expansin-A7-like [Citrus sinensis]	RecName: Full=Expansin-A7; Short=AtEXPA7; AltName: Full=Alpha-expansin-7; Short=At-EXP7; Short=AtEx7; AltName: Full=Ath-ExpAlpha-1.26; Flags: Precursor [Arabidopsi	SubName: Full=Chromosome chr2 scaffold_112, whole genome shotgun sequence;	_	AT1G12560	EXPA7	Expansin-A7
Cg5g032820	782.281	776.427	1070.1	49.2358	34.8609	22.2972	8.80013	8.71818	12.0444	0.553896	0.392655	0.251073	9.83	0.4	-4.31	9.33e-69	2.47e-66	yes	down	PREDICTED: LRR receptor-like serine/threonine-protein kinase RCH1-like [Citrus sinensis]	RecName: Full=LRR receptor-like serine/threonine-protein kinase RCH1; AltName: Full=Protein ROOT CLAVATA-HOMOLOG1 1; Flags: Precursor [Arabidopsis thaliana]	hypothetical protein	_	AT5G48940	RCH1	LRR receptor-like serine/threonine-protein kinase RCH1
Cg2g033590	16375	15662.1	13537.4	1023.01	715.096	539.779	2066.37	1936.8	1718.81	129.171	91.5248	68.8639	1909.04	97.1	-4.3	1.37e-80	6.13e-78	yes	down	hypothetical protein CISIN_1g031775mg [Citrus sinensis]	_	_	_	AT1G14930	-	Polyketide cyclase/dehydrase and lipid transport superfamily protein
Cg2g033330	896.898	1305.61	885.779	31.9121	73.2973	41.8073	19.7913	28.7062	19.5669	0.704252	1.62141	0.924304	22.72	1.08	-4.27	1.71e-55	2.3e-53	yes	down	PREDICTED: endoglucanase 8-like [Citrus sinensis]	RecName: Full=Endoglucanase 8; AltName: Full=Cellulase 1; Short=AtCEL1; AltName: Full=Endo-1,4-beta glucanase 8; Flags: Precursor [Arabidopsis thaliana]	SubName: Full=Putative uncharacterized protein;	_	AT1G70710	CEL1	Endoglucanase 8
Cg2g000460	62.5183	49.4484	68.6535	0.911774	0.893869	2.78715	3.22766	2.53145	3.55329	0.047083	0.046416	0.14454	3.1	0.08	-4.16	2.73e-25	6.08e-24	yes	down	hypothetical protein CICLE_v10018044mg [Citrus clementina]	RecName: Full=Ethylene-responsive transcription factor RAP2-11; AltName: Full=Protein RELATED TO APETALA2 11 [Arabidopsis thaliana]	annotation not avaliable	EREBP	AT5G19790	RAP2-11	Ethylene-responsive transcription factor RAP2-11
CgUng018440	2071.12	590.778	317.896	58.3535	58.9954	45.5235	160.003	45.0689	24.651	4.50955	4.59733	3.54058	77.03	4.22	-4.16	3.33e-15	3.53e-14	yes	down	hypothetical protein CISIN_1g031474mg [Citrus sinensis]	RecName: Full=Miraculin; Short=MIR; Flags: Precursor	_	_	AT1G17860	-	Kunitz family trypsin and protease inhibitor protein
Cg7g007810	5172.99	1373.28	785.784	118.531	152.852	142.145	338.586	88.9295	51.5952	7.76032	10.0783	9.35682	160.65	9.05	-4.14	2.91e-15	3.1e-14	yes	down	_	RecName: Full=21 kDa seed protein; Flags: Precursor [Theobroma cacao]	_	_	AT1G17860	-	Kunitz family trypsin and protease inhibitor protein
Cg6g012450	44.0834	98.8968	106.711	2.73532	0.893869	3.7162	1.80711	4.02699	4.38312	0.112149	0.036811	0.152881	3.4	0.1	-4.13	4.4e-20	6.67e-19	yes	down	hypothetical protein CICLE_v10012072mg [Citrus clementina]	RecName: Full=UDP-galactose transporter 2; Short=At-UDP-GalT2 [Arabidopsis thaliana]	hypothetical protein	_	AT1G21070	-	Nucleotide-sugar transporter family protein
Cg6g005760	484.918	242.905	478.336	31.0003	16.9835	18.581	57.6104	28.3111	57.1574	3.68499	2.0448	2.23038	47.6	2.67	-4.11	2.74e-34	1.04e-32	yes	down	hypothetical protein CISIN_1g039365mg [Citrus sinensis]	RecName: Full=Copper transporter 1; Short=AtCOPT1 [Arabidopsis thaliana]	copper transporter	_	AT5G59030	COPT1	Copper transporter 1
Cg2g036930	647.626	623.744	629.075	20.059	45.5873	33.4458	13.4283	12.8893	13.0568	0.415955	0.947435	0.694737	13.13	0.68	-4.08	2.49e-66	5.85e-64	yes	down	PREDICTED: uncharacterized protein LOC102614205 [Citrus sinensis]	RecName: Full=Probable GMP synthase [glutamine-hydrolyzing]	hypothetical protein	tag	AT5G44680	-	DNA glycosylase superfamily protein
Cg1g004300	3.20607	14.7478	6.7161	0	0	0	0.622132	2.7787	1.31543	0	0	0	1.57	0	-4.07	8.84e-06	3.68e-05	yes	down	hypothetical protein CICLE_v10026328mg [Citrus clementina]	RecName: Full=GATA transcription factor 19 [Arabidopsis thaliana]	_	_	AT3G50870	GATA18	GATA transcription factor 18
Cg5g007560	66.5259	99.7644	46.2665	2.73532	0	2.78715	2.57083	3.83101	1.79128	0.105722	0	0.108069	2.74	0.07	-4.05	4.64e-21	7.63e-20	yes	down	hypothetical protein CICLE_v10020680mg [Citrus clementina]	_	hypothetical protein	_	AT5G02890	-	HXXXD-type acyl-transferase family protein
Cg3g021920	2616.95	2044.74	4077.42	183.267	217.21	117.989	59.8125	46.5594	93.2959	4.18911	4.97722	2.70209	66.31	3.97	-4.03	6.82e-48	5.88e-46	yes	down	PREDICTED: nitrate transporter 1.2-like [Citrus sinensis]	RecName: Full=Protein NRT1/ PTR FAMILY 6.2; Short=AtNPF6.2; AltName: Full=Nitrate transporter 1.4 [Arabidopsis thaliana]	hypothetical protein	SLC15A3_4, PHT	AT1G27040	NPF4	Protein NRT1/ PTR FAMILY 4
Cg4g003000	74.5411	70.2688	100.742	4.55887	3.57548	0.929051	3.50548	3.27926	4.74844	0.214435	0.169034	0.0438697	3.84	0.14	-4.01	1.76e-26	4.21e-25	yes	down	PREDICTED: pleiotropic drug resistance protein 1-like isoform X2 [Citrus sinensis]	RecName: Full=Pleiotropic drug resistance protein 1; AltName: Full=NtPDR1 [Nicotiana tabacum]	SubName: Full=Chromosome chr4 scaffold_6, whole genome shotgun sequence;	_	AT1G15520	ABCG40	ABC transporter G family member 40
Cg6g024760	42.4804	93.6917	169.395	0	2.68161	7.43241	1.32295	2.90298	5.28339	0	0.0838042	0.232092	3.15	0.1	-4	1.86e-14	1.85e-13	yes	down	hypothetical protein CICLE_v10012352mg [Citrus clementina]	RecName: Full=Homeobox-leucine zipper protein ATHB-20; AltName: Full=HD-ZIP protein ATHB-20; AltName: Full=Homeodomain transcription factor ATHB-20 [Arabidopsis t	SubName: Full=Chromosome chr14 scaffold_21, whole genome shotgun sequence;	HD-ZIP	AT5G15150	HAT7	Homeobox-leucine zipper protein HAT7
Cg4g020810	421.598	921.302	618.628	40.118	33.0732	37.162	8.6873	18.9201	12.76	0.826731	0.683067	0.767118	13.46	0.76	-3.98	4.14e-42	2.52e-40	yes	down	hypothetical protein CISIN_1g036474mg [Citrus sinensis]	RecName: Full=Auxin efflux carrier component 2; Short=AtPIN2; AltName: Full=Auxin efflux carrier AGR; AltName: Full=Ethylene-insensitive root 1; Short=AtEIR1; AltNa	annotation not avaliable	PIN	AT5G57090	PIN2	Auxin efflux carrier component 2
Cg5g029690	13.6258	2.60255	20.1483	0	0	0	1.66762	0.312311	2.48061	0	0	0	1.48	0	-3.98	4.44e-07	2.15e-06	yes	down	PREDICTED: S-norcoclaurine synthase-like [Citrus sinensis]	_	_	_	_	_	_
Cg5g042870	576.291	372.164	607.434	18.2355	35.7548	28.8006	9.23996	5.95144	9.74686	0.292399	0.574303	0.462416	8.3	0.44	-3.96	5.03e-47	4.09e-45	yes	down	Major Facilitator Superfamily with SPX (SYG1/Pho81/XPR1) domain-containing protein [Theobroma Major Facilitator Superfamily with SP	RecName: Full=SPX domain-containing membrane protein At4g22990 [Arabidopsis thaliana]	hypothetical protein	_	AT4G22990	-	SPX domain-containing membrane protein At4g22990
Cg4g018900	87.3654	165.696	105.965	4.55887	1.78774	0.929051	1.51265	2.86074	1.83623	0.0789386	0.0310131	0.0161098	2.07	0.04	-3.93	8.64e-30	2.54e-28	yes	down	hypothetical protein CICLE_v10010725mg, partial [Citrus clementina]	RecName: Full=Mechanosensitive ion channel protein 10; AltName: Full=Mechanosensitive channel of small conductance-like 10; AltName: Full=MscS-Like protein 10; Sho	SubName: Full=Chromosome chr4 scaffold_6, whole genome shotgun sequence;	_	AT5G12080	MSL10	Mechanosensitive ion channel protein 10
Cg5g044370	4.00759	20.8204	23.8795	0.911774	0	0	0.500536	2.54877	3.00064	0.113945	0	0	2.01	0.04	-3.92	2.56e-07	1.28e-06	yes	down	hypothetical protein CICLE_v10024298mg, partial [Citrus clementina]	RecName: Full=Ethylene-responsive transcription factor 13; Short=AtERF13; AltName: Full=Ethylene-responsive element-binding factor 13; Short=EREBP-13 [Arabidopsis	_	EREBP	AT2G44840	ERF13	Ethylene-responsive transcription factor 13
Cg5g039050	97.7851	104.969	126.86	8.20596	6.25709	2.78715	5.90177	6.27325	7.679	0.495395	0.380207	0.169102	6.61	0.35	-3.89	5.66e-31	1.78e-29	yes	down	hypothetical protein CICLE_v10023411mg [Citrus clementina]	RecName: Full=Short-chain dehydrogenase reductase 3b; Short=AtSDR3b [Arabidopsis thaliana]	hypothetical protein	_	AT2G47140	SDR3B	Short-chain dehydrogenase reductase 3b
Cg3g014840	115.418	205.601	308.195	10.9413	8.04482	13.0067	3.02748	5.3699	8.09436	0.287027	0.21164	0.341949	5.47	0.28	-3.88	1.57e-24	3.32e-23	yes	down	PREDICTED: RNA-binding protein 38-like [Citrus sinensis]	RecName: Full=RNA-binding protein 38; AltName: Full=RNA-binding motif protein 38	RNA recognition motif (RRM)-containing protein; RNA recognition motif (RRM)-containing prote [...]	_	AT1G78260	-	RNA-binding (RRM/RBD/RNP motifs) family protein
Cg5g005630	417.59	562.15	485.798	36.471	23.2406	26.9425	9.67182	12.9707	11.2642	0.844788	0.539673	0.62527	11.3	0.67	-3.88	1.06e-58	1.71e-56	yes	down	PREDICTED: MATE efflux family protein 5-like [Citrus sinensis]	RecName: Full=MATE efflux family protein 5; AltName: Full=Protein DETOXIFICATION 1-like 1; AltName: Full=Protein DTX3 [Arabidopsis thaliana]	SubName: Full=Chromosome chr17 scaffold_12, whole genome shotgun sequence;	TC.MATE, SLC47A, norM, mdtK, dinF	AT5G52450	-	MATE efflux family protein
Cg6g015060	40.8774	75.4739	79.847	2.73532	7.15096	0	3.5159	6.4013	6.89644	0.235355	0.621027	0	5.59	0.29	-3.88	6.85e-17	8.3e-16	yes	down	hypothetical protein CICLE_v10013511mg [Citrus clementina]	RecName: Full=Casparian strip membrane protein POPTRDRAFT_763057 [Populus trichocarpa]	hypothetical protein	_	AT3G11550	CASP2	Casparian strip membrane protein 2
CgUng000080	866.44	574.296	967.865	38.2945	50.0567	62.2464	15.3744	10.1609	17.1889	0.679562	0.889987	1.10622	14.21	0.89	-3.86	3.2e-52	3.59e-50	yes	down	hypothetical protein CICLE_v10031017mg [Citrus clementina]	RecName: Full=Protein NRT1/ PTR FAMILY 7.3; Short=AtNPF7.3; AltName: Full=Nitrate transporter 1.5 [Arabidopsis thaliana]	hypothetical protein	_	AT1G32450	NPF7	Protein NRT1/ PTR FAMILY 7
Cg2g040420	942.584	923.037	1509.63	53.7947	77.7666	91.976	21.1715	20.6563	33.9449	1.2084	1.75112	2.06991	25.18	1.67	-3.84	7.29e-51	7.47e-49	yes	down	PREDICTED: thiamine thiazole synthase 2, chloroplastic-like [Citrus sinensis]	RecName: Full=Thiamine thiazole synthase 2, chloroplastic; AltName: Full=Thiazole biosynthetic enzyme 2; Flags: Precursor [Vitis vinifera]	SubName: Full=Putative uncharacterized protein;	THI4, THI1	AT5G54770	THI1	Thiamine thiazole synthase, chloroplastic
Cg1g016220	384.728	269.798	413.413	20.059	20.559	30.6587	22.1203	15.3673	23.836	1.1536	1.1897	1.77158	20.41	1.37	-3.81	2.39e-42	1.48e-40	yes	down	PREDICTED: pleiotropic drug resistance protein 1-like isoform X1 [Citrus sinensis]	RecName: Full=Pleiotropic drug resistance protein 1; AltName: Full=NpPDR1 [Nicotiana plumbaginifolia]	_	_	AT1G15520	ABCG40	ABC transporter G family member 40
Cg4g003920	1021.13	813.73	1246.21	72.9419	79.5544	54.814	22.6563	17.9891	27.6799	1.61855	1.76949	1.21852	22.73	1.54	-3.8	1.2e-64	2.42e-62	yes	down	hypothetical protein CICLE_v10010641mg [Citrus clementina]	RecName: Full=Protein NRT1/ PTR FAMILY 1.2; Short=AtNPF1.2; AltName: Full=Nitrate transporter 1.11 [Arabidopsis thaliana]	hypothetical protein	SLC15A3_4, PHT	AT1G52190	NPF1	Protein NRT1/ PTR FAMILY 1
Cg6g010260	496.139	930.845	1579.03	116.707	39.3303	47.3816	16.42	30.6404	52.3427	3.86302	1.30649	1.57263	32.96	2.27	-3.8	1.05e-18	1.45e-17	yes	down	hypothetical protein CISIN_1g021171mg [Citrus sinensis]	RecName: Full=Cationic peroxidase 1; AltName: Full=PNPC1; Flags: Precursor	_	E1.11.1.7	AT5G05340	PER52	Peroxidase 52
Cg5g031940	344.652	532.655	980.551	56.53	35.7548	35.3039	13.7567	21.1224	39.2142	2.25676	1.43353	1.41404	24.57	1.71	-3.77	1.41e-25	3.18e-24	yes	down	PREDICTED: peroxidase 57-like [Citrus sinensis]	RecName: Full=Peroxidase 57; Short=Atperox P57; AltName: Full=ATP13a; AltName: Full=PRXR10; Flags: Precursor [Arabidopsis thaliana]	_	E1.11.1.7	AT5G17820	PER57	Peroxidase 57
Cg3g016080	464.078	635.889	676.088	46.5005	36.6486	36.233	11.6366	15.8793	16.9733	1.16611	0.921533	0.910506	14.81	1	-3.76	5.21e-56	7.15e-54	yes	down	PREDICTED: auxin transporter-like protein 3-like [Citrus sinensis]	RecName: Full=Auxin transporter-like protein 3; AltName: Full=AUX1-like protein 3; AltName: Full=MtLAX3 [Medicago truncatula]	SubName: Full=Putative uncharacterized protein;	AUX1, LAX	AT1G77690	LAX3	Auxin transporter-like protein 3
Cg6g009830	425.606	640.227	494.007	41.0298	27.71	27.8715	6.41978	9.63326	7.45698	0.618929	0.418679	0.420961	7.84	0.49	-3.75	1.59e-52	1.82e-50	yes	down	hypothetical protein CICLE_v10011081mg [Citrus clementina]	RecName: Full=Probably inactive leucine-rich repeat receptor-like protein kinase IMK2; AltName: Full=Protein INFLORESCENCE MERISTEM RECEPTOR-LIKE KINASE 2; Flags: P	hypothetical protein	_	AT3G51740	IMK2	Probably inactive leucine-rich repeat receptor-like protein kinase IMK2
Cg1g014090	128.243	486.677	496.992	26.4414	25.9222	21.3682	4.01442	15.1567	15.5811	0.827816	0.8143	0.670714	11.55	0.77	-3.74	2.72e-18	3.64e-17	yes	down	PREDICTED: GATA transcription factor 12-like [Citrus sinensis]	RecName: Full=GATA transcription factor 9 [Arabidopsis thaliana]	hypothetical protein	_	AT5G25830	GATA12	GATA transcription factor 12
Cg2g033670	86.5639	120.585	141.784	0.911774	4.46935	7.43241	1.74519	2.42307	2.86128	0.0183837	0.090309	0.150105	2.34	0.09	-3.72	6.75e-30	2e-28	yes	down	hypothetical protein CICLE_v10014538mg [Citrus clementina]	RecName: Full=Probable sulfate transporter 3.3; AltName: Full=AST91 [Arabidopsis thaliana]	sulfate/bicarbonate/oxalate exchanger and transporter sat-1	SULTR3	AT1G23090	SULTR3%3B3	Probable sulfate transporter 3
Cg1g017690	28.0531	40.7733	24.6257	0.911774	0	0.929051	1.37884	2.09054	1.22513	0.0406784	0	0.0486628	1.57	0.03	-3.68	1.77e-16	2.07e-15	yes	down	hypothetical protein CICLE_v10026685mg [Citrus clementina]	RecName: Full=Histidine-containing phosphotransfer protein 6 [Arabidopsis thaliana]	SubName: Full=Chromosome chr9 scaffold_104, whole genome shotgun sequence;	AHP	AT1G80100	AHP6	Histidine-containing phosphotransfer protein 6
Cg2g037280	93.7775	65.9312	91.0405	4.55887	5.36322	2.78715	3.83128	2.67568	3.72684	0.186285	0.220119	0.114274	3.41	0.17	-3.68	3.54e-26	8.24e-25	yes	down	hypothetical protein CISIN_1g018362mg [Citrus sinensis]	RecName: Full=Zinc transporter 5; AltName: Full=ZRT/IRT-like protein 5; Short=OsZIP5; Flags: Precursor [Oryza sativa Japonica Group]	SubName: Full=Chromosome chr19 scaffold_126, whole genome shotgun sequence;	SLC39A1_2_3, ZIP1_2_3	AT3G12750	ZIP1	Zinc transporter 1
Cg2g030480	437.628	327.054	302.971	29.1768	33.0732	19.5101	140.686	100.784	98.7699	9.39473	10.9792	6.42386	113.54	8.96	-3.65	6.93e-42	4.17e-40	yes	down	hypothetical protein CICLE_v10002761mg [Citrus clementina]	RecName: Full=Histidine-containing phosphotransfer protein 1 [Arabidopsis thaliana]	AHP1 (HISTIDINE-CONTAINING PHOSPHOTRANSMITTER 1); histidine phosphotransfer kinase; Encodes [...]	AHP	AT3G21510	AHP1	Histidine-containing phosphotransfer protein 1
Cg3g016840	571.482	449.373	1097.71	51.0593	53.6322	52.9559	13.816	10.821	26.5691	1.23453	1.30011	1.28294	16.98	1.27	-3.64	2.1e-31	6.85e-30	yes	down	PREDICTED: metal transporter Nramp5-like [Citrus sinensis]	RecName: Full=Metal transporter Nramp5 [Oryza sativa Japonica Group]	hypothetical protein	SLC11A, NRAMP	AT1G80830	NRAMP1	Metal transporter Nramp1
Cg7g002650	80.9532	88.4866	108.204	2.73532	0.893869	0.929051	1.25808	1.37166	1.68285	0.0425121	0.0139157	0.0144577	1.44	0.02	-3.63	4.97e-35	1.99e-33	yes	down	hypothetical protein CICLE_v10030707mg [Citrus clementina]	RecName: Full=Probable leucine-rich repeat receptor-like protein kinase IMK3; AltName: Full=Protein INFLORESCENCE MERISTEM RECEPTOR-LIKE KINASE 3; AltName: Full=Pr	SubName: Full=Chromosome chr13 scaffold_48, whole genome shotgun sequence;	_	AT3G51740	IMK2	Probably inactive leucine-rich repeat receptor-like protein kinase IMK2
Cg3g005210	6.41214	21.6879	5.22364	1.82355	0	0	2.16635	7.01436	1.79055	0.617091	0	0	3.68	0.21	-3.6	8.53e-05	0.000306	yes	down	hypothetical protein CICLE_v10003896mg, partial [Citrus clementina]	_	_	_	AT3G54320	WRI1	Ethylene-responsive transcription factor WRI1
Cg6g019370	11.2212	33.8331	45.5203	0	0	0.929051	0.470044	1.40756	1.91067	0	0	0.0390586	1.26	0.01	-3.59	9.98e-12	7.78e-11	yes	down	hypothetical protein CISIN_1g042794mg [Citrus sinensis]	_	SubName: Full=Chromosome chr14 scaffold_9, whole genome shotgun sequence;	_	AT5G16170	-	Core-2/I-branching beta-1,6-N-acetylglucosaminyltransferase family protein
Cg1g024440	1172.62	911.759	750.711	94.8245	60.7831	68.7498	29.3424	22.7216	18.8078	2.37304	1.52524	1.72406	23.67	1.88	-3.58	4.06e-54	5.05e-52	yes	down	hypothetical protein CICLE_v10000986mg [Citrus clementina]	RecName: Full=Amino acid permease 2; AltName: Full=Amino acid transporter AAP2 [Arabidopsis thaliana]	SubName: Full=Chromosome chr7 scaffold_20, whole genome shotgun sequence;	_	AT5G09220	AAP2	Amino acid permease 2
Cg5g037890	912.127	1049.69	1006.67	89.3538	69.7218	64.1045	9.59125	11.0188	10.5908	0.939621	0.734006	0.674691	10.4	0.79	-3.57	6.44e-80	2.62e-77	yes	down	hypothetical protein CICLE_v10018574mg [Citrus clementina]	RecName: Full=Cellulose synthase-like protein D5; Short=AtCslD5 [Arabidopsis thaliana]	cellulose synthase (EC:2.4.1.12)	E2.4.2.24	AT1G02730	CSLD5	Cellulose synthase-like protein D5
Cg6g024880	173.929	412.938	331.328	27.3532	18.7713	27.8715	42.2486	96.8578	81.3972	6.65335	4.67927	6.90409	73.44	6.08	-3.57	4.79e-25	1.05e-23	yes	down	hypothetical protein CICLE_v10013454mg [Citrus clementina]	RecName: Full=Gibberellin-regulated protein 4; AltName: Full=GAST1 protein homolog 4; Flags: Precursor [Arabidopsis thaliana]	SubName: Full=Chromosome chr14 scaffold_21, whole genome shotgun sequence;	_	AT5G15230	GASA4	Gibberellin-regulated protein 4
Cg4g008380	849.608	655.842	893.242	83.8832	63.4647	50.1688	52.1418	39.8488	54.9831	5.1494	3.92183	3.0954	48.93	4.08	-3.55	3.01e-55	3.98e-53	yes	down	hypothetical protein CICLE_v10009855mg [Citrus clementina]	_	hypothetical protein	_	AT3G24450	-	Heavy metal transport/detoxification superfamily protein
Cg5g034610	139.464	117.982	79.1008	10.9413	8.93869	2.78715	6.29116	5.31749	3.54952	0.497924	0.408787	0.127314	5.07	0.35	-3.53	2.59e-22	4.7e-21	yes	down	hypothetical protein CICLE_v10022370mg [Citrus clementina]	RecName: Full=Auxin-induced protein 22E; AltName: Full=Indole-3-acetic acid-induced protein ARG14	_	IAA	AT5G43700	IAA4	Auxin-responsive protein IAA4
Cg6g023510	7313.04	4249.96	8022.01	795.979	483.583	366.046	72.0708	41.8162	79.0956	7.84479	4.77102	3.61051	64.19	5.45	-3.53	2.85e-34	1.08e-32	yes	down	PREDICTED: ABC transporter B family member 15-like [Citrus sinensis]	RecName: Full=ABC transporter B family member 1; Short=ABC transporter ABCB.1; Short=AtABCB1; AltName: Full=Multidrug resistance protein 1; AltName: Full=P-glycopro	multidrug/pheromone exporter, MDR family, ABC transporter family	ABCB1	AT3G28345	ABCB15	ABC transporter B family member 15
Cg1g016780	181.944	412.07	394.758	34.6474	25.0283	15.7939	5.22811	11.7851	11.359	0.995704	0.721498	0.454964	9.44	0.73	-3.52	9.91e-24	1.97e-22	yes	down	PREDICTED: uncharacterized protein LOC102618171 [Citrus sinensis]	_	hypothetical protein	_	AT5G11420	-	Protein of unknown function, DUF642
Cg3g002550	76.1441	163.961	249.242	13.6766	6.25709	11.1486	1.784	3.82676	5.84618	0.320465	0.146983	0.261735	3.8	0.24	-3.5	3.25e-17	4.02e-16	yes	down	hypothetical protein CICLE_v10003889mg [Citrus clementina]	RecName: Full=MLO-like protein 4; Short=AtMlo4 [Arabidopsis thaliana]	hypothetical protein	MLO	AT1G11000	MLO4	MLO-like protein 4
CgUng001830	377.515	345.271	313.418	29.1768	39.3303	17.652	22.232	20.1386	18.5102	1.71867	2.33152	1.04487	20.31	1.7	-3.5	2.39e-41	1.39e-39	yes	down	hypothetical protein CICLE_v10022187mg [Citrus clementina]	RecName: Full=Ethylene-responsive transcription factor RAP2-11; AltName: Full=Protein RELATED TO APETALA2 11 [Arabidopsis thaliana]	AP2/ERF domain-containing transcription factor	_	AT5G19790	RAP2-11	Ethylene-responsive transcription factor RAP2-11
Cg2g017790	249.272	543.933	827.573	51.9711	46.4812	39.0201	12.9611	28.0431	43.1391	2.70289	2.43096	2.03807	27.91	2.4	-3.49	3.06e-21	5.12e-20	yes	down	hypothetical protein CISIN_1g043413mg, partial [Citrus sinensis]	RecName: Full=Blue copper protein; Flags: Precursor	_	_	AT2G32300	UCC1	uclacyanin 1
Cg4g023970	242.058	1187.63	93.2792	2.73532	52.7383	59.4593	2.84975	13.955	1.0988	0.0322045	0.621705	0.700728	6.01	0.44	-3.49	2.23e-05	8.73e-05	yes	down	PREDICTED: cellulose synthase A catalytic subunit 7 [UDP-forming]	RecName: Full=Cellulose synthase A catalytic subunit 7 [UDP-forming]	cellulose synthase (EC:2.4.1.12)	CESA	AT5G17420	CESA7	Cellulose synthase A catalytic subunit 7
Cg5g003250	8.01517	19.0854	14.1784	1.82355	0	0.929051	2.70794	6.17263	4.86005	0.617091	0	0.321732	4.58	0.32	-3.49	5.37e-07	2.58e-06	yes	down	hypothetical protein CICLE_v10023072mg [Citrus clementina]	RecName: Full=Transcription factor ILI6; Short=OsILI6; AltName: Full=Protein INCREASED LEAF INCLINATION 6; AltName: Full=Protein POSITIVE REGULATOR OF GRAIN LENGTH	SubName: Full=Chromosome chr17 scaffold_101, whole genome shotgun sequence;	_	AT1G26945	PRE6	Transcription factor PRE6
Cg4g002900	108.205	317.511	353.715	22.7943	11.6203	21.3682	2.18998	6.4049	7.16593	0.46138	0.235719	0.433235	5.24	0.38	-3.48	6.14e-18	8.06e-17	yes	down	PREDICTED: 3-ketoacyl-CoA synthase 11-like [Citrus sinensis]	RecName: Full=3-ketoacyl-CoA synthase 11; Short=KCS-11; AltName: Full=Very long-chain fatty acid condensing enzyme 11; Short=VLCFA condensing enzyme 11 [Arabidopsi	beta-ketoacyl-coa synthase family protein	KCS	AT2G26640	KCS11	3-ketoacyl-CoA synthase 11
Cg5g030520	145.075	173.503	166.41	10.9413	12.5142	12.0777	5.10272	6.06763	5.86315	0.384897	0.441899	0.426108	5.68	0.42	-3.48	6.6e-36	2.76e-34	yes	down	hypothetical protein CICLE_v10021255mg [Citrus clementina]	RecName: Full=Syntaxin-related protein KNOLLE; AltName: Full=Syntaxin-111; Short=AtSYP111 [Arabidopsis thaliana]	hypothetical protein	STX1B_2_3	AT1G08560	KN	Syntaxin-related protein KNOLLE
Cg5g044310	302.974	331.391	311.926	9.11774	39.3303	28.8006	10.3081	11.2123	10.6302	0.310258	1.34324	0.98278	10.72	0.87	-3.48	2.76e-28	7.42e-27	yes	down	hypothetical protein CICLE_v10021132mg [Citrus clementina]	RecName: Full=Ethylene-responsive transcription factor 13; Short=AtERF13; AltName: Full=Ethylene-responsive element-binding factor 13; Short=EREBP-13 [Arabidopsis	annotation not avaliable	EREBP	AT2G44840	ERF13	Ethylene-responsive transcription factor 13
Cg9g000120	222.822	164.828	282.823	5.47064	15.1958	11.1486	2.09827	1.54976	2.6645	0.0515181	0.143247	0.10507	2.1	0.1	-3.46	3.97e-35	1.6e-33	yes	down	_	RecName: Full=ABC transporter B family member 4; Short=ABC transporter ABCB.4; Short=AtABCB4; AltName: Full=Multidrug resistance protein 4; AltName: Full=P-glycopro	SubName: Full=Chromosome chr7 scaffold_42, whole genome shotgun sequence;	ABCB1	AT1G02520	ABCB11	ABC transporter B family member 11
Cg2g027690	3608.43	2436.85	1891.7	188.737	235.088	309.374	132.419	88.8902	69.5436	6.9272	8.66256	11.3893	97.2	8.95	-3.43	2.94e-42	1.81e-40	yes	down	hypothetical protein CISIN_1g027843mg [Citrus sinensis]	RecName: Full=Photosystem I reaction center subunit XI, chloroplastic; Short=PSI-L; AltName: Full=PSI subunit V; Flags: Precursor [Cucumis sativus]	photosystem I reaction center subunit XI	psaL	AT4G12800	PSAL	Photosystem I reaction center subunit XI, chloroplastic
Cg2g046100	37.6713	39.0382	23.8795	0	0.893869	0.929051	1.32887	1.36916	0.843798	0	0.0316563	0.032873	1.18	0.02	-3.41	1.55e-17	1.97e-16	yes	down	PREDICTED: auxin-induced in root cultures protein 12-like [Citrus sinensis]	RecName: Full=Auxin-induced in root cultures protein 12; Flags: Precursor [Arabidopsis thaliana]	hypothetical protein	_	AT5G47530	-	Cytochrome b561 and DOMON domain-containing protein At5g47530
Cg2g017030	502.551	324.451	820.857	30.0885	39.3303	53.885	4.24212	2.73496	6.93183	0.253992	0.332307	0.455185	4.61	0.35	-3.4	7.53e-27	1.83e-25	yes	down	PREDICTED: putative E3 ubiquitin-protein ligase LIN-1 isoform X1 [Prunus mume]	RecName: Full=Putative E3 ubiquitin-protein ligase LIN-1; AltName: Full=Protein cerberus	hypothetical protein	_	AT3G06880	-	Transducin/WD40 repeat-like superfamily protein
Cg5g010350	8.01517	72.8714	33.5805	1.82355	1.78774	0	0.305845	2.76334	1.28374	0.0695947	0.068509	0	1.45	0.05	-3.4	4.55e-08	2.47e-07	yes	down	PREDICTED: expansin-A1-like [Citrus sinensis]	RecName: Full=Expansin-A1; Short=AtEXPA1; AltName: Full=Alpha-expansin-1; Short=At-EXP1; Short=AtEx1; AltName: Full=Ath-ExpAlpha-1.2; Flags: Precursor [Arabidopsis	SubName: Full=Chromosome chr17 scaffold_12, whole genome shotgun sequence;	_	AT1G69530	EXPA1	Expansin-A1
Cg6g012410	4.00759	8.67516	14.9247	0	0	0	0.418839	0.89143	1.56774	0	0	0	0.95	0	-3.4	1.08e-06	5.05e-06	yes	down	hypothetical protein CICLE_v10013865mg, partial [Citrus clementina]	RecName: Full=UDP-galactose transporter 2; Short=At-UDP-GalT2 [Arabidopsis thaliana]	_	_	AT1G21070	-	Nucleotide-sugar transporter family protein
Cg3g017240	65.7244	139.67	88.0556	10.0295	8.04482	2.78715	2.55887	5.40329	3.43477	0.390547	0.31458	0.10888	3.8	0.27	-3.38	5.54e-18	7.3e-17	yes	down	PREDICTED: chalcone synthase-like [Citrus sinensis]	RecName: Full=Chalcone synthase 1A; AltName: Full=Naringenin-chalcone synthase 1A [Solanum tuberosum]	SubName: Full=Chalcone synthase (Putative uncharacterized protein) (Chromosome undetermined [...]	CHS	AT5G13930	CHS	Chalcone synthase
Cg2g000140	5.61062	22.5554	24.6257	0	0	0.929051	0.363959	1.44775	1.6025	0	0	0.0606079	1.13	0.02	-3.37	1.36e-08	7.77e-08	yes	down	hypothetical protein CICLE_v10017738mg [Citrus clementina]	RecName: Full=Expansin-A10; Short=AtEXPA10; AltName: Full=Alpha-expansin-10; Short=At-EXP10; Short=AtEx10; AltName: Full=Ath-ExpAlpha-1.1; Flags: Precursor [Arabid	expansin A	_	AT1G26770	EXPA10	Expansin-A10
Cg6g004730	743.006	1109.55	828.319	115.795	37.5425	98.4794	20.2326	30.0795	22.5855	3.15355	1.02543	2.68801	24.32	2.3	-3.35	4.03e-27	1e-25	yes	down	hypothetical protein CICLE_v10012518mg [Citrus clementina]	RecName: Full=Expansin-A4; Short=AtEXPA4; AltName: Full=Alpha-expansin-4; Short=At-EXP4; Short=AtEx4; AltName: Full=Ath-ExpAlpha-1.6; Flags: Precursor [Arabidopsis	SubName: Full=Chromosome chr6 scaffold_3, whole genome shotgun sequence;	_	AT2G39700	EXPA4	Expansin-A4
Cg7g000940	53.7017	37.3032	73.8771	0.911774	0.893869	4.64525	1.46562	1.01354	2.01892	0.024887	0.02447	0.127078	1.49	0.06	-3.34	1.19e-17	1.53e-16	yes	down	hypothetical protein CICLE_v10031765mg [Citrus clementina]	RecName: Full=Sedoheptulose-1,7-bisphosphatase, chloroplastic; AltName: Full=SED(1,7)P2ase; AltName: Full=Sedoheptulose bisphosphatase; Short=SBPase; Flags: Precurso	SubName: Full=Chromosome undetermined scaffold_2569, whole genome shotgun sequence;	E3.1.3.37	AT3G55800	SBPASE	Sedoheptulose-1,7-bisphosphatase, chloroplastic
Cg4g002840	147.479	322.716	196.259	24.6179	25.9222	6.50336	4.32652	9.422	5.76575	0.722293	0.762968	0.191272	6.51	0.56	-3.32	1.09e-17	1.41e-16	yes	down	PREDICTED: uncharacterized protein LOC102608149 [Citrus sinensis]	_	SubName: Full=Chromosome chr4 scaffold_6, whole genome shotgun sequence;	_	AT4G32460	-	Protein of unknown function, DUF642
Cg5g027620	117.823	55.521	141.038	13.6766	9.83256	5.57431	14.8682	6.86579	17.9072	1.72689	1.25847	0.711159	13.17	1.24	-3.31	8.84e-15	9.01e-14	yes	down	hypothetical protein CICLE_v10010933mg [Citrus clementina]	RecName: Full=ABC transporter B family member 15; Short=ABC transporter ABCB.15; Short=AtABCB15; AltName: Full=Multidrug resistance protein 13; AltName: Full=P-gly	_	ABCB1	AT3G28345	ABCB15	ABC transporter B family member 15
Cg5g012760	177.135	138.803	157.455	15.5002	14.3019	13.9358	11.9372	9.25167	10.6457	1.04486	0.971125	0.944654	10.61	0.99	-3.3	1.29e-31	4.27e-30	yes	down	hypothetical protein CISIN_1g037091mg, partial [Citrus sinensis]	RecName: Full=Homogentisate phytyltransferase 1, chloroplastic; AltName: Full=Tocopherol polyprenyltransferase 1; AltName: Full=Vitamin E pathway gene 2-1 protein;	_	HPT, HGGT, ubiA	AT2G18950	HPT1	Homogentisate phytyltransferase 1, chloroplastic
Cg6g003640	56.1062	50.3159	69.3997	1.82355	8.04482	0.929051	2.1751	1.93829	2.69551	0.0707061	0.313235	0.0361384	2.27	0.14	-3.3	9.85e-19	1.37e-17	yes	down	hypothetical protein CISIN_1g045026mg [Citrus sinensis]	RecName: Full=Probable membrane-associated kinase regulator 4 [Arabidopsis thaliana]	_	_	AT2G39370	MAKR4	Probable membrane-associated kinase regulator 4
Cg1g000910	473.697	523.112	385.057	52.8829	39.3303	37.162	11.0204	12.1237	8.96829	1.23042	0.917387	0.866306	10.72	1.01	-3.29	6.44e-46	4.93e-44	yes	down	PREDICTED: IST1-like protein-like [Citrus sinensis]	RecName: Full=IST1 homolog; Short=hIST1; AltName: Full=Putative MAPK-activating protein PM28 [Homo sapiens]	SubName: Full=Chromosome undetermined scaffold_345, whole genome shotgun sequence;	IST1	AT4G35730	-	Regulator of Vps4 activity in the MVB pathway protein
Cg5g044320	21.641	17.3503	8.20857	0.911774	0	0	1.43712	1.13977	0.546869	0.0605658	0	0	1.05	0.02	-3.25	3.77e-09	2.28e-08	yes	down	hypothetical protein CICLE_v10022025mg [Citrus clementina]	RecName: Full=Ethylene-responsive transcription factor 13; Short=AtERF13; AltName: Full=Ethylene-responsive element-binding factor 13; Short=EREBP-13 [Arabidopsis	annotation not avaliable	EREBP	AT2G44840	ERF13	Ethylene-responsive transcription factor 13
Cg3g018510	12105.3	9074.22	12412.9	1194.42	965.379	1372.21	484.241	360.623	497.507	47.788	38.7909	55.0825	446.97	47.17	-3.24	4.31e-65	9.16e-63	yes	down	abscisic stress-ripening protein 2-like [Citrus sinensis]	RecName: Full=Abscisic stress-ripening protein 2 [Solanum lycopersicum]	annotation not avaliable	_	AT1G68725	AGP19	Lysine-rich arabinogalactan protein 19
Cg5g032770	751.823	1245.75	1028.31	158.649	102.795	42.7363	15.3528	25.3543	21.0197	3.24001	2.10396	0.874257	20.57	2.1	-3.24	3.68e-21	6.1e-20	yes	down	hypothetical protein CICLE_v10019202mg [Citrus clementina]	RecName: Full=Probable pectate lyase 8; Flags: Precursor [Arabidopsis thaliana]	SubName: Full=Chromosome undetermined scaffold_114, whole genome shotgun sequence;	pel	AT3G07010	-	Probable pectate lyase 8
Cg5g033400	292.554	525.715	408.19	50.1476	44.6935	26.0134	9.90729	17.7049	13.846	1.69849	1.51929	0.883533	13.82	1.37	-3.24	2.83e-29	8.04e-28	yes	down	hypothetical protein CICLE_v10021795mg [Citrus clementina]	RecName: Full=Acid phosphatase 1; AltName: Full=Apase-1(1); Flags: Precursor	SubName: Full=Putative uncharacterized protein;	_	AT1G04040	-	HAD superfamily, subfamily IIIB acid phosphatase
Cg5g038640	881.669	687.073	990.252	105.766	65.2525	82.6855	12.575	9.77667	14.1335	1.5086	0.932165	1.18078	12.14	1.21	-3.22	3.58e-48	3.14e-46	yes	down	hypothetical protein CICLE_v10018822mg [Citrus clementina]	RecName: Full=Stachyose synthase; AltName: Full=Galactinol--raffinose galactosyltransferase; Flags: Precursor [Pisum sativum]	galactinol-raffinose galactosyltransferase/ghydrolase, hydrolyzing O-glycosyl compounds (EC: [...]	E2.4.1.67	AT4G01970	RFS4	Probable galactinol--sucrose galactosyltransferase 4
Cg4g013930	675.679	407.733	843.244	56.53	69.7218	65.9626	11.5235	6.93433	14.3931	0.964169	1.19135	1.12663	10.92	1.09	-3.21	4.26e-33	1.53e-31	yes	down	hypothetical protein CICLE_v10007586mg [Citrus clementina]	RecName: Full=Cellulose synthase-like protein E6; AltName: Full=OsCslE6 [Oryza sativa Japonica Group]	SubName: Full=Chromosome chr19 scaffold_66, whole genome shotgun sequence;	_	AT1G55850	CSLE1	Cellulose synthase-like protein E1
Cg5g037710	605.947	541.33	488.037	72.0301	75.085	15.7939	12.6796	11.2887	10.2227	1.50739	1.57486	0.331092	11.41	1.15	-3.2	1.06e-18	1.46e-17	yes	down	hypothetical protein CICLE_v10019602mg [Citrus clementina]	RecName: Full=Endoglucanase 17; AltName: Full=Endo-1,4-beta glucanase 17; Flags: Precursor [Arabidopsis thaliana]	SubName: Full=Chromosome chr7 scaffold_42, whole genome shotgun sequence;	_	AT4G02290	AtGH9B13	Endoglucanase 17
Cg2g011640	40.0759	26.893	39.5504	1.82355	1.78774	2.78715	1.96855	1.31044	1.94737	0.0895927	0.0882996	0.137492	1.74	0.1	-3.17	5.17e-15	5.38e-14	yes	down	hypothetical protein CISIN_1g044280mg [Citrus sinensis]	RecName: Full=Expansin-B3; Short=At-EXPB3; Short=AtEXPB3; AltName: Full=Ath-ExpBeta-1.6; AltName: Full=Beta-expansin-3; Flags: Precursor [Arabidopsis thaliana]	hypothetical protein	_	AT4G28250	EXPB3	Expansin-B3
Cg1g014530	2039.06	1372.41	984.282	90.2656	183.243	215.54	113.476	75.6848	54.9242	5.02456	10.2615	12.0531	81.6	9.04	-3.16	8.86e-24	1.78e-22	yes	down	PREDICTED: photosystem I reaction center subunit VI-2, chloroplastic-like [Citrus sinensis]	RecName: Full=Photosystem I reaction center subunit VI-2, chloroplastic; AltName: Full=PSI-H1; Flags: Precursor [Arabidopsis thaliana]	SubName: Full=Putative uncharacterized protein;	psaH	AT1G52230	PSAH2	Photosystem I reaction center subunit VI-2, chloroplastic
Cg5g039330	175.532	201.264	182.081	18.2355	22.3467	11.1486	4.41051	5.03629	4.58064	0.458243	0.563076	0.280737	4.68	0.44	-3.16	6.87e-33	2.43e-31	yes	down	hypothetical protein CICLE_v10019818mg [Citrus clementina]	RecName: Full=Protein S-acyltransferase 18; AltName: Full=Probable palmitoyltransferase At4g01730; AltName: Full=Zinc finger DHHC domain-containing protein At4g01	SubName: Full=Chromosome chr7 scaffold_42, whole genome shotgun sequence;	ZDHHC	AT4G01730	PAT18	Protein S-acyltransferase 18
Cg5g044300	67.3274	91.9567	114.174	5.47064	4.46935	14.8648	3.07491	4.16852	5.22599	0.249899	0.205167	0.681589	4.15	0.38	-3.16	7.97e-17	9.61e-16	yes	down	hypothetical protein CISIN_1g044584mg [Citrus sinensis]	RecName: Full=Ethylene-responsive transcription factor 13; Short=AtERF13; AltName: Full=Ethylene-responsive element-binding factor 13; Short=EREBP-13 [Arabidopsis	annotation not avaliable	EREBP	AT2G44840	ERF13	Ethylene-responsive transcription factor 13
CgUng005630	76.9457	186.516	194.021	14.5884	8.04482	18.581	2.01687	4.86794	5.09205	0.382427	0.211487	0.488146	3.98	0.36	-3.15	6.18e-16	6.91e-15	yes	down	PREDICTED: putative amidase C869.01-like [Citrus sinensis]	RecName: Full=Putative amidase C869.01; Flags: Precursor [Schizosaccharomyces pombe 972h-]	SubName: Full=Chromosome chr3 scaffold_8, whole genome shotgun sequence;	E3.5.1.4, amiE	AT4G34880	-	Amidase family protein
Cg2g045470	15.2288	22.5554	11.1935	0	1.78774	0	1.07397	1.57247	0.792098	0	0.127077	0	1.15	0.04	-3.14	4.33e-09	2.6e-08	yes	down	hypothetical protein CISIN_1g048292mg [Citrus sinensis]	_	hypothetical protein	_	AT4G17280	-	Cytochrome b561 and DOMON domain-containing protein At4g17280
Cg3g014550	1712.04	2138.43	1452.92	230.679	213.635	145.861	95.4224	118.107	81.1991	12.8602	11.9818	8.16918	98.4	11.05	-3.14	2.11e-50	2.09e-48	yes	down	PREDICTED: blue copper protein-like [Citrus sinensis]	RecName: Full=Blue copper protein; Flags: Precursor	_	_	AT1G22480	-	Cupredoxin superfamily protein
Cg5g000120	65.7244	52.9185	58.2062	6.38242	3.57548	2.78715	2.395	1.91689	2.12479	0.232612	0.130823	0.101886	2.15	0.16	-3.13	1.03e-20	1.64e-19	yes	down	hypothetical protein CISIN_1g016393mg [Citrus sinensis]	RecName: Full=Ethylene-responsive transcription factor RAP2-11; AltName: Full=Protein RELATED TO APETALA2 11 [Arabidopsis thaliana]	AP2/ERF domain-containing transcription factor	_	AT5G19790	RAP2-11	Ethylene-responsive transcription factor RAP2-11
Cg2g033580	667.664	460.651	296.255	55.6182	38.4364	65.9626	84.253	56.9646	37.6146	7.02268	4.91946	8.41538	59.81	6.78	-3.12	1.51e-23	2.97e-22	yes	down	PREDICTED: MLP-like protein 28-like [Citrus sinensis]	RecName: Full=MLP-like protein 28 [Arabidopsis thaliana]	_	_	AT1G70830	MLP28	MLP-like protein 28
Cg2g043470	27.2516	26.893	36.5655	0.911774	0	0.929051	0.845795	0.830437	1.13657	0.0283021	0	0.0289123	0.94	0.02	-3.12	6.54e-17	7.93e-16	yes	down	hypothetical protein CISIN_1g037702mg [Citrus sinensis]	RecName: Full=CBL-interacting protein kinase 5; AltName: Full=OsCIPK05 [Oryza sativa Japonica Group]	SubName: Full=CBL-interacting protein kinase 11;	PRKAA, AMPK	AT5G45820	CIPK20	CBL-interacting serine/threonine-protein kinase 20
Cg3g009290	136.258	97.1618	126.114	5.47064	1.78774	10.2196	1.53792	1.00145	1.3211	0.0564804	0.0184752	0.105602	1.29	0.06	-3.12	5.32e-30	1.59e-28	yes	down	PREDICTED: ABC transporter B family member 2-like isoform X1 [Citrus sinensis]	RecName: Full=ABC transporter B family member 2; Short=ABC transporter ABCB.2; Short=AtABCB2; AltName: Full=Multidrug resistance protein 2; AltName: Full=P-glycopr	multidrug/pheromone exporter, MDR family, ABC transporter family	ABCB1	AT4G25960	ABCB2	ABC transporter B family member 2
Cg7g007880	727.778	197.794	114.92	29.1768	56.3138	32.5168	86.4632	23.0533	13.732	3.46823	6.78011	3.90316	41.32	4.71	-3.11	1.37e-08	7.8e-08	yes	down	_	RecName: Full=21 kDa seed protein; Flags: Precursor [Theobroma cacao]	_	_	AT1G17860	-	Kunitz family trypsin and protease inhibitor protein
Cg2g044430	5035.93	3507.37	2176.76	257.12	442.465	551.856	130.59	90.5663	56.518	6.66828	11.5072	14.3428	92.88	10.76	-3.1	8.61e-24	1.73e-22	yes	down	hypothetical protein CICLE_v10016074mg [Citrus clementina]	RecName: Full=Chlorophyll a-b binding protein 3C, chloroplastic; AltName: Full=LHCII type I CAB-3C; Short=LHCP; Flags: Precursor [Solanum lycopersicum]	light-harvesting complex II protein Lhcb1	LHCB1	AT2G34430	LHB1B1	light-harvesting chlorophyll-protein complex II subunit B1
Cg2g001540	371.102	203.866	446.994	22.7943	47.3751	26.0134	4.22555	2.31699	5.0925	0.25956	0.540123	0.296494	3.87	0.36	-3.09	1.89e-22	3.46e-21	yes	down	hypothetical protein CISIN_1g041480mg [Citrus sinensis]	RecName: Full=Putative E3 ubiquitin-protein ligase LIN-2; Short=LjLIN	_	_	AT3G06880	-	Transducin/WD40 repeat-like superfamily protein
Cg3g012680	12.0228	17.3503	9.70104	0	0	0	0.692353	0.989798	0.560215	0	0	0	0.75	0	-3.09	6.14e-10	4.04e-09	yes	down	hypothetical protein CICLE_v10002881mg [Citrus clementina]	_	SubName: Full=Chromosome chr18 scaffold_1, whole genome shotgun sequence;	_	AT5G01075	-	Glycosyl hydrolase family 35 protein
Cg4g007290	8.81669	21.6879	14.9247	1.82355	0	0	0.681126	1.65451	1.15732	0.140924	0	0	1.16	0.05	-3.09	2.74e-08	1.52e-07	yes	down	PREDICTED: ethylene-responsive transcription factor WIN1-like [Citrus sinensis]	RecName: Full=Ethylene-responsive transcription factor SHINE 2 [Arabidopsis thaliana]	AP2/ERF domain-containing transcription factor	_	AT1G15360	WIN1	Ethylene-responsive transcription factor WIN1
Cg2g021790	1487.62	1035.81	514.155	65.6477	148.382	141.216	61.0505	42.2246	21.1425	2.6946	6.11754	5.81606	41.66	4.84	-3.08	2.1e-17	2.64e-16	yes	down	hypothetical protein CICLE_v10009198mg [Citrus clementina]	RecName: Full=Chlorophyll a-b binding protein 13, chloroplastic; AltName: Full=LHCII type III CAB-13; Flags: Precursor	SubName: Full=Chromosome chr19 scaffold_4, whole genome shotgun sequence;	LHCB3	AT5G54270	LHCB3	light-harvesting chlorophyll B-binding protein 3
Cg5g008640	3163.59	4330.64	4221.44	315.474	559.562	499.829	53.6024	73.173	71.585	5.34563	9.49896	8.48134	66.07	7.74	-3.08	2.31e-44	1.59e-42	yes	down	hypothetical protein CICLE_v10019410mg [Citrus clementina]	RecName: Full=Monocopper oxidase-like protein SKU5; AltName: Full=Skewed roots; Flags: Precursor [Arabidopsis thaliana]	hypothetical protein	_	AT4G12420	SKU5	Monocopper oxidase-like protein SKU5
Cg6g002810	95.3806	84.1491	61.1912	11.8531	5.36322	5.57431	4.62896	4.05162	2.9767	0.575367	0.261704	0.271672	3.89	0.37	-3.08	1.3e-18	1.78e-17	yes	down	hypothetical protein CICLE_v10012554mg [Citrus clementina]	RecName: Full=L-ascorbate peroxidase 2, cytosolic; AltName: Full=L-ascorbate peroxidase 1b; Short=APX1b; Short=AtAPx02 [Arabidopsis thaliana]	SubName: Full=Putative uncharacterized protein;	E1.11.1.11	AT3G09640	APX2	L-ascorbate peroxidase 2, cytosolic
Cg5g044350	8.81669	24.2905	22.387	0.911774	1.78774	0	0.607654	1.6554	1.5481	0.0628588	0.124169	0	1.27	0.06	-3.07	1.67e-08	9.44e-08	yes	down	hypothetical protein CICLE_v10023677mg [Citrus clementina]	RecName: Full=Ethylene-responsive transcription factor 13; Short=AtERF13; AltName: Full=Ethylene-responsive element-binding factor 13; Short=EREBP-13 [Arabidopsis	annotation not avaliable	EREBP	AT2G44840	ERF13	Ethylene-responsive transcription factor 13
Cg5g005570	203.585	110.175	189.543	10.9413	17.8774	17.652	3.82494	2.06359	3.56436	0.20558	0.336585	0.332184	3.15	0.29	-3.06	9.1e-23	1.71e-21	yes	down	PREDICTED: ferric reduction oxidase 8, mitochondrial-like [Citrus sinensis]	RecName: Full=Ferric reduction oxidase 8, mitochondrial; Short=AtFRO8; AltName: Full=Ferric-chelate reductase 8; Flags: Precursor [Arabidopsis thaliana]	oxidoreductase/ferric-chelate reductase (EC:1.16.1.7)	_	AT5G50160	FRO8	Ferric reduction oxidase 8, mitochondrial
Cg6g002350	10361.2	10064.9	8824.96	1072.25	1553.55	853.798	363.733	351.308	310.33	37.6472	54.7524	30.0643	342.08	40.87	-3.06	1.11e-47	9.39e-46	yes	down	hypothetical protein CICLE_v10012170mg [Citrus clementina]	RecName: Full=Peroxidase 21; Short=Atperox P21; AltName: Full=ATP2a/ATP2b; AltName: Full=PRXR5; Flags: Precursor [Arabidopsis thaliana]	hypothetical protein	E1.11.1.7	AT2G37130	PER21	Peroxidase 21
Cg2g018020	3898.58	6252.19	5069.91	379.298	767.834	676.349	97.2961	155.518	125.872	9.47888	19.1275	17.0622	126.24	15.14	-3.05	3.01e-33	1.09e-31	yes	down	hypothetical protein CISIN_1g048664mg [Citrus sinensis]	RecName: Full=Peroxidase 39; Short=Atperox P39; AltName: Full=ATP19a; Flags: Precursor [Arabidopsis thaliana]	hypothetical protein	E1.11.1.7	AT1G05260	PER3	Peroxidase 3
Cg5g035050	1429.91	2115	1172.33	199.678	218.104	134.712	23.1708	34.1974	19.0416	3.22241	3.55717	2.19344	25.53	3	-3.05	4.69e-36	1.98e-34	yes	down	hypothetical protein CICLE_v10019207mg [Citrus clementina]	RecName: Full=Sulfate transporter 3.1; AltName: Full=AST12; AltName: Full=AtST1 [Arabidopsis thaliana]	SubName: Full=Chromosome chr7 scaffold_31, whole genome shotgun sequence;	SULTR3	AT3G51895	SULTR3%3B1	Sulfate transporter 3
Cg4g010690	991.477	666.252	947.717	141.325	64.3586	106.841	33.6074	22.4586	32.177	4.7911	2.18982	3.63218	29.39	3.55	-3.01	4.16e-31	1.32e-29	yes	down	hypothetical protein CICLE_v10010809mg [Citrus clementina]	_	_	_	AT1G20925	-	Auxin efflux carrier family protein
Cg2g020050	14455.4	9362.23	6393.73	929.097	1330.08	1516.21	529.403	340.828	234.576	34.032	48.912	55.7054	369.47	46	-3	5.46e-28	1.44e-26	yes	down	hypothetical protein CISIN_1g024579mg [Citrus sinensis]	RecName: Full=Chlorophyll a-b binding protein 151, chloroplastic; AltName: Full=LHCII type II CAB-151; Short=LHCP; Flags: Precursor	light-harvesting complex II protein Lhcb2	LHCB2	AT2G05100	LHCB2	photosystem II light harvesting complex gene 2
Cg5g001040	1856.31	1489.53	1848.42	313.65	213.635	96.6213	27.9195	22.3477	27.821	4.71769	3.21853	1.45511	26.01	3.16	-3	2.79e-23	5.44e-22	yes	down	hypothetical protein CICLE_v10019000mg [Citrus clementina]	RecName: Full=Cellulose synthase-like protein G3; Short=AtCslG3 [Arabidopsis thaliana]	cellulose synthase (EC:2.4.1.12)	_	AT4G23990	CSLG3	Cellulose synthase-like protein G3
Cg5g005990	18.4349	19.0854	45.5203	0	2.68161	0.929051	0.719268	0.73991	1.77941	0	0.105086	0.0363715	1.07	0.05	-3	7.13e-10	4.66e-09	yes	down	PREDICTED: proline transporter 1-like [Citrus sinensis]	RecName: Full=Proline transporter 1; Short=AtPROT1 [Arabidopsis thaliana]	hypothetical protein	_	AT2G39890	PROT1	Proline transporter 1
Cg2g003030	90.5714	79.8115	99.2491	10.9413	6.25709	6.50336	2.23868	1.96475	2.4561	0.270467	0.155086	0.16109	2.22	0.2	-2.97	7.21e-24	1.46e-22	yes	down	hypothetical protein CICLE_v10014809mg [Citrus clementina]	RecName: Full=AP2-like ethylene-responsive transcription factor PLT1; AltName: Full=Protein AINTEGUMENTA-LIKE 3; AltName: Full=Protein PLETHORA 1 [Arabidopsis thal	SubName: Full=Chromosome chr6 scaffold_3, whole genome shotgun sequence;	OVM, ANT	AT1G51190	PLT2	AP2-like ethylene-responsive transcription factor PLT2
Cg2g044410	3146.76	2296.32	1545.45	237.061	296.765	355.827	188.981	136.562	93.0842	14.2406	17.9429	21.4813	139.96	17.82	-2.97	3.79e-33	1.36e-31	yes	down	hypothetical protein CICLE_v10016074mg [Citrus clementina]	RecName: Full=Chlorophyll a-b binding protein 40, chloroplastic; AltName: Full=LHCII type I CAB-40; Short=LHCP; Flags: Precursor	SubName: Full=Chromosome undetermined scaffold_143, whole genome shotgun sequence;	LHCB1	AT2G34430	LHB1B1	light-harvesting chlorophyll-protein complex II subunit B1
Cg3g018520	4151.06	3061.46	3532.67	503.299	423.694	427.363	396.333	287.802	338.858	48.0739	40.8893	41.1437	341	43.44	-2.97	2.34e-68	5.99e-66	yes	down	hypothetical protein CICLE_v10002747mg [Citrus clementina]	RecName: Full=Abscisic stress-ripening protein 2 [Solanum lycopersicum]	hypothetical protein	_	_	_	_
Cg4g008410	280.531	268.062	282.823	27.3532	41.118	27.8715	7.73741	7.3602	7.81105	0.754526	1.13759	0.770574	7.63	0.89	-2.97	1.47e-36	6.47e-35	yes	down	hypothetical protein CICLE_v10008536mg [Citrus clementina]	_	hypothetical protein	_	AT4G13345	MEE55	Serinc-domain containing serine and sphingolipid biosynthesis protein
Cg1g006940	188.357	404.263	400.728	43.7651	33.967	34.3749	3.32605	7.11796	7.08222	0.772876	0.600986	0.607932	5.83	0.66	-2.96	3.5e-22	6.31e-21	yes	down	PREDICTED: squalene epoxidase 3-like [Citrus sinensis]	RecName: Full=Squalene monooxygenase; AltName: Full=Squalene epoxidase; Short=SE	hypothetical protein	SQLE, ERG1	AT4G37760	SQE3	Squalene epoxidase 3
Cg2g036960	1027.55	1214.52	1340.98	116.707	218.998	97.5504	10.446	12.3262	13.6391	1.18649	2.22886	0.992568	12.12	1.47	-2.96	3.68e-31	1.18e-29	yes	down	PREDICTED: LRR receptor-like serine/threonine-protein kinase GSO1-like [Citrus sinensis]	RecName: Full=LRR receptor-like serine/threonine-protein kinase GSO1; AltName: Full=Protein GASSHO 1; Flags: Precursor [Arabidopsis thaliana]	hypothetical protein	_	AT4G20140	GSO1	LRR receptor-like serine/threonine-protein kinase GSO1
Cg4g024840	404.766	426.818	302.971	27.3532	48.2689	65.9626	18.2571	19.1104	13.6955	1.23402	2.18822	2.98694	17.05	2.12	-2.95	3.39e-25	7.52e-24	yes	down	PREDICTED: uncharacterized protein LOC102616965 [Citrus sinensis]	RecName: Full=E3 ubiquitin-protein ligase ZNRF3; AltName: Full=Zinc/RING finger protein 3; Flags: Precursor [Xenopus (Silurana) tropicalis]	_	_	AT2G15580	-	RING/U-box superfamily protein
Cg6g024910	218.814	218.614	308.195	37.3827	23.2406	28.8006	6.86581	6.73018	9.58161	1.11506	0.725702	0.890304	7.71	0.91	-2.95	2.86e-28	7.65e-27	yes	down	hypothetical protein CICLE_v10012382mg [Citrus clementina]	RecName: Full=Aquaporin NIP2-1; AltName: Full=Low silicon protein 1; AltName: Full=NOD26-like intrinsic protein 2-1; AltName: Full=OsNIP2;1; AltName: Full=Silicon	aquaporin, MIP family, NIP subfamily	NIP	AT4G19030	NIP1-1	Aquaporin NIP1-1
Cg2g044400	10410.9	7052.04	5007.97	777.743	968.954	1191.04	372.296	250.711	179.397	27.8165	34.7891	42.7244	268.26	34.97	-2.94	1.62e-31	5.31e-30	yes	down	hypothetical protein CICLE_v10016074mg [Citrus clementina]	RecName: Full=Chlorophyll a-b binding protein 3C, chloroplastic; AltName: Full=LHCII type I CAB-3C; Short=LHCP; Flags: Precursor [Solanum lycopersicum]	light-harvesting complex II protein Lhcb1	LHCB1	AT2G34430	LHB1B1	light-harvesting chlorophyll-protein complex II subunit B1
Cg2g025900	461.674	525.715	550.72	76.589	55.4199	59.4593	11.9126	13.5078	14.228	1.97644	1.43413	1.53767	13.21	1.65	-2.92	7.06e-44	4.73e-42	yes	down	hypothetical protein CICLE_v10025985mg [Citrus clementina]	RecName: Full=AP2-like ethylene-responsive transcription factor At1g16060 [Arabidopsis thaliana]	SubName: Full=Chromosome chr11 scaffold_14, whole genome shotgun sequence;	OVM, ANT	AT1G16060	ADAP	AP2-like ethylene-responsive transcription factor At1g16060
Cg3g016360	11147.5	5156.52	9769.69	1248.22	774.091	1423.31	344.512	158.557	302.384	38.5811	24.0061	44.1052	268.14	35.53	-2.91	4.6e-25	1.01e-23	yes	down	PREDICTED: WAT1-related protein At1g21890-like [Citrus sinensis]	RecName: Full=WAT1-related protein At4g08300 [Arabidopsis thaliana]	hypothetical protein	_	AT1G21890	-	WAT1-related protein At1g21890
Cg2g044440	561.864	431.156	255.958	43.7651	49.1628	64.1045	13.8877	10.6139	6.33416	1.08187	1.21853	1.58789	10.31	1.29	-2.9	6.46e-23	1.23e-21	yes	down	hypothetical protein CICLE_v10016074mg [Citrus clementina]	RecName: Full=Chlorophyll a-b binding protein 3C, chloroplastic; AltName: Full=LHCII type I CAB-3C; Short=LHCP; Flags: Precursor [Solanum lycopersicum]	light-harvesting complex II protein Lhcb1	LHCB1	AT2G34430	LHB1B1	light-harvesting chlorophyll-protein complex II subunit B1
Cg6g015850	310.187	208.204	294.762	27.3532	39.3303	34.3749	9.95801	6.63606	9.45977	0.87594	1.26383	1.10371	8.68	1.08	-2.9	3.95e-29	1.11e-27	yes	down	PREDICTED: solute carrier family 35 member F1-like isoform X2 [Citrus sinensis]	_	SubName: Full=Chromosome chr8 scaffold_23, whole genome shotgun sequence;	SLC35F1_2	AT3G59340	-	Eukaryotic protein of unknown function (DUF914)
Cg9g023380	1065.22	2594.74	1740.22	326.415	192.182	192.314	60.9569	147.103	99.8606	18.6837	11.0684	11.06	102.68	13.68	-2.9	2.58e-22	4.68e-21	yes	down	_	RecName: Full=Putative expansin-B2; Short=At-EXPB2; Short=AtEXPB2; AltName: Full=Ath-ExpBeta-1.4; AltName: Full=Beta-expansin-2; Flags: Precursor [Arabidopsis thal	SubName: Full=Chromosome chr9 scaffold_65, whole genome shotgun sequence;	_	AT1G65680	EXPB2	Putative expansin-B2
Cg3g010270	282.134	587.308	281.33	27.3532	65.2525	57.6012	11.4495	23.6764	11.4394	1.11024	2.66013	2.34581	15.56	2.03	-2.88	7.43e-16	8.26e-15	yes	down	hypothetical protein CICLE_v10002569mg [Citrus clementina]	RecName: Full=Auxin-induced protein 22D; AltName: Full=Indole-3-acetic acid-induced protein ARG13	SubName: Full=Chromosome chr5 scaffold_2, whole genome shotgun sequence;	IAA	AT5G43700	IAA4	Auxin-responsive protein IAA4
Cg8g012360	65.7244	267.195	281.33	33.7356	19.6651	22.2972	2.40221	9.7077	10.3008	1.23322	0.721704	0.817548	7.45	0.93	-2.88	2.26e-10	1.56e-09	yes	down	_	RecName: Full=E3 ubiquitin-protein ligase PUB23; AltName: Full=Plant U-box protein 23; AltName: Full=U-box domain-containing protein 23 [Arabidopsis thaliana]	SubName: Full=Chromosome chr8 scaffold_99, whole genome shotgun sequence;	_	AT2G35930	PUB23	E3 ubiquitin-protein ligase PUB23
CgUng004860	36.8698	149.213	47.0127	2.73532	0	13.0067	0.584207	2.35817	0.745496	0.0433445	0	0.206377	1.23	0.08	-2.88	2.3e-07	1.15e-06	yes	down	hypothetical protein CICLE_v10027953mg [Citrus clementina]	RecName: Full=ABC transporter G family member 11; Short=ABC transporter ABCG.11; Short=AtABCG11; AltName: Full=Protein CUTICULAR DEFECT AND ORGAN FUSION 1; AltName	SubName: Full=Chromosome undetermined scaffold_165, whole genome shotgun sequence;	_	AT1G17840	ABCG11	ABC transporter G family member 11
Cg3g001930	560.261	529.185	300.732	25.5297	56.3138	103.125	18.098	17.0041	9.72974	0.824796	1.82569	3.34057	14.99	1.97	-2.86	8.5e-14	7.98e-13	yes	down	PREDICTED: LOW QUALITY PROTEIN: chlorophyll a-b binding protein 8, chloroplastic-like [Citrus sinensis]	RecName: Full=Chlorophyll a-b binding protein 8, chloroplastic; AltName: Full=LHCI type III CAB-8; Flags: Precursor	SubName: Full=Putative uncharacterized protein;	LHCA3	AT1G61520	LHCA3	photosystem I light harvesting complex gene 3
Cg5g035380	274.119	183.046	167.903	14.5884	25.9222	39.9492	11.5892	7.68547	7.11312	0.616877	1.10114	1.69518	8.81	1.13	-2.86	2.28e-18	3.08e-17	yes	down	hypothetical protein CICLE_v10022248mg [Citrus clementina]	RecName: Full=Photosystem I reaction center subunit II, chloroplastic; AltName: Full=Photosystem I 20 kDa subunit; Short=PSI-D; Flags: Precursor [Solanum lycopersicum	SubName: Full=Chromosome chr7 scaffold_31, whole genome shotgun sequence;	psaD	AT1G03130	PSAD2	Photosystem I reaction center subunit II-2, chloroplastic
Cg2g044450	321.408	201.264	154.47	20.059	26.8161	39.9492	9.83295	6.12657	4.73277	0.613753	0.823207	1.22543	6.92	0.88	-2.84	9.29e-18	1.2e-16	yes	down	PREDICTED: chlorophyll a-b binding protein 3C, chloroplastic-like [Citrus sinensis]	RecName: Full=Chlorophyll a-b binding protein 3C, chloroplastic; AltName: Full=LHCII type I CAB-3C; Short=LHCP; Flags: Precursor [Solanum lycopersicum]	light-harvesting complex II protein Lhcb1	LHCB1	AT1G29910	LHCB1	Chlorophyll a-b binding protein 3, chloroplastic
Cg5g034600	128.243	203.866	163.425	26.4414	21.4529	13.0067	4.27534	6.75948	5.45705	0.881627	0.717866	0.434872	5.5	0.68	-2.84	1.23e-21	2.12e-20	yes	down	hypothetical protein CICLE_v10022032mg [Citrus clementina]	RecName: Full=Auxin-responsive protein IAA14; AltName: Full=Indoleacetic acid-induced protein 14; AltName: Full=Protein SOLITARY ROOT [Arabidopsis thaliana]	hypothetical protein	IAA	AT3G04730	IAA16	Auxin-responsive protein IAA16
CgUng019280	7.21366	11.2777	21.6408	0	0	0	0.334063	0.518331	1.00443	0	0	0	0.62	0	-2.84	1.25e-08	7.15e-08	yes	down	PREDICTED: peroxidase 52-like [Citrus sinensis]	RecName: Full=Peroxidase 4; Flags: Precursor [Vitis vinifera]	_	E1.11.1.7	AT5G58390	PER67	Peroxidase 67
Cg7g023310	1156.59	969.883	1070.85	175.972	114.415	148.648	31.6843	26.4506	29.3743	4.82125	3.14398	4.08184	29.17	4.02	-2.83	6.06e-50	5.9e-48	yes	down	_	RecName: Full=MATE efflux family protein FRD3; AltName: Full=MATE citrate transporter; AltName: Full=Protein DTX43; AltName: Full=Protein FERRIC REDUCTASE DEFECTIVE	_	_	AT1G51340	MATE	MATE efflux family protein 1
Cg8g017380	32.8622	13.8803	25.3719	1.82355	1.78774	0.929051	1.52184	0.637945	1.17761	0.084465	0.0832206	0.0431976	1.11	0.07	-2.83	5.57e-10	3.69e-09	yes	down	_	RecName: Full=Pleiotropic drug resistance protein 1; AltName: Full=NpPDR1 [Nicotiana plumbaginifolia]	SubName: Full=Chromosome chr9 scaffold_7, whole genome shotgun sequence;	_	AT1G15520	ABCG40	ABC transporter G family member 40
Cg2g017510	126.64	65.9312	121.636	8.20596	19.6651	3.7162	2.53213	1.31397	2.43444	0.16409	0.39408	0.0744335	2.09	0.21	-2.81	2.12e-13	1.91e-12	yes	down	hypothetical protein CISIN_1g046696mg [Citrus sinensis]	RecName: Full=Indole-3-acetic acid-amido synthetase GH3.6; AltName: Full=Auxin-responsive GH3-like protein 6; Short=AtGH3-6; AltName: Full=Protein DWARF IN LIGHT 1;	SubName: Full=Chromosome chr19 scaffold_4, whole genome shotgun sequence;	GH3	AT5G54510	GH3	Indole-3-acetic acid-amido synthetase GH3
Cg2g042100	13.6258	19.9529	8.20857	2.73532	0.893869	0	1.55796	2.23967	0.943789	0.312917	0.103524	0	1.59	0.14	-2.8	2.33e-06	1.04e-05	yes	down	hypothetical protein CISIN_1g047574mg [Citrus sinensis]	RecName: Full=CASP-like protein POPTRDRAFT_758901 [Populus trichocarpa]	annotation not avaliable	_	AT4G03540	-	CASP-like protein 1C1
Cg4g021810	6.41214	14.7478	18.6558	0.911774	0	0.929051	0.428942	0.975846	1.25205	0.0610109	0	0.0625115	0.88	0.04	-2.8	5.19e-07	2.5e-06	yes	down	PREDICTED: auxin-responsive protein IAA33-like [Citrus sinensis]	RecName: Full=Auxin-responsive protein IAA33; AltName: Full=Indoleacetic acid-induced protein 33 [Arabidopsis thaliana]	SubName: Full=Chromosome chr11 scaffold_56, whole genome shotgun sequence;	_	AT5G57420	IAA33	Auxin-responsive protein IAA33
Cg5g038850	15.2288	16.4828	9.70104	0	0	0	0.65993	0.709227	0.421272	0	0	0	0.6	0	-2.8	1.8e-10	1.25e-09	yes	down	hypothetical protein CICLE_v10021027mg [Citrus clementina]	RecName: Full=Galactinol synthase 1; Short=AtGolS1; Short=GolS-1 [Arabidopsis thaliana]	galactinol synthase (EC:2.4.1.123)	GOLS	AT2G47180	GOLS1	Galactinol synthase 1
Cg5g003500	5.61062	38.1707	47.0127	0.911774	0	0	0.122688	0.791413	0.998211	0.0199373	0	0	0.63	0.01	-2.78	2.34e-09	1.44e-08	yes	down	PREDICTED: nitrate transporter 1.2-like isoform X1 [Citrus sinensis]	RecName: Full=Protein NRT1/ PTR FAMILY 4.6; Short=AtNPF4.6; AltName: Full=Nitrate transporter 1.2; AltName: Full=Nitrate transporter NTL1; AltName: Full=Protein AB	hypothetical protein	SLC15A3_4, PHT	AT1G69850	NPF4	Protein NRT1/ PTR FAMILY 4
Cg6g016460	938.577	1306.48	949.956	87.5303	184.137	180.236	16.3282	22.6639	16.5401	1.52286	3.20964	3.14026	18.53	2.61	-2.78	1.28e-27	3.27e-26	yes	down	hypothetical protein CICLE_v10011238mg [Citrus clementina]	RecName: Full=Probable inactive receptor kinase At1g48480; Flags: Precursor [Arabidopsis thaliana]	SubName: Full=Putative uncharacterized protein;	_	AT2G36570	PXC1	Leucine-rich repeat receptor-like protein kinase PXC1
Cg9g022460	3.20607	26.893	46.2665	0	0	0	0.0743978	0.621693	1.07484	0	0	0	0.59	0	-2.78	3.03e-08	1.67e-07	yes	down	_	RecName: Full=Cytochrome P450 705A5; AltName: Full=Thalian-diol desaturase; Short=AtTHAD [Arabidopsis thaliana]	CYP712A2; electron carrier/ heme binding / iron ion binding / monooxygenase/ oxygen binding; [...]	_	AT5G06905	CYP712A2	cytochrome P450, family 712, subfamily A, polypeptide 2
Cg1g027300	13.6258	6.94013	6.7161	1.82355	0	0	1.64015	0.819358	0.813165	0.219624	0	0	1.09	0.08	-2.77	2e-05	7.89e-05	yes	down	hypothetical protein CICLE_v10026484mg [Citrus clementina]	RecName: Full=Ras-related protein Rab7 [Glycine max]	hypothetical protein	RAB7A	AT1G22740	RABG3B	Ras-related protein RABG3b
Cg3g016430	44.885	50.3159	42.5353	3.6471	8.04482	1.8581	1.74008	1.93829	1.65209	0.141412	0.313235	0.0722768	1.78	0.18	-2.77	2.32e-15	2.49e-14	yes	down	PREDICTED: uncharacterized protein LOC102626284 [Citrus sinensis]	_	SubName: Full=Chromosome chr18 scaffold_1, whole genome shotgun sequence;	_	AT1G44760	-	Adenine nucleotide alpha hydrolases-like superfamily protein
Cg2g013970	285.34	409.468	205.214	51.0593	37.5425	33.4458	6.63408	9.48383	4.77656	1.18723	0.875127	0.779177	6.99	0.95	-2.75	2.65e-21	4.44e-20	yes	down	hypothetical protein CISIN_1g039963mg [Citrus sinensis]	RecName: Full=Laccase-3; AltName: Full=Benzenediol:oxygen oxidoreductase 3; AltName: Full=Diphenol oxidase 3; AltName: Full=Urishiol oxidase 3; Flags: Precursor [A	hypothetical protein	E1.10.3.2	AT2G30210	LAC3	Laccase-3
Cg3g018540	35065.6	35163	25964.5	4022.75	5613.5	4847.79	328.429	328.886	243.326	37.6631	52.6206	45.4144	300.74	45.14	-2.73	4.11e-49	3.82e-47	yes	down	hypothetical protein CISIN_1g001373mg [Citrus sinensis]	RecName: Full=Cellulose synthase A catalytic subunit 2 [UDP-forming]	cellulose synthase (EC:2.4.1.12)	CESA	AT4G39350	CESA2	Cellulose synthase A catalytic subunit 2
Cg6g004270	771.861	568.223	1049.2	141.325	89.3869	110.557	12.3322	9.05489	16.7764	2.25814	1.43071	1.76884	12.68	1.82	-2.73	3.95e-28	1.05e-26	yes	down	hypothetical protein CICLE_v10011092mg [Citrus clementina]	RecName: Full=Cation/H(+) antiporter 20; AltName: Full=Protein CATION/H+ EXCHANGER 20; Short=AtCHX20 [Arabidopsis thaliana]	cation proton exchanger	_	AT3G53720	CHX20	Cation/H(+) antiporter 20
Cg6g018910	52.9001	110.175	61.9374	11.8531	7.15096	6.50336	1.62111	3.35939	1.90088	0.363282	0.219893	0.199825	2.3	0.26	-2.73	2.02e-13	1.83e-12	yes	down	hypothetical protein CICLE_v10011663mg [Citrus clementina]	_	auxin efflux carrier family protein; auxin efflux carrier family protein; FUNCTIONS IN: auxi [...]	_	AT1G71090	-	Auxin efflux carrier family protein
Cg2g038220	2487.11	1774.07	1311.88	207.884	336.095	294.509	87.0589	61.745	45.9991	7.27789	11.8109	10.3404	65.1	9.78	-2.72	4.26e-29	1.2e-27	yes	down	hypothetical protein CICLE_v10016540mg [Citrus clementina]	RecName: Full=Photosystem I reaction center subunit III, chloroplastic; AltName: Full=Light-harvesting complex I 17 kDa protein; AltName: Full=PSI-F; Flags: Precurs	SubName: Full=Putative uncharacterized protein;	psaF	AT1G31330	PSAF	Photosystem I reaction center subunit III, chloroplastic
Cg3g022860	18.4349	37.3032	40.2966	0.911774	4.46935	0.929051	0.564934	1.13743	1.23672	0.0279448	0.137433	0.0285464	0.98	0.06	-2.71	1.72e-11	1.31e-10	yes	down	hypothetical protein CICLE_v10001952mg [Citrus clementina]	RecName: Full=Zinc-finger homeodomain protein 4; Short=OsZHD4 [Oryza sativa Japonica Group]	hypothetical protein	_	AT1G75240	ZHD5	Zinc-finger homeodomain protein 5
Cg6g003960	1238.34	447.638	1012.64	221.561	68.8279	105.912	35.4012	12.7617	28.7985	6.26252	2.03857	3.07652	25.62	3.83	-2.71	6.89e-12	5.47e-11	yes	down	hypothetical protein CICLE_v10012001mg [Citrus clementina]	RecName: Full=WAT1-related protein At2g37460 [Arabidopsis thaliana]	hypothetical protein	_	AT2G37460	-	WAT1-related protein At2g37460
Cg4g003990	13419	9298.04	14418.7	2115.32	1935.23	1625.84	551.948	379.882	594.253	87.0222	79.9671	67.113	507.88	78.22	-2.7	4.39e-45	3.17e-43	yes	down	PREDICTED: aquaporin TIP4-1-like [Citrus sinensis]	RecName: Full=Aquaporin TIP4-1; AltName: Full=Epsilon-tonoplast intrinsic protein; Short=Epsilon-TIP; AltName: Full=Tonoplast intrinsic protein 4-1; Short=AtTIP4;1	aquaporin, MIP family, TIP subfamily	TIP	AT2G25810	TIP4-1	Aquaporin TIP4-1
Cg5g044100	87.3654	131.862	87.3093	12.7648	19.6651	9.29051	4.33235	6.48613	4.33999	0.633128	0.980605	0.462694	5.06	0.69	-2.7	4.77e-16	5.39e-15	yes	down	hypothetical protein CICLE_v10021740mg [Citrus clementina]	RecName: Full=Ethylene-responsive transcription factor ERF035 [Arabidopsis thaliana]	_	EREBP	AT2G44940	ERF034	Ethylene-responsive transcription factor ERF034
Cg9g029160	251.676	268.062	145.516	26.4414	28.6038	36.233	5.58745	5.92963	3.23406	0.58708	0.636611	0.805956	4.93	0.67	-2.7	7.96e-21	1.28e-19	yes	down	hypothetical protein CICLE_v10005306mg [Citrus clementina]	RecName: Full=Zinc transporter 1; AltName: Full=ZRT/IRT-like protein 1; Flags: Precursor [Arabidopsis thaliana]	ZIP transporter	SLC39A1_2_3, ZIP1_2_3	AT3G12750	ZIP1	Zinc transporter 1
Cg2g009460	48.8926	26.0255	26.1182	3.6471	3.57548	3.7162	2.62466	1.38491	1.40574	0.195829	0.193098	0.200426	1.81	0.2	-2.69	4.44e-10	2.97e-09	yes	down	PREDICTED: ethylene-responsive transcription factor LEP-like [Citrus sinensis]	RecName: Full=Ethylene-responsive transcription factor LEP; AltName: Full=Protein LEAFY PETIOLE [Arabidopsis thaliana]	_	EREBP	AT5G13910	LEP	Ethylene-responsive transcription factor LEP
Cg2g030460	29.6561	19.9529	20.8945	0	1.78774	0	0.814869	0.545789	0.574889	0	0.0492734	0	0.65	0.02	-2.68	1.81e-13	1.64e-12	yes	down	PREDICTED: receptor-like cytosolic serine/threonine-protein kinase RBK2-like [Citrus sinensis]	RecName: Full=Receptor-like cytosolic serine/threonine-protein kinase RBK2; AltName: Full=Protein ROP BINDING PROTEIN KINASES 2 [Arabidopsis thaliana]	hypothetical protein	_	AT3G05140	RBK2	Receptor-like cytosolic serine/threonine-protein kinase RBK2
Cg5g023710	32.0607	225.554	98.5029	17.3237	14.3019	17.652	1.35075	9.43761	4.15852	0.729999	0.605406	0.746422	4.99	0.69	-2.68	3.91e-07	1.91e-06	yes	down	hypothetical protein CICLE_v10024589mg [Citrus clementina]	RecName: Full=Probable peroxidase 61; Short=Atperox P61; Flags: Precursor [Arabidopsis thaliana]	peroxidase family protein; peroxidase family protein; FUNCTIONS IN: electron carrier activit [...]	E1.11.1.7	AT5G24070	PER61	Probable peroxidase 61
Cg2g013110	308.584	427.685	312.672	57.4417	56.3138	41.8073	8.50471	11.7341	8.62889	1.58331	1.55683	1.15498	9.63	1.44	-2.66	2.13e-29	6.07e-28	yes	down	hypothetical protein CICLE_v10015408mg [Citrus clementina]	RecName: Full=Reticulon-like protein B18; Short=AtRTNLB18 [Arabidopsis thaliana]	hypothetical protein	_	AT2G20590	RTNLB17	Reticulon-like protein B17
Cg5g000440	454.46	1021.93	382.818	128.56	85.8115	68.7498	11.3563	25.4324	9.57767	3.21288	2.15031	1.72169	15.51	2.38	-2.66	2.47e-14	2.43e-13	yes	down	PREDICTED: uncharacterized protein LOC102607146 [Citrus sinensis]	_	hypothetical protein	_	AT4G24140	-	alpha/beta-Hydrolases superfamily protein
Cg6g002830	110.609	122.32	107.458	10.9413	16.0896	17.652	2.82718	3.14831	2.7782	0.289552	0.395387	0.451723	2.92	0.38	-2.66	2.03e-22	3.71e-21	yes	down	PREDICTED: AP2-like ethylene-responsive transcription factor TOE2-like isoform X1 [Citrus sinensis]	RecName: Full=Floral homeotic protein APETALA 2 [Arabidopsis thaliana]	SubName: Full=Chromosome chr13 scaffold_17, whole genome shotgun sequence;	AP2	AT4G36920	AP2	Floral homeotic protein APETALA 2
Cg6g006850	2013.41	1727.22	1033.53	161.384	272.63	314.948	56.6042	48.3355	29.0959	4.53763	7.68876	8.87594	44.82	6.99	-2.66	2e-22	3.65e-21	yes	down	hypothetical protein CICLE_v10012370mg [Citrus clementina]	RecName: Full=Chlorophyll a-b binding protein CP29.1, chloroplastic; AltName: Full=LHCB4.1; AltName: Full=LHCII protein 4.1; Flags: Precursor [Arabidopsis thaliana]	SubName: Full=Chromosome chr8 scaffold_23, whole genome shotgun sequence;	LHCB4	AT5G01530	LHCB4	Chlorophyll a-b binding protein CP29, chloroplastic
Cg3g018990	29.6561	24.2905	43.2816	7.29419	4.46935	1.8581	4.90685	3.91666	7.21894	1.20794	0.753237	0.311816	5.33	0.77	-2.65	1.43e-09	9.02e-09	yes	down	hypothetical protein CICLE_v10000119mg [Citrus clementina]	RecName: Full=Probable LRR receptor-like serine/threonine-protein kinase At1g34110; Flags: Precursor [Arabidopsis thaliana]	_	_	AT1G34110	-	Probable LRR receptor-like serine/threonine-protein kinase At1g34110
Cg4g021370	2004.59	1419.26	1871.55	284.473	248.496	292.651	28.3578	20.0309	26.4939	4.02452	3.52089	4.14504	24.95	3.9	-2.65	5.82e-50	5.68e-48	yes	down	hypothetical protein CISIN_1g001837mg [Citrus sinensis]	RecName: Full=Cadmium/zinc-transporting ATPase HMA2; AltName: Full=Cadmium/zinc-transporting ATPase 3; AltName: Full=Protein HEAVY METAL ATPASE 2 [Arabidopsis thali	annotation not avaliable	zntA	AT4G30110	HMA2	Cadmium/zinc-transporting ATPase HMA2
Cg5g039520	70.5335	288.015	214.169	36.471	18.7713	30.6587	4.32147	17.4706	13.1608	2.2351	1.15801	1.88843	11.64	1.77	-2.65	1.42e-09	8.97e-09	yes	down	hypothetical protein CICLE_v10023630mg [Citrus clementina]	RecName: Full=Putative expansin-A17; Short=AtEXPA17; AltName: Full=Alpha-expansin-17; Short=At-EXP17; Short=AtEx17; AltName: Full=Ath-ExpAlpha-1.13; Flags: Precurs	hypothetical protein	_	AT4G01630	EXPA17	Putative expansin-A17
Cg2g042930	24.847	60.7261	26.8644	2.73532	4.46935	4.64525	1.00275	2.4346	1.08629	0.110408	0.181187	0.188126	1.51	0.16	-2.64	2.08e-09	1.29e-08	yes	down	PREDICTED: LOW QUALITY PROTEIN: peroxidase 19-like [Citrus sinensis]	RecName: Full=Peroxidase 19; Short=Atperox P19; AltName: Full=ATP51; Flags: Precursor [Arabidopsis thaliana]	hypothetical protein	E1.11.1.7	AT2G34060	PER19	Peroxidase 19
Cg3g007150	690.106	517.04	1122.34	103.942	82.236	181.165	32.9216	24.4738	53.6651	4.95959	3.9441	8.67836	36.87	5.83	-2.64	1.5e-16	1.76e-15	yes	down	PREDICTED: WAT1-related protein At5g07050-like [Citrus sinensis]	RecName: Full=WAT1-related protein At5g07050 [Arabidopsis thaliana]	hypothetical protein	_	AT5G07050	-	WAT1-related protein At5g07050
Cg4g022020	13.6258	15.6153	20.8945	0.911774	0.893869	0.929051	0.677532	0.770175	1.04147	0.0491685	0.048485	0.0503233	0.83	0.05	-2.64	1.58e-09	9.98e-09	yes	down	hypothetical protein CISIN_1g030313mg [Citrus sinensis]	RecName: Full=CASP-like protein POPTRDRAFT_578614 [Populus trichocarpa]	integral membrane family protein; integral membrane family protein; FUNCTIONS IN: molecular_ [...]	_	AT4G25830	-	CASP-like protein 2C1
Cg2g042850	72.1366	85.8841	79.1008	14.5884	11.6203	7.43241	4.21409	4.96956	4.63404	0.852441	0.683298	0.436397	4.61	0.66	-2.63	3.18e-17	3.93e-16	yes	down	PREDICTED: rac-like GTP-binding protein RAC13-like [Citrus sinensis]	RecName: Full=Rac-like GTP-binding protein RAC13; Flags: Precursor	hypothetical protein	RAC1	AT5G45970	ARAC2	Rac-like GTP-binding protein ARAC2
Cg3g021230	149.884	253.315	170.888	16.4119	34.8609	31.5877	3.63078	6.112	4.14444	0.397604	0.846763	0.766791	4.63	0.67	-2.63	1.78e-17	2.26e-16	yes	down	PREDICTED: heat stress transcription factor B-4-like [Citrus sinensis]	RecName: Full=Heat stress transcription factor B-4; Short=AtHsfB4; AltName: Full=AtHsf-02 [Arabidopsis thaliana]	SubName: Full=Putative uncharacterized protein (Chromosome chr18 scaffold_1, whole genome sh [...]	HSFF	AT1G46264	HSFB4	Heat stress transcription factor B-4
Cg2g039570	1755.32	1406.24	703.698	133.119	258.328	235.979	90.4945	71.8899	36.3695	6.86438	13.3951	12.2203	66.52	10.77	-2.62	6.29e-17	7.64e-16	yes	down	hypothetical protein CICLE_v10017170mg [Citrus clementina]	RecName: Full=Photosystem I reaction center subunit psaK, chloroplastic; AltName: Full=PSI-K; AltName: Full=Photosystem I subunit X; Flags: Precursor [Arabidopsis t	SubName: Full=Chromosome chr10 scaffold_43, whole genome shotgun sequence;	psaK	AT1G30380	PSAK	Photosystem I reaction center subunit psaK, chloroplastic
Cg3g013610	16.0303	45.1108	49.2514	0	2.68161	0.929051	0.278744	0.782178	0.85713	0	0.0467199	0.0161792	0.64	0.02	-2.61	6.91e-12	5.48e-11	yes	down	PREDICTED: oligopeptide transporter 4-like [Citrus sinensis]	RecName: Full=Oligopeptide transporter 4; Short=AtOPT4 [Arabidopsis thaliana]	oligopeptide transporter OPT family	_	AT5G64410	OPT4	Oligopeptide transporter 4
Cg5g044850	22.4425	28.628	73.8771	6.38242	0	0.929051	0.453015	0.548571	1.42194	0.122839	0	0.0178807	0.8	0.05	-2.61	4.4e-09	2.64e-08	yes	down	hypothetical protein CICLE_v10019265mg [Citrus clementina]	RecName: Full=Protein ECERIFERUM 1 [Arabidopsis thaliana]	SubName: Full=Chromosome undetermined scaffold_268, whole genome shotgun sequence;	K15404, CER1	AT1G02205	CER1	Protein ECERIFERUM 1
Cg3g016920	1389.03	1190.23	901.45	117.619	279.781	174.662	25.1848	21.4732	16.3027	2.08472	4.97665	3.10471	21.03	3.38	-2.6	1.71e-21	2.91e-20	yes	down	hypothetical protein CICLE_v10000991mg [Citrus clementina]	RecName: Full=Amino acid permease 3; AltName: Full=Amino acid transporter AAP3 [Arabidopsis thaliana]	SubName: Full=Putative uncharacterized protein (Chromosome chr18 scaffold_1, whole genome sh [...]	_	AT1G77380	AAP3	Amino acid permease 3
Cg5g042960	22.4425	5.2051	13.4322	0	0	0	0.831932	0.189489	0.498812	0	0	0	0.51	0	-2.6	4.07e-08	2.22e-07	yes	down	hypothetical protein CICLE_v10021911mg [Citrus clementina]	RecName: Full=Agamous-like MADS-box protein AGL6 [Arabidopsis thaliana]	SubName: Full=MADS-box protein 3 (Chromosome chr15 scaffold_37, whole genome shotgun sequence);	K09264	AT2G45650	AGL6	Agamous-like MADS-box protein AGL6
Cg4g020070	783.082	617.671	608.927	83.8832	137.656	103.125	22.3605	17.555	17.4116	2.39553	3.94327	2.95197	19.12	3.09	-2.59	9.33e-33	3.26e-31	yes	down	hypothetical protein CICLE_v10008141mg [Citrus clementina]	RecName: Full=Organic cation/carnitine transporter 7; Short=AtOCT7 [Arabidopsis thaliana]	hypothetical protein	_	AT3G13050	2018-10-07	Organic cation/carnitine transporter 7
Cg1g013700	666.061	537.86	520.871	66.5595	142.125	71.5369	24.1265	19.3676	18.9005	2.41133	5.16907	2.59941	20.81	3.39	-2.58	4.29e-22	7.69e-21	yes	down	PREDICTED: acid phosphatase 1-like [Citrus sinensis]	RecName: Full=Acid phosphatase 1; AltName: Full=Apase-1(1); Flags: Precursor	SubName: Full=Chromosome chr9 scaffold_7, whole genome shotgun sequence;	_	AT4G25150	-	HAD superfamily, subfamily IIIB acid phosphatase
Cg1g023820	113.014	81.5465	70.8922	10.9413	16.0896	7.43241	2.86734	2.06039	1.80086	0.277628	0.40938	0.188987	2.25	0.29	-2.58	2.49e-16	2.89e-15	yes	down	RecName: Full=Flavanone 7-O-glucoside 2''-O-beta-L-rhamnosyltransferase; AltName: Full=1,2 rhamnosyltransferase flavonoid 1-2 rhamnosyl	RecName: Full=Flavanone 7-O-glucoside 2''-O-beta-L-rhamnosyltransferase; AltName: Full=1,2 rhamnosyltransferase	SubName: Full=Chromosome chr13 scaffold_120, whole genome shotgun sequence;	C12RT1	AT5G65550	UGT91B1	UDP-glycosyltransferase 91B1
Cg1g009150	1379.41	1665.63	1085.02	275.356	252.071	154.222	43.9354	52.776	34.6123	8.77151	8.05736	4.92571	43.86	7.29	-2.57	1.09e-29	3.17e-28	yes	down	PREDICTED: aspartic proteinase nepenthesin-1-like [Citrus sinensis]	RecName: Full=Aspartic proteinase nepenthesin-1; AltName: Full=Nepenthesin-I; Flags: Precursor [Nepenthes gracilis]	hypothetical protein	_	AT2G03200	-	Eukaryotic aspartyl protease family protein
Cg1g012650	409.575	432.891	377.594	68.383	73.2973	57.6012	14.6753	15.4201	13.5529	2.45058	2.63684	2.07031	14.56	2.39	-2.56	2.17e-35	8.86e-34	yes	down	hypothetical protein CICLE_v10009470mg [Citrus clementina]	RecName: Full=Rac-like GTP-binding protein ARAC7; AltName: Full=GTPase protein ROP9 [Arabidopsis thaliana]	hypothetical protein	RAC1	AT4G28950	ARAC7	Rac-like GTP-binding protein ARAC7
Cg2g002560	25.6486	26.0255	31.3418	0.911774	3.57548	0.929051	0.741096	0.748438	0.906867	0.0263483	0.103645	0.0269116	0.8	0.05	-2.56	8.21e-13	7.06e-12	yes	down	hypothetical protein CICLE_v10015508mg [Citrus clementina]	RecName: Full=DNA-damage-repair/toleration protein DRT100; Flags: Precursor [Arabidopsis thaliana]	hypothetical protein	_	AT3G20820	-	Leucine-rich repeat (LRR) family protein
Cg3g002670	325.416	251.58	307.448	19.1472	44.6935	66.8917	4.49181	3.46478	4.24663	0.292936	0.617875	0.924444	4.07	0.61	-2.56	1.68e-16	1.96e-15	yes	down	PREDICTED: potassium channel AKT2/3-like [Citrus sinensis]	RecName: Full=Potassium channel AKT2/3 [Arabidopsis thaliana]	SubName: Full=Chromosome chr12 scaffold_38, whole genome shotgun sequence;	_	AT4G22200	AKT2	Potassium channel AKT2/3
Cg5g013170	156.296	223.819	105.965	14.5884	23.2406	33.4458	3.39337	4.84214	2.30306	0.316761	0.505809	0.727519	3.52	0.51	-2.56	1.78e-14	1.78e-13	yes	down	PREDICTED: probable peptide/nitrate transporter At1g59740-like [Citrus sinensis]	RecName: Full=Protein NRT1/ PTR FAMILY 4.3; Short=AtNPF4.3; AltName: Full=Nitrate transporter 1.14 [Arabidopsis thaliana]	SubName: Full=Chromosome chr14 scaffold_27, whole genome shotgun sequence;	SLC15A3_4, PHT	AT1G59740	NPF4	Protein NRT1/ PTR FAMILY 4
Cg6g004680	40.0759	57.2561	61.1912	5.47064	3.57548	8.36146	1.03628	1.46789	1.56133	0.141471	0.0927224	0.216695	1.35	0.15	-2.54	5.61e-15	5.81e-14	yes	down	hypothetical protein CICLE_v10012089mg [Citrus clementina]	RecName: Full=Transcription factor AS1; AltName: Full=Myb-related protein 91; Short=AtMYB91; AltName: Full=Protein ASYMMETRIC LEAVES 1; AltName: Full=Protein PHANTAS	SubName: Full=Chromosome chr8 scaffold_23, whole genome shotgun sequence;	MYBP	AT2G37630	AS1	Transcription factor AS1
Cg7g000140	1173.42	809.393	712.653	190.561	160.003	101.267	42.3779	29.0589	25.7825	6.88314	5.80189	3.66871	32.46	5.48	-2.54	1.93e-24	4.05e-23	yes	down	hypothetical protein CICLE_v10032484mg [Citrus clementina]	RecName: Full=Expansin-A4; Short=AtEXPA4; AltName: Full=Alpha-expansin-4; Short=At-EXP4; Short=AtEx4; AltName: Full=Ath-ExpAlpha-1.6; Flags: Precursor [Arabidopsis	SubName: Full=Putative uncharacterized protein;	_	AT2G39700	EXPA4	Expansin-A4
Cg8g019240	393.545	225.554	396.25	51.0593	49.1628	69.6788	18.087	10.2887	18.252	2.34711	2.27115	3.21519	15.52	2.6	-2.53	3.07e-20	4.72e-19	yes	down	_	RecName: Full=Transcription factor FER-LIKE IRON DEFICIENCY-INDUCED TRANSCRIPTION FACTOR; AltName: Full=Basic helix-loop-helix protein 29; Short=AtbHLH29; Short=bHL	_	_	AT2G28160	FIT	Transcription factor FER-LIKE IRON DEFICIENCY-INDUCED TRANSCRIPTION FACTOR
Cg2g006280	3811.21	2830.71	3652.81	632.771	611.407	529.559	56.2302	41.663	53.9318	9.33642	9.03552	7.82306	50.58	8.75	-2.52	5.13e-51	5.31e-49	yes	down	PREDICTED: potassium transporter 8-like [Citrus sinensis]	RecName: Full=Potassium transporter 8; Short=AtHAK8; Short=AtPOT8 [Arabidopsis thaliana]	SubName: Full=Chromosome chr1 scaffold_46, whole genome shotgun sequence;	kup	AT5G14880	POT8	Potassium transporter 8
Cg2g015080	301.37	272.4	191.782	25.5297	45.5873	56.6721	11.8601	10.6512	7.5618	1.00486	1.80197	2.2379	10.05	1.67	-2.52	6.03e-18	7.92e-17	yes	down	PREDICTED: cytochrome b6-f complex iron-sulfur subunit, chloroplastic-like [Citrus sinensis]	RecName: Full=Cytochrome b6-f complex iron-sulfur subunit, chloroplastic; AltName: Full=Plastohydroquinone:plastocyanin oxidoreductase iron-sulfur protein; AltName: Fu	SubName: Full=Putative uncharacterized protein;	petC	AT4G03280	PETC	Cytochrome b6-f complex iron-sulfur subunit, chloroplastic
Cg4g000160	85.7623	118.85	123.129	14.5884	22.3467	7.43241	1.68883	2.33285	2.42697	0.287299	0.441023	0.146609	2.15	0.29	-2.52	2.65e-16	3.06e-15	yes	down	hypothetical protein CICLE_v10010710mg [Citrus clementina]	RecName: Full=Probable LRR receptor-like serine/threonine-protein kinase At4g31250; Flags: Precursor [Arabidopsis thaliana]	hypothetical protein	_	AT2G07040	PRK2	Pollen receptor-like kinase 2
Cg1g026220	577.092	425.95	326.85	69.2948	85.8115	71.5369	20.2395	14.8532	11.4826	2.43064	3.02138	2.51655	15.56	2.65	-2.51	3.51e-24	7.24e-23	yes	down	hypothetical protein CISIN_1g017528mg [Citrus sinensis]	RecName: Full=WAT1-related protein At5g64700 [Arabidopsis thaliana]	SubName: Full=Chromosome chr4 scaffold_205, whole genome shotgun sequence;	_	AT5G64700	-	WAT1-related protein At5g64700
Cg4g003850	360.683	328.789	331.328	46.5005	57.2076	64.1045	8.18206	7.43089	7.52442	1.05496	1.30105	1.45707	7.71	1.27	-2.51	4.79e-32	1.61e-30	yes	down	PREDICTED: L-gulonolactone oxidase-like [Citrus sinensis]	_	SubName: Full=Chromosome chr4 scaffold_6, whole genome shotgun sequence;	_	AT5G11540	GULLO3	L-gulonolactone oxidase 3
Cg5g011700	508.162	419.878	583.555	102.119	90.2808	64.1045	16.1854	13.3039	18.6154	3.25301	2.88579	2.04743	16.01	2.74	-2.5	1.36e-28	3.73e-27	yes	down	hypothetical protein CICLE_v10023912mg [Citrus clementina]	RecName: Full=COBRA-like protein 4; Flags: Precursor [Arabidopsis thaliana]	SubName: Full=Chromosome chr14 scaffold_9, whole genome shotgun sequence;	_	AT5G15630	COBL4	COBRA-like protein 4
Cg1g009130	38.4728	52.9185	105.965	2.73532	10.7264	11.1486	0.901388	1.23509	2.4855	0.0640929	0.251972	0.261735	1.53	0.19	-2.49	3.89e-09	2.35e-08	yes	down	PREDICTED: ammonium transporter 3 member 1-like [Citrus sinensis]	RecName: Full=Ammonium transporter 3 member 1; Short=OsAMT3;1 [Oryza sativa Japonica Group]	ammonium transporter	amt, AMT, MEP	AT2G38290	AMT2	Ammonium transporter 2
Cg5g024000	5.61062	10.4102	15.6709	0	0	0	0.246654	0.454375	0.690394	0	0	0	0.46	0	-2.49	7.47e-08	3.96e-07	yes	down	hypothetical protein CICLE_v10024448mg [Citrus clementina]	RecName: Full=Ethylene-responsive transcription factor 13; Short=AtERF13; AltName: Full=Ethylene-responsive element-binding factor 13; Short=EREBP-13 [Arabidopsis	annotation not avaliable	_	AT2G44840	ERF13	Ethylene-responsive transcription factor 13
Cg4g019580	287.745	417.275	285.061	79.3243	56.3138	30.6587	7.36208	10.6315	7.30248	2.02977	1.44495	0.78616	8.44	1.43	-2.48	2.67e-17	3.31e-16	yes	down	hypothetical protein CISIN_1g017287mg [Citrus sinensis]	RecName: Full=Adiponectin receptor protein [Drosophila melanogaster]	SubName: Full=Chromosome chr11 scaffold_170, whole genome shotgun sequence;	ADIPOR	AT5G20270	HHP1	Heptahelical transmembrane protein 1
Cg4g003750	11.2212	11.2777	8.20857	1.82355	0	0.929051	1.01048	1.00079	0.742424	0.164276	0	0.084319	0.92	0.08	-2.47	1.4e-05	5.68e-05	yes	down	hypothetical protein CICLE_v10010490mg [Citrus clementina]	_	_	_	AT2G20740	TOM2AH3	Tetraspanin-19
Cg1g016210	30.4577	16.4828	49.9977	4.55887	4.46935	3.7162	1.53333	0.822993	2.52318	0.229556	0.226273	0.187904	1.62	0.21	-2.45	1.28e-07	6.58e-07	yes	down	PREDICTED: pleiotropic drug resistance protein 1-like [Citrus sinensis]	RecName: Full=Pleiotropic drug resistance protein 1; AltName: Full=NtPDR1 [Nicotiana tabacum]	SubName: Full=Chromosome chr9 scaffold_7, whole genome shotgun sequence;	_	AT1G15520	ABCG40	ABC transporter G family member 40
Cg1g014390	573.886	1165.94	605.196	148.619	146.595	121.706	10.6178	21.5064	11.2071	2.7499	2.71785	2.25536	14.48	2.58	-2.44	3.74e-20	5.69e-19	yes	down	PREDICTED: probable peptide transporter At1g52190-like isoform X1 [Citrus sinensis]	RecName: Full=Protein NRT1/ PTR FAMILY 1.2; Short=AtNPF1.2; AltName: Full=Nitrate transporter 1.11 [Arabidopsis thaliana]	SubName: Full=Chromosome chr9 scaffold_7, whole genome shotgun sequence;	_	AT1G52190	NPF1	Protein NRT1/ PTR FAMILY 1
Cg1g015170	354.271	241.169	308.941	70.2066	50.9506	30.6587	6.47841	4.37979	5.64456	1.28482	0.937284	0.544195	5.5	0.93	-2.44	2.25e-19	3.26e-18	yes	down	PREDICTED: probable sulfate transporter 3.4-like [Citrus sinensis]	RecName: Full=Probable sulfate transporter 3.4 [Arabidopsis thaliana]	sulfate/bicarbonate/oxalate exchanger and transporter sat-1	SULTR3	AT3G15990	SULTR3%3B4	Probable sulfate transporter 3
Cg2g030770	11.2212	25.158	22.387	0.911774	1.78774	0	0.338742	0.755715	0.676799	0.0275278	0.0541502	0	0.59	0.03	-2.44	1.87e-09	1.17e-08	yes	down	hypothetical protein CICLE_v10001088mg [Citrus clementina]	RecName: Full=Receptor-like serine/threonine-protein kinase ALE2; AltName: Full=Protein ABNORMAL LEAF SHAPE 2; Flags: Precursor [Arabidopsis thaliana]	SubName: Full=Chromosome chr14 scaffold_27, whole genome shotgun sequence;	IRAK4	AT1G54820	-	Protein kinase superfamily protein
Cg4g011300	488.926	626.347	585.047	103.942	91.1747	100.338	7.34144	9.38177	8.79115	1.56084	1.37133	1.50858	8.5	1.48	-2.44	3.27e-36	1.39e-34	yes	down	hypothetical protein CISIN_1g004418mg [Citrus sinensis]	RecName: Full=E3 ubiquitin-protein ligase ORTHRUS 2; AltName: Full=Protein VARIANT IN METHYLATION 1 [Arabidopsis thaliana]	VIM1 (VARIANT IN METHYLATION 1); DNA binding / chromatin binding / double-stranded methylate [...]	UHRF1, NP95	AT1G57820	ORTH2	E3 ubiquitin-protein ligase ORTHRUS 2
Cg1g001670	176.334	179.576	245.511	14.5884	36.6486	50.1688	4.00261	4.06108	5.579	0.331175	0.834006	1.14103	4.54	0.76	-2.43	9.65e-14	8.99e-13	yes	down	ferredoxin--NADP reductase, putative [Ricinus communis]	RecName: Full=Ferredoxin--NADP reductase, leaf-type isozyme, chloroplastic; Short=FNR; Flags: Precursor [Nicotiana tabacum]	RecName: Full=Ferredoxin--NADP reductase; EC=1.18.1.2;	petH	AT5G66190	LFNR1	Ferredoxin--NADP reductase, leaf isozyme 1, chloroplastic
Cg2g041250	201.982	544.8	457.441	104.854	67.0402	39.0201	4.69604	12.6183	10.6474	2.43807	1.56273	0.909039	9.31	1.65	-2.43	6.56e-11	4.74e-10	yes	down	hypothetical protein CICLE_v10014739mg [Citrus clementina]	RecName: Full=Protein TRANSPORT INHIBITOR RESPONSE 1; AltName: Full=Weak ethylene-insensitive protein 1 [Arabidopsis thaliana]	f-box family protein	TIR1	AT3G62980	TIR1	Protein TRANSPORT INHIBITOR RESPONSE 1
Cg3g017200	1825.86	1709.01	1265.61	255.297	344.14	284.29	87.5614	81.3179	60.8355	12.2456	16.5926	13.6904	76.72	14.16	-2.43	1.24e-37	5.86e-36	yes	down	PREDICTED: probable calcium-binding protein CML44-like [Citrus sinensis]	RecName: Full=Probable calcium-binding protein CML28; AltName: Full=Calmodulin-like protein 28 [Oryza sativa Japonica Group]	SubName: Full=Chromosome chr18 scaffold_1, whole genome shotgun sequence;	CML	AT1G21550	CML44	Probable calcium-binding protein CML44
Cg4g024670	126.64	112.777	129.845	23.7061	16.0896	16.7229	2.69803	2.39432	2.76917	0.5051	0.343605	0.356937	2.62	0.4	-2.43	4.41e-21	7.26e-20	yes	down	PREDICTED: WD repeat-containing protein 76-like [Citrus sinensis]	RecName: Full=WD repeat-containing protein 76	hypothetical protein	_	AT1G80710	DRS1	DROUGHT SENSITIVE 1
Cg4g006950	123.434	150.08	139.546	33.7356	17.8774	14.8648	3.00003	3.63319	3.39563	0.820025	0.43569	0.362049	3.34	0.54	-2.42	2.32e-17	2.89e-16	yes	down	PREDICTED: beta-1,4-mannosyl-glycoprotein 4-beta-N-acetylglucosaminyltransferase-like [Citrus sinensis]	_	SubName: Full=Chromosome chr11 scaffold_13, whole genome shotgun sequence;	MGAT3	AT2G13290	-	beta-1,4-N-acetylglucosaminyltransferase family protein
Cg5g030850	155.494	122.32	233.571	55.6182	16.0896	17.652	8.49758	6.62522	12.7983	3.04018	0.884683	0.969249	9.27	1.65	-2.42	4.6e-09	2.75e-08	yes	down	hypothetical protein CICLE_v10021887mg [Citrus clementina]	RecName: Full=Expansin-A15; Short=AtEXPA15; AltName: Full=Alpha-expansin-15; Short=At-EXP15; Short=AtEx15; AltName: Full=Ath-ExpAlpha-1.3; Flags: Precursor [Arabi	hypothetical protein	_	AT2G03090	EXPA15	Expansin-A15
Cg5g033010	310.989	233.362	176.111	30.0885	44.6935	54.814	15.5914	11.6041	8.85082	1.50881	2.25333	2.76009	12.04	2.16	-2.42	9.11e-17	1.09e-15	yes	down	PSI reaction center subunit III [Citrus sinensis]	RecName: Full=Photosystem I reaction center subunit IV A, chloroplastic; Short=PSI-E A; Contains: RecName: Full=Photosystem I reaction center subunit IV A isoform 2	SubName: Full=Putative uncharacterized protein;	psaE	AT2G20260	PSAE2	Photosystem I reaction center subunit IV B, chloroplastic
Cg5g040600	40.8774	58.9911	38.8042	9.11774	6.25709	4.64525	1.73223	2.48256	1.64776	0.386446	0.266413	0.197574	1.96	0.29	-2.42	4.5e-12	3.64e-11	yes	down	hypothetical protein CICLE_v10022410mg [Citrus clementina]	RecName: Full=Ethylene-responsive transcription factor ERF023 [Arabidopsis thaliana]	SubName: Full=Chromosome undetermined scaffold_203, whole genome shotgun sequence;	EREBP	AT1G01250	ERF023	Ethylene-responsive transcription factor ERF023
Cg2g020320	2998.48	3908.16	3275.97	596.3	737.442	573.224	77.9217	101.131	85.2402	15.4979	19.2198	14.9301	88.13	16.55	-2.41	2.1e-45	1.55e-43	yes	down	hypothetical protein CISIN_1g013841mg [Citrus sinensis]	RecName: Full=Fasciclin-like arabinogalactan protein 2; Flags: Precursor [Arabidopsis thaliana]	fasciclin-like arabinogalactan protein	_	AT4G12730	FLA2	Fasciclin-like arabinogalactan protein 2
Cg4g007660	3.20607	10.4102	8.20857	1.82355	0	0	0.356525	1.13702	0.917763	0.202886	0	0	0.8	0.07	-2.41	0.00057	0.00178	yes	down	hypothetical protein CICLE_v10008122mg [Citrus clementina]	RecName: Full=Protein kinase PINOID 2; AltName: Full=Protein kinase AGC1-10 [Arabidopsis thaliana]	hypothetical protein	_	AT2G26700	PID2	Protein kinase PINOID 2
Cg2g047100	270.913	244.64	221.631	27.3532	50.9506	37.162	2.85983	2.56693	2.33114	0.288554	0.550327	0.392371	2.59	0.41	-2.4	1.07e-24	2.28e-23	yes	down	PREDICTED: ferric reduction oxidase 7, chloroplastic-like [Citrus sinensis]	RecName: Full=Ferric reduction oxidase 7, chloroplastic; Short=AtFRO7; AltName: Full=Ferric-chelate reductase 7; Flags: Precursor [Arabidopsis thaliana]	hypothetical protein	_	AT5G49740	FRO7	Ferric reduction oxidase 7, chloroplastic
Cg5g001030	1768.95	1141.65	1617.09	245.267	341.458	255.489	32.3341	20.8055	29.5844	4.48351	6.25418	4.67741	27.55	5.13	-2.4	4.66e-32	1.57e-30	yes	down	hypothetical protein CICLE_v10023570mg, partial [Citrus clementina]	RecName: Full=Cellulose synthase-like protein G3; Short=AtCslG3 [Arabidopsis thaliana]	cellulose synthase (EC:2.4.1.12)	_	AT4G23990	CSLG3	Cellulose synthase-like protein G3
Cg5g004420	150.685	121.452	160.44	26.4414	32.1793	15.7939	5.26953	4.22301	5.62019	0.924808	1.12974	0.553997	5.03	0.87	-2.4	5.75e-18	7.56e-17	yes	down	PREDICTED: E2F transcription factor-like E2FE-like [Citrus sinensis]	RecName: Full=E2F transcription factor-like E2FE; AltName: Full=DP-E2F-like protein 1; AltName: Full=E2F-like repressor E2L3 [Arabidopsis thaliana]	repressor, antagonist of e2f-dp complex	_	AT3G48160	E2FE	E2F transcription factor-like E2FE
Cg6g009250	580.298	715.701	531.318	117.619	132.293	88.2598	17.2462	21.1671	15.8133	3.49602	3.94478	2.62981	18.1	3.36	-2.39	1.1e-29	3.19e-28	yes	down	hypothetical protein CISIN_1g014084mg [Citrus sinensis]	RecName: Full=Protein trichome birefringence-like 3 [Arabidopsis thaliana]	hypothetical protein	_	AT5G01360	TBL3	Protein trichome birefringence-like 3
Cg6g016050	393.545	290.618	340.283	44.6769	55.4199	86.4017	9.61639	7.07298	8.32476	1.09181	1.35791	2.11573	8.34	1.51	-2.39	4.75e-21	7.8e-20	yes	down	hypothetical protein CISIN_1g0005061mg, partial [Citrus sinensis]	RecName: Full=ABC transporter G family member 34; Short=ABC transporter ABCG.34; Short=AtABCG34; AltName: Full=Pleiotropic drug resistance protein 6 [Arabidopsis t	_	_	AT2G36380	ABCG34	ABC transporter G family member 34
Cg2g038460	796.708	1761.06	655.939	289.032	167.154	148.648	67.5683	147.306	55.8593	24.5216	14.3118	12.7001	90.57	17.3	-2.38	3.38e-12	2.76e-11	yes	down	hypothetical protein CISIN_1g029003mg [Citrus sinensis]	RecName: Full=CASP-like protein POPTRDRAFT_798217 [Populus trichocarpa]	hypothetical protein	_	AT4G20390	-	CASP-like protein 1B2
Cg3g024510	54.5032	72.0038	55.2213	4.55887	23.2406	1.8581	2.54344	3.33459	2.58279	0.212786	1.09023	0.0870621	2.82	0.46	-2.38	1.37e-06	6.28e-06	yes	down	PREDICTED: peroxidase 64-like [Citrus sinensis]	RecName: Full=Peroxidase 64; Short=Atperox P64; AltName: Full=ATP17a; AltName: Full=PRXR4; Flags: Precursor [Arabidopsis thaliana]	hypothetical protein	E1.11.1.7	AT5G42180	PER64	Peroxidase 64
Cg5g034520	78.5487	49.4484	76.1158	7.29419	6.25709	13.9358	1.71523	1.10608	1.56838	0.147212	0.128881	0.330996	1.46	0.2	-2.38	7.86e-14	7.39e-13	yes	down	hypothetical protein CICLE_v10021401mg [Citrus clementina]	RecName: Full=Magnesium transporter MRS2-2; AltName: Full=Magnesium Transporter 9; Short=AtMGT9 [Arabidopsis thaliana]	magnesium transporter	MRS2, MFM1	AT5G64560	MRS2-2	Magnesium transporter MRS2-2
Cg9g029170	436.025	337.464	320.134	103.942	70.6157	25.0844	13.3507	10.2812	9.81676	3.18303	2.16961	0.770103	11.16	2.06	-2.38	1.52e-11	1.16e-10	yes	down	hypothetical protein CICLE_v10005248mg [Citrus clementina]	RecName: Full=Zinc transporter 1; AltName: Full=ZRT/IRT-like protein 1; Flags: Precursor [Arabidopsis thaliana]	ZIP transporter	SLC39A1_2_3, ZIP1_2_3	AT3G12750	ZIP1	Zinc transporter 1
Cg2g042640	1173.42	900.482	732.055	103.03	201.121	231.334	30.9577	23.6545	19.3381	2.7185	5.32175	6.11714	24.7	4.69	-2.37	1.36e-18	1.87e-17	yes	down	PREDICTED: triose phosphate/phosphate translocator, chloroplastic-like isoform X1 [Citrus sinensis]	RecName: Full=Triose phosphate/phosphate translocator, chloroplastic; Short=cTPT; AltName: Full=E30; AltName: Full=p36; Flags: Precursor	hypothetical protein	_	AT5G46110	TPT	Triose phosphate/phosphate translocator TPT, chloroplastic
Cg4g010800	127.441	240.302	114.174	50.1476	16.9835	17.652	4.30776	8.07788	3.86563	1.69533	0.576253	0.598424	5.43	0.97	-2.37	3.9e-09	2.35e-08	yes	down	PREDICTED: ABC transporter G family member 10-like [Citrus sinensis]	RecName: Full=ABC transporter G family member 10; Short=ABC transporter ABCG.10; Short=AtABCG10; AltName: Full=Probable white-brown complex homolog protein 10; Sho	white-brown-complex ABC transporter family	_	AT1G53270	ABCG10	ABC transporter G family member 10
Cg3g018080	2711.53	1987.48	2779.72	516.064	457.661	452.448	114.264	82.8757	117.471	21.7834	19.7143	19.4348	104.75	20.33	-2.36	3.74e-44	2.55e-42	yes	down	PREDICTED: pleckstrin homology domain-containing family A member 8-like isoform X1 [Citrus sinensis]	_	hypothetical protein	_	AT3G21260	GLTP3	Glycolipid transfer protein 3
Cg5g012540	163.51	193.456	164.171	28.265	36.6486	28.8006	5.34824	6.29399	5.37841	0.924651	1.20314	0.944717	5.68	1.02	-2.36	9.84e-22	1.71e-20	yes	down	PREDICTED: xylosyltransferase 1-like [Citrus sinensis]	_	hypothetical protein	XYLT	AT1G71070	-	Core-2/I-branching beta-1,6-N-acetylglucosaminyltransferase family protein
Cg5g033640	36.8698	42.5083	31.3418	8.20596	5.36322	4.64525	2.83033	3.22259	2.41496	0.630145	0.415273	0.358984	2.83	0.47	-2.36	1.05e-10	7.43e-10	yes	down	hypothetical protein CICLE_v10024202mg [Citrus clementina]	RecName: Full=Glutathione gamma-glutamylcysteinyltransferase 3; AltName: Full=LjPCS3-7N; AltName: Full=Phytochelatin synthase 3	_	E2.3.2.15	AT5G44070	PCS1	Glutathione gamma-glutamylcysteinyltransferase 1
Cg6g004310	19.2364	18.2178	38.8042	1.82355	0.893869	5.57431	0.703087	0.661889	1.4208	0.0666607	0.0328047	0.204387	0.92	0.1	-2.36	1.61e-07	8.23e-07	yes	down	hypothetical protein CISIN_1g0036291mg, partial [Citrus sinensis]	RecName: Full=Cation/H(+) antiporter 19; AltName: Full=Protein CATION/H+ EXCHANGER 19; Short=AtCHX19 [Arabidopsis thaliana]	_	_	AT3G53720	CHX20	Cation/H(+) antiporter 20
Cg6g005940	205.188	171.768	127.606	12.7648	30.3916	44.5944	4.42063	3.68758	2.75205	0.275034	0.656344	0.962551	3.63	0.62	-2.36	3.12e-12	2.56e-11	yes	down	PREDICTED: fructose-1,6-bisphosphatase, chloroplastic-like [Citrus sinensis]	RecName: Full=Fructose-1,6-bisphosphatase, chloroplastic; Short=FBPase; AltName: Full=D-fructose-1,6-bisphosphate 1-phosphohydrolase; Flags: Precursor	SubName: Full=Putative uncharacterized protein;	FBP, fbp	AT3G54050	FBP	Fructose-1,6-bisphosphatase, chloroplastic
Cg2g021840	61.7168	34.7006	67.161	3.6471	8.93869	4.64525	1.00323	0.562571	1.09259	0.0592889	0.145566	0.0756167	0.88	0.09	-2.35	4.51e-13	3.96e-12	yes	down	hypothetical protein CICLE_v10010507mg [Citrus clementina]	RecName: Full=Cyclic nucleotide-gated ion channel 4; Short=AtCNGC4; AltName: Full=Cyclic nucleotide- and calmodulin-regulated ion channel 4; Short=AtHLM1 [Arabidop	hypothetical protein	_	AT5G54250	CNGC4	Cyclic nucleotide-gated ion channel 4
Cg7g000950	3779.96	2516.66	2577.49	523.358	737.442	469.171	67.6662	44.9197	46.1806	9.36953	13.2277	8.41183	52.98	10.34	-2.35	1e-28	2.76e-27	yes	down	hypothetical protein CISIN_1g008799mg [Citrus sinensis]	RecName: Full=Laccase-22; AltName: Full=Benzenediol:oxygen oxidoreductase 22; AltName: Full=Diphenol oxidase 22; AltName: Full=Urishiol oxidase 22; Flags: Precurs	SubName: Full=Laccase; EC=1.10.3.2; Flags: Fragment;	E1.10.3.2	AT2G38080	IRX12	Laccase-4
Cg2g005890	662.855	469.326	658.178	154.09	86.7053	99.4085	13.4756	9.50949	13.3937	3.13286	1.7667	2.0245	12.11	2.32	-2.34	5.31e-23	1.02e-21	yes	down	hypothetical protein CICLE_v10014849mg [Citrus clementina]	RecName: Full=Protein NRT1/ PTR FAMILY 5.8; Short=AtNPF5.8 [Arabidopsis thaliana]	hypothetical protein	_	AT3G01350	NPF5	Protein NRT1/ PTR FAMILY 5
Cg4g004050	30.4577	33.8331	28.3569	6.38242	4.46935	4.64525	2.86302	3.13209	2.67774	0.600193	0.424576	0.440236	2.89	0.49	-2.34	6.38e-10	4.19e-09	yes	down	PREDICTED: E3 ubiquitin-protein ligase ATL42-like [Citrus sinensis]	RecName: Full=Putative RING-H2 finger protein ATL12; Flags: Precursor [Arabidopsis thaliana]	SubName: Full=Chromosome chr11 scaffold_13, whole genome shotgun sequence;	ATL6S	AT4G28890	ATL42	E3 ubiquitin-protein ligase ATL42
Cg5g020750	2140.05	1736.77	1058.91	571.682	237.769	144.932	74.1268	59.8179	36.7399	19.8048	8.26782	5.03524	57.08	11.18	-2.34	1.08e-09	6.93e-09	yes	down	PREDICTED: 21 kDa seed protein-like [Citrus sinensis]	RecName: Full=21 kDa seed protein; Flags: Precursor [Theobroma cacao]	_	_	AT1G17860	-	Kunitz family trypsin and protease inhibitor protein
Cg7g003240	100.991	137.935	150.739	28.265	30.3916	13.0067	5.75209	7.78355	8.60932	1.61027	1.74208	0.74449	7.37	1.37	-2.34	4.35e-14	4.19e-13	yes	down	_	_	SubName: Full=Chromosome chr8 scaffold_88, whole genome shotgun sequence;	_	AT3G56220	-	transcription regulators
Cg1g013710	263.699	227.289	179.096	75.6772	37.5425	13.9358	14.476	12.3659	9.85786	4.15535	2.07365	0.768673	12.25	2.37	-2.33	9.61e-09	5.58e-08	yes	down	PREDICTED: acid phosphatase 1-like [Citrus sinensis]	RecName: Full=Acid phosphatase 1; AltName: Full=Apase-1(1); Flags: Precursor	SubName: Full=Chromosome chr9 scaffold_7, whole genome shotgun sequence;	_	AT4G25150	-	HAD superfamily, subfamily IIIB acid phosphatase
Cg4g017580	1.60303	5.2051	6.7161	0	0	0	0.144354	0.461905	0.607438	0	0	0	0.4	0	-2.33	0.000392	0.00126	yes	down	hypothetical protein CICLE_v10010820mg [Citrus clementina]	_	SubName: Full=Putative uncharacterized protein (Chromosome chr11 scaffold_13, whole genome s [...]	_	AT5G20670	-	Protein of unknown function (DUF1677)
Cg4g019170	255.684	229.892	174.619	49.2358	33.0732	45.5235	30.0827	26.54	20.6627	5.79602	3.94297	5.41107	25.81	5.06	-2.33	1.85e-19	2.68e-18	yes	down	hypothetical protein CICLE_v10009756mg [Citrus clementina]	RecName: Full=17.9 kDa class II heat shock protein [Glycine max]	SubName: Full=Chromosome chr4 scaffold_6, whole genome shotgun sequence;	HSP20	AT5G12020	HSP17	17 kDa class II heat shock protein
Cg5g037020	805.525	789.44	729.817	112.148	229.724	111.486	26.6109	25.9389	24.1484	3.70539	7.61716	3.69357	25.58	5	-2.33	5.45e-20	8.22e-19	yes	down	hypothetical protein CICLE_v10021017mg [Citrus clementina]	_	hypothetical protein	_	AT5G27690	-	Heavy metal transport/detoxification superfamily protein
Cg6g000260	411.178	538.728	559.675	128.56	97.4318	58.5302	7.4708	9.75918	10.1778	2.33602	1.77386	1.06513	9.13	1.74	-2.33	5.49e-20	8.27e-19	yes	down	hypothetical protein CICLE_v10013851mg [Citrus clementina]	RecName: Full=AP2-like ethylene-responsive transcription factor BBM1; Short=BnBBM1; AltName: Full=Protein BABY BOOM 1	_	OVM, ANT	AT5G17430	BBM	AP2-like ethylene-responsive transcription factor BBM
Cg5g023620	1617.46	1109.55	770.113	181.443	240.451	269.425	38.7433	26.4732	18.4681	4.34658	5.77502	6.467	27.98	5.51	-2.32	4.11e-20	6.25e-19	yes	down	PREDICTED: chlorophyll a-b binding protein CP26, chloroplastic-like [Citrus sinensis]	RecName: Full=Chlorophyll a-b binding protein CP26, chloroplastic; AltName: Full=LHCB5; AltName: Full=LHCIIc; AltName: Full=Light-harvesting complex II protein 5; Fl	SubName: Full=Putative uncharacterized protein (Chromosome chr18 scaffold_61, whole genome s [...]	LHCB5	AT4G10340	LHCB5	Chlorophyll a-b binding protein CP26, chloroplastic
Cg2g045100	154373	152568	115649	33443.9	31852.1	19270.4	2577.26	2540.17	1932.32	558.385	532.765	322.185	2353.75	473.24	-2.31	8.96e-28	2.33e-26	yes	down	PREDICTED: peroxidase 42-like [Citrus sinensis]	RecName: Full=Peroxidase 42; Short=Atperox P42; AltName: Full=ATP1a/ATP1b; AltName: Full=PRXR1; Flags: Precursor [Arabidopsis thaliana]	SubName: Full=Putative uncharacterized protein;	E1.11.1.7	AT4G21960	PER42	Peroxidase 42
Cg3g017880	238.852	296.691	238.049	43.7651	60.7831	41.8073	5.84427	7.23043	5.83152	1.07096	1.49133	1.02512	6.31	1.2	-2.31	9.52e-23	1.79e-21	yes	down	PREDICTED: probable auxin efflux carrier component 6-like [Citrus sinensis]	RecName: Full=Probable auxin efflux carrier component 6; Short=AtPIN6 [Arabidopsis thaliana]	SubName: Full=Chromosome chr18 scaffold_1, whole genome shotgun sequence;	PIN	AT1G77110	PIN6	Probable auxin efflux carrier component 6
Cg5g008420	440.033	996.776	573.108	191.472	108.158	88.2598	8.22064	18.5647	10.7164	3.57735	2.02483	1.65153	12.52	2.44	-2.31	4.07e-13	3.59e-12	yes	down	PREDICTED: nitrate transporter 1.1-like [Citrus sinensis]	RecName: Full=Protein NRT1/ PTR FAMILY 6.3; Short=AtNPF6.3; AltName: Full=Nitrate transporter 1.1; Short=AtNRT1; AltName: Full=Nitrate/chlorate transporter; AltName:	SubName: Full=Chromosome chr2 scaffold_241, whole genome shotgun sequence;	_	AT1G12110	NPF6	Protein NRT1/ PTR FAMILY 6
Cg8g021370	48.8926	123.187	55.2213	13.6766	17.8774	3.7162	1.14111	2.86412	1.29028	0.319232	0.418334	0.0869087	1.77	0.28	-2.31	7.99e-08	4.22e-07	yes	down	_	RecName: Full=Laccase-17; AltName: Full=Benzenediol:oxygen oxidoreductase 17; AltName: Full=Diphenol oxidase 17; AltName: Full=Urishiol oxidase 17; Flags: Precurso	hypothetical protein	E1.10.3.2	AT5G60020	LAC17	Laccase-17
Cg9g024190	21.641	13.8803	14.9247	3.6471	4.46935	0	2.78864	1.75205	1.93527	0.47025	0.584299	0	2.16	0.36	-2.31	2.58e-06	1.15e-05	yes	down	_	_	SubName: Full=Putative uncharacterized protein;	_	AT5G37478	-	TPX2 (targeting protein for Xklp2) protein family
Cg5g008240	385.53	831.08	305.956	185.09	67.0402	41.8073	7.83766	16.8394	6.22609	3.76313	1.366	0.851425	10.34	2.02	-2.3	4.49e-07	2.18e-06	yes	down	PREDICTED: ABC transporter G family member 23-like [Citrus sinensis]	RecName: Full=ABC transporter G family member 23; Short=ABC transporter ABCG.23; Short=AtABCG23; AltName: Full=Probable white-brown complex homolog protein 24; Sh	annotation not avaliable	_	AT5G19410	ABCG23	ABC transporter G family member 23
Cg1g004100	197.173	85.8841	102.98	10.9413	24.1345	33.4458	4.27323	1.85472	2.23418	0.237147	0.524323	0.726217	2.79	0.49	-2.29	1.7e-09	1.07e-08	yes	down	hypothetical protein CISIN_1g011797mg [Citrus sinensis]	_	hypothetical protein	_	AT2G25737	-	Sulfite exporter TauE/SafE family protein
Cg2g033560	164786	156166	149944	49223	27274.6	18407.3	9896.39	9287.17	9031.28	2956.89	1649.07	1111.25	9408.27	1923.85	-2.29	2.05e-17	2.58e-16	yes	down	hypothetical protein CICLE_v10017055mg [Citrus clementina]	RecName: Full=MLP-like protein 43 [Arabidopsis thaliana]	hypothetical protein	_	AT1G70890	MLP43	MLP-like protein 43
Cg5g007930	173.929	146.61	113.428	13.6766	34.8609	30.6587	4.12545	3.46399	2.6935	0.324431	0.829069	0.728696	3.43	0.62	-2.29	9.67e-14	9.01e-13	yes	down	hypothetical protein CISIN_1g023148mg [Citrus sinensis]	RecName: Full=Ethylene-responsive transcription factor ERF038 [Arabidopsis thaliana]	SubName: Full=Chromosome undetermined scaffold_487, whole genome shotgun sequence;	_	AT2G35700	ERF038	Ethylene-responsive transcription factor ERF038
Cg8g007350	527.398	492.749	582.809	64.7359	150.17	101.267	8.59222	8.00632	9.50244	1.05473	2.45099	1.65214	8.69	1.71	-2.28	2.54e-19	3.67e-18	yes	down	_	RecName: Full=Glucose-1-phosphate adenylyltransferase large subunit 1; AltName: Full=ADP-glucose pyrophosphorylase; AltName: Full=ADP-glucose synthase; AltName: Full	glucose-1-phosphate adenylyltransferase (EC:2.7.7.27); This protein plays a role in synthesi [...]	glgC	AT4G39210	APL3	Glucose-1-phosphate adenylyltransferase large subunit 3, chloroplastic
Cg3g002510	10.4197	18.2178	28.3569	3.6471	0.893869	0.929051	0.398852	0.692999	1.08748	0.139628	0.034363	0.0356811	0.72	0.07	-2.27	8.85e-07	4.16e-06	yes	down	PREDICTED: MLO-like protein 4-like [Citrus sinensis]	RecName: Full=MLO-like protein 4; Short=AtMlo4 [Arabidopsis thaliana]	SubName: Full=Chromosome chr12 scaffold_78, whole genome shotgun sequence;	MLO	AT1G11000	MLO4	MLO-like protein 4
Cg2g033970	94.579	72.8714	38.8042	5.47064	6.25709	27.8715	5.62438	4.2916	2.31425	0.325409	0.374583	1.66604	4.09	0.78	-2.26	1.35e-05	5.44e-05	yes	down	hypothetical protein CISIN_1g032170mg [Citrus sinensis]	RecName: Full=Heavy metal-associated isoprenylated plant protein 26; Short=AtHIPP26; AltName: Full=Farnesylated protein 6; Short=AtFP6; Flags: Precursor [Arabidops	hypothetical protein	_	AT1G22990	HIPP22	Heavy metal transport/detoxification superfamily protein
Cg2g044100	1086.86	954.268	852.945	160.472	241.345	178.378	10.0989	8.85344	7.92903	1.49115	2.24488	1.6588	8.97	1.8	-2.26	2.66e-32	9.1e-31	yes	down	hypothetical protein CICLE_v10014058mg [Citrus clementina]	RecName: Full=ABC transporter B family member 4; Short=ABC transporter ABCB.4; Short=AtABCB4; AltName: Full=Multidrug resistance protein 4; AltName: Full=P-glycopro	annotation not avaliable	ABCB1	AT4G18050	ABCB9	ABC transporter B family member 9
Cg4g018890	504.154	325.319	244.018	54.7064	82.236	83.6146	92.0643	57.7644	44.9545	9.99995	15.3235	15.5067	65.11	13.55	-2.26	7.67e-15	7.84e-14	yes	down	hypothetical protein CICLE_v10009915mg [Citrus clementina]	_	hypothetical protein	_	AT2G06520	PSBX	photosystem II subunit X
Cg5g005030	16773.4	10452.7	17593.2	3937.04	2629.76	2684.96	252.276	156.824	264.799	59.2179	39.6189	40.4352	224.25	46.62	-2.26	1.07e-24	2.29e-23	yes	down	PREDICTED: probable boron transporter 2-like [Citrus sinensis]	RecName: Full=Probable boron transporter 2 [Arabidopsis thaliana]	anion exchanger family protein	_	AT3G62270	BOR2	Probable boron transporter 2
Cg5g033420	5209.06	4707.14	3619.23	898.097	1204.94	725.589	57.7423	52.0838	40.1406	9.95585	13.3732	8.05086	50.08	10.47	-2.25	1.48e-28	4.04e-27	yes	down	PREDICTED: cellulose synthase A catalytic subunit 4 [UDP-forming]	RecName: Full=Cellulose synthase A catalytic subunit 4 [UDP-forming]	cellulose synthase (EC:2.4.1.12)	CESA	AT5G44030	CESA4	Cellulose synthase A catalytic subunit 4
Cg5g039500	1187.05	866.649	630.568	225.208	204.696	126.351	94.511	68.1117	50.3993	17.9369	16.4439	10.1298	71.19	14.91	-2.25	1.81e-18	2.46e-17	yes	down	hypothetical protein CICLE_v10022159mg [Citrus clementina]	RecName: Full=Germin-like protein subfamily 2 member 4; Flags: Precursor [Arabidopsis thaliana]	SubName: Full=Putative uncharacterized protein;	_	AT3G62020	GLP10	Germin-like protein subfamily 2 member 4
Cg9g027310	60.9153	63.3287	49.9977	12.7648	11.6203	3.7162	1.73532	1.79568	1.42627	0.363682	0.33209	0.106127	1.65	0.27	-2.25	2.68e-12	2.22e-11	yes	down	hypothetical protein CICLE_v10006470mg [Citrus clementina]	RecName: Full=Protein TRANSPARENT TESTA 12; AltName: Full=MATE efflux family protein TT12; AltName: Full=Protein DTX41 [Arabidopsis thaliana]	SubName: Full=Chromosome undetermined scaffold_91, whole genome shotgun sequence;	TC.MATE, SLC47A, norM, mdtK, dinF	AT4G25640	ATDTX35	detoxifying efflux carrier 35
Cg1g024920	1044.38	812.863	508.185	113.06	169.835	211.824	37.3105	28.8704	18.1865	4.0397	6.09171	7.59093	28.21	5.87	-2.24	7.37e-16	8.2e-15	yes	down	hypothetical protein CICLE_v10002687mg [Citrus clementina]	RecName: Full=Photosystem I reaction center subunit N, chloroplastic; Short=PSI-N; Flags: Precursor [Arabidopsis thaliana]	photosystem I reaction center subunit N PsaN	psaN	AT5G64040	PSAN	Photosystem I reaction center subunit N, chloroplastic
Cg2g030370	144.273	211.674	114.92	32.8239	30.3916	28.8006	4.60731	6.7245	3.67561	1.04836	0.97402	0.922289	5.02	0.98	-2.24	1.08e-14	1.09e-13	yes	down	PREDICTED: sugar transporter ERD6-like 5-like, partial [Citrus sinensis]	RecName: Full=Sugar transporter ERD6-like 5 [Arabidopsis thaliana]	SubName: Full=Chromosome chr14 scaffold_164, whole genome shotgun sequence;	_	AT1G54730	-	Sugar transporter ERD6-like 5
Cg5g002550	117.022	156.153	99.2491	25.5297	30.3916	12.0777	2.58066	3.43123	2.19106	0.563034	0.671857	0.266832	2.74	0.5	-2.24	3.8e-13	3.35e-12	yes	down	PREDICTED: putative transporter arsB-like isoform X1 [Citrus sinensis]	RecName: Full=Putative transporter arsB [Dictyostelium discoideum]	SubName: Full=Chromosome chr2 scaffold_105, whole genome shotgun sequence;	_	AT1G02260	-	Divalent ion symporter
Cg6g006410	3475.38	2710.12	2340.19	647.359	808.058	329.813	71.4104	55.4991	48.133	13.3028	16.6418	6.78893	58.44	12.3	-2.24	2.1e-17	2.64e-16	yes	down	hypothetical protein CICLE_v10011400mg [Citrus clementina]	RecName: Full=Laccase-4; AltName: Full=Benzenediol:oxygen oxidoreductase 4; AltName: Full=Diphenol oxidase 4; AltName: Full=Protein IRREGULAR XYLEM 12; AltName: Ful	SubName: Full=Laccase; EC=1.10.3.2; Flags: Fragment;	E1.10.3.2	AT2G38080	IRX12	Laccase-4
Cg6g018240	1888.37	2197.42	2003.64	339.18	554.199	379.053	29.0127	33.6759	30.8065	5.21146	8.52928	5.83148	31.17	6.51	-2.24	2.59e-32	8.89e-31	yes	down	hypothetical protein CICLE_v10011289mg [Citrus clementina]	RecName: Full=Probable inactive receptor kinase RLK902; AltName: Full=Receptor-like kinase 902; Flags: Precursor [Arabidopsis thaliana]	leucine-rich repeat transmembrane protein	_	AT3G17840	RLK902	Probable inactive receptor kinase RLK902
Cg1g001240	468.086	538.728	335.805	70.2066	126.929	83.6146	23.6629	27.01	17.0175	3.54989	6.45306	4.24552	22.62	4.74	-2.23	1.03e-17	1.33e-16	yes	down	hypothetical protein CISIN_1g021430mg [Citrus sinensis]	RecName: Full=Peroxidase 64; Short=Atperox P64; AltName: Full=ATP17a; AltName: Full=PRXR4; Flags: Precursor [Arabidopsis thaliana]	SubName: Full=Putative uncharacterized protein;	E1.11.1.7	AT5G42180	PER64	Peroxidase 64
Cg2g043600	5164.18	4334.11	3571.47	926.362	1179.01	653.123	63.7445	53.3904	44.1112	11.4352	14.5734	8.07051	53.84	11.39	-2.23	9.35e-26	2.14e-24	yes	down	PREDICTED: cellulose synthase A catalytic subunit 8 [UDP-forming]	RecName: Full=Cellulose synthase A catalytic subunit 8 [UDP-forming]	SubName: Full=Chromosome chr10 scaffold_81, whole genome shotgun sequence;	CESA	AT4G18780	CESA8	Cellulose synthase A catalytic subunit 8
Cg9g022430	72.1366	26.0255	10.4473	1.82355	1.78774	9.29051	1.60738	0.577798	0.233042	0.040637	0.0399346	0.207416	0.81	0.09	-2.23	5.36e-05	0.000199	yes	down	_	RecName: Full=Cytochrome P450 93A1	CYP712A1; electron carrier/ heme binding / iron ion binding / monooxygenase/ oxygen binding; [...]	_	AT2G42250	CYP712A1	cytochrome P450, family 712, subfamily A, polypeptide 1
Cg1g019640	155.494	143.14	151.485	28.265	32.1793	24.1553	3.15585	2.89547	3.07751	0.573705	0.654583	0.491111	3.04	0.57	-2.22	7.23e-21	1.17e-19	yes	down	hypothetical protein CISIN_1g005842mg [Citrus sinensis]	RecName: Full=Root phototropism protein 3; AltName: Full=BTB/POZ domain-containing protein RPT3; AltName: Full=Non-phototropic hypocotyl protein 3 [Arabidopsis tha	SubName: Full=Chromosome undetermined scaffold_123, whole genome shotgun sequence;	_	AT5G64330	RPT3	Root phototropism protein 3
Cg2g032220	70.5335	59.8586	91.0405	10.9413	13.408	10.2196	1.28668	1.08869	1.66224	0.199607	0.24509	0.186721	1.34	0.21	-2.22	4.32e-15	4.52e-14	yes	down	PREDICTED: ATP-dependent DNA helicase Q-like 1-like [Citrus sinensis]	RecName: Full=ATP-dependent DNA helicase Q-like 1; AltName: Full=RecQ-like protein 1; Short=AtRecQ1; Short=AtRecQl1 [Arabidopsis thaliana]	hypothetical protein	BLM, RECQL3, SGS1	AT3G05740	RECQL1	ATP-dependent DNA helicase Q-like 1
Cg6g016880	97.7851	121.452	102.234	13.6766	23.2406	23.2263	2.50012	3.09226	2.61711	0.349715	0.595907	0.595156	2.74	0.51	-2.22	3.42e-16	3.91e-15	yes	down	hypothetical protein CICLE_v10012205mg [Citrus clementina]	RecName: Full=ABSCISIC ACID-INSENSITIVE 5-like protein 2; AltName: Full=ABA-responsive element-binding protein 3; AltName: Full=Dc3 promoter-binding factor 3; Shor	_	ABF	AT3G56850	DPBF3	ABSCISIC ACID-INSENSITIVE 5-like protein 2
Cg6g019100	395.95	399.057	273.122	95.7362	87.5992	35.3039	11.5229	11.5582	7.95962	2.78647	2.55763	1.03001	10.37	2.14	-2.22	4.88e-13	4.27e-12	yes	down	PREDICTED: MATE efflux family protein 7-like [Citrus sinensis]	RecName: Full=MATE efflux family protein 7; AltName: Full=Protein DETOXIFICATION 1-like 3; AltName: Full=Protein DTX2 [Arabidopsis thaliana]	hypothetical protein	TC.MATE, SLC47A, norM, mdtK, dinF	AT1G15170	-	MATE efflux family protein
Cg8g020560	2523.98	2260.75	1779.77	462.269	696.324	236.908	93.5655	83.3007	66.0958	17.1393	25.9206	8.81064	81.12	17.35	-2.22	1.62e-14	1.62e-13	yes	down	_	RecName: Full=Fasciclin-like arabinogalactan protein 12; Flags: Precursor [Arabidopsis thaliana]	SubName: Full=Putative uncharacterized protein;	_	AT5G60490	FLA12	Fasciclin-like arabinogalactan protein 12
Cg4g017260	902.508	605.526	413.413	72.9419	163.578	174.662	108.279	71.2584	49.8894	8.75609	19.8913	21.1743	76.71	16.48	-2.21	1.52e-11	1.17e-10	yes	down	hypothetical protein CICLE_v10009769mg [Citrus clementina]	RecName: Full=Photosystem I reaction center subunit V, chloroplastic; AltName: Full=PSI-G; Flags: Precursor [Arabidopsis thaliana]	PSAG (PHOTOSYSTEM I SUBUNIT G); Encodes subunit G of photosystem I, an 11-kDa membrane prote [...]	psaG	AT1G55670	PSAG	Photosystem I reaction center subunit V, chloroplastic
Cg5g005070	125.037	119.717	94.7717	21.8826	27.71	14.8648	3.38963	3.23105	2.57255	0.593285	0.753474	0.40392	3.07	0.59	-2.21	1.92e-15	2.08e-14	yes	down	PREDICTED: probable BOI-related E3 ubiquitin-protein ligase 2-like isoform X1 [Citrus sinensis]	RecName: Full=Probable BOI-related E3 ubiquitin-protein ligase 3 [Arabidopsis thaliana]	SubName: Full=Chromosome chr17 scaffold_12, whole genome shotgun sequence;	BOI	AT1G10650	-	SBP (S-ribonuclease binding protein) family protein
Cg5g005330	577.894	1340.31	1178.3	213.355	245.814	183.952	5.59528	12.9566	11.4139	2.06583	2.3826	1.78255	9.98	2.08	-2.21	6.53e-17	7.92e-16	yes	down	PREDICTED: probable LRR receptor-like serine/threonine-protein kinase At4g26540-like [Citrus sinensis]	RecName: Full=Probable LRR receptor-like serine/threonine-protein kinase At4g26540; Flags: Precursor [Arabidopsis thaliana]	SubName: Full=Chromosome chr17 scaffold_12, whole genome shotgun sequence;	_	AT5G56040	-	Leucine-rich receptor-like protein kinase family protein
Cg2g035980	145.075	170.033	166.41	40.118	23.2406	26.0134	2.25074	2.63126	2.58369	0.622449	0.36119	0.404126	2.49	0.46	-2.2	6.39e-19	8.98e-18	yes	down	PREDICTED: probable leucine-rich repeat receptor-like protein kinase At1g68400-like isoform X1 [Citrus sinensis]	RecName: Full=Probable leucine-rich repeat receptor-like protein kinase At1g68400; Flags: Precursor [Arabidopsis thaliana]	hypothetical protein	_	AT1G68400	-	Probable leucine-rich repeat receptor-like protein kinase At1g68400
Cg5g017550	820.754	687.94	614.15	139.501	166.26	146.79	124.088	101.556	93.5364	21.1071	25.5647	22.4833	106.51	23.03	-2.2	1.96e-31	6.4e-30	yes	down	PREDICTED: photosystem II 10 kDa polypeptide, chloroplastic-like [Citrus sinensis]	RecName: Full=Photosystem II 10 kDa polypeptide, chloroplastic; Flags: Precursor [Arabidopsis thaliana]	SubName: Full=Putative uncharacterized protein;	psbR	AT1G79040	PSBR	Photosystem II 10 kDa polypeptide, chloroplastic
Cg5g038910	1195.86	1100.88	1558.88	229.767	314.642	274.07	15.7317	14.4509	20.5203	3.02277	4.14523	3.60953	16.87	3.59	-2.2	3.52e-31	1.13e-29	yes	down	hypothetical protein CICLE_v10019073mg [Citrus clementina]	RecName: Full=Boron transporter 1 [Arabidopsis thaliana]	anion exchanger family protein	_	AT2G47160	BOR1	Boron transporter 1
Cg5g043940	45.6865	44.2433	31.3418	3.6471	13.408	4.64525	2.31922	2.22741	1.59495	0.185181	0.684528	0.236853	2.05	0.37	-2.2	7.42e-09	4.35e-08	yes	down	hypothetical protein CICLE_v10023711mg [Citrus clementina]	RecName: Full=Metalloendoproteinase 1; AltName: Full=SMEP1; Flags: Precursor [Glycine max]	hypothetical protein	_	AT2G45040	-	Matrixin family protein
Cg2g045130	372.706	297.558	310.433	19.1472	71.5096	117.06	8.61034	6.8483	7.17974	0.442388	1.65631	2.70978	7.55	1.58	-2.19	1.53e-07	7.84e-07	yes	down	PREDICTED: ATP synthase gamma chain, chloroplastic-like [Citrus sinensis]	RecName: Full=ATP synthase gamma chain, chloroplastic; AltName: Full=F-ATPase gamma subunit; Flags: Precursor	SubName: Full=Putative uncharacterized protein;; Produces ATP from ADP in the presence of a [...]	ATPF1G, atpG	AT4G04640	ATPC1	ATP synthase gamma chain 1, chloroplastic
Cg3g018100	1030.75	1206.71	788.769	167.766	243.132	233.192	12.1941	14.2482	9.33676	1.98484	2.88015	2.76157	11.95	2.53	-2.19	2.24e-26	5.3e-25	yes	down	PREDICTED: LRR receptor-like serine/threonine-protein kinase RCH1-like [Citrus sinensis]	RecName: Full=LRR receptor-like serine/threonine-protein kinase RCH1; AltName: Full=Protein ROOT CLAVATA-HOMOLOG1 1; Flags: Precursor [Arabidopsis thaliana]	hypothetical protein	_	AT5G48940	RCH1	LRR receptor-like serine/threonine-protein kinase RCH1
Cg5g004160	11771.1	8218.85	16374.6	3618.83	2618.14	1627.7	780.264	538.937	1088.91	239.948	174.843	108.518	800.03	175.69	-2.19	3.5e-15	3.69e-14	yes	down	PREDICTED: germin-like protein subfamily T member 2-like [Citrus sinensis]	RecName: Full=Germin-like protein subfamily T member 2; Flags: Precursor [Arabidopsis thaliana]	_	_	AT1G18980	-	Germin-like protein subfamily T member 2
Cg6g006900	3194.85	3127.4	2441.68	466.828	943.926	497.971	70.2434	68.5132	53.7411	10.2649	20.8047	10.9695	64.26	13.99	-2.19	1.75e-19	2.55e-18	yes	down	hypothetical protein CICLE_v10011720mg [Citrus clementina]	RecName: Full=Vacuolar cation/proton exchanger 1; AltName: Full=Ca(2+)/H(+) antiporter CAX1; AltName: Full=Ca(2+)/H(+) exchanger 1; AltName: Full=Protein CATION EX	SubName: Full=Chromosome chr8 scaffold_23, whole genome shotgun sequence;	chaA, CAX	AT3G51860	CAX3	Vacuolar cation/proton exchanger 3
Cg6g004840	299.767	206.469	129.845	89.3538	21.4529	17.652	6.98289	4.79124	3.02806	2.08165	0.501035	0.412023	4.95	1.02	-2.18	4.79e-06	2.06e-05	yes	down	hypothetical protein CISIN_1g008090mg [Citrus sinensis]	RecName: Full=Laccase-17; AltName: Full=Benzenediol:oxygen oxidoreductase 17; AltName: Full=Diphenol oxidase 17; AltName: Full=Urishiol oxidase 17; Flags: Precurso	SubName: Full=Chromosome chr8 scaffold_23, whole genome shotgun sequence;	E1.10.3.2	AT5G60020	LAC17	Laccase-17
Cg2g039700	5483.18	4905.8	4767.69	829.714	1140.58	1392.65	78.1216	69.811	68.0767	11.852	16.2927	19.9199	72.04	15.94	-2.17	1.68e-30	5.14e-29	yes	down	PREDICTED: uncharacterized membrane protein C2G11.09-like [Citrus sinensis]	RecName: Full=CSC1-like protein ERD4; AltName: Full=Protein EARLY-RESPONSIVE TO DEHYDRATION STRESS 4 [Arabidopsis thaliana]	hypothetical protein	_	AT1G30360	ERD4	CSC1-like protein ERD4
Cg3g022290	177.135	185.648	125.367	47.4122	34.8609	18.581	6.62043	6.89632	4.6941	1.77232	1.30839	0.696722	6.08	1.27	-2.17	9.52e-13	8.15e-12	yes	down	PREDICTED: pathogenesis-related protein 5-like [Citrus sinensis]	RecName: Full=Pathogenesis-related protein 5; Short=PR-5; Flags: Precursor [Arabidopsis thaliana]	hypothetical protein	_	AT1G75030	ATLP-3	thaumatin-like protein 3
Cg7g002640	1933.26	3128.26	1788.72	773.184	388.833	339.104	44.9478	72.4549	41.6342	17.9781	9.06382	7.89999	53.12	11.75	-2.17	4.11e-14	3.96e-13	yes	down	hypothetical protein CISIN_1g008066mg [Citrus sinensis]	RecName: Full=Laccase-3; AltName: Full=Benzenediol:oxygen oxidoreductase 3; AltName: Full=Diphenol oxidase 3; AltName: Full=Urishiol oxidase 3; Flags: Precursor [Or	laccase 90c	E1.10.3.2	AT2G40370	LAC5	Laccase-5
Cg2g003880	95.3806	103.234	85.8169	15.5002	16.0896	21.3682	1.74206	1.86129	1.51927	0.270229	0.300799	0.349427	1.71	0.31	-2.16	1.97e-16	2.29e-15	yes	down	hypothetical protein CICLE_v10014463mg [Citrus clementina]	RecName: Full=ABC transporter G family member 15; Short=ABC transporter ABCG.15; Short=AtABCG15; AltName: Full=White-brown complex homolog protein 15; Short=AtWBC	white-brown-complex ABC transporter family	_	AT3G21090	ABCG15	ABC transporter G family member 15
Cg1g026920	212.402	202.131	235.064	54.7064	38.4364	44.5944	6.71235	6.35482	7.4399	1.72907	1.21898	1.41315	6.83	1.46	-2.15	1.17e-20	1.86e-19	yes	down	hypothetical protein CICLE_v10025671mg [Citrus clementina]	RecName: Full=Premnaspirodiene oxygenase; Short=HPO; AltName: Full=Cytochrome P450 71D55	SubName: Full=Chromosome chr19 scaffold_66, whole genome shotgun sequence;	CYP71D55	AT3G26320	CYP71B36	Cytochrome P450 71B36
Cg4g007030	82.5563	73.7389	73.8771	8.20596	8.04482	31.5877	4.26217	3.77497	3.82365	0.423747	0.417744	1.63812	3.95	0.82	-2.15	2.27e-07	1.14e-06	yes	down	PREDICTED: blue copper protein-like [Citrus sinensis]	RecName: Full=Blue copper protein; AltName: Full=Blue copper-binding protein; Short=AtBCB; AltName: Full=Phytocyanin 1; AltName: Full=Stellacyanin; Flags: Precursor	_	_	AT5G20230	BCB	Blue copper protein
Cg5g034740	920.943	1037.55	1046.97	209.708	249.39	213.682	46.4359	51.7944	52.9424	10.466	12.6789	10.7004	50.37	11.28	-2.15	8.47e-38	4.09e-36	yes	down	hypothetical protein CICLE_v10022798mg [Citrus clementina]	RecName: Full=Histone H2A variant 1; AltName: Full=H2A.F/Z 1; AltName: Full=H2AvAt; AltName: Full=HTA11 [Arabidopsis thaliana]	RecName: Full=Histone H2A;	H2A	AT3G54560	H2AV	Histone H2A variant 1
Cg6g002620	822.357	715.701	649.223	164.119	178.774	140.287	29.9368	25.8994	23.6758	5.97547	6.5346	5.12311	26.53	5.88	-2.15	3.17e-31	1.02e-29	yes	down	hypothetical protein CICLE_v10012036mg [Citrus clementina]	RecName: Full=Probable beta-1,4-xylosyltransferase IRX9; AltName: Full=Protein IRREGULAR XYLEM 9; AltName: Full=Xylan xylosyltransferase IRX9 [Arabidopsis thaliana]	annotation not avaliable	_	AT2G37090	IRX9	Probable beta-1,4-xylosyltransferase IRX9
Cg6g010630	1267.2	1480.85	1290.98	241.62	401.347	247.128	14.5106	16.9253	14.7912	2.76691	4.60169	2.83265	15.42	3.4	-2.15	2.9e-26	6.79e-25	yes	down	hypothetical protein CISIN_1g002094mg [Citrus sinensis]	RecName: Full=Probably inactive leucine-rich repeat receptor-like protein kinase At3g28040; Flags: Precursor [Arabidopsis thaliana]	hypothetical protein	_	AT5G01890	PXC2	Leucine-rich repeat receptor-like protein kinase PXC2
Cg8g001270	310.187	240.302	288.792	115.795	40.2241	16.7229	5.34773	4.1312	4.98304	1.9965	0.694816	0.28874	4.82	1.01	-2.15	9.77e-07	4.57e-06	yes	down	_	_	SubName: Full=Chromosome chr3 scaffold_8, whole genome shotgun sequence;	_	AT4G30130	-	Protein of unknown function (DUF630 and DUF632)
CgUng002010	197.173	209.939	223.87	43.7651	30.3916	57.6012	6.94919	7.32183	7.83489	1.56848	1.12948	2.06396	7.36	1.58	-2.15	6.87e-18	8.97e-17	yes	down	hypothetical protein CICLE_v10022237mg [Citrus clementina]	_	_	_	AT1G48960	-	Adenine nucleotide alpha hydrolases-like superfamily protein
Cg1g013960	595.527	791.175	482.813	139.501	151.958	119.848	12.5554	16.6227	10.1895	2.94135	3.21126	2.53135	13.15	2.9	-2.14	8.11e-23	1.53e-21	yes	down	PREDICTED: ABC transporter G family member 36-like isoform X1 [Citrus sinensis]	RecName: Full=ABC transporter G family member 36; Short=ABC transporter ABCG.36; Short=AtABCG36; AltName: Full=Pleiotropic drug resistance protein 8; AltName: Full	SubName: Full=Chromosome chr9 scaffold_7, whole genome shotgun sequence;	_	AT1G15210	ABCG35	ABC transporter G family member 35
Cg1g026030	15.2288	13.0127	9.70104	1.82355	1.78774	1.8581	1.14729	0.968365	0.733519	0.137424	0.135826	0.140903	0.95	0.14	-2.14	1.55e-05	6.23e-05	yes	down	PREDICTED: E3 ubiquitin-protein ligase ATL76-like [Citrus sinensis]	RecName: Full=RING-H2 finger protein ATL78 [Arabidopsis thaliana]	hypothetical protein	ATL76S	AT1G49210	ATL76	E3 ubiquitin-protein ligase ATL76
Cg6g006790	2837.37	2965.17	2867.03	649.183	685.598	619.677	72.6976	75.654	73.5488	16.6348	17.6165	15.9124	73.97	16.73	-2.14	1.43e-49	1.37e-47	yes	down	hypothetical protein CICLE_v10012107mg [Citrus clementina]	RecName: Full=Clathrin light chain 2 [Arabidopsis thaliana]	SubName: Full=Chromosome chr13 scaffold_48, whole genome shotgun sequence;	_	AT3G51890	-	Clathrin light chain 3
Cg2g035770	10.4197	8.67516	7.46234	1.82355	0.893869	0.929051	1.01887	0.834924	0.733165	0.178389	0.0883704	0.0916211	0.86	0.12	-2.13	0.000269	0.000888	yes	down	hypothetical protein CICLE_v10016885mg [Citrus clementina]	RecName: Full=Auxin-responsive protein IAA32; AltName: Full=Indoleacetic acid-induced protein 32 [Arabidopsis thaliana]	annotation not avaliable	IAA	AT2G01200	IAA32	Auxin-responsive protein IAA32
Cg4g001090	188.357	149.213	157.455	30.0885	27.71	42.7363	3.52247	2.7819	2.94725	0.562733	0.519291	0.800512	3.08	0.63	-2.13	1.16e-17	1.49e-16	yes	down	hypothetical protein CICLE_v10007702mg [Citrus clementina]	RecName: Full=Protein TIC 55, chloroplastic; AltName: Full=Rieske iron-sulfur protein TIC55; AltName: Full=Translocon at the inner envelope membrane of chloroplasts	hypothetical protein	_	AT2G24820	TIC55	Protein TIC 55, chloroplastic
Cg9g026840	3950.68	4728.83	3988.62	1033.95	1028.84	817.565	82.5269	98.4446	83.4039	21.6005	21.5421	17.1093	88.17	20.12	-2.13	2.7e-40	1.48e-38	yes	down	hypothetical protein CICLE_v10004755mg [Citrus clementina]	RecName: Full=Tubulin beta-2 chain; AltName: Full=Beta-2-tubulin	SubName: Full=Chromosome chr2 scaffold_105, whole genome shotgun sequence;; Tubulin is the m [...]	TUBB	AT5G23860	TUBB8	Tubulin beta-8 chain
Cg3g015470	160.303	191.721	110.443	32.8239	34.8609	34.3749	8.90742	10.5569	6.15341	1.82433	1.94918	1.91932	8.56	1.9	-2.12	4.67e-14	4.48e-13	yes	down	PREDICTED: heavy metal-associated isoprenylated plant protein 26-like [Citrus hypothetical protein CISIN_1g031931mg [Citrus sine	RecName: Full=Heavy metal-associated isoprenylated plant protein 26; Short=AtHIPP26; AltName: Full=Farnesylated protein 6; Short=AtFP6; Flags: Precursor [Arabidops	hypothetical protein	_	AT4G08570	-	Heavy metal transport/detoxification superfamily protein
Cg2g040010	2536	1754.12	2267.06	403.916	652.525	443.157	41.117	28.3793	36.8392	6.55995	10.6148	7.17917	35.43	8.11	-2.11	3.42e-25	7.55e-24	yes	down	hypothetical protein CISIN_1g010798mg [Citrus sinensis]	RecName: Full=Protein TRANSPARENT TESTA 12; AltName: Full=MATE efflux family protein TT12; AltName: Full=Protein DTX41 [Arabidopsis thaliana]	SubName: Full=Chromosome chr10 scaffold_282, whole genome shotgun sequence;	TC.MATE, SLC47A, norM, mdtK, dinF	AT3G21690	-	MATE efflux family protein
Cg3g018280	598.733	510.099	665.64	157.737	112.628	131.925	26.5782	22.4799	29.6119	7.00338	5.02454	5.87886	26.19	5.98	-2.11	5.5e-26	1.27e-24	yes	down	PREDICTED: vacuolar iron transporter homolog 3-like [Citrus sinensis]	RecName: Full=Vacuolar iron transporter homolog 3; AltName: Full=Protein NODULIN-LIKE 3 [Arabidopsis thaliana]	hypothetical protein	_	AT3G43630	-	Vacuolar iron transporter homolog 3
Cg3g024320	70.5335	98.8968	73.1309	3.6471	12.5142	13.9358	0.616683	0.863428	0.639663	0.0318882	0.10952	0.121934	0.71	0.09	-2.11	1.83e-15	1.98e-14	yes	down	PREDICTED: ABC transporter B family member 13-like isoform X1 [Citrus sinensis]	RecName: Full=ABC transporter B family member 13; Short=ABC transporter ABCB.13; Short=AtABCB13; AltName: Full=P-glycoprotein 13; AltName: Full=Putative multidrug	SubName: Full=Chromosome chr18 scaffold_1, whole genome shotgun sequence;	ABCB1	AT1G27940	ABCB13	ABC transporter B family member 13
Cg5g039770	215.608	186.516	144.769	41.9416	61.677	17.652	10.3398	8.87479	6.95877	2.01178	2.97374	0.850057	8.74	1.95	-2.11	7.32e-10	4.78e-09	yes	down	hypothetical protein CICLE_v10021277mg [Citrus clementina]	_	SubName: Full=Chromosome chr15 scaffold_37, whole genome shotgun sequence;	_	AT2G41610	-	unknown protein; Has 35333 Blast hits to 34131 proteins in 2444 species: Archae - 798; Bacteria - 22429; Metazoa - 974; Fungi - 991; Plants - 531; Viruses - 0; Other Eukaryotes - 9610 (source: NCBI BLink)
Cg8g019860	530.604	460.651	404.459	91.1774	131.399	88.2598	10.2546	8.87453	7.824	1.76227	2.54495	1.7086	8.99	2	-2.11	1.43e-22	2.64e-21	yes	down	_	_	hypothetical protein	_	AT5G60720	-	Protein of unknown function, DUF547
Cg5g005500	135.456	136.2	111.935	22.7943	41.118	18.581	4.84871	4.84686	4.01372	0.816058	1.47775	0.667184	4.57	0.99	-2.1	4.34e-13	3.82e-12	yes	down	PREDICTED: protein ODORANT1-like [Citrus sinensis]	RecName: Full=Transcription factor MYB86; AltName: Full=Myb homolog 4; Short=AtMyb4; AltName: Full=Myb-related protein 86; Short=AtMYB86 [Arabidopsis thaliana]	hypothetical protein	MYBP	AT5G26660	MYB86	Transcription factor MYB86
Cg5g031880	391.942	359.152	391.026	80.2361	92.0685	87.3308	13.1387	11.9736	13.1293	2.69006	3.09792	2.93603	12.74	2.91	-2.1	1.1e-26	2.66e-25	yes	down	hypothetical protein CICLE_v10020438mg [Citrus clementina]	_	SubName: Full=Chromosome chr8 scaffold_150, whole genome shotgun sequence;	XYLT	AT3G03690	UNE7	Core-2/I-branching beta-1,6-N-acetylglucosaminyltransferase family protein
Cg5g040130	1016.32	1722.89	858.169	380.21	238.663	205.32	18.7845	31.7474	15.8755	7.02789	4.42029	3.80097	22.2	5.12	-2.1	1.48e-14	1.48e-13	yes	down	hypothetical protein CICLE_v10019672mg [Citrus clementina]	RecName: Full=3-ketoacyl-CoA synthase 1; Short=KCS-1; AltName: Full=Very long-chain fatty acid condensing enzyme 1; Short=VLCFA condensing enzyme 1 [Arabidopsis tha	SubName: Full=Chromosome chr15 scaffold_37, whole genome shotgun sequence;	KCS	AT1G01120	KCS1	3-ketoacyl-CoA synthase 1
Cg6g024770	158.7	155.285	156.709	38.2945	28.6038	27.8715	2.55761	2.53634	2.56705	0.616738	0.466209	0.468576	2.55	0.52	-2.1	6.91e-20	1.03e-18	yes	down	hypothetical protein CICLE_v10011638mg [Citrus clementina]	RecName: Full=Probable receptor-like protein kinase At5g15080 [Arabidopsis thaliana]	hypothetical protein	_	AT3G01300	-	Receptor-like serine/threonine-protein kinase At3g01300
Cg5g000130	47.2895	53.786	41.0429	7.29419	8.04482	12.0777	1.81017	2.046	1.57398	0.279257	0.309267	0.463854	1.81	0.35	-2.09	5.04e-11	3.69e-10	yes	down	hypothetical protein CICLE_v10020755mg [Citrus clementina]	RecName: Full=WAT1-related protein At3g30340 [Arabidopsis thaliana]	SubName: Full=Chromosome chr2 scaffold_105, whole genome shotgun sequence;	_	AT3G30340	-	WAT1-related protein At3g30340
Cg5g024440	789.494	556.945	623.105	98.4716	202.014	164.442	34.7497	24.3382	27.4846	4.33506	8.93564	7.26565	28.87	6.81	-2.07	8.23e-17	9.91e-16	yes	down	hypothetical protein CISIN_1g028272mg [Citrus sinensis]	RecName: Full=Probable 3-beta-hydroxysteroid-Delta(8),Delta(7)-isomerase; AltName: Full=Cholestenol Delta-isomerase; AltName: Full=Delta(8)-Delta(7) sterol isomerase	hypothetical protein	EBP	AT1G20050	HYD1	Probable 3-beta-hydroxysteroid-Delta(8),Delta(7)-isomerase
Cg6g008250	39.2743	56.3885	36.5655	9.11774	8.93869	7.43241	1.55738	2.22157	1.45275	0.361616	0.356032	0.29574	1.75	0.34	-2.07	4.45e-10	2.98e-09	yes	down	hypothetical protein CICLE_v10033623mg [Citrus clementina]	_	_	_	AT5G45275	-	Major facilitator superfamily protein
Cg7g002090	899.302	1205.85	734.294	258.944	230.618	173.733	24.5621	32.7876	20.0819	7.0732	6.31802	4.75631	25.86	6.07	-2.07	1.22e-21	2.1e-20	yes	down	hypothetical protein CICLE_v10031403mg [Citrus clementina]	RecName: Full=Protein ESKIMO 1; AltName: Full=Protein trichome birefringence-like 29 [Arabidopsis thaliana]	annotation not avaliable	_	AT3G55990	ESK1	Protein ESKIMO 1
Cg3g023260	129.846	261.99	202.976	53.7947	53.6322	27.8715	4.64331	9.31417	7.27105	1.924	1.92559	0.99979	7.08	1.62	-2.06	8.27e-11	5.94e-10	yes	down	PREDICTED: peroxidase 9-like [Citrus sinensis]	RecName: Full=Peroxidase 9; Short=Atperox P9; AltName: Full=ATP18a; Flags: Precursor [Arabidopsis thaliana]	peroxidase, putative; peroxidase, putative; FUNCTIONS IN: electron carrier activity, peroxid [...]	E1.11.1.7	AT1G44970	PER9	Peroxidase 9
Cg3g023830	157.899	216.012	220.139	36.471	48.2689	46.4525	2.95503	4.0425	4.17412	0.682898	0.909075	0.853251	3.72	0.81	-2.06	2.31e-17	2.88e-16	yes	down	hypothetical protein CISIN_1g011745mg [Citrus sinensis]	RecName: Full=ATP sulfurylase 2; Flags: Precursor [Arabidopsis thaliana]	SubName: Full=Chromosome chr18 scaffold_1, whole genome shotgun sequence;	PAPSS	AT1G19920	APS2	ATP sulfurylase 2
Cg2g040770	1910.82	1322.96	917.867	248.002	324.475	424.576	73.1432	50.3249	35.1999	9.49473	12.4738	16.3062	53.05	12.69	-2.05	2.15e-15	2.3e-14	yes	down	PREDICTED: oxygen-evolving enhancer protein 3, chloroplastic-like [Citrus sinensis]	RecName: Full=Oxygen-evolving enhancer protein 3, chloroplastic; Short=OEE3; AltName: Full=16 kDa subunit of oxygen evolving system of photosystem II; AltName: Full=O	SubName: Full=Chromosome undetermined scaffold_394, whole genome shotgun sequence;	psbQ	AT4G05180	PSBQ2	Oxygen-evolving enhancer protein 3-2, chloroplastic
Cg4g007690	7.21366	40.7733	3.73117	0	0.893869	1.8581	0.167609	0.943765	0.086791	0	0.020823	0.0432599	0.4	0.02	-2.05	0.000127	0.000443	yes	down	PREDICTED: nitrate transporter 1.4-like isoform X1 [Citrus sinensis]	RecName: Full=Protein NRT1/ PTR FAMILY 6.2; Short=AtNPF6.2; AltName: Full=Nitrate transporter 1.4 [Arabidopsis thaliana]	SubName: Full=Chromosome chr11 scaffold_13, whole genome shotgun sequence;	_	AT2G26690	NPF6	Protein NRT1/ PTR FAMILY 6
Cg4g014030	30.4577	40.7733	23.8795	0.911774	6.25709	2.78715	0.530372	0.70798	0.416175	0.0158783	0.10917	0.0486073	0.55	0.06	-2.05	8.91e-11	6.37e-10	yes	down	hypothetical protein CICLE_v10007552mg [Citrus clementina]	RecName: Full=Oligopeptide transporter 1; Short=AtOPT1 [Arabidopsis thaliana]	oligopeptide transporter OPT family	_	AT5G55930	OPT1	Oligopeptide transporter 1
Cg5g008160	125.037	117.982	93.2792	39.2063	16.9835	14.8648	3.10955	2.92219	2.32257	0.97513	0.423543	0.370474	2.79	0.6	-2.05	8.76e-11	6.27e-10	yes	down	PREDICTED: WAT1-related protein At5g47470-like [Citrus sinensis]	RecName: Full=WAT1-related protein At5g47470 [Arabidopsis thaliana]	mtn21-like protein	_	AT5G47470	-	WAT1-related protein At5g47470
Cg6g003490	1796.2	3877.8	1485.01	738.537	519.338	445.944	31.2481	67.2692	25.8561	12.8491	9.05242	7.76972	41.61	9.94	-2.05	1.52e-11	1.16e-10	yes	down	hypothetical protein CICLE_v10011147mg [Citrus clementina]	RecName: Full=ABC transporter G family member 20; Short=ABC transporter ABCG.20; Short=AtABCG20; AltName: Full=Probable white-brown complex homolog protein 20; Sho	white-brown-complex ABC transporter family	_	AT3G53510	ABCG20	ABC transporter G family member 20
Cg6g009800	88.1669	86.7516	91.0405	19.1472	14.3019	11.1486	1.03099	1.0125	1.06519	0.223911	0.16746	0.1305	1.04	0.17	-2.05	2.52e-17	3.14e-16	yes	down	hypothetical protein CISIN_1g001266mg [Citrus sinensis]	RecName: Full=Breast cancer type 2 susceptibility protein homolog; AltName: Full=Fanconi anemia group D1 protein homolog [Mus musculus]	SubName: Full=Chromosome chr8 scaffold_88, whole genome shotgun sequence;	BRCA2, FANCD1	AT5G01630	BRCA2B	Protein BREAST CANCER SUSCEPTIBILITY 2 homolog B
Cg1g009950	100.991	117.115	95.5179	15.5002	25.9222	18.581	1.39772	1.61719	1.32285	0.214535	0.359319	0.25747	1.45	0.28	-2.04	7.89e-16	8.74e-15	yes	down	hypothetical protein CICLE_v10027246mg, partial [Citrus clementina]	RecName: Full=Protein IQ-DOMAIN 31 [Arabidopsis thaliana]	SubName: Full=Chromosome chr11 scaffold_13, whole genome shotgun sequence;	_	AT4G33050	EDA39	calmodulin-binding family protein
Cg2g030270	84.9608	93.6917	63.4299	18.2355	19.6651	13.9358	2.88793	3.16704	2.15962	0.619937	0.670991	0.475094	2.74	0.59	-2.04	3.3e-12	2.7e-11	yes	down	PREDICTED: sugar transporter ERD6-like 5-like [Citrus sinensis]	RecName: Full=Sugar transporter ERD6-like 5 [Arabidopsis thaliana]	SubName: Full=Chromosome chr14 scaffold_164, whole genome shotgun sequence;	_	AT1G54730	-	Sugar transporter ERD6-like 5
Cg3g016030	85.7623	66.7987	64.9223	24.6179	16.9835	3.7162	2.77037	2.14641	2.10046	0.795339	0.550604	0.120381	2.34	0.5	-2.04	7.29e-08	3.87e-07	yes	down	PREDICTED: uncharacterized protein LOC102614418 [Citrus sinensis]	_	SubName: Full=Chromosome chr18 scaffold_1, whole genome shotgun sequence;	_	AT1G75710	-	C2H2-like zinc finger protein
Cg5g021160	35.2668	39.0382	67.161	3.6471	6.25709	5.57431	0.424387	0.468845	0.808661	0.0438858	0.0753926	0.0671491	0.57	0.06	-2.04	4.95e-12	3.99e-11	yes	down	hypothetical protein CISIN_1g005142mg [Citrus sinensis]	RecName: Full=ABC transporter G family member 11; Short=ABC transporter ABCG.11; Short=AtABCG11; AltName: Full=Protein CUTICULAR DEFECT AND ORGAN FUSION 1; AltName	SubName: Full=Chromosome chr16 scaffold_10, whole genome shotgun sequence;	_	AT1G17840	ABCG11	ABC transporter G family member 11
Cg6g002120	1163	870.986	810.41	246.179	266.373	168.158	55.7	41.3891	38.9034	11.7927	12.8261	8.08721	45.39	10.93	-2.04	1.73e-22	3.18e-21	yes	down	PREDICTED: fasciclin-like arabinogalactan protein 11-like [Citrus sinensis]	RecName: Full=Fasciclin-like arabinogalactan protein 11; Flags: Precursor [Arabidopsis thaliana]	SubName: Full=Putative uncharacterized protein;	_	AT5G03170	FLA11	Fasciclin-like arabinogalactan protein 11
Cg6g003450	461.674	307.101	310.433	57.4417	119.779	80.8274	24.5664	16.1999	16.5613	3.05726	6.41173	4.32088	19.13	4.58	-2.04	2.5e-13	2.24e-12	yes	down	hypothetical protein CICLE_v10011291mg [Citrus clementina]	RecName: Full=Protein CER1-like 1 [Arabidopsis thaliana]	_	K15404, CER1	AT1G02205	CER1	Protein ECERIFERUM 1
Cg1g006580	508.162	496.219	496.245	117.619	115.309	120.777	8.39525	8.17578	8.20494	1.9433	1.90852	1.99819	8.26	1.95	-2.03	1.61e-29	4.64e-28	yes	down	hypothetical protein CICLE_v10025585mg [Citrus clementina]	RecName: Full=Putative glycosyltransferase 7; Short=AtGT7 [Arabidopsis thaliana]	hypothetical protein	_	AT2G22900	GT7	Putative glycosyltransferase 7
Cg4g008120	176.334	327.054	138.053	49.2358	46.4812	56.6721	8.43411	15.5213	6.61847	2.35545	2.23516	2.72193	10.23	2.43	-2.03	2.65e-10	1.81e-09	yes	down	hypothetical protein CICLE_v10007249mg [Citrus clementina]	RecName: Full=ABC transporter G family member 32; Short=ABC transporter ABCG.32; Short=AtABCG32; AltName: Full=Probable pleiotropic drug resistance protein 4 [Arab	hypothetical protein	_	AT2G26910	ABCG32	ABC transporter G family member 32
Cg4g014090	222.02	239.434	167.156	54.7064	58.9954	31.5877	6.72455	7.21613	5.07027	1.65716	1.79292	0.959247	6.35	1.48	-2.03	2.08e-14	2.06e-13	yes	down	hypothetical protein CICLE_v10008616mg [Citrus clementina]	RecName: Full=Uncharacterized membrane protein At1g06890 [Arabidopsis thaliana]	transporter-related; transporter-related; INVOLVED IN: N-terminal protein myristoylation; LO [...]	_	AT5G55950	-	Nucleotide/sugar transporter family protein
Cg4g014750	59.3123	50.3159	32.8343	0.911774	16.0896	8.36146	1.37112	1.15875	0.759878	0.0210795	0.372906	0.193679	1.1	0.19	-2.03	6.96e-07	3.31e-06	yes	down	hypothetical protein CICLE_v10018047mg [Citrus clementina]	RecName: Full=Laccase-4; AltName: Full=Benzenediol:oxygen oxidoreductase 4; AltName: Full=Diphenol oxidase 4; AltName: Full=Urishiol oxidase 4; Flags: Precursor [Or	laccase 110c	E1.10.3.2	AT5G60020	LAC17	Laccase-17
Cg5g018720	978.653	796.38	743.995	151.354	218.104	241.553	34.2088	28.1685	26.0187	5.26855	7.75782	8.5832	29.5	7.17	-2.03	7.35e-23	1.39e-21	yes	down	hypothetical protein CISIN_1g026264mg [Citrus sinensis]	RecName: Full=Rhodanese-like domain-containing protein 14, chloroplastic; AltName: Full=Sulfurtransferase 14; Short=AtStr14; Flags: Precursor [Arabidopsis thaliana	SubName: Full=Chromosome chr16 scaffold_86, whole genome shotgun sequence;	_	AT4G27700	-	Rhodanese-like domain-containing protein 14, chloroplastic
Cg2g008850	213.204	360.887	246.257	76.589	64.3586	51.0978	5.47414	9.22713	6.33069	1.96669	1.6572	1.3149	7.02	1.65	-2.02	8.9e-15	9.07e-14	yes	down	PREDICTED: serine/threonine-protein kinase At3g07070-like [Citrus sinensis]	RecName: Full=Serine/threonine-protein kinase At3g07070 [Arabidopsis thaliana]	SubName: Full=Chromosome chr12 scaffold_18, whole genome shotgun sequence;	IRAK4	AT3G58690	-	Protein kinase superfamily protein
Cg5g001740	59.3123	69.4013	66.4148	18.2355	16.0896	8.36146	2.62651	3.05111	2.94735	0.80767	0.716037	0.371694	2.87	0.64	-2.02	3.01e-11	2.25e-10	yes	down	PREDICTED: ethylene-responsive transcription factor CRF2-like [Citrus sinensis]	RecName: Full=Ethylene-responsive transcription factor CRF4; AltName: Full=Protein CYTOKININ RESPONSE FACTOR 4 [Arabidopsis thaliana]	_	_	AT4G23750	CRF2	Ethylene-responsive transcription factor CRF2
Cg2g020900	8.81669	21.6879	13.4322	3.6471	0.893869	0.929051	0.370599	0.905382	0.565759	0.153329	0.0377501	0.0391944	0.61	0.08	-2.01	1.32e-05	5.35e-05	yes	down	hypothetical protein CICLE_v10010279mg [Citrus clementina]	RecName: Full=Expansin-A12; Short=AtEXPA12; AltName: Full=Alpha-expansin-12; Short=At-EXP12; Short=AtEx12; AltName: Full=Ath-ExpAlpha-1.24; AltName: Full=Expansin-	SubName: Full=Chromosome chr19 scaffold_4, whole genome shotgun sequence;	_	AT3G15370	EXPA12	Expansin-A12
Cg2g039020	354.271	457.181	351.476	87.5303	94.7502	98.4794	12.0759	15.4971	12.0005	2.98406	3.24207	3.36678	13.2	3.19	-2.01	4.65e-22	8.3e-21	yes	down	PREDICTED: fatty acid 2-hydroxylase 2-like [Citrus sinensis]	RecName: Full=Fatty acid 2-hydroxylase 2; Short=AtFAH2 [Arabidopsis thaliana]	SubName: Full=Chromosome chr10 scaffold_50, whole genome shotgun sequence;	FAH	AT4G20870	FAH2	Fatty acid 2-hydroxylase 2
Cg3g014950	299.767	667.12	288.792	136.766	95.644	71.5369	12.4994	27.6279	12.0661	5.70375	4.00674	2.99369	17.45	4.26	-2.01	1.5e-09	9.47e-09	yes	down	PREDICTED: transcription factor MYB39-like [Citrus sinensis]	RecName: Full=Transcription factor MYB39; AltName: Full=Myb-related protein 39; Short=AtMYB39 [Arabidopsis thaliana]	SubName: Full=Chromosome chr18 scaffold_1, whole genome shotgun sequence;	MYBP	AT1G34670	AtMYB93	myb domain protein 93
Cg4g006200	1185.44	1147.72	866.377	311.827	313.748	157.01	42.7274	41.1246	31.2818	11.241	11.3543	5.67689	38.44	9.47	-2.01	5.74e-17	6.99e-16	yes	down	hypothetical protein CICLE_v10002026mg [Citrus clementina]	RecName: Full=Glucuronoxylan 4-O-methyltransferase 1 [Arabidopsis thaliana]	SubName: Full=Chromosome undetermined scaffold_77, whole genome shotgun sequence;	GXM	AT1G09610	GXM1	Glucuronoxylan 4-O-methyltransferase 1
Cg5g034840	17.6334	13.8803	21.6408	5.47064	2.68161	3.7162	3.83967	2.92653	4.76112	1.19269	0.597872	0.823856	3.83	0.88	-2.01	1.46e-05	5.87e-05	yes	down	hypothetical protein CICLE_v10023681mg [Citrus clementina]	_	_	_	AT2G46710	ROPGAP3	Rho GTPase-activating protein 3
Cg6g011230	91.373	82.414	66.4148	19.1472	16.9835	21.3682	33.3931	28.7709	24.6444	7.00892	6.42848	8.01441	28.97	7.14	-2.01	7.83e-12	6.18e-11	yes	down	hypothetical protein CICLE_v10011843mg [Citrus clementina]	RecName: Full=Ethanolamine-phosphate cytidylyltransferase; AltName: Full=CTP:phosphoethanolamine cytidylyltransferase; AltName: Full=Phosphorylethanolamine cytidyl	_	PCYT2	AT2G38670	PECT1	Ethanolamine-phosphate cytidylyltransferase
Cg6g023390	465.682	697.483	470.127	128.56	152.852	117.06	14.7935	22.0424	14.9578	4.08459	4.87302	3.72898	17.29	4.23	-2.01	1.18e-19	1.74e-18	yes	down	hypothetical protein CICLE_v10012179mg [Citrus clementina]	RecName: Full=Peroxidase 63; Short=Atperox P63; AltName: Full=ATP26a; Flags: Precursor [Arabidopsis thaliana]	annotation not avaliable	E1.11.1.7	AT5G40150	PER63	Peroxidase 63
Cg5g009140	209.196	150.08	187.305	38.2945	44.6935	44.5944	5.20964	3.72226	4.67011	0.953756	1.11611	1.11294	4.53	1.06	-2	1.15e-16	1.36e-15	yes	down	PREDICTED: MATE efflux family protein DTX1-like [Citrus sinensis]	RecName: Full=MATE efflux family protein DTX1; AltName: Full=Protein DETOXIFICATION 1 [Arabidopsis thaliana]	hypothetical protein	TC.MATE, SLC47A, norM, mdtK, dinF	AT4G22790	-	MATE efflux family protein
Cg6g003420	3351.14	1955.38	2153.63	352.856	944.82	564.863	75.8787	44.1111	48.8174	7.99037	21.4475	12.8151	56.33	14.02	-2	1.89e-11	1.44e-10	yes	down	hypothetical protein CICLE_v10011291mg [Citrus clementina]	RecName: Full=Protein ECERIFERUM 1 [Arabidopsis thaliana]	SubName: Full=Chromosome undetermined scaffold_268, whole genome shotgun sequence;	K15404, CER1	AT1G02205	CER1	Protein ECERIFERUM 1
Cg7g001150	63936.2	46454.6	52352	18577.4	10358.2	11314	1931.68	1396.59	1584.01	561.344	314.007	342.722	1637.82	408.29	-2	2.42e-20	3.77e-19	yes	down	hypothetical protein CICLE_v10032298mg [Citrus clementina]	RecName: Full=Probable aquaporin PIP1-2; AltName: Full=OsPIP1;2; AltName: Full=Plasma membrane intrinsic protein 1-2	aquaporin, MIP family, PIP subfamily	PIP	AT4G00430	PIP1	Probable aquaporin PIP1-4
Cg2g043520	419.194	379.105	286.554	100.295	90.2808	52.0269	3.17627	2.86895	2.17204	0.759971	0.684647	0.394472	2.74	0.62	-1.99	1.39e-16	1.64e-15	yes	down	hypothetical protein CISIN_1g007320mg [Citrus sinensis]	RecName: Full=Putative receptor-like protein kinase At3g47110; Flags: Precursor [Arabidopsis thaliana]	SubName: Full=Chromosome chr10 scaffold_81, whole genome shotgun sequence;	_	AT1G29200	-	O-fucosyltransferase family protein
Cg4g014330	170.723	391.25	190.29	110.325	41.118	26.0134	3.91676	8.94245	4.37051	2.53133	0.94576	0.597993	5.76	1.38	-1.99	4.21e-06	1.83e-05	yes	down	hypothetical protein CICLE_v10014713mg [Citrus clementina]	RecName: Full=Cationic amino acid transporter 7, chloroplastic; Flags: Precursor [Arabidopsis thaliana]	SubName: Full=Chromosome undetermined scaffold_100, whole genome shotgun sequence;	_	AT3G10600	CAT7	Cationic amino acid transporter 7, chloroplastic
Cg5g039750	12.8243	13.8803	6.7161	0.911774	0.893869	0.929051	0.506877	0.54508	0.265962	0.0360438	0.0354868	0.0368468	0.44	0.04	-1.99	3.8e-06	1.66e-05	yes	down	hypothetical protein CICLE_v10020746mg [Citrus clementina]	RecName: Full=WAT1-related protein At3g30340 [Arabidopsis thaliana]	SubName: Full=Chromosome chr1 scaffold_136, whole genome shotgun sequence;	_	AT3G30340	-	WAT1-related protein At3g30340
Cg5g039920	71.335	93.6917	58.9525	11.8531	23.2406	16.7229	3.462	4.51108	2.86779	0.575367	1.13405	0.815016	3.62	0.84	-1.99	5.89e-10	3.89e-09	yes	down	hypothetical protein CICLE_v10022571mg [Citrus clementina]	RecName: Full=Protein CURVATURE THYLAKOID 1B, chloroplastic; AltName: Full=Photosystem I protein P; AltName: Full=Thylakoid membrane phosphoprotein 14 kDa; Flags:	SubName: Full=Putative uncharacterized protein;	_	AT2G46820	CURT1B	Protein CURVATURE THYLAKOID 1B, chloroplastic
Cg6g009880	896.096	1027.14	907.42	204.237	292.295	208.107	19.3402	22.0623	19.5472	4.38972	6.30406	4.4833	20.32	5.06	-1.99	4.72e-27	1.16e-25	yes	down	hypothetical protein CISIN_1g014036mg [Citrus sinensis]	RecName: Full=Patellin-6 [Arabidopsis thaliana]	hypothetical protein	_	AT3G51670	PATL6	Patellin-6
Cg6g014840	2.40455	6.94013	10.4473	1.82355	0	1.8581	0.452446	1.26888	1.98365	0.343477	0	0.355214	1.23	0.23	-1.99	0.012	0.0284	yes	down	hypothetical protein CICLE_v10013147mg [Citrus clementina]	_	hypothetical protein	_	AT5G06270	-	unknown protein; FUNCTIONS IN: molecular_function unknown; INVOLVED IN: biological_process unknown; LOCATED IN: chloroplast; EXPRESSED IN: 21 plant structures; EXPRESSED DURING: 11 growth stages; BEST Arabidopsis thaliana protein match is: unknown p // (TAIR:AT3G11600); Has 1807 Blast hits to 1807 proteins in 277 species: Archae - 0; Bacteria - 0; Metazoa - 736; Fungi - 347; Plants - 385; Viruses…
Cg8g017680	2978.44	2416.03	2514.06	625.477	699.006	656.839	73.7188	59.5569	62.2998	15.4827	17.349	16.2923	65.22	16.37	-1.99	4.48e-39	2.3e-37	yes	down	_	RecName: Full=Fatty acyl-CoA reductase 3; AltName: Full=Protein ECERIFERUM 4 [Arabidopsis thaliana]	SubName: Full=Chromosome chr6 scaffold_305, whole genome shotgun sequence;	FAR	AT4G33790	FAR3	Fatty acyl-CoA reductase 3
Cg1g012020	366.293	594.249	513.409	108.501	123.354	124.493	5.018	8.1226	7.03807	1.48649	1.69247	1.70751	6.72	1.63	-1.98	1.12e-19	1.65e-18	yes	down	PREDICTED: inactive leucine-rich repeat receptor-like serine/threonine-protein kinase At1g60630-like isoform X1 [Citrus sinensis]	RecName: Full=Inactive leucine-rich repeat receptor-like serine/threonine-protein kinase At1g60630; Flags: Precursor [Arabidopsis thaliana]	hypothetical protein	_	AT1G10850	-	Leucine-rich repeat protein kinase family protein
Cg6g024720	1952.5	3740.73	3128.96	755.86	661.463	790.622	17.4393	33.3626	27.9594	6.75146	5.91397	7.06716	26.24	6.58	-1.98	1.68e-20	2.64e-19	yes	down	hypothetical protein CICLE_v10010931mg [Citrus clementina]	RecName: Full=ABC transporter B family member 19; Short=ABC transporter ABCB.19; Short=AtABCB19; AltName: Full=Multidrug resistance protein 11; AltName: Full=P-gly	SubName: Full=Chromosome chr14 scaffold_21, whole genome shotgun sequence;	ABCB1	AT3G28860	ABCB19	ABC transporter B family member 19
Cg3g023440	4876.43	5173	4305.77	1457.01	1361.36	800.842	106.636	112.717	94.2569	31.8645	29.8428	17.5458	104.63	26.55	-1.97	4.51e-22	8.07e-21	yes	down	PREDICTED: protein WALLS ARE THIN 1-like [Citrus sinensis]	RecName: Full=Protein WALLS ARE THIN 1 [Arabidopsis thaliana]	annotation not avaliable	_	AT1G75500	WAT1	Protein WALLS ARE THIN 1
Cg4g021970	13.6258	66.7987	49.9977	9.11774	7.15096	12.0777	0.623869	3.03563	2.29427	0.417546	0.329097	0.555189	1.98	0.43	-1.97	4.65e-05	0.000174	yes	down	hypothetical protein CICLE_v10010309mg [Citrus clementina]	_	hypothetical protein	_	AT5G57500	-	Galactosyltransferase family protein
Cg5g005530	2605.73	2010.9	2890.91	794.155	572.97	524.914	38.1068	29.3397	42.3493	11.625	8.38434	7.68346	36.54	9.27	-1.97	6.69e-25	1.45e-23	yes	down	hypothetical protein CISIN_1g004084mg [Citrus sinensis]	RecName: Full=Histamine oxidase; AltName: Full=Copper amine oxidase	SubName: Full=Chromosome undetermined scaffold_235, whole genome shotgun sequence;	AOC3, AOC2, tynA	AT2G42490	-	Copper amine oxidase family protein
Cg5g040710	660.45	608.996	520.871	136.766	199.333	112.415	21.6027	19.8134	17.0642	4.47412	6.54391	3.68745	19.52	4.91	-1.97	5.49e-19	7.75e-18	yes	down	hypothetical protein CICLE_v10020259mg [Citrus clementina]	_	SubName: Full=Chromosome chr15 scaffold_40, whole genome shotgun sequence;	_	AT3G61750	-	Cytochrome b561 and DOMON domain-containing protein At3g61750
Cg2g002080	399.957	87.6191	67.161	28.265	58.9954	39.0201	5.0958	1.11402	0.856219	0.36014	0.752725	0.4977	2.37	0.54	-1.96	0.000144	0.000496	yes	down	hypothetical protein CICLE_v10014199mg [Citrus clementina]	RecName: Full=Linoleate 13S-lipoxygenase 2-1, chloroplastic; AltName: Full=Lipoxygenase 2-1; Flags: Precursor [Solanum tuberosum]	hypothetical protein; Plant lipoxygenase may be involved in a number of diverse aspects of p [...]	LOX2S	AT3G45140	LOX2	Lipoxygenase 2, chloroplastic
Cg3g024680	1335.33	990.703	660.417	185.09	275.312	304.729	58.5623	43.138	29.025	8.11886	12.1336	13.4152	43.71	11.17	-1.96	1.91e-14	1.9e-13	yes	down	hypothetical protein CICLE_v10002698mg [Citrus clementina]	RecName: Full=Plastocyanin, chloroplastic; Flags: Precursor [Solanum lycopersicum]	hypothetical protein	petE	AT1G20340	DRT112	Plastocyanin major isoform, chloroplastic
Cg4g001690	148.281	266.327	161.186	37.3827	35.7548	70.6079	8.39303	14.936	9.14861	2.11646	2.03669	4.01627	10.84	2.71	-1.96	1.71e-09	1.08e-08	yes	down	hypothetical protein CICLE_v10009593mg [Citrus clementina]	RecName: Full=Ethylene-responsive transcription factor ERF003 [Arabidopsis thaliana]	SubName: Full=Chromosome chr4 scaffold_6, whole genome shotgun sequence;	_	AT5G25190	ERF003	Ethylene-responsive transcription factor ERF003
Cg3g013140	959.416	969.883	979.805	279.003	233.3	232.263	17.1268	17.265	17.3988	4.98011	4.14729	4.10056	17.26	4.42	-1.94	1.5e-33	5.53e-32	yes	down	hypothetical protein CICLE_v10000839mg [Citrus clementina]	RecName: Full=Squalene epoxidase 1; Short=AtSQE1; AltName: Full=Protein DROUGHT HYPERSENSITIVE 2; AltName: Full=Squalene monooxygenase; AltName: Full=XF1 protein [	SubName: Full=Chromosome chr18 scaffold_1, whole genome shotgun sequence;	SQLE, ERG1	AT1G58440	SQE1	Squalene epoxidase 1
Cg4g024130	156.296	163.961	178.35	32.8239	42.0119	47.3816	4.58148	4.78315	5.23538	0.962282	1.23554	1.39243	4.86	1.19	-1.94	3.72e-16	4.23e-15	yes	down	hypothetical protein CICLE_v10008182mg [Citrus clementina]	RecName: Full=Serine carboxypeptidase 24; AltName: Full=Bri1 suppressor 1; AltName: Full=Carboxypeptidase D; AltName: Full=Serine carboxypeptidase II; Contains: Re	hypothetical protein	SCPL-II	AT4G30610	SCPL24	Serine carboxypeptidase 24
Cg5g016960	334.233	358.284	357.446	78.4125	117.097	65.0336	6.50087	6.94651	6.95893	1.52526	2.28251	1.26705	6.8	1.69	-1.94	2.06e-17	2.59e-16	yes	down	hypothetical protein CICLE_v10008080mg [Citrus clementina]	RecName: Full=Glucan endo-1,3-beta-glucosidase 13; AltName: Full=(1-)3)-beta-glucan endohydrolase 13; Short=(1-)3)-beta-glucanase 13; AltName: Full=Beta-1,3-endogl	hypothetical protein	_	AT5G56590	-	Glucan endo-1,3-beta-glucosidase 13
Cg6g012290	25.6486	47.7134	20.1483	1.82355	5.36322	12.0777	1.07315	1.98275	0.844731	0.0763122	0.225455	0.507177	1.3	0.27	-1.94	2.05e-05	8.08e-05	yes	down	hypothetical protein CICLE_v10012483mg [Citrus clementina]	RecName: Full=WAT1-related protein At1g44800 [Arabidopsis thaliana]	SubName: Full=Chromosome undetermined scaffold_89, whole genome shotgun sequence;	_	AT5G07050	-	WAT1-related protein At5g07050
Cg6g025280	57.7092	41.6408	68.6535	16.4119	10.7264	10.2196	2.1415	1.53587	2.55221	0.609118	0.399698	0.380455	2.07	0.47	-1.94	1.16e-09	7.37e-09	yes	down	hypothetical protein CICLE_v10013796mg [Citrus clementina]	RecName: Full=Ethylene-responsive transcription factor RAP2-11; AltName: Full=Protein RELATED TO APETALA2 11 [Arabidopsis thaliana]	_	EREBP	AT5G19790	RAP2-11	Ethylene-responsive transcription factor RAP2-11
Cg8g023740	460.872	683.603	411.175	158.649	150.17	84.5436	10.7152	15.8332	9.57048	3.68891	3.50051	1.96959	12.06	3.07	-1.94	1.23e-13	1.13e-12	yes	down	_	RecName: Full=Laccase-4; AltName: Full=Benzenediol:oxygen oxidoreductase 4; AltName: Full=Diphenol oxidase 4; AltName: Full=Protein IRREGULAR XYLEM 12; AltName: Ful	hypothetical protein	E1.10.3.2	AT2G38080	IRX12	Laccase-4
Cg3g002470	7.21366	11.2777	18.6558	1.82355	0.893869	1.8581	0.311487	0.483547	0.80725	0.0787556	0.0387845	0.0805344	0.53	0.07	-1.93	3.88e-05	0.000146	yes	down	hypothetical protein CICLE_v10003889mg [Citrus clementina]	RecName: Full=MLO-like protein 4; Short=AtMlo4 [Arabidopsis thaliana]	hypothetical protein	MLO	AT1G11000	MLO4	MLO-like protein 4
Cg5g014880	4364.26	4390.5	3408.05	795.979	1372.09	1044.25	74.257	74.4955	58.0351	13.5444	23.3903	17.794	69.03	18.19	-1.92	9.25e-22	1.61e-20	yes	down	hypothetical protein CICLE_v10030990mg [Citrus clementina]	RecName: Full=Probable methyltransferase PMT14 [Arabidopsis thaliana]	hypothetical protein	_	AT4G18030	-	Probable methyltransferase PMT14
Cg9g029630	318.202	461.519	353.715	103.03	113.521	73.395	9.31992	13.4529	10.3748	3.01807	3.33588	2.15516	11.06	2.84	-1.92	1.59e-16	1.87e-15	yes	down	hypothetical protein CICLE_v10004908mg [Citrus clementina]	_	_	_	AT3G12700	-	Eukaryotic aspartyl protease family protein
Cg1g003840	16.0303	22.5554	11.1935	2.73532	1.78774	0	0.400124	0.597675	0.283721	0.0728056	0.0477195	0	0.43	0.04	-1.91	2.7e-07	1.34e-06	yes	down	hypothetical protein CICLE_v10025821mg [Citrus clementina]	RecName: Full=Serine/threonine-protein kinase HT1; AltName: Full=High leaf temperature protein 1 [Arabidopsis thaliana]	annotation not avaliable	_	AT5G66710	-	Protein kinase superfamily protein
Cg2g021500	569.077	1093.94	901.45	168.678	221.68	274.999	7.45395	14.298	11.815	2.20952	2.90788	3.60611	11.18	2.89	-1.91	1.2e-14	1.21e-13	yes	down	hypothetical protein CISIN_1g003139mg [Citrus sinensis]	RecName: Full=Receptor-like protein kinase THESEUS 1; Flags: Precursor [Arabidopsis thaliana]	hypothetical protein	_	AT5G54380	THE1	Receptor-like protein kinase THESEUS 1
Cg6g003440	299.767	202.999	213.423	33.7356	100.113	54.814	19.7626	13.2398	14.1153	2.2247	6.64911	3.63446	15.72	4.15	-1.9	9.42e-09	5.47e-08	yes	down	hypothetical protein CICLE_v10011291mg [Citrus clementina]	RecName: Full=Protein ECERIFERUM 1 [Arabidopsis thaliana]	_	K15404, CER1	AT1G02205	CER1	Protein ECERIFERUM 1
Cg1g010590	937.775	881.396	1442.47	335.533	261.904	260.134	15.278	14.3212	23.5189	5.46678	4.27464	4.24402	17.65	4.67	-1.89	2.96e-19	4.25e-18	yes	down	PREDICTED: potassium transporter 5-like [Citrus sinensis]	RecName: Full=Potassium transporter 5; Short=AtHAK1; Short=AtHAK5; Short=AtPOT5 [Arabidopsis thaliana]	hypothetical protein	kup	AT4G13420	POT5	Potassium transporter 5
Cg2g008310	387.934	414.673	354.461	87.5303	138.55	80.8274	20.9744	22.2415	19.2103	4.72172	7.52413	4.39179	20.82	5.55	-1.89	3.77e-16	4.28e-15	yes	down	hypothetical protein CICLE_v10016797mg [Citrus clementina]	RecName: Full=Rac-like GTP-binding protein RAC2; Flags: Precursor	SubName: Full=Putative uncharacterized protein;	RAC1	AT1G20090	ARAC4	Rac-like GTP-binding protein ARAC4
Cg2g009290	38.4728	35.5682	23.8795	5.47064	7.15096	10.2196	2.3812	2.17929	1.48242	0.338685	0.445677	0.63593	2.02	0.47	-1.89	1.95e-07	9.82e-07	yes	down	PREDICTED: uncharacterized protein LOC102614780 [Citrus sinensis]	_	hypothetical protein	_	AT5G27690	-	Heavy metal transport/detoxification superfamily protein
Cg2g029530	105.8	137.068	167.903	42.8534	47.3751	14.8648	5.95154	7.63989	9.47076	2.4112	2.68183	0.840281	7.67	1.99	-1.89	4.26e-08	2.31e-07	yes	down	PREDICTED: probable calcium-binding protein CML25-like [Citrus sinensis]	RecName: Full=Probable calcium-binding protein CML25; AltName: Full=Calmodulin-like protein 25 [Arabidopsis thaliana]	polcalcin, putative / calcium-binding pollen allergen, putative; polcalcin, putative / calci [...]	CML	AT1G24620	CML25	Probable calcium-binding protein CML25
Cg3g016670	169.922	278.473	123.875	37.3827	46.4812	65.0336	6.13061	9.98791	4.47711	1.34894	1.68379	2.35371	6.89	1.79	-1.89	5.76e-09	3.41e-08	yes	down	PREDICTED: two-component response regulator ARR9-like isoform X2 [Citrus sinensis]	RecName: Full=Two-component response regulator ARR9; AltName: Full=Response reactor 4 [Arabidopsis thaliana]	type-a response regulator	ARR-A	AT3G57040	ARR9	Two-component response regulator ARR9
Cg5g002790	16.0303	7.80765	20.8945	6.38242	0.893869	3.7162	4.13018	1.93956	5.44768	1.64678	0.236644	0.977288	3.82	0.96	-1.89	0.000592	0.00184	yes	down	PREDICTED: nuclear transcription factor Y subunit C-3-like [Citrus sinensis]	RecName: Full=Nuclear transcription factor Y subunit C-3; Short=AtNF-YC-3 [Arabidopsis thaliana]	SubName: Full=Chromosome chr2 scaffold_105, whole genome shotgun sequence;	NFYC	AT1G54830	NFYC3	Nuclear transcription factor Y subunit C-3
Cg6g016800	220.417	294.088	206.707	53.7947	75.9789	58.5302	8.48182	11.2457	7.96908	2.0704	2.93635	2.25982	9.24	2.42	-1.89	6.46e-15	6.64e-14	yes	down	hypothetical protein CICLE_v10012472mg [Citrus clementina]	RecName: Full=Expansin-A13; Short=AtEXPA13; AltName: Full=Alpha-expansin-13; Short=At-EXP13; Short=AtEx13; AltName: Full=Ath-ExpAlpha-1.22; Flags: Precursor [Arabi	SubName: Full=Chromosome undetermined scaffold_30, whole genome shotgun sequence;	_	AT3G03220	EXPA13	Expansin-A13
Cg2g039610	109.006	123.187	103.726	39.2063	22.3467	17.652	2.16175	2.43506	2.05902	0.777583	0.444152	0.350666	2.22	0.53	-1.88	8.95e-12	7.02e-11	yes	down	PREDICTED: protein kinase PINOID-like [Citrus sinensis]	RecName: Full=Protein kinase PINOID; AltName: Full=Protein kinase ABRUPTUS [Arabidopsis thaliana]	PID (PINOID); kinase/ protein kinase/ protein serine/threonine kinase; Encodes a protein ser [...]	_	AT2G34650	PID	Protein kinase PINOID
Cg4g002220	34.4652	19.0854	33.5805	7.29419	5.36322	4.64525	1.22288	0.673258	1.19354	0.258848	0.191053	0.165329	1.03	0.21	-1.88	1.74e-07	8.83e-07	yes	down	hypothetical protein CICLE_v10010719mg [Citrus clementina]	_	unknown protein; unknown protein; FUNCTIONS IN: molecular_function unknown; INVOLVED IN: bio [...]	_	AT4G32290	-	Core-2/I-branching beta-1,6-N-acetylglucosaminyltransferase family protein
Cg1g002300	520.986	545.668	547.736	147.707	148.382	124.493	5.89351	6.16127	6.1995	1.67098	1.68066	1.40967	6.08	1.59	-1.87	5.55e-26	1.28e-24	yes	down	PREDICTED: probable LRR receptor-like serine/threonine-protein kinase At4g36180-like [Citrus sinensis]	RecName: Full=Probable LRR receptor-like serine/threonine-protein kinase At4g36180; Flags: Precursor [Arabidopsis thaliana]	hypothetical protein	_	AT4G36180	-	Probable LRR receptor-like serine/threonine-protein kinase At4g36180
Cg1g014690	17.6334	24.2905	17.9096	2.73532	3.57548	2.78715	0.525772	0.720739	0.53478	0.0815691	0.106966	0.0833194	0.59	0.09	-1.87	2.7e-07	1.35e-06	yes	down	PREDICTED: putative Peroxidase 48-like [Citrus sinensis]	RecName: Full=Putative Peroxidase 48; Short=Atperox P48; Flags: Precursor [Arabidopsis thaliana]	hypothetical protein	E1.11.1.7	AT4G33870	PER48	Peroxidase superfamily protein
Cg1g026300	33.6637	62.4612	45.5203	13.6766	11.6203	10.2196	2.73405	5.00618	3.71159	1.11115	0.952402	0.835878	3.82	0.97	-1.87	1.32e-07	6.77e-07	yes	down	hypothetical protein CICLE_v10026534mg [Citrus clementina]	RecName: Full=Putative uncharacterized protein DDB_G0277255 [Dictyostelium discoideum]	hypothetical protein	_	AT3G18800	-	unknown protein; FUNCTIONS IN: molecular_function unknown; INVOLVED IN: biological_process unknown; LOCATED IN: plasma membrane; EXPRESSED IN: 17 plant structures; EXPRESSED DURING: 12 growth stages; Has 58 Blast hits to 58 proteins in 12 species: A //- 0; Bacteria - 0; Metazoa - 0; Fungi - 0; Plants - 58; Viruses - 0; Other Eukaryotes - 0 (source: NCBI BLink)
Cg3g003920	70.5335	78.944	87.3093	30.0885	15.1958	14.8648	3.97999	4.4137	4.9401	1.69822	0.862892	0.842897	4.44	1.14	-1.87	1e-09	6.44e-09	yes	down	PREDICTED: elongation of fatty acids protein A-like [Citrus sinensis]	_	hypothetical protein	_	AT3G06470	-	GNS1/SUR4 membrane protein family
Cg3g020370	982.66	809.393	865.631	206.061	269.055	240.624	25.6463	21.0341	22.6206	5.37856	7.04256	6.29425	23.1	6.23	-1.87	7.07e-27	1.73e-25	yes	down	PREDICTED: MATE efflux family protein 5-like [Citrus sinensis]	RecName: Full=Multidrug and toxin extrusion protein 2; Short=MATE-2; Short=hMATE-2; AltName: Full=Kidney-specific H(+)/organic cation antiporter; AltName: Full=Sol	SubName: Full=Chromosome chr18 scaffold_121, whole genome shotgun sequence;	TC.MATE, SLC47A, norM, mdtK, dinF	AT1G71870	-	MATE efflux family protein
Cg3g024660	306.18	417.275	426.099	92.0892	110.84	100.338	8.17635	11.2105	11.1603	2.3046	2.78134	3.06775	10.17	2.71	-1.87	1.83e-18	2.49e-17	yes	down	hypothetical protein CICLE_v10001166mg [Citrus clementina]	_	SubName: Full=Chromosome chr18 scaffold_1, whole genome shotgun sequence;	_	AT5G42210	-	Major facilitator superfamily protein
Cg4g023980	8306.92	6043.12	5478.1	1780.69	2063.94	1560.81	98.1967	71.2955	64.7903	21.0496	24.4276	18.4683	78.21	21.33	-1.87	2.94e-24	6.1e-23	yes	down	PREDICTED: cellulose synthase A catalytic subunit 7 [UDP-forming]	RecName: Full=Cellulose synthase A catalytic subunit 9 [UDP-forming]	cellulose synthase (EC:2.4.1.12)	CESA	AT5G17420	CESA7	Cellulose synthase A catalytic subunit 7
Cg9g004610	743.006	892.674	779.068	165.943	294.977	184.881	12.1103	14.5109	12.7081	2.70489	4.8166	3.01764	13.11	3.51	-1.87	4.51e-18	5.98e-17	yes	down	_	RecName: Full=Glycine-rich cell wall structural protein 1.0; Short=GRP 1.0; Flags: Precursor	_	_	AT5G19090	-	Heavy metal transport/detoxification superfamily protein
Cg3g010250	62.5183	96.2943	63.4299	20.9708	25.0283	11.1486	3.69969	5.64367	3.76442	1.24132	1.49098	0.663149	4.38	1.14	-1.86	2.32e-08	1.29e-07	yes	down	hypothetical protein CICLE_v10002435mg [Citrus clementina]	RecName: Full=Probable 3-beta-hydroxysteroid-Delta(8),Delta(7)-isomerase; AltName: Full=Cholestenol Delta-isomerase; AltName: Full=Delta(8)-Delta(7) sterol isomerase	SubName: Full=Chromosome chr6 scaffold_3, whole genome shotgun sequence;	EBP	AT1G20050	HYD1	Probable 3-beta-hydroxysteroid-Delta(8),Delta(7)-isomerase
Cg5g042660	177.135	206.469	205.214	70.2066	46.4812	27.8715	2.14253	2.50117	2.54901	0.852204	0.564385	0.338325	2.4	0.59	-1.86	5.21e-12	4.19e-11	yes	down	hypothetical protein CICLE_v10018855mg [Citrus clementina]	RecName: Full=Homeobox-leucine zipper protein ROC6; AltName: Full=GLABRA 2-like homeobox protein 6; AltName: Full=HD-ZIP protein ROC6; AltName: Full=Homeodomain tr	hypothetical protein	HD-ZIP	AT4G00730	ANL2	Homeobox-leucine zipper protein ANTHOCYANINLESS 2
Cg6g004300	71.335	52.9185	83.5782	27.3532	12.5142	10.2196	2.47324	1.82435	2.9026	0.9485	0.435564	0.355388	2.4	0.59	-1.86	4.18e-08	2.28e-07	yes	down	hypothetical protein CICLE_v10011096mg [Citrus clementina]	RecName: Full=Cation/H(+) antiporter 20; AltName: Full=Protein CATION/H+ EXCHANGER 20; Short=AtCHX20 [Arabidopsis thaliana]	SubName: Full=Chromosome chr8 scaffold_23, whole genome shotgun sequence;	_	AT3G53720	CHX20	Cation/H(+) antiporter 20
Cg3g013260	25.6486	55.521	27.6106	8.20596	3.57548	14.8648	1.53276	3.28573	1.65481	0.490516	0.215108	0.892949	2.16	0.53	-1.85	3.23e-05	0.000124	yes	down	PREDICTED: homeobox-leucine zipper protein HAT9-like [Citrus sinensis]	RecName: Full=Homeobox-leucine zipper protein HAT9; AltName: Full=Homeodomain-leucine zipper protein HAT9; Short=HD-ZIP protein 9 [Arabidopsis thaliana]	_	HD-ZIP	AT2G22800	HAT9	Homeobox-leucine zipper protein HAT9
Cg5g024010	3.20607	1.73503	12.686	0	2.68161	0	0.323928	0.172451	1.28804	0	0.27403	0	0.59	0.09	-1.85	0.0222	0.0489	yes	down	hypothetical protein CICLE_v10023286mg [Citrus clementina]	RecName: Full=Ethylene-responsive transcription factor 13; Short=AtERF13; AltName: Full=Ethylene-responsive element-binding factor 13; Short=EREBP-13 [Arabidopsis	_	EREBP	AT2G44840	ERF13	Ethylene-responsive transcription factor 13
Cg5g025050	222.822	341.801	232.825	65.6477	84.0237	65.0336	9.4095	14.3345	9.85207	2.77273	3.56505	2.75638	11.21	3.03	-1.85	5.09e-14	4.87e-13	yes	down	PREDICTED: agamous-like MADS-box protein AGL12-like [Citrus sinensis]	RecName: Full=MADS-box transcription factor 26; AltName: Full=FDRMADS3; AltName: Full=OsMADS26; AltName: Full=RMADS220 [Oryza sativa Japonica	hypothetical protein	_	AT1G71692	AGL12	Agamous-like MADS-box protein AGL12
Cg6g009970	68.9305	65.9312	73.1309	13.6766	14.3019	16.7229	1.37871	1.28836	1.4081	0.267729	0.291921	0.352739	1.36	0.3	-1.85	5.46e-13	4.76e-12	yes	down	hypothetical protein CISIN_1g011118mg [Citrus sinensis]	RecName: Full=Solute carrier family 40 member 2; AltName: Full=Ferroportin-2; AltName: Full=Iron-regulated transporter 2; Short=AtIREG2 [Arabidopsis thaliana]	ATIREG2 (IRON-REGULATED PROTEIN 2); nickel ion transmembrane transporter; Encodes a tonoplas [...]	SLC40A1, FPN1	AT5G03570	IREG2	Solute carrier family 40 member 2
Cg5g002770	2253.06	2405.62	2029.76	528.829	659.676	670.775	26.7153	28.4688	24.0813	6.27081	7.83236	7.96176	26.44	7.34	-1.84	1.35e-31	4.46e-30	yes	down	PREDICTED: tubulin beta-3 chain-like [Citrus sinensis]	RecName: Full=Tubulin beta-3 chain; AltName: Full=Beta-3-tubulin	_	TUBB	AT5G12250	TUBB6	Tubulin beta-6 chain
Cg6g006550	2662.64	3045.85	2955.09	857.067	891.188	651.265	43.7508	49.9129	48.5948	14.0838	14.6704	10.7164	47.41	13.19	-1.84	7.65e-30	2.26e-28	yes	down	hypothetical protein CISIN_1g011392mg [Citrus sinensis]	RecName: Full=Auxin transporter-like protein 2; AltName: Full=AUX1-like protein 2; AltName: Full=MtLAX2 [Medicago truncatula]	auxin influx carrier component	AUX1, LAX	AT2G38120	AUX1	Auxin transporter protein 1
Cg7g004760	139.464	58.9911	124.621	26.4414	31.2854	29.7296	17.0686	7.07906	15.343	3.23794	3.88187	3.67734	13.14	3.59	-1.84	8.02e-08	4.24e-07	yes	down	_	_	_	_	_	_	_
Cg9g026790	92.976	76.3414	82.0857	29.1768	29.4977	7.43241	7.16758	5.8117	6.35176	2.25	2.29376	0.576822	6.44	1.72	-1.84	3.87e-07	1.89e-06	yes	down	hypothetical protein CICLE_v10006187mg [Citrus clementina]	_	hypothetical protein	_	AT3G48970	-	Heavy metal transport/detoxification superfamily protein
Cg2g041900	128.243	194.324	179.842	54.7064	33.0732	39.9492	2.16383	3.26975	3.03694	0.923123	0.559094	0.675046	2.82	0.72	-1.83	2.88e-12	2.37e-11	yes	down	PREDICTED: sphingolipid delta(4)-desaturase DES1-like [Citrus sinensis]	RecName: Full=Sphingolipid delta(4)-desaturase DES1; AltName: Full=Degenerative spermatocyte homolog 1	SubName: Full=Putative uncharacterized protein;	DEGS	AT4G04930	DES-1-LIKE	Sphingolipid delta(4)-desaturase DES1-like
Cg9g005370	1152.58	873.589	1055.92	291.768	298.552	262.921	25.2954	19.1036	23.1987	6.40395	6.56836	5.78126	22.53	6.26	-1.83	3.13e-27	7.84e-26	yes	down	_	RecName: Full=Primary amine oxidase; AltName: Full=Amine oxidase [copper-containing]	hypothetical protein	AOC3, AOC2, tynA	AT1G31690	-	Copper amine oxidase family protein
Cg3g013510	10975.2	11519.7	11053.2	3466.56	3316.26	2699.82	244.645	257.197	246.549	76.9054	73.8051	60.0634	249.49	70.41	-1.82	5.52e-33	1.97e-31	yes	down	PREDICTED: auxin-responsive protein IAA9-like isoform X1 [Citrus sinensis]	RecName: Full=Auxin-responsive protein IAA9; AltName: Full=Indoleacetic acid-induced protein 9 [Arabidopsis thaliana]	SubName: Full=Putative uncharacterized protein;	IAA	AT5G65670	IAA9	Auxin-responsive protein IAA9
Cg4g008440	33.6637	31.2306	32.0881	5.47064	4.46935	6.50336	0.655815	0.606475	0.625709	0.106584	0.0872589	0.126908	0.63	0.11	-1.82	2.82e-10	1.92e-09	yes	down	PREDICTED: probable sulfate transporter 3.4-like [Citrus sinensis]	RecName: Full=Probable sulfate transporter 3.3; AltName: Full=AST91 [Arabidopsis thaliana]	SubName: Full=Chromosome chr9 scaffold_7, whole genome shotgun sequence;	SULTR3	AT3G15990	SULTR3%3B4	Probable sulfate transporter 3
Cg4g015390	205.99	359.152	256.704	53.7947	77.7666	91.976	4.60404	7.998	5.74377	1.20247	1.7425	2.05973	6.12	1.66	-1.82	1.59e-11	1.21e-10	yes	down	PREDICTED: probable peptide/nitrate transporter At1g33440-like [Citrus sinensis]	RecName: Full=Protein NRT1/ PTR FAMILY 4.3; Short=AtNPF4.3; AltName: Full=Nitrate transporter 1.14 [Arabidopsis thaliana]	SubName: Full=Chromosome chr18 scaffold_61, whole genome shotgun sequence;	_	AT1G33440	NPF4	Protein NRT1/ PTR FAMILY 4
Cg4g020440	29.6561	39.0382	36.5655	9.11774	4.46935	12.0777	1.54421	2.01551	1.90879	0.47487	0.234083	0.631739	1.82	0.45	-1.82	1.56e-07	7.98e-07	yes	down	hypothetical protein CICLE_v10007456mg [Citrus clementina]	RecName: Full=Squalene monooxygenase; AltName: Full=Squalene epoxidase; Short=SE	_	_	AT2G07170	-	ARM repeat superfamily protein
Cg6g007230	58.5108	122.32	47.0127	17.3237	16.0896	25.0844	2.10684	4.37859	1.69578	0.623884	0.581692	0.906059	2.74	0.7	-1.82	1.81e-06	8.2e-06	yes	down	hypothetical protein CICLE_v10006912mg [Citrus clementina]	_	SubName: Full=Chromosome chr5 scaffold_2, whole genome shotgun sequence;	_	AT2G33205	-	Serinc-domain containing serine and sphingolipid biosynthesis protein
CgUng000330	22.4425	23.4229	35.8192	2.73532	7.15096	7.43241	1.06227	1.10014	1.69933	0.129509	0.340277	0.411117	1.28	0.29	-1.82	8.28e-07	3.9e-06	yes	down	hypothetical protein CICLE_v10032530mg [Citrus clementina]	_	SubName: Full=Chromosome chr2 scaffold_11, whole genome shotgun sequence;	_	AT1G32520	-	unknown protein; FUNCTIONS IN: molecular_function unknown; INVOLVED IN: biological_process unknown; LOCATED IN: chloroplast; EXPRESSED IN: 24 plant structures; EXPRESSED DURING: 15 growth stages; Has 143 Blast hits to 142 proteins in 34 species: Arc //0; Bacteria - 0; Metazoa - 39; Fungi - 0; Plants - 56; Viruses - 0; Other Eukaryotes - 48 (source: NCBI BLink)
Cg2g033940	177.937	238.567	249.242	71.1184	67.0402	34.3749	4.37804	5.68981	6.0307	1.73852	1.78685	0.816553	5.36	1.46	-1.81	7.69e-12	6.07e-11	yes	down	hypothetical protein CISIN_1g015975mg [Citrus sinensis]	_	SubName: Full=Chromosome chr1 scaffold_5, whole genome shotgun sequence;	_	AT1G23000	-	Heavy metal transport/detoxification superfamily protein
Cg5g033060	40.8774	28.628	41.0429	4.55887	7.15096	1.8581	0.490929	0.343141	0.493204	0.054754	0.085997	0.0223387	0.44	0.05	-1.81	1.12e-11	8.69e-11	yes	down	hypothetical protein CICLE_v10024404mg [Citrus clementina]	_	hypothetical protein	_	AT1G04150	-	C2 calcium/lipid-binding plant phosphoribosyltransferase family protein
Cg6g013980	1252.77	844.961	1846.18	350.121	395.09	362.33	32.3482	21.7259	47.7305	9.04158	10.2313	9.37681	33.81	9.55	-1.81	1.8e-14	1.8e-13	yes	down	hypothetical protein CISIN_1g021081mg [Citrus sinensis]	RecName: Full=Nuclear transcription factor Y subunit A-10; Short=AtNF-YA-10 [Arabidopsis thaliana]	hypothetical protein	NFYA	AT5G06510	NFYA10	Nuclear transcription factor Y subunit A-10
Cg6g015740	334.233	457.181	320.881	120.354	130.505	58.5302	18.5437	25.1362	17.8509	6.679	7.28576	3.26302	20.54	5.77	-1.81	5.19e-11	3.8e-10	yes	down	hypothetical protein CICLE_v10012698mg [Citrus clementina]	RecName: Full=Germin-like protein subfamily 3 member 2; Flags: Precursor [Arabidopsis thaliana]	SubName: Full=Chromosome chr8 scaffold_23, whole genome shotgun sequence;	_	AT3G10080	-	Germin-like protein subfamily 3 member 2
Cg9g005380	182.746	180.443	144.023	54.7064	46.4812	31.5877	3.4125	3.36933	2.69999	1.02473	0.872415	0.592593	3.16	0.83	-1.81	2.59e-13	2.32e-12	yes	down	_	RecName: Full=Primary amine oxidase; AltName: Full=Amine oxidase [copper-containing]	hypothetical protein	_	AT1G31710	-	Copper amine oxidase family protein
Cg4g004680	613.161	525.715	620.866	173.237	156.427	163.513	10.0089	8.25598	9.69485	2.80531	2.41038	2.57675	9.32	2.6	-1.8	2.65e-24	5.52e-23	yes	down	hypothetical protein CICLE_v10007968mg [Citrus clementina]	RecName: Full=RNA polymerase sigma factor sigC; Short=Sigma factor C; Short=Sigma-C; AltName: Full=RNA polymerase sigma factor sig3; Short=Atsig3; Short=Sigma facto	_	SIGMA70	AT3G53920	SIGC	RNA polymerase sigma factor sigC
Cg5g042840	97.7851	117.115	94.0255	31.0003	26.8161	22.2972	2.59107	3.08983	2.49465	0.821528	0.712673	0.592183	2.73	0.71	-1.8	2.23e-12	1.86e-11	yes	down	hypothetical protein CICLE_v10020900mg [Citrus clementina]	RecName: Full=UDP-galactose/UDP-glucose transporter 2; Short=AtUTr2 [Arabidopsis thaliana]	SubName: Full=Chromosome chr15 scaffold_37, whole genome shotgun sequence;	SLC35B3, PAPST2	AT4G23010	UTR2	UDP-galactose/UDP-glucose transporter 2
Cg6g019160	58.5108	77.2089	47.0127	9.11774	25.9222	13.0067	2.93343	3.83928	2.36272	0.457216	1.30693	0.654936	3.05	0.8	-1.8	6.41e-07	3.05e-06	yes	down	hypothetical protein CICLE_v10013897mg [Citrus clementina]	RecName: Full=Zinc finger CCCH domain-containing protein 15; Short=AtC3H15 [Arabidopsis thaliana]	SubName: Full=Chromosome chr1 scaffold_5, whole genome shotgun sequence;	ZFP36L	AT1G66810	-	Zinc finger CCCH domain-containing protein 14
Cg6g023660	84.1593	99.7644	115.666	21.8826	26.8161	28.8006	2.11026	2.4913	2.90381	0.548756	0.674292	0.723736	2.5	0.65	-1.8	1.06e-11	8.28e-11	yes	down	hypothetical protein CISIN_1g010603mg [Citrus sinensis]	RecName: Full=Protein kinase PVPK-1	hypothetical protein	_	AT5G40030	-	Protein kinase superfamily protein
CgUng020960	4.8091	19.9529	14.9247	3.6471	0.893869	2.78715	0.25665	1.05559	0.798557	0.194681	0.0479898	0.149434	0.7	0.13	-1.8	0.000622	0.00193	yes	down	hypothetical protein CICLE_v10011663mg [Citrus clementina]	_	_	_	AT1G71090	-	Auxin efflux carrier family protein
Cg3g001010	476.101	348.741	392.519	90.2656	128.717	121.706	9.1286	6.66568	7.53302	1.73086	2.47328	2.33743	7.78	2.17	-1.79	7.5e-17	9.08e-16	yes	down	hypothetical protein CICLE_v10000464mg [Citrus clementina]	RecName: Full=Wall-associated receptor kinase-like 1; Flags: Precursor [Arabidopsis thaliana]	hypothetical protein	_	AT1G16120	WAKL1	Wall-associated receptor kinase-like 1
Cg6g010880	1263.19	2200.02	1338.74	498.74	468.388	405.995	21.1763	36.7845	22.4743	8.36806	7.81387	6.82959	26.85	7.68	-1.79	1.97e-17	2.48e-16	yes	down	hypothetical protein CISIN_1g006747mg [Citrus sinensis]	RecName: Full=Probable inactive receptor kinase At5g58300; Flags: Precursor [Arabidopsis thaliana]	SubName: Full=Chromosome chr6 scaffold_3, whole genome shotgun sequence;	_	AT5G58300	-	Probable inactive receptor kinase At5g58300
Cg3g003800	207.593	242.905	223.87	62.9124	76.8728	51.0978	10.8873	12.6305	11.7708	3.3002	4.05538	2.69207	11.76	3.35	-1.78	5.23e-15	5.43e-14	yes	down	PREDICTED: elongation of fatty acids protein A-like [Citrus sinensis]	_	hypothetical protein	_	AT3G06470	-	GNS1/SUR4 membrane protein family
Cg3g021410	30.4577	28.628	15.6709	8.20596	3.57548	6.50336	1.96528	1.82787	1.01433	0.529635	0.232383	0.421988	1.61	0.4	-1.78	1.45e-05	5.84e-05	yes	down	PREDICTED: chlorophyll a-b binding protein P4, chloroplastic-like isoform X1 [Citrus PREDICTED: chlorophyll a-b binding pro	RecName: Full=Chlorophyll a-b binding protein 8, chloroplastic; AltName: Full=LHCI type III CAB-8; Flags: Precursor	light-harvesting complex I protein Lhca5	LHCA5	AT1G45474	LHCA5	photosystem I light harvesting complex gene 5
Cg2g033510	993.08	617.671	798.47	249.826	212.741	235.05	47.1895	29.1237	38.0295	11.8737	10.1631	11.2154	38.11	11.09	-1.77	5.1e-19	7.23e-18	yes	down	hypothetical protein CISIN_1g030045mg [Citrus sinensis]	RecName: Full=MLP-like protein 168 [Arabidopsis thaliana]	_	_	AT1G70830	MLP28	MLP-like protein 28
Cg4g008060	536.215	863.179	666.387	169.59	218.998	205.32	8.541	13.7131	10.6226	2.70147	3.49449	3.27492	10.96	3.15	-1.77	3.87e-17	4.75e-16	yes	down	hypothetical protein CICLE_v10007694mg [Citrus clementina]	RecName: Full=Probable inactive receptor kinase At2g26730; Flags: Precursor [Arabidopsis thaliana]	SubName: Full=Chromosome chr11 scaffold_13, whole genome shotgun sequence;	_	AT2G26730	-	Probable inactive receptor kinase At2g26730
Cg1g016130	861.631	837.153	1288	369.268	266.373	233.192	43.9234	42.3216	65.821	18.8283	13.6567	11.9402	50.55	14.88	-1.76	1.19e-15	1.3e-14	yes	down	hypothetical protein CICLE_v10027224mg, partial [Citrus clementina]	RecName: Full=Pleiotropic drug resistance protein 1; AltName: Full=NtPDR1 [Nicotiana tabacum]	_	_	AT1G15520	ABCG40	ABC transporter G family member 40
Cg2g039060	0.801517	11.2777	3.73117	1.82355	0	0	0.0611424	0.849666	0.285682	0.139152	0	0	0.4	0.05	-1.76	0.0128	0.0301	yes	down	PREDICTED: putative germin-like protein 2-2-like [Citrus sinensis]	RecName: Full=Putative germin-like protein 2-2; Flags: Precursor	SubName: Full=Chromosome chr12 scaffold_36, whole genome shotgun sequence;	_	AT3G05950	-	Germin-like protein subfamily 1 member 7
Cg4g019830	1663.95	1994.42	1468.59	494.181	544.366	471.029	36.7569	43.9849	32.7624	10.8068	12.1455	10.5	37.88	11.15	-1.76	5.54e-27	1.36e-25	yes	down	hypothetical protein CISIN_1g008762mg [Citrus sinensis]	RecName: Full=Heparanase-like protein 3; Flags: Precursor [Arabidopsis thaliana]	hypothetical protein	HPSE	AT5G34940	AtGUS3	Heparanase-like protein 3
Cg7g023250	153.09	255.05	191.782	62.9124	50.0567	59.4593	8.32868	13.7529	10.4613	3.42348	2.73994	3.25014	10.85	3.14	-1.76	8.04e-12	6.33e-11	yes	down	_	RecName: Full=E3 ubiquitin ligase BIG BROTHER; AltName: Full=Protein ENHANCER OF DA1-1 [Arabidopsis thaliana]	SubName: Full=Chromosome chr13 scaffold_45, whole genome shotgun sequence;	BB	AT3G63530	BB	E3 ubiquitin ligase BIG BROTHER
Cg2g040270	7.21366	40.7733	9.70104	0	0.893869	8.36146	0.185871	1.04616	0.250274	0	0.0230984	0.215928	0.5	0.08	-1.75	0.0032	0.00864	yes	down	PREDICTED: beta-glucosidase 47-like isoform X1 [Citrus sinensis]	RecName: Full=Beta-glucosidase 47; Short=AtBGLU47; Flags: Precursor [Arabidopsis thaliana]	annotation not avaliable	bglB	AT4G21760	BGLU47	Beta-glucosidase 47
Cg4g009310	735.793	733.051	626.09	147.707	250.283	215.54	19.398	19.2425	16.5269	3.8945	6.61781	5.69536	18.41	5.38	-1.75	1.97e-17	2.48e-16	yes	down	hypothetical protein CICLE_v10009193mg [Citrus clementina]	RecName: Full=Tetraspanin-2 [Arabidopsis thaliana]	SubName: Full=Putative uncharacterized protein;	_	AT2G19580	TET2	Tetraspanin-2
Cg4g023590	8.01517	16.4828	7.46234	0.911774	0	0	0.197309	0.404125	0.18392	0.0224475	0	0	0.26	0.01	-1.75	1.17e-06	5.45e-06	yes	down	PREDICTED: putative clathrin assembly protein At5g35200-like [Citrus sinensis]	RecName: Full=Putative clathrin assembly protein At5g35200 [Arabidopsis thaliana]	SubName: Full=Chromosome chr11 scaffold_14, whole genome shotgun sequence;	_	AT5G35200	-	Putative clathrin assembly protein At5g35200
Cg5g009010	125.838	106.704	85.8169	15.5002	25.9222	43.6654	2.62617	2.21092	1.78654	0.32511	0.53838	0.908821	2.21	0.59	-1.75	3.71e-08	2.03e-07	yes	down	PREDICTED: deoxyribodipyrimidine photo-lyase-like isoform X1 [Citrus sinensis]	RecName: Full=Deoxyribodipyrimidine photo-lyase; AltName: Full=AtCPDII; AltName: Full=DNA photolyase; AltName: Full=Photoreactivating enzyme 1; AltName: Full=Protein	Os10g0167600	phrB	AT1G12370	PHR1	Deoxyribodipyrimidine photo-lyase
Cg5g039740	113.014	61.5936	69.3997	20.9708	24.1345	21.3682	4.16828	2.25809	2.56425	0.773587	0.893834	0.790648	3	0.82	-1.75	1.74e-08	9.82e-08	yes	down	hypothetical protein CICLE_v10023809mg [Citrus clementina]	RecName: Full=WAT1-related protein At3g30340 [Arabidopsis thaliana]	hypothetical protein	_	AT3G30340	-	WAT1-related protein At3g30340
Cg6g004880	215.608	206.469	129.845	71.1184	52.7383	30.6587	5.10075	4.86565	3.07533	1.68265	1.25096	0.726798	4.36	1.23	-1.75	6.31e-09	3.72e-08	yes	down	hypothetical protein CISIN_1g008085mg [Citrus sinensis]	RecName: Full=Laccase-17; AltName: Full=Benzenediol:oxygen oxidoreductase 17; AltName: Full=Diphenol oxidase 17; AltName: Full=Urishiol oxidase 17; Flags: Precurso	SubName: Full=Chromosome chr6 scaffold_3, whole genome shotgun sequence;	E1.10.3.2	AT5G60020	LAC17	Laccase-17
Cg1g003410	5556.12	3831.82	3125.23	1473.43	1265.72	992.226	125.493	86.2276	70.6651	33.2827	28.6604	22.4548	94.34	28.23	-1.74	3.31e-16	3.79e-15	yes	down	hypothetical protein CISIN_1g019870mg [Citrus sinensis]	RecName: Full=Oxygen-evolving enhancer protein 1, chloroplastic; Short=OEE1; AltName: Full=33 kDa subunit of oxygen evolving system of photosystem II; AltName: Full	SubName: Full=Putative uncharacterized protein;	psbO	AT3G50820	PSBO2	Oxygen-evolving enhancer protein 1-2, chloroplastic
Cg4g000830	216.41	292.353	397.743	92.0892	73.2973	88.2598	2.71732	3.66335	4.99725	1.15637	0.921642	1.10943	3.78	1.06	-1.74	1.9e-12	1.59e-11	yes	down	hypothetical protein CISIN_1g039716mg [Citrus sinensis]	RecName: Full=Histidine kinase 5; AltName: Full=Arabidopsis histidine kinase 5; Short=AtHK5; AltName: Full=Protein AUTHENTIC HIS-KINASE 5; AltName: Full=Protein CY	annotation not avaliable	_	AT5G10720	AHK5	Histidine kinase 5
Cg5g004170	39138.1	25099.8	34259.6	12706.5	10104.3	6279.46	2948.53	1867.85	2590.45	957.572	767.686	476.181	2467.63	738.34	-1.74	9.99e-14	9.29e-13	yes	down	hypothetical protein CISIN_1g027375mg [Citrus sinensis]	RecName: Full=Germin-like protein subfamily T member 2; Flags: Precursor [Arabidopsis thaliana]	_	_	AT1G18980	-	Germin-like protein subfamily T member 2
Cg5g034910	545.032	366.959	464.904	125.825	108.158	172.803	21.3339	14.272	18.2321	4.92592	4.25218	6.78698	17.94	5.31	-1.74	4.92e-14	4.71e-13	yes	down	hypothetical protein CICLE_v10020718mg [Citrus clementina]	RecName: Full=Heat stress transcription factor A-2b; AltName: Full=Heat stress transcription factor 18; Short=OsHsf-18; AltName: Full=Heat stress transcription fac	SubName: Full=Chromosome chr7 scaffold_31, whole genome shotgun sequence;	HSFF	AT3G22830	HSFA6B	Heat stress transcription factor A-6b
Cg8g021600	490.529	413.805	615.643	129.472	185.925	134.712	21.2062	17.7634	26.6709	5.59829	8.07681	5.8457	21.84	6.5	-1.73	4.5e-15	4.71e-14	yes	down	_	_	SubName: Full=Putative uncharacterized protein;	_	AT2G28660	-	Chloroplast-targeted copper chaperone protein
Cg2g045550	1937.27	1918.95	1890.21	449.504	682.022	625.251	27.485	27.2196	26.731	6.17233	9.58561	8.8213	27.15	8.17	-1.72	3.53e-23	6.85e-22	yes	down	PREDICTED: protein STRUBBELIG-RECEPTOR FAMILY 8-like isoform X1 [Citrus sinensis]	RecName: Full=Protein STRUBBELIG-RECEPTOR FAMILY 8; AltName: Full=Leucine-rich repeat receptor kinase-like protein SRF8; Flags: Precursor [Arabidopsis thaliana]	annotation not avaliable	_	AT4G22130	SRF8	Protein STRUBBELIG-RECEPTOR FAMILY 8
Cg5g011170	6873.81	5914.72	4213.24	1802.58	1518.68	1844.17	84.7326	72.7629	51.9671	22.2213	18.7465	22.7571	69.98	21.24	-1.72	2.87e-20	4.42e-19	yes	down	PREDICTED: chaperone protein ClpB1-like isoform X1 [Citrus sinensis]	RecName: Full=Chaperone protein ClpB1; AltName: Full=ATP-dependent Clp protease ATP-binding subunit ClpB homolog 1; AltName: Full=Casein lytic proteinase B1; AltNa	SubName: Full=Chromosome chr17 scaffold_12, whole genome shotgun sequence;	clpB	AT1G74310	CLPB1	Chaperone protein ClpB1
Cg6g007790	415.987	346.139	258.197	87.5303	115.309	94.7632	7.55769	6.24622	4.65455	1.56298	2.10882	1.72932	6.17	1.8	-1.72	7.05e-14	6.66e-13	yes	down	hypothetical protein CISIN_1g010521mg [Citrus sinensis]	RecName: Full=RNA polymerase sigma factor sigA; Short=Sigma factor A; Short=Sigma-A; AltName: Full=RNA polymerase sigma factor sig1; Short=Atsig1; Short=Sigma facto	hypothetical protein	SIG1, rpoD	AT1G64860	SIGA	RNA polymerase sigma factor sigA
Cg6g010320	20.8394	33.8331	26.8644	1.82355	5.36322	8.36146	0.469524	0.759472	0.605932	0.0410895	0.121141	0.188757	0.61	0.12	-1.72	1.53e-07	7.84e-07	yes	down	hypothetical protein CICLE_v10011350mg [Citrus clementina]	RecName: Full=Adenine/guanine permease AZG1; AltName: Full=AzgA-homolog protein; AltName: Full=Protein AZAGUANINE RESISTANT 1; Short=AtAzg1 [Arabidopsis thaliana]	hypothetical protein	pbuG	AT3G10960	AZG1	Adenine/guanine permease AZG1
Cg1g009590	525.795	267.195	323.865	78.4125	147.488	103.125	8.92545	4.52307	5.50219	1.33116	2.5084	1.75313	6.32	1.86	-1.71	2.23e-09	1.38e-08	yes	down	PREDICTED: phospholipase D epsilon-like [Citrus sinensis]	RecName: Full=Phospholipase D epsilon; Short=AtPLDepsilon; Short=PLD epsilon; AltName: Full=PLDalpha3 [Arabidopsis thaliana]	phospholipase D (EC:3.1.4.4)	PLD1_2	AT1G55180	PLDEPSILON	Phospholipase D epsilon
Cg1g012620	18.4349	21.6879	23.1332	4.55887	0.893869	2.78715	0.347775	0.407895	0.436812	0.0859978	0.0168822	0.0526543	0.4	0.05	-1.71	4.57e-08	2.47e-07	yes	down	PREDICTED: probable peptide transporter At1g52190-like [Citrus sinensis]	RecName: Full=Protein NRT1/ PTR FAMILY 1.2; Short=AtNPF1.2; AltName: Full=Nitrate transporter 1.11 [Arabidopsis thaliana]	hypothetical protein	SLC15A3_4, PHT	AT1G52190	NPF1	Protein NRT1/ PTR FAMILY 1
Cg3g023240	23.244	27.7605	24.6257	6.38242	10.7264	2.78715	1.6683	1.96927	1.77363	0.458228	0.776095	0.201295	1.8	0.48	-1.71	9.83e-06	4.06e-05	yes	down	PREDICTED: transmembrane protein 136-like [Citrus sinensis]	_	SubName: Full=Chromosome chr18 scaffold_1, whole genome shotgun sequence;	_	AT1G35180	-	TRAM, LAG1 and CLN8 (TLC) lipid-sensing domain containing protein
Cg2g005000	3548.32	2073.36	2217.06	1046.72	812.527	517.481	228.955	132.382	143.504	67.5579	52.809	33.5782	168.49	51.64	-1.7	7.28e-12	5.77e-11	yes	down	hypothetical protein CICLE_v10017108mg [Citrus clementina]	_	_	_	_	_	_
Cg4g018800	157.097	149.213	132.83	37.3827	56.3138	38.0911	6.21693	5.74143	5.18964	1.41929	2.18718	1.48677	5.72	1.7	-1.7	1.26e-11	9.72e-11	yes	down	hypothetical protein CICLE_v10009338mg [Citrus clementina]	RecName: Full=Floral homeotic protein PMADS 1; AltName: Full=Green petal homeotic protein	SubName: Full=Chromosome chr18 scaffold_1, whole genome shotgun sequence;	K09264	AT3G54340	AP3	Floral homeotic protein APETALA 3
Cg4g024410	2869.43	3266.2	2017.82	635.506	901.02	967.142	89.2855	101.115	62.8813	19.7771	28.1341	30.175	84.63	25.93	-1.7	2.52e-16	2.92e-15	yes	down	uncharacterized protein LOC102629088 [Citrus sinensis]	RecName: Full=Outer membrane lipoprotein Blc; Flags: Precursor	hypothetical protein	APOD	AT5G58070	ATTIL	temperature-induced lipocalin
Cg5g000690	9.61821	21.6879	15.6709	1.82355	0	0.929051	0.171925	0.386537	0.28036	0.0325984	0	0.0166325	0.28	0.02	-1.7	3.42e-08	1.87e-07	yes	down	PREDICTED: oligopeptide transporter 7-like isoform X1 [Citrus sinensis]	RecName: Full=Oligopeptide transporter 7; Short=AtOPT7 [Arabidopsis thaliana]	oligopeptide transporter OPT family	_	AT4G10770	OPT7	Oligopeptide transporter 7
Cg6g004870	30.4577	37.3032	35.073	6.38242	13.408	2.78715	0.70543	0.860709	0.813238	0.147838	0.31135	0.0646831	0.79	0.18	-1.7	1.69e-07	8.59e-07	yes	down	hypothetical protein CICLE_v10011358mg [Citrus clementina]	RecName: Full=Laccase-4; AltName: Full=Benzenediol:oxygen oxidoreductase 4; AltName: Full=Diphenol oxidase 4; AltName: Full=Urishiol oxidase 4; Flags: Precursor [Or	laccase 110c	E1.10.3.2	AT5G60020	LAC17	Laccase-17
Cg9g028280	0	19.9529	0.746234	0	0	0	0	0.641679	0.024422	0	0	0	0.22	0	-1.7	0.00469	0.0122	yes	down	hypothetical protein CICLE_v10007057mg [Citrus clementina]	RecName: Full=Bidirectional sugar transporter SWEET3; Short=AtSWEET3 [Arabidopsis thaliana]	hypothetical protein	SLC50A, SWEET	AT5G53190	SWEET3	Bidirectional sugar transporter SWEET3
Cg2g042670	940.18	1279.59	965.626	282.65	373.637	309.374	9.8323	13.3588	10.1035	2.95605	3.91203	3.23833	11.11	3.37	-1.69	1.49e-20	2.34e-19	yes	down	hypothetical protein CISIN_1g001867mg [Citrus sinensis]	RecName: Full=Receptor-like protein kinase HSL1; AltName: Full=Protein HAESA-LIKE1; Flags: Precursor [Arabidopsis thaliana]	hypothetical protein	_	AT1G28440	HSL1	Receptor-like protein kinase HSL1
Cg2g043700	28.0531	52.9185	26.1182	15.5002	6.25709	1.8581	0.629327	1.18279	0.586557	0.347755	0.140721	0.0417648	0.8	0.18	-1.69	6.2e-05	0.000228	yes	down	PREDICTED: sodium-dependent phosphate transporter 2-like [Citrus sinensis]	RecName: Full=Putative phosphate permease PF1020 [Pyrococcus furiosus DSM 3638]	Na+/Pi symporter	SLC20A, PIT	AT3G26570	PHT2-1	Inorganic phosphate transporter 2-1, chloroplastic
Cg5g001420	84.9608	112.777	95.5179	32.8239	24.1345	25.0844	2.06358	2.72833	2.32273	0.79733	0.587789	0.61055	2.37	0.67	-1.69	7.52e-11	5.41e-10	yes	down	PREDICTED: ethylene-responsive transcription factor ERF061-like [Citrus sinensis]	RecName: Full=Ethylene-responsive transcription factor ERF061 [Arabidopsis thaliana]	AP2/ERF domain-containing transcription factor	_	AT1G64380	ERF061	Ethylene-responsive transcription factor ERF061
Cg5g027670	11.2212	42.5083	56.7138	10.0295	7.15096	8.36146	0.274932	1.03733	1.3912	0.245759	0.175685	0.2053	0.9	0.21	-1.69	0.000133	0.000461	yes	down	hypothetical protein CICLE_v10019989mg [Citrus clementina]	RecName: Full=Cytochrome P450 87A3 [Oryza sativa Japonica Group]	_	_	AT1G12740	CYP87A2	cytochrome P450, family 87, subfamily A, polypeptide 2
Cg1g016270	3036.95	1967.53	3413.27	912.686	1034.21	657.768	71.4291	46.0983	80.3718	21.4685	24.3887	15.5023	65.83	20.5	-1.68	1.03e-14	1.05e-13	yes	down	PREDICTED: molybdate transporter 2-like [Citrus sinensis]	RecName: Full=Molybdate transporter 2; AltName: Full=Sulfate transporter like protein 5.1 [Arabidopsis thaliana]	sulfate transmembrane transporter; sulfate transmembrane transporter; FUNCTIONS IN: sulfate [...]	_	AT1G80310	MOT2	Molybdate transporter 2
Cg4g006760	60.1138	82.414	76.8621	16.4119	32.1793	13.9358	2.16456	2.94742	2.77246	0.591047	1.16037	0.503366	2.63	0.75	-1.68	1.3e-07	6.7e-07	yes	down	hypothetical protein CICLE_v10009178mg [Citrus clementina]	_	unknown protein; FUNCTIONS IN: molecular_function unknown; INVOLVED IN: biological_process u [...]	_	AT5G11870	-	Alkaline phytoceramidase (aPHC)
Cg1g003980	14.4273	13.8803	24.6257	3.6471	2.68161	0.929051	0.319715	0.306478	0.546302	0.0808288	0.059573	0.0206278	0.39	0.05	-1.67	2.08e-06	9.36e-06	yes	down	hypothetical protein CICLE_v10027247mg [Citrus clementina]	RecName: Full=Probable polyol transporter 6 [Arabidopsis thaliana]	SubName: Full=Putative uncharacterized protein (Chromosome chr4 scaffold_32, whole genome sh [...]	_	AT4G36670	PLT6	Probable polyol transporter 6
Cg1g017780	15.2288	15.6153	12.686	2.73532	0.893869	0.929051	0.345465	0.352918	0.288097	0.0620566	0.0203289	0.021117	0.33	0.03	-1.67	3.78e-07	1.85e-06	yes	down	PREDICTED: uncharacterized protein LOC102620016 [Citrus sinensis]	RecName: Full=Putative Peroxidase 48; Short=Atperox P48; Flags: Precursor [Arabidopsis thaliana]	_	E1.11.1.7	AT4G33870	PER48	Peroxidase superfamily protein
Cg1g026970	97.7851	97.1618	77.6083	41.0298	24.1345	16.7229	7.10233	6.97395	5.65675	2.98101	1.76728	1.22231	6.59	2.01	-1.67	8.41e-08	4.42e-07	yes	down	hypothetical protein CISIN_1g040384mg [Citrus sinensis]	RecName: Full=Germin-like protein subfamily T member 2; Flags: Precursor [Arabidopsis thaliana]	hypothetical protein	_	AT1G18980	-	Germin-like protein subfamily T member 2
Cg7g022060	8.81669	5.2051	2.2387	0.911774	0	0	0.431336	0.252619	0.109783	0.0446158	0	0	0.27	0.02	-1.67	0.00133	0.00387	yes	down	_	RecName: Full=Bidirectional sugar transporter SWEET15; Short=AtSWEET15; AltName: Full=Senescence-associated protein 29 [Arabidopsis thaliana]	annotation not avaliable	SLC50A, SWEET	AT5G13170	SWEET15	Bidirectional sugar transporter SWEET15
CgUng018160	666.862	441.566	482.813	132.207	233.3	123.564	12.9567	8.55209	9.3896	2.56892	4.54274	2.40482	10.31	3.17	-1.67	5.68e-11	4.13e-10	yes	down	hypothetical protein CICLE_v10014586mg [Citrus clementina]	RecName: Full=Cellulose synthase-like protein B4; Short=AtCslB4 [Arabidopsis thaliana]	_	_	AT2G32540	CSLB4	Cellulose synthase-like protein B4
Cg2g043450	149.082	170.033	208.199	66.5595	48.2689	37.162	2.09748	2.36473	2.93617	0.940903	0.657859	0.525945	2.46	0.71	-1.66	4.78e-11	3.51e-10	yes	down	PREDICTED: probable LRR receptor-like serine/threonine-protein kinase MRH1-like [Citrus sinensis]	RecName: Full=Probable LRR receptor-like serine/threonine-protein kinase MRH1; AltName: Full=Protein MORPHOGENESIS OF ROOT HAIR 1; Flags: Precursor [Arabidopsis th	SubName: Full=Chromosome chr19 scaffold_4, whole genome shotgun sequence;	_	AT4G18640	MRH1	Probable LRR receptor-like serine/threonine-protein kinase MRH1
Cg9g001850	54.5032	61.5936	22.387	23.7061	13.408	1.8581	2.5798	2.89295	1.06208	1.12231	0.638019	0.088312	2.19	0.63	-1.66	0.00183	0.00518	yes	down	_	RecName: Full=Major allergen Pru ar 1; AltName: Allergen=Pru ar 1	_	_	AT1G24020	MLP423	MLP-like protein 423
Cg9g003720	159.502	1102.61	802.948	297.238	163.578	177.449	5.49345	37.762	27.7008	10.2388	5.65561	6.12986	23.62	7.38	-1.66	0.000363	0.00117	yes	down	_	RecName: Full=Peroxidase 24; Short=Atperox P24; AltName: Full=ATP47; Flags: Precursor [Arabidopsis thaliana]	SubName: Full=Chromosome chr7 scaffold_31, whole genome shotgun sequence;	E1.11.1.7	AT2G39040	PER24	Peroxidase 24
Cg4g020720	186.754	198.661	229.094	69.2948	53.6322	61.3174	3.57698	3.79313	4.39202	1.32735	1.02945	1.17639	3.92	1.18	-1.65	3.44e-14	3.34e-13	yes	down	hypothetical protein CISIN_1g022337mg [Citrus sinensis]	RecName: Full=ABC transporter I family member 17; Short=ABC transporter ABCI.17; Short=AtABCI17; AltName: Full=MRP-related protein 1; AltName: Full=Non-intrinsic A	hypothetical protein	_	AT1G67940	ABCI17	ABC transporter I family member 17
Cg6g015820	128.243	114.512	136.561	42.8534	33.967	37.162	3.92008	3.4829	4.18053	1.3101	1.04185	1.13897	3.86	1.17	-1.65	5.72e-12	4.58e-11	yes	down	hypothetical protein CISIN_1g012895mg [Citrus sinensis]	RecName: Full=Purple acid phosphatase 22; Flags: Precursor [Arabidopsis thaliana]	hypothetical protein	_	AT3G52820	PAP22	Purple acid phosphatase 22
Cg2g030490	567.474	892.674	721.608	223.385	261.904	205.32	18.0745	28.2846	23.0193	7.11596	8.37166	6.55773	23.13	7.35	-1.64	6.67e-16	7.45e-15	yes	down	hypothetical protein CICLE_v10001868mg [Citrus clementina]	RecName: Full=Cinnamoyl-CoA reductase 2; Short=AtCCR2 [Arabidopsis thaliana]	hypothetical protein	_	AT2G33590	-	NAD(P)-binding Rossmann-fold superfamily protein
Cg4g014480	13.6258	9.54268	10.4473	0.911774	0	5.57431	0.773126	0.518296	0.542243	0.0551341	0	0.338766	0.61	0.13	-1.64	0.000503	0.00159	yes	down	hypothetical protein CICLE_v10016517mg [Citrus clementina]	_	hypothetical protein	_	AT5G04830	-	Nuclear transport factor 2 (NTF2) family protein
Cg6g020150	1305.67	1482.59	1556.64	483.24	494.31	396.705	20.5101	23.2292	24.4711	7.59147	7.7785	6.24011	22.72	7.22	-1.64	3.17e-25	7.04e-24	yes	down	hypothetical protein CISIN_1g036225mg [Citrus sinensis]	RecName: Full=Protein NSP-INTERACTING KINASE 1; AltName: Full=LRR receptor-like serine/threonine-protein kinase NIK1; Flags: Precursor [Arabidopsis thaliana]	hypothetical protein	_	AT5G16000	NIK1	Protein NSP-INTERACTING KINASE 1
Cg5g013090	7485.37	10997.5	10008.5	3031.65	3552.24	2521.44	342.787	499.849	459.334	138.873	163.542	115.964	433.78	139.63	-1.63	5.2e-19	7.35e-18	yes	down	hypothetical protein CISIN_1g027919mg [Citrus sinensis]	RecName: Full=Nectarin-1; AltName: Full=Superoxide dismutase [Mn]	SubName: Full=Germin-like protein 2 (Putative uncharacterized protein) (Chromosome chr14 sca [...]	_	AT1G09560	GLP4	Germin-like protein subfamily 2 member 1
Cg5g033230	4.00759	9.54268	9.70104	0	0.893869	0.929051	0.143031	0.338597	0.346831	0	0.0320301	0.0332608	0.28	0.02	-1.63	0.000103	0.000365	yes	down	hypothetical protein CICLE_v10022322mg [Citrus clementina]	RecName: Full=Photosystem II reaction center PSB28 protein, chloroplastic; AltName: Full=Photosystem II protein W-like; Flags: Precursor [Oryza sativa Japonica Gr	RecName: Full=Photosystem II reaction center psb28 protein;	psb28	AT4G28660	PSB28	Photosystem II reaction center PSB28 protein, chloroplastic
[truncated: 287 more rows]

## Sheet: 284 known Cu-related genes
seq_id	CKR1_count	CKR3_count	CKR2_count	CuR3_count	CuR2_count	CuR1_count	CKR1_fpkm	CKR3_fpkm	CKR2_fpkm	CuR3_fpkm	CuR2_fpkm	CuR1_fpkm	CKR_mean_fpkm	CuR_mean_fpkm	logFC(CuR/CKR)	p-value	FDR	significant	regulate	NR_Description	Swissprot_Description	String_description	KEGG_GENE	Ath	Ath_name	Ath_description
[truncated: 284 more rows]

[truncated: 11 more sheets: Top 20 LogFC, 137 Common in Root and Leaf, 317 response to stimulus, 596 membrane, 45 antioxidant activity, 1 metallochaperone activity, 32molecular transducer activity, 126 nucleic acid binding TF, 18 nutrient reservoir activity, 19 receptor activity, 188 transporter activity]
